# Supplementary material for: Enhancer hubs govern chromatin topology and Th17 cell identity
Source: bioRxiv. 2026 Apr 8:2026.04.02.715458. Preprint. [Version 3] doi: 10.64898/2026.04.02.715458 (PMC13060143; doi:10.64898/2026.04.02.715458)
Supplement: Supplement 1 — Table 1 ∣ Master table of OCRs tested in ATAC-STARR-seq and corresponding Genomic Assays. Rows indicate individual OCRs (n = 135,897); Columns include genomic coordinates; MACS2 peak calls per cell type (FDR < 0.001); chromatin accessibility classification (shared, unique, combination, or remaining); mean ATAC-seq read depth per cell type (CPM); ATAC-STARR-seq RNA output read depth per cell type (CPM); and differential enhancer activity statistics from CSAW including raw p-value, Benjamini-Hochberg adjusted FDR, and representative log2 fold change from best test window in CSAW analysis. [file media-1.tsv]

chr	start	end	Th1_ATACnp	Th0_ATACnp	Th2_ATACnp	Treg_ATACnp	Th17_ATACnp	inputUnion_ATACnp	ATAC_class	ATAC_subsets	Th1_ATAC_CPM	Th2_ATAC_CPM	Th0_ATAC_CPM	Treg_ATAC_CPM	Th17_ATAC_CPM	pooledInput_CPM	Th1_ASTARR_CPM	Th2_ASTARR_CPM	Th0_ASTARR_CPM	Treg_ASTARR_CPM	Th17_ASTARR_CPM	Th0_PValue	Th1_PValue	Th17_PValue	Th2_PValue	Treg_PValue	Th0_FDR	Th1_FDR	Th17_FDR	Th2_FDR	Treg_FDR	Th0_rep.logFC	Th1_rep.logFC	Th17_rep.logFC	Th2_rep.logFC	Treg_rep.logFC	nearest_gene	distance_to_tss_kbp	peakID
chr1	3671151	3671875	0	1	0	0	0	0	unique	Th0	0.288813323	1.242818266	1.253453789	0.373622873	0.535417934	0.850872437	1.026491384	0.413228125	0.501635331	0.431662667	0.417662524	1	1	1	0.23057361	1	1	1	1	0.894056282	1	-2.059159166	0.451748259	-1.289441565	-5.149578617	-1.606394835	Xkr4	0	Xkr4-0
chr1	4491626	4493775	0	1	0	0	1	1	combo	Th0+Th17	1.690706375	3.998098898	4.676366631	2.475846094	2.539634343	5.118700482	5.380731709	3.384939959	3.557624346	3.060519956	3.094300845	0.317780955	0.82003848	0.458325007	1	0.311278581	1	1	1	1	1	-1.628136706	0.832031112	-1.124855723	-0.852099181	-1.276461867	Sox17	4.5	Sox17+4.5
chr1	4496151	4497275	1	1	0	1	1	1	combo	Th1+Th0+Treg+Th17	2.582959986	2.267338223	3.691039374	2.142539242	1.967400508	3.015275067	2.51277306	2.155779383	2.267450854	2.775550926	2.207450469	1	1	1	1	0.849153001	1	1	1	1	1	-0.651772567	-0.987545985	-1.442319819	0.117994445	0.648461377	Sox17	0.5	Sox17+0.5
chr1	4571501	4572175	0	1	0	1	1	1	combo	Th0+Treg+Th17	0.657016425	1.285582376	1.715315595	1.354612181	1.026274804	1.381340455	0.9143048	0.638540978	0.735216605	0.725585093	1.119955706	0.119584027	1	1	0.080783517	0.720698997	0.764688393	1	1	0.422228114	1	-1.509570371	-0.365093838	-0.38379716	-1.551387345	-0.843272093	Sox17	-74.5	Sox17-74.5
chr1	4600451	4601275	1	1	1	0	1	1	combo	Th1+Th0+Th2+Th17	6.194298845	3.877187995	2.407325844	1.249338361	11.09714448	4.539018705	3.376014421	3.166387937	3.050820288	3.338704974	4.271157991	0.169860395	0.255426637	0.610642012	0.336555708	0.794979357	0.974920978	0.964175443	1	1	1	-0.40715161	-0.280265456	-0.726386265	-0.321361047	-1.25164468	Sox17	-103.5	Sox17-103.5
chr1	4671176	4672125	1	1	0	1	1	1	combo	Th1+Th0+Treg+Th17	3.426900318	1.70523582	7.313717655	2.51528988	3.079409687	3.917130787	3.798419923	4.238628891	3.623911719	4.071401426	4.816323576	1	0.804885241	0.08677348	0.256768141	0.219763838	1	1	0.393615169	0.962188605	1	0.519043472	0.620277019	0.732057022	0.722201077	0.663007067	Mrpl15	114	Mrpl15+114
chr1	4688851	4689675	1	1	0	0	1	1	combo	Th1+Th0+Th17	1.277797538	1.104831142	2.255179257	0.642590691	1.116114614	1.434778575	1.066008798	1.588852626	1.650885936	2.08207008	2.343413319	0.526412741	1	0.598431935	0.809788923	0.057302942	1	1	1	1	0.412257557	0.819129543	-0.683197307	0.707719058	0.814655645	0.679968147	Mrpl15	96.5	Mrpl15+96.5
chr1	4724426	4725225	1	1	0	1	1	1	combo	Th1+Th0+Treg+Th17	4.522561893	0.774708637	1.187265735	2.852346805	2.162790686	1.45445172	1.170507099	1.055982185	0.738866374	1.228769452	1.654179823	1	1	1	1	0.936646113	1	1	1	1	1	-0.946342395	-0.63637826	0.605903106	0.766527752	1.197887303	Mrpl15	61	Mrpl15+61
chr1	4745551	4746000	1	0	0	0	0	0	unique	Th1	1.486896038	0.633489917	0.291632923	0.389617265	0.281781723	0.365133748	0.262819468	0.301685455	0.40964336	0.261343845	0.228565027	1	1	1	1	1	1	1	1	1	1	0.620255898	0.598551505	-0.67218115	0.627028576	-0.376062683	Mrpl15	40	Mrpl15+40
chr1	4747876	4748800	1	1	0	1	1	1	combo	Th1+Th0+Treg+Th17	5.487888981	1.340501755	2.969494619	1.023519256	1.589633971	2.225208739	1.306112804	1.43598449	1.228079975	1.326610898	1.017376169	0.704020687	0.232671434	0.042409197	1	0.28682882	1	0.904451729	0.228800878	1	1	-1.012385909	-0.911690575	-1.241150131	-0.883824682	-1.128139896	Mrpl15	37.5	Mrpl15+37.5
chr1	4769776	4770475	0	0	0	1	0	0	unique	Treg	0.830480073	1.426801097	1.095521515	1.768297605	0.744553988	0.962011648	0.697445851	0.956688121	0.854268232	0.747377938	0.41028251	1	1	1	1	1	1	1	1	1	1	-1.073022538	-0.869334897	-1.455671818	1.124515363	-1.33961522	Mrpl15	15.5	Mrpl15+15.5
chr1	4774876	4776100	1	1	1	1	1	1	shared	all	8.597854537	10.88300421	5.072767668	9.33545169	4.624670883	7.5341262	7.17533705	6.685223569	6.44229206	6.971767106	6.925069356	1	1	1	1	1	1	1	1	1	1	-0.417421271	0.511527458	0.715720252	0.392364649	-1.17450955	Mrpl15	10.5	Mrpl15+10.5
chr1	4780051	4780725	1	1	0	1	1	1	combo	Th1+Th0+Treg+Th17	2.835537997	2.565309644	3.04303328	3.103467768	1.6511671	1.398273445	0.985775188	1.171188658	0.934682619	1.0932143	0.989179473	1	1	0.014873393	1	1	1	1	0.099810771	1	1	0.40480777	-0.438599763	-1.62907763	-0.915239482	-0.340205811	Mrpl15	5.5	Mrpl15+5.5
chr1	4785051	4786450	1	1	1	1	1	1	shared	all	15.6035891	13.83087934	13.86031943	17.05468809	13.576058	22.65809097	20.93704078	18.09527697	17.88668995	18.26670248	17.21947345	1	0.053923291	1	0.771340114	0.04094962	1	0.314857771	1	1	0.317488335	-2.610748001	0.648183565	-1.413998876	0.592103128	0.746473696	Mrpl15	0	Mrpl15-0
chr1	4798376	4798725	0	0	0	0	1	0	unique	Th17	0.917036722	0.68394746	0.509603921	0.238212732	1.104149621	0.307690371	0.347572925	0.275019542	0.115535562	0.262917714	0.263034588	0.438770682	1	1	1	1	1	1	1	1	1	-1.906113448	0.199655043	-0.653896366	0.802159754	-1.120474638	Lypla1	-9	Lypla1-9
chr1	4806876	4808750	1	1	1	1	1	1	shared	all	17.79717041	17.35701486	21.182245	25.42169724	17.57426377	31.94590775	25.32130597	17.83512057	22.85502454	16.01036588	23.10789316	0.299169638	0.402727417	0.165499969	0.09945172	0.00071417	1	1	0.627349666	0.494076676	0.011020253	-0.742408458	-0.740902399	-0.830429721	-0.645720758	-1.158571887	Lypla1	0	Lypla1+0
chr1	4857001	4858925	1	1	1	1	1	1	shared	all	48.85274452	42.53082364	55.31517687	56.81186381	55.8565303	55.47810047	50.56817908	43.55396465	47.94662357	45.10338194	41.54996918	1	0.011794194	0.220020139	0.668077299	0.197462057	1	0.094995625	0.763565257	1	1	0.435859342	0.629645279	-0.64253908	0.52898477	0.58350594	Tcea1	0	Tcea1+0
chr1	4873451	4874300	1	1	0	0	1	0	combo	Th1+Th0+Th17	1.305938082	1.626629911	1.501322935	1.125088149	1.331331111	1.078853	1.22661896	1.061631253	1.282461441	1.684609209	2.304793573	0.000580387	0.370315726	1.30E-09	0.021551057	2.36E-06	0.010044054	1	5.23E-08	0.148534863	7.36E-05	1.706198481	0.828777114	2.345079559	1.393982427	1.947453482	Tcea1	16	Tcea1+16
chr1	4888126	4888850	0	0	0	0	1	1	unique	Th17	0.965402023	1.034836901	1.079365731	1.037299722	3.482988061	0.945579089	0.98223377	0.925648496	0.766752425	0.747377938	1.212410693	1	1	1	1	1	1	1	1	1	1	0.095740834	0.915072909	0.877554008	-0.899439602	-0.210009104	Tcea1	30.5	Tcea1+30.5
chr1	4915801	4916250	0	0	0	0	1	1	unique	Th17	0.800834083	0.527653877	0.933368474	0.335308623	2.642060706	0.711773568	2.309992733	8.46602612	3.759734179	2.848242936	5.050441077	2.96E-14	3.51E-09	4.91E-19	1.66E-23	2.52E-11	1.01E-11	2.45E-07	1.70E-16	2.23E-20	2.83E-09	2.969608629	1.981071833	3.33067376	4.085837744	2.380742976	Tcea1	58	Tcea1+58
chr1	4963976	4964675	0	0	0	0	1	0	unique	Th17	0.192257895	1.163441236	0.759522844	0.328983159	2.150681242	0.50922801	0.458772798	0.625036501	0.536046336	0.953715237	0.461182615	0.719193026	1	1	1	0.011539481	1	1	1	1	0.11524458	1.578542444	-0.547752236	0.604938601	1.298526438	1.782158823	Atp6v1h	-105.5	Atp6v1h-105.5
chr1	5015001	5015950	1	1	0	1	1	1	combo	Th1+Th0+Treg+Th17	2.193305902	1.392189536	10.46778959	6.243248012	28.08020825	5.453311466	4.025690134	4.434986494	3.809749439	4.404344713	6.527520003	0.819924554	1	0.004316014	1	1	1	1	0.03551703	1	1	-0.170879656	-0.590652526	0.773597504	-0.862375872	-0.356451484	Atp6v1h	-54.5	Atp6v1h-54.5
chr1	5018526	5021200	1	1	1	1	1	1	shared	all	9.701062443	9.402824122	20.1689373	12.37736797	16.31567861	16.58620479	17.10882833	15.67289758	13.683371	13.39929671	13.84333565	1	0.005984445	0.087697486	0.293293073	1	1	0.054348253	0.396786428	1	1	0.479900951	0.866288697	-1.045170477	0.764530164	-0.674511324	Atp6v1h	-50	Atp6v1h-50
chr1	5031476	5032050	1	1	0	1	1	1	combo	Th1+Th0+Treg+Th17	2.770607504	0.986380717	2.998907911	2.443495846	8.392651674	1.844681243	1.980682444	1.868995065	1.72492187	1.351620763	1.731402375	1	1	0.985179865	1	1	1	1	1	1	1	0.444183343	0.378288095	0.580121244	0.403491816	-0.756475253	Atp6v1h	-38.5	Atp6v1h-38.5
chr1	5069751	5070875	1	1	0	1	1	1	combo	Th1+Th0+Treg+Th17	4.817061947	2.368253309	4.214747253	2.518633344	5.98274376	2.241744939	1.389707774	1.258211617	1.771628686	1.689912354	1.188285197	1	0.090656272	1	0.600873144	1	1	0.464153012	1	1	1	-0.534137944	-0.85625225	-0.702908193	-2.923926363	-0.512451907	Rgs20	0	Rgs20-0
chr1	5082551	5083750	1	1	1	1	1	1	shared	all	14.33010361	15.86807599	14.87193014	17.91707487	22.88523084	26.61470023	16.7525235	17.31020633	17.22097196	17.35649281	18.13336026	0.000241335	2.27E-07	1.03E-05	0.000210544	2.56E-05	0.004719899	8.91E-06	0.000175349	0.002786189	0.000607512	-1.239631832	-1.33143593	-1.353428347	-1.080685764	-1.265042053	Rgs20	-13	Rgs20-13
chr1	5099901	5100275	0	0	0	0	1	1	unique	Th17	0.692826453	0.380283965	0.68959888	0.513506014	1.109018047	0.745796132	0.67607535	0.64366357	1.354819492	0.657641636	0.851989595	1	1	1	1	1	1	1	1	1	1	0.661801399	-0.317587417	0.429663671	-0.76719265	0.225032538	Rgs20	-30	Rgs20-30
chr1	5103101	5103625	0	1	0	0	1	1	combo	Th0+Th17	0.892503721	0.781630949	1.559190669	1.078957435	0.947921678	0.925018324	0.419871245	0.554109386	0.849221834	0.829713545	0.272292404	1	0.246682257	0.081157028	0.406961901	1	1	0.941974782	0.374627657	1	1	0.709084063	-0.932887143	-1.337881111	-1.976714554	0.205831177	Rgs20	-33	Rgs20-33
chr1	5120651	5121125	0	0	0	1	0	0	unique	Treg	0.237716352	0.515039491	0.409660595	0.942417757	0.301879315	0.334720345	0.262244853	0.316364492	0.233133965	0.295888647	0.246861147	1	1	1	1	1	1	1	1	1	1	-1.311310918	-0.525279547	0.605556846	-0.720351014	-0.715589729	Rgs20	-50.5	Rgs20-50.5
chr1	5181976	5182400	0	0	0	0	0	1	remaining		0.19208272	0.86916053	0.175776241	0.545494799	0.510280568	0.818214963	0.936950851	0.959118552	0.578980962	0.674227296	0.771839673	1	1	1	0.554974325	1	1	1	1	1	1	-0.287196223	0.538880916	0.698906913	0.971124326	0.413171503	Rgs20	-112	Rgs20-112
chr1	5185126	5185650	0	0	0	1	0	0	unique	Treg	0.051522256	0.481658169	0.145635665	1.277622219	0.112950008	0.325594926	0.291643921	0.326305962	0.304411917	0.288098331	0.204999345	1	1	1	1	1	1	1	1	1	1	0.682672259	0.345997577	-2.326582012	1.783062778	0.860313468	Rgs20	-115	Rgs20-115
chr1	6187326	6187650	1	0	0	0	0	0	unique	Th1	0.9770294	0.642872706	0.089696493	0.147442304	0.421287498	0.206824963	0.147952937	0.075683862	0.301775644	0.212963033	0.244945754	1	1	1	1	1	1	1	1	1	1	0.263533078	-1.13884548	0.909382127	-1.768792619	0.450891014	Rb1cc1	-18.5	Rb1cc1-18.5
chr1	6188326	6189300	1	1	0	1	0	1	combo	Th1+Th0+Treg	3.847426615	2.11104464	1.827193938	2.768263306	1.260592026	1.862628017	1.430574771	1.000119133	1.542647312	1.790240971	1.519958458	1	1	1	1	1	1	1	1	1	1	-1.783434295	-0.396776177	-1.195745288	-0.905213284	0.415686479	Rb1cc1	-17.5	Rb1cc1-17.5
chr1	6194926	6195625	1	0	0	0	0	0	unique	Th1	1.062482977	0.830087134	0.291632923	0.209567411	0.376605113	0.36773412	0.529430752	0.37232834	0.603241799	0.411697702	0.575130422	1	1	1	1	1	1	1	1	1	1	1.09395936	0.865268181	-1.25911671	-1.352685577	0.944678678	Rb1cc1	-11	Rb1cc1-11
chr1	6214001	6215650	1	1	1	1	1	1	shared	all	42.43255859	31.86951423	38.35588909	43.71950622	31.40487676	65.0838115	57.04906945	47.49715849	52.83757708	45.5589435	51.46004	0.0324985	0.04192881	0.115139763	0.227006776	0.022847464	0.287621436	0.259610626	0.484861761	0.88479547	0.20027501	-0.809001665	0.549035745	-0.675558304	-0.688511135	-0.81374612	Rb1cc1	8.5	Rb1cc1+8.5
chr1	6257751	6258275	1	0	0	0	0	0	unique	Th1	1.226700567	0.753941701	0.519610375	0.578974584	0.523236458	0.542701351	0.186024626	0.296177837	0.637272908	0.246930528	0.168614391	1	0.259286509	0.254917577	0.955376024	0.141775975	1	0.974056572	0.84245935	1	0.807197443	0.481514592	-1.241964848	-1.574967767	-1.600393331	-2.789311986	Rb1cc1	52	Rb1cc1+52
chr1	6271826	6273050	1	1	1	1	1	1	shared	all	3.785052617	3.487996278	4.518919213	4.174504576	3.19613997	1.33423341	0.989041434	1.081047858	1.176657307	0.917871746	1.15073526	1	1	1	1	1	1	1	1	1	1	0.673984158	-1.794793892	-2.102953624	-4.220013625	-0.627328962	Rb1cc1	66	Rb1cc1+66
chr1	6279951	6280525	1	0	0	0	0	0	unique	Th1	1.715992098	0.712866947	0.51358226	0.626596298	0.335124097	0.667863213	0.504756719	0.279797764	0.314490698	0.319582889	0.436116112	1	1	1	1	0.645124819	1	1	1	1	1	-0.990766063	-0.785781754	-1.124437469	-1.369595895	-1.374065016	Rb1cc1	74	Rb1cc1+74
chr1	6282401	6283700	1	1	0	1	1	1	combo	Th1+Th0+Treg+Th17	5.672052108	1.961214251	3.110907468	3.014911267	4.821735522	3.278594216	3.544279797	3.687130052	3.134010251	3.270175743	4.027976824	1	0.007108743	0.85742291	1	1	1	0.062722426	1	1	1	1.075142813	1.210057648	0.957830231	0.607986621	0.867056955	Alkal1	-76	Alkal1-76
chr1	6358926	6359525	1	1	0	0	0	1	combo	Th1+Th0	0.983595811	1.169133309	1.541348752	0.803302689	0.889814331	1.44709868	2.386391984	1.415575074	1.097881694	0.671560906	1.364418181	0.560277941	0.183793944	1	0.717585031	0.19227946	1	0.769397635	1	1	0.998803058	-1.234168233	0.454894975	0.583528486	0.802615216	-1.316212949	Alkal1	0	Alkal1+0
chr1	6382401	6383700	1	1	1	1	1	1	shared	all	7.251645921	5.491499603	11.59247992	8.81536291	5.913178464	8.770657263	6.397102948	5.399150003	6.938220607	5.408713523	4.453020464	0.148063642	1	0.000218507	0.005491521	0.002335394	0.888583308	1	0.002667936	0.047543783	0.030147386	-0.843729382	-0.117569757	-1.304199799	-2.105973104	-1.143253648	Alkal1	24	Alkal1+24
chr1	6389026	6389250	0	0	1	0	0	0	unique	Th2	0.973597031	1.773999823	0.651501626	0.494529621	0.377637266	0.23375011	0.221912875	0.30213062	0.373138761	0.137333687	0.179775373	1	1	1	1	1	1	1	1	1	1	0.504316495	-0.855503524	0.283500191	0.467582514	-1.074089333	Alkal1	30	Alkal1+30
chr1	6401426	6401975	0	1	0	0	0	1	unique	Th0	1.044866737	0.77147704	1.383658905	0.919736437	0.670725556	1.115334545	0.794318147	0.802058809	0.724937246	0.862771972	0.817548951	1	1	0.798922436	1	1	1	1	1	1	1	-0.509472354	-0.459587591	-0.871107671	-0.73314238	-0.669957069	Alkal1	42.5	Alkal1+42.5
chr1	6406126	6407150	1	1	1	1	1	1	shared	all	11.53661461	7.08058244	8.152210018	5.641334806	7.036091912	7.118827841	4.580629545	5.889315814	5.095328481	5.618973294	5.395299274	1	0.760082662	0.08145894	1	1	1	1	0.375689568	1	1	-0.54192429	-0.472387076	-0.840204333	-0.702783135	-0.27377134	Alkal1	47.5	Alkal1+47.5
chr1	6409976	6410575	1	1	0	1	1	1	combo	Th1+Th0+Treg+Th17	2.995920845	1.850916376	2.624933201	1.423062751	1.393632129	2.04097115	1.723516772	2.144318983	1.996484019	1.679664502	1.665560319	1	1	1	1	1	1	1	1	1	1	0.485089142	0.251907552	-0.949008436	0.419097821	-0.249030695	Alkal1	51	Alkal1+51
chr1	6412401	6412800	1	0	0	0	0	0	unique	Th1	1.052309022	0.597648118	0.405682256	0.14111684	0.339189878	0.194306193	0.171606797	0.128630664	0.154760823	0.173867379	0.109700186	1	1	0.353148153	1	1	1	1	1	1	1	-1.225716635	0.545933415	-3.6128837	-1.929721958	-1.56541112	Alkal1	53.5	Alkal1+53.5
chr1	6417676	6418500	1	1	0	1	0	1	combo	Th1+Th0+Treg	1.127588644	1.109292977	1.835150615	1.336765325	0.81389928	0.975714147	0.813644404	0.438193003	0.755722499	0.793778328	0.343404023	1	1	0.082348394	0.182237776	1	1	1	0.378819033	0.762747226	1	-0.331538264	-1.877640598	-3.022499053	-2.048006143	0.88563457	Alkal1	59	Alkal1+59
chr1	6440751	6441950	1	1	0	1	1	1	combo	Th1+Th0+Treg+Th17	4.145060711	2.610075113	5.402495795	2.962816552	2.484675589	5.419069229	4.455871526	4.672024491	4.525287246	3.916176379	3.888464746	0.1041787	0.04681174	0.896387576	0.302874709	0.101372964	0.692037215	0.282558646	1	1	0.633977487	0.886717901	1.052090905	-0.627843455	0.977905789	-0.961732945	St18	-46	St18-46
chr1	6444826	6445350	1	0	0	0	0	0	unique	Th1	1.26925218	0.264294016	0.269570238	0.324148695	0.207849415	0.262667425	1.038263754	1.214174505	0.90778527	0.83336803	0.947794288	2.48E-05	1.76E-05	1.08E-05	3.25E-08	0.000537641	0.000660249	0.000381794	0.000183079	1.01E-06	0.008629279	2.734409527	2.322904454	2.53051848	3.333467328	2.377077108	St18	-42	St18-42
chr1	6449201	6449525	1	0	0	0	0	0	unique	Th1	3.307563638	0.760864013	0.495619128	0.28917791	0.506205715	0.754590855	0.485003589	0.537688657	0.48045002	0.697008236	0.521211985	1	1	1	1	1	1	1	1	1	1	-0.751689185	0.255993151	-0.253050015	-0.494303485	0.34802228	St18	-38	St18-38
chr1	6453051	6454825	1	1	1	1	1	1	shared	all	35.28232478	25.69777195	37.42758107	18.72501757	39.17916914	29.45362962	26.69732768	31.59157992	32.50931553	31.12147596	35.40417445	0.000689622	0.182700325	2.94E-06	0.001646607	0.025180111	0.011641841	0.766264011	5.67E-05	0.016916226	0.216355512	0.724909171	0.455902242	0.985345658	0.775798981	0.593432813	St18	-33.5	St18-33.5
chr1	6461226	6461700	1	0	0	0	0	1	unique	Th1	6.271031889	0.646104303	0.453543536	0.218874875	0.492284111	0.497965626	0.263574558	0.410211079	0.493249463	0.266572198	0.304353265	1	0.996534477	0.696255217	1	0.227120829	1	1	1	1	1	1.265586998	-1.097533991	-1.121689314	-0.582050555	-4.159142291	St18	-26	St18-26
chr1	6464651	6465100	1	0	0	1	0	1	combo	Th1+Treg	1.7643574	0.748249627	0.54167306	1.164531935	0.606995243	0.74150445	0.907668949	0.997972932	0.740372186	0.854400116	0.775608415	1	1	1	0.074721656	0.879565995	1	1	1	0.398077406	1	0.754324301	0.436851062	-0.756781814	1.093556168	0.793392941	St18	-22.5	St18-22.5
chr1	6466601	6467600	1	1	1	1	1	1	shared	all	8.183544301	3.01834441	8.009827457	3.944573934	5.800660744	3.815336004	4.336089451	3.11145587	4.792178646	3.904981357	3.902196359	0.182912812	0.207396599	1	1	0.801379884	1	0.837446348	1	1	1	0.74078378	0.708342936	-0.780948647	0.756482633	0.686588842	St18	-20	St18-20
chr1	6476351	6477125	1	1	0	1	0	1	combo	Th1+Th0+Treg	2.871348024	0.874852603	5.842416131	5.018592743	0.65899657	2.669859526	1.72831659	2.210528016	2.691640981	2.449968957	1.934869782	0.510337035	0.182487344	1	1	1	1	0.765767591	1	1	1	0.290128557	-1.401915097	-0.93545727	0.081693424	0.325004257	St18	-10.5	St18-10.5
chr1	6482976	6483550	1	0	0	0	0	0	unique	Th1	1.111601001	1.169133309	0.85946617	0.513867478	0.478257411	0.542439225	0.655103136	0.547974497	0.538580435	0.540346206	0.418698955	1	1	1	1	1	1	1	1	1	1	0.597694864	0.456337297	-0.403953109	0.820041375	1.002991233	St18	-4	St18-4
chr1	6486651	6487450	1	1	0	0	1	1	combo	Th1+Th0+Th17	2.621852032	1.445107556	1.459126129	0.769822904	1.347078812	1.208286673	1.174100563	2.466456143	1.547492593	1.201149779	1.660552322	0.709256825	1	1	1.25E-05	1	1	1	1	0.000223127	1	1.281104293	0.722275082	0.912269782	2.143124224	0.885979468	St18	0	St18-0
chr1	6491826	6493400	1	1	1	0	1	1	combo	Th1+Th0+Th2+Th17	10.60890132	8.378304165	3.405072974	1.441677681	4.817532758	6.942774754	3.567099781	4.104085439	4.36185758	5.399285566	4.988613546	0.934445703	0.002038326	1	0.13876167	1	1	0.022107081	1	0.629055874	1	-0.658543589	-1.109244443	-0.638283564	-3.477431162	-0.509327709	St18	5.5	St18+5.5
chr1	6519051	6519700	0	1	1	0	1	1	combo	Th0+Th2+Th17	0.587200142	2.892659671	2.946947078	0.599441977	1.004688296	1.904660159	1.053958063	1.37564693	1.237616552	1.446678692	1.307759669	0.253732373	0.074557301	0.089351582	0.112887279	0.865354178	1	0.401704957	0.402375159	0.542180071	1	-2.388044008	-0.990415273	-1.158585273	-2.58197872	-1.411012969	St18	32	St18+32
chr1	6928576	6929075	0	0	0	0	0	1	remaining		0.247539957	0.908233925	0.827518246	0.169762161	0.971707196	0.807525973	0.598938556	0.455443921	0.488287453	0.439440282	0.715450493	1	1	1	0.414889399	0.36167542	1	1	1	1	1	-0.482212604	-0.449221787	-0.785285457	-1.311214013	-1.01603078	Pcmtd1	-160	Pcmtd1-160
chr1	7036176	7036675	0	1	0	0	0	0	unique	Th0	0.36426812	0.356285432	1.011370329	0.597950977	0.210998408	0.378420795	0.605734148	0.519547408	0.415393969	0.668588155	0.47002586	1	0.295407057	0.007667928	0.156788572	0.120077631	1	1	0.057719445	0.685693742	0.716062246	-1.787521075	1.016363268	1.569064466	1.435385042	1.325297521	Pcmtd1	-52.5	Pcmtd1-52.5
chr1	7046901	7047825	1	1	0	1	0	1	combo	Th1+Th0+Treg	1.48834946	0.755171939	4.302513135	2.687161806	0.527673434	2.132485973	1.621915972	1.899649666	1.237285467	1.922141638	1.756821405	1	0.267031341	1	1	1	1	0.993499898	1	1	1	-0.581375807	-0.424492311	-0.939216296	0.589518395	0.77733421	Pcmtd1	-41.5	Pcmtd1-41.5
chr1	7074001	7074325	1	0	0	0	1	0	combo	Th1+Th17	1.190312992	0.954229633	0.291754137	0.147442304	1.471859036	0.389548508	0.356835891	0.340884204	0.424212321	0.160940436	0.2956508	1	1	1	1	0.306679257	1	1	1	1	1	-0.70707662	-0.238144795	-0.223861702	-0.356422378	-1.365743657	Pcmtd1	-15	Pcmtd1-15
chr1	7077001	7078000	0	0	0	1	1	0	combo	Treg+Th17	1.002490298	1.300198121	0.519731589	1.604603606	1.747495533	0.621896531	0.357238503	0.402112095	0.378766172	0.493639455	0.43616593	1	1	1	0.196174739	1	1	1	1	0.802053116	1	-1.403599071	-1.126069511	-0.832184856	-4.822529447	-1.459201066	Pcmtd1	-11.5	Pcmtd1-11.5
chr1	7088151	7089875	1	1	1	1	1	1	shared	all	69.68032173	56.51338946	72.7360949	84.12034315	65.19632806	107.3267153	156.1495713	98.19119157	128.340831	96.4225301	153.3098265	4.10E-05	2.27E-07	8.03E-06	0.001263364	0.041624133	0.001020346	8.89E-06	0.000139767	0.013430653	0.321582553	1.306061045	1.481854642	1.374673385	1.156863048	0.864108705	Pcmtd1	0	Pcmtd1+0
chr1	7095726	7097150	1	1	0	1	1	1	combo	Th1+Th0+Treg+Th17	2.879893382	3.53968406	3.914917274	2.482171558	3.635520746	2.333067545	1.978566738	1.533618174	1.496620151	2.156915951	2.424699307	1	1	1	0.785984688	1	1	1	1	1	1	-1.643884766	-0.562300821	-0.740375163	-2.659009375	0.63117954	Pcmtd1	7.5	Pcmtd1+7.5
chr1	7100376	7101000	1	0	1	1	1	1	combo	Th1+Th2+Treg+Th17	1.626528605	2.547774305	1.331455645	3.036869661	0.989373079	1.44016258	1.212988342	2.803493771	1.475092739	1.845498797	2.265187464	1	0.748439182	0.034228109	2.06E-05	0.136627451	1	1	0.194373793	0.000349204	0.786316747	-0.876062164	-1.021384675	0.899429714	1.580717077	0.841886137	Pcmtd1	12	Pcmtd1+12
chr1	7105026	7105875	1	0	0	1	1	1	combo	Th1+Treg+Th17	2.261318414	1.195592319	1.369552898	2.626889164	2.644326042	1.323729328	1.179257709	1.633334904	0.845125566	1.363932297	1.073446201	1	1	0.423880518	1	1	1	1	1	1	1	-0.864470847	-0.70187887	-1.247679735	-3.407886703	0.594418156	Pcmtd1	16.5	Pcmtd1+16.5
chr1	7112276	7112550	1	0	0	0	1	0	combo	Th1+Th17	0.662129414	0.49873439	0.405561042	0.922718437	1.023312864	0.407134467	0.301967305	0.329768174	0.1153808	0.349401853	0.258643988	0.057675458	1	1	1	1	0.448175523	1	1	1	1	-2.162371228	-0.548672566	-0.394751219	-0.672757746	-0.308483117	Pcmtd1	23.5	Pcmtd1+23.5
chr1	7138376	7138850	1	0	0	0	1	1	combo	Th1+Th17	2.108903375	1.003456938	0.679471212	0.562980192	2.775993024	1.04081779	0.866966939	0.468361783	0.786136417	0.809761281	0.568107146	1	1	0.9038354	0.063377647	1	1	1	1	0.35158988	1	-0.501243318	0.370855707	-0.675348677	-1.704309523	-0.260909627	Pcmtd1	49.5	Pcmtd1+49.5
chr1	7146951	7147350	1	0	0	0	0	1	unique	Th1	1.502883681	0.769016564	0.60159057	0.50718055	0.469362551	0.754879217	0.443432897	0.350339854	0.233056584	0.813734826	0.485162869	0.056068579	0.190125052	1	0.666394661	1	0.438830327	0.787354125	1	1	1	-2.341394249	-0.977163393	-0.653009022	-1.158397574	0.38884335	Pcmtd1	58	Pcmtd1+58
chr1	7153051	7154175	0	1	1	1	1	1	combo	Th0+Th2+Treg+Th17	0.422632202	3.012193218	2.415161308	1.941660531	2.054055458	1.417585584	0.839973588	1.643640229	1.055433929	0.884621399	1.187858397	1	0.957949029	0.170965302	1	1	1	1	0.641971548	1	1	-0.771373963	-1.019119585	-1.650972064	0.670663798	-0.778521124	Pcmtd1	64.5	Pcmtd1+64.5
chr1	7165751	7166400	0	0	0	0	1	0	unique	Th17	1.123578727	1.135751987	0.469578105	0.550329263	1.675556342	0.548609879	0.246411014	0.114437447	0.666296428	0.577649124	0.38156359	1	0.458734058	1	0.104282959	1	1	1	1	0.511955116	1	0.658561795	-0.533492874	-1.011693396	-1.57704601	1.424501698	Pcmtd1	77	Pcmtd1+77
chr1	7170201	7170925	0	0	0	1	1	0	combo	Treg+Th17	0.249168554	0.335518496	0.395554588	1.674183713	2.219107407	0.478448246	0.193618073	0.337907813	0.238722028	0.580127827	0.48789518	0.640701331	0.481211214	1	1	1	1	1	1	1	1	-1.923541807	-1.347916444	0.549638399	-0.691737629	0.999887457	Pcmtd1	81.5	Pcmtd1+81.5
chr1	7173851	7174700	1	1	0	1	1	1	combo	Th1+Th0+Treg+Th17	1.463991635	1.31035203	1.673240002	1.798433926	7.697405722	1.512578554	1.147655326	1.168515982	0.953580527	1.407189184	0.935567958	1	1	1	1	1	1	1	1	1	1	-1.57776777	-0.521690048	-0.980240724	-1.227894391	1.114939569	Pcmtd1	85	Pcmtd1+85
chr1	7179876	7180700	1	1	0	1	1	1	combo	Th1+Th0+Treg+Th17	6.530474638	2.16473378	3.74095043	3.997753039	15.35516328	3.875043019	2.766918652	3.451510189	3.67389673	3.726063345	3.991060973	0.854679131	1	0.2999142	1	1	1	1	0.939326535	1	1	0.538659888	-0.698209969	0.547240333	-0.873404917	0.41570048	Pcmtd1	91	Pcmtd1+91
chr1	7204701	7205250	1	1	0	1	1	1	combo	Th1+Th0+Treg+Th17	4.363632466	2.670686566	4.012325968	2.58075845	3.952377288	1.921009824	1.602283607	1.423025974	1.013837114	1.446975039	1.217199175	1	1	0.658859357	0.681570664	1	1	1	1	1	1	-0.623694874	-0.388854922	-0.711474616	-1.009004889	-0.334966235	Pcmtd1	116	Pcmtd1+116
chr1	7205701	7207100	1	1	1	1	1	1	shared	all	8.869203883	7.253181123	8.978282508	8.92361873	6.882829192	7.360309233	8.643442675	6.886520685	6.450485434	7.534699599	5.610706739	1	0.00109847	1	0.24362476	1	1	0.013126025	1	0.927410135	1	0.427590594	0.769534301	0.446011645	-4.782255273	0.470608447	Pcmtd1	117.5	Pcmtd1+117.5
chr1	7397351	7398700	1	1	1	1	1	1	shared	all	45.01428854	39.91461326	44.48511807	57.47450142	42.78182428	57.40291978	85.33961496	57.83892464	62.15555664	53.64270902	64.74751422	0.447961562	1.43E-07	0.000417388	0.003367541	1	1	5.93E-06	0.004721703	0.031287189	1	0.41096541	0.982052833	-2.025318837	-2.196709788	0.288006418	Pcmtd1	309	Pcmtd1+309
chr1	7490801	7491175	0	0	0	0	0	1	remaining		0.220625637	1.440645721	0.529495615	0.593116513	0.279154232	0.625019697	0.605390786	0.617827847	0.979340168	0.727736268	0.813365637	0.501824158	1	0.871184245	1	1	1	1	1	1	1	0.832730095	0.267904056	0.670005737	0.440934949	0.547293245	Pcmtd1	402	Pcmtd1+402
chr1	9436126	9436450	0	0	0	0	1	0	unique	Th17	0.288813323	0.276908402	0.221587744	0.123631447	1.437388414	0.316515971	0.466345968	1.254001854	0.441224759	0.465621695	0.924888054	0.679948988	0.247610476	2.18E-06	8.53E-08	0.226793002	1	0.944467793	4.33E-05	2.45E-06	1	1.102511849	1.012557204	2.168142928	2.803398828	1.180425232	Rrs1	-109	Rrs1-109
chr1	9534301	9534725	0	1	0	1	1	1	combo	Th0+Treg+Th17	0.46535899	0.828856895	2.231066796	1.200225647	1.234608156	0.768210129	0.49405454	0.550161354	0.540945757	0.78753648	0.896583707	1	1	0.520652447	1	1	1	1	1	1	1	-0.593039078	-0.600021219	0.904980833	-0.111059352	-0.777624382	Rrs1	-11	Rrs1-11
chr1	9541326	9541600	1	0	0	0	0	0	unique	Th1	5.458645364	3.013423456	4.564367074	4.366075823	3.653513601	2.386693775	2.36008266	2.554470227	2.978219317	2.576334911	2.798034849	0.141102689	0.123557499	0.111823573	1	0.648104528	0.859203622	0.580274519	0.474561773	1	1	0.58273943	0.479111148	0.397985534	0.353638011	0.381891884	Rrs1	-4	Rrs1-4
chr1	9544876	9546125	1	1	1	1	1	1	shared	all	38.28606737	37.12409706	45.7775047	50.23658779	42.68220602	43.36293621	66.46513831	47.84478707	56.1674173	47.01643889	49.7146079	3.18E-05	3.08E-09	0.000323459	3.93E-05	0.000352189	0.000820517	2.19E-07	0.003775946	0.000623903	0.006002634	0.863323458	1.580819894	0.79731518	1.432288735	1.198512311	Rrs1	0	Rrs1+0
chr1	9548276	9549225	1	1	0	0	1	1	combo	Th1+Th0+Th17	9.898812787	4.248385255	10.26138997	6.653951436	9.44175966	7.015182285	5.95513768	5.619460544	6.248414949	5.500479639	6.32635009	1	1	0.031274212	1	0.780569951	1	1	0.180674115	1	1	-0.505670711	0.354329832	0.696813887	-0.900941995	-0.700074487	Adhfe1	1	Adhfe1+1
chr1	9572876	9573850	1	1	1	1	1	1	shared	all	4.430016381	3.141256671	4.382807195	3.647728868	2.992512231	3.004498888	2.370887939	2.499437364	2.426988172	3.354377332	3.419125241	1	0.633114439	1	1	0.472864074	1	1	1	1	1	-0.491569162	-0.615279719	0.814448276	-1.147893066	0.769785166	Adhfe1	25.5	Adhfe1+25.5
chr1	9592926	9593450	0	1	0	0	0	0	unique	Th0	0.58574672	0.951769156	1.367381908	0.451380908	1.350864855	0.609532593	0.382357326	0.32318812	0.56299681	0.432248441	0.383350432	1	0.015454651	1	1	1	1	0.118211794	1	1	1	-0.322676294	-3.227484422	-1.191859612	-2.265697574	-1.15263095	Vxn	-8	Vxn-8
chr1	9629776	9630600	1	1	0	1	1	1	combo	Th1+Th0+Treg+Th17	2.354214276	1.933984121	1.903388445	2.062928743	1.211571925	1.581763081	1.345535896	1.30421451	1.191922694	1.079880803	1.356756609	1	1	1	1	1	1	1	1	1	1	0.693771644	0.691971017	0.623902895	0.645993218	-0.38843225	Vxn	29	Vxn+29
chr1	9638476	9639200	1	1	1	0	0	1	combo	Th1+Th0+Th2	1.504161928	2.355638923	1.919544229	1.084921436	1.019551789	1.199445585	1.165584463	3.464592	2.161663968	1.627637672	1.982784935	1.08E-08	0.013094155	8.31E-05	4.89E-16	0.000806871	7.24E-07	0.103452984	0.001133415	7.80E-14	0.012210427	2.546131875	1.083674041	1.605577544	3.534536544	1.480228507	Vxn	37.5	Vxn+37.5
chr1	9640476	9641400	1	1	0	1	1	1	combo	Th1+Th0+Treg+Th17	3.31698487	1.179287218	3.15298306	1.635869464	1.831724933	1.284541813	0.775717434	1.242216569	1.09449065	1.201433426	1.055378268	1	0.167109299	1	1	1	1	0.719417104	1	1	1	0.660087781	-1.534416863	0.754460413	0.590166202	0.98366689	Vxn	39.5	Vxn+39.5
chr1	9642101	9642425	0	0	0	0	1	0	unique	Th17	0.93011752	0.423048076	0.379641233	0.452871908	1.33627513	0.283178203	0.217886351	0.469576998	0.385149605	0.293812264	0.45399766	1	1	1	0.178047595	1	1	1	1	0.750327108	1	-1.006167497	-0.77764173	0.679315439	1.241545792	-0.942214068	Vxn	41	Vxn+41
chr1	9666776	9667450	0	0	0	1	0	0	unique	Treg	0.288988498	0.527653877	0.249678544	2.084525674	0.19378992	0.392207006	0.401617995	0.400796084	0.546132125	0.504223302	0.312495917	0.32885043	1	0.630997735	1	0.539917999	1	1	1	1	1	1.364067348	0.544847189	-2.401938626	-1.644945939	1.159306484	Mybl1	33	Mybl1+33
chr1	9686801	9687375	0	1	1	1	0	1	combo	Th0+Th2+Treg	1.346160399	4.500360968	2.840975637	1.818539856	0.906927646	1.463655378	0.616565912	0.717323502	1.288644533	1.157682492	0.975049977	1	0.590728231	1	0.198935193	1	1	1	1	0.80983414	1	-0.42756762	-0.706259232	-0.540425274	-1.457198195	-0.847583719	Mybl1	13	Mybl1+13
chr1	9699576	9701325	1	1	1	1	1	1	shared	all	51.30058446	43.60242243	55.56582308	62.1328	50.18443657	62.61356428	47.15509713	41.88329435	39.5376022	35.05883155	37.2316869	3.03E-05	0.001371072	0.000165447	6.33E-05	1.90E-07	0.000786801	0.015848113	0.002081855	0.000957143	7.83E-06	-1.282017845	-0.844882167	-1.137148006	-1.247127512	-1.62590623	Mybl1	-0.5	Mybl1-0.5
chr1	9702676	9703350	1	0	1	0	1	1	combo	Th1+Th2+Th17	12.50542609	5.729171574	5.316052406	4.915532851	8.210128738	6.827136547	5.346906059	9.238116715	6.780059433	6.643527213	8.761751806	0.026328413	0.079937397	1.53E-08	9.06E-11	0.035986202	0.243793886	0.42268772	4.90E-07	4.78E-09	0.286804546	0.728401965	0.364028045	1.34322571	1.603574166	0.665547841	Mybl1	-3	Mybl1-3
chr1	9711726	9712275	1	1	0	0	1	1	combo	Th1+Th0+Th17	2.232022774	1.506178127	1.289258838	0.763497439	1.449189462	1.256313775	1.212284857	1.041767798	0.724148108	1.09539511	0.871164677	0.092421903	1	0.761620652	1	1	0.6349777	1	1	1	1	-2.036576099	0.518621227	-1.100545935	-1.4953868	0.355306815	Mybl1	-12	Mybl1-12
chr1	9716951	9717325	0	0	0	0	0	1	remaining		0.718287351	1.700773985	0.861394733	0.873605723	0.571847263	0.732518312	0.726231544	0.678124753	0.910504919	0.627328625	0.773199715	1	1	1	1	1	1	1	1	1	1	0.424625693	0.156138938	-0.637724307	-1.141106169	-0.380538493	Mybl1	-17	Mybl1-17
chr1	9747426	9748900	1	1	1	1	1	1	shared	all	57.76785745	43.80871444	54.71238707	64.53521175	53.68092535	48.27766695	56.17462145	51.87637266	53.57057936	49.09378081	47.191119	0.006370962	5.82E-05	0.292912081	0.001460121	0.072762228	0.076890624	0.001063227	0.924892448	0.015242232	0.49325069	0.695092058	0.936740546	0.529841116	0.894306717	0.31985592	Vcpip1	0	Vcpip1+0
chr1	9753926	9754375	1	0	0	0	0	1	unique	Th1	1.100323974	1.752002648	1.427178204	0.81333308	1.869777486	0.946409271	0.88288592	0.557470802	0.715322749	0.562558306	0.789642487	1	1	1	0.855154077	0.491328124	1	1	1	1	1	-0.4636764	-0.27034025	0.231348168	-1.023672878	-1.336830606	Vcpip1	-6	Vcpip1-6
chr1	9754776	9755475	1	0	0	0	1	1	combo	Th1+Th17	3.940497652	2.135043173	1.511450603	1.002328936	5.500404297	1.438438641	1.343089693	1.549733502	1.166014523	0.996473842	1.323787868	1	1	1	1	1	1	1	1	1	1	-0.588587015	-0.619375893	-1.333097615	0.432763694	-0.864230895	Vcpip1	-6.5	Vcpip1-6.5
chr1	9769651	9770075	1	0	0	0	0	1	unique	Th1	2.089658538	1.472796805	0.8094339	1.510128251	1.102313285	0.928559012	0.876818349	0.685333406	0.729033513	0.790442905	0.837540951	1	1	0.78351284	1	1	1	1	1	1	1	-0.732383896	-0.010651901	-1.153028963	-0.617652599	-0.019378606	Vcpip1	-21.5	Vcpip1-21.5
chr1	9772326	9773600	1	1	1	1	1	1	shared	all	4.618539774	5.152453428	6.883682559	7.551263855	5.317469843	3.061535722	1.838205482	1.414967645	2.202394803	2.397968804	1.946204923	1	0.826440074	0.176134081	0.063103643	1	1	1	0.655323638	0.350486199	1	-3.518865533	-0.546509088	-0.819624093	-5.114594334	0.497375629	Vcpip1	-24.5	Vcpip1-24.5
chr1	9791926	9792525	1	0	0	0	1	0	combo	Th1+Th17	0.960691407	0.830087134	0.497547691	0.215892875	1.195221138	0.440830775	0.563918028	0.414544136	0.445676129	0.470430793	0.333681816	1	0.836488235	1	1	1	1	1	1	1	1	-1.403379496	0.920334725	-1.755432158	1.242786567	0.514848118	Sgk3	-6	Sgk3-6
chr1	9797451	9799350	1	1	1	1	1	1	shared	all	6.910584337	6.963362253	9.441466807	10.6970081	8.639470089	15.35130737	5.880240477	6.26563616	5.687704084	6.010347816	7.994018912	1.42E-08	4.91E-11	3.65E-08	3.30E-08	4.06E-10	9.27E-07	5.98E-09	1.07E-06	1.02E-06	3.25E-08	-2.391916763	-2.143761463	-2.129239345	-2.426318775	-2.366953484	Sgk3	0.5	Sgk3+0.5
chr1	9805226	9806225	1	0	0	1	1	0	combo	Th1+Treg+Th17	1.675646629	1.598169542	1.03548279	2.264575528	2.564186017	1.327041161	1.013620756	1.245092165	0.707052833	1.473746459	1.015941855	1	1	1	1	0.086954323	1	1	1	1	0.564209756	-1.869649292	0.49986453	-0.916490079	0.856209734	1.722785444	Sgk3	7.5	Sgk3+7.5
chr1	9812926	9813575	1	0	0	1	0	1	combo	Th1+Treg	1.925090598	1.2831219	0.217730619	2.357921346	0.850050411	0.84454404	0.629875386	0.628255138	0.67066341	0.804532928	0.460146184	1	1	0.400549283	1	1	1	1	1	1	1	-0.8847137	0.905639928	-1.975044148	-1.132116103	0.714688025	Sgk3	15	Sgk3+15
chr1	9815601	9816150	1	0	0	0	1	1	combo	Th1+Th17	1.502358157	0.887466989	0.44751542	0.544003799	3.037509742	1.100208952	0.739174878	1.428574246	0.843787756	1.368168322	0.953001805	1	1	1	0.19592899	1	1	1	1	0.801535946	1	-1.084316659	-0.750831923	-0.596804215	0.777429711	0.46153397	Sgk3	18	Sgk3+18
chr1	9822776	9824525	1	1	1	1	1	1	shared	all	6.97180324	6.335268326	9.528990261	12.43953822	10.24533487	6.894749321	4.611553775	5.053222527	4.34463833	5.467037102	3.692596866	1	1	0.57855688	1	1	1	1	1	1	1	-0.617018287	-0.954462709	-0.781053708	1.289719158	-0.705577565	Sgk3	25.5	Sgk3+25.5
chr1	9833026	9834250	1	0	0	1	0	1	combo	Th1+Treg	2.530234418	2.620229022	0.971465727	7.093345327	0.834099632	2.277581794	1.782581229	1.918560965	2.591330411	1.91017739	1.927270255	1	1	1	1	1	1	1	1	1	1	-1.596823251	-0.556177821	0.568825936	-0.722746717	-0.628326071	Sgk3	35.5	Sgk3+35.5
chr1	9847626	9849100	1	1	1	1	1	1	shared	all	13.78918958	11.77445799	14.66782272	18.80245929	11.13096388	14.20866941	11.08441965	9.261296589	9.236769138	9.307095823	8.357093334	0.210758906	0.598800546	0.085625768	0.011701837	0.03399181	1	1	0.389623606	0.089891556	0.274301531	-0.553096808	0.644985943	-0.588819665	-0.764692983	-0.645682986	Sgk3	50.5	Sgk3+50.5
chr1	9849701	9851725	0	0	0	0	1	1	unique	Th17	4.54110603	3.377698403	4.232467957	6.770430331	11.82059491	5.09236567	4.580834349	3.026397007	3.355811034	4.069066797	4.482374629	1	1	1	0.668828955	1	1	1	1	1	1	-1.53606309	0.544042325	-1.138942932	-1.972207208	-0.443538939	Sgk3	52.5	Sgk3+52.5
chr1	9858776	9860075	1	1	1	1	1	1	shared	all	30.6100313	19.70617467	18.72862485	20.01071355	34.93489389	22.82623719	16.26711479	17.32754936	16.44720014	19.53524208	15.75039219	1	1	0.03374221	0.005964209	1	1	1	0.19222546	0.050914734	1	-0.567985376	-0.217855271	-1.043367164	-1.581267657	-0.687224157	Mcmdc2	-49	Mcmdc2-49
chr1	9876526	9877450	1	1	0	1	1	1	combo	Th1+Th0+Treg+Th17	4.163254498	2.194883505	3.598931511	3.287629159	2.189360691	2.238869994	2.213935954	3.459204662	3.273264244	2.308091383	2.300104725	8.28E-05	1	0.046593285	6.33E-05	0.113342582	0.001875786	1	0.246099077	0.000956329	0.687104413	1.404870244	0.377827288	0.873654604	1.403622284	0.840014109	Mcmdc2	-32	Mcmdc2-32
chr1	9877701	9878825	1	1	1	1	1	1	shared	all	4.863273127	5.089381499	6.551783442	5.53940445	4.61409128	5.370599604	3.798182885	2.502110041	3.413500945	3.871092888	3.374328053	0.142492831	1	0.46000137	0.007363541	1	0.864970461	1	1	0.060790452	1	-0.822426668	-0.252537782	-0.610988641	-1.037176846	-0.351502561	Mcmdc2	-30.5	Mcmdc2-30.5
chr1	9882201	9883925	1	1	0	1	1	1	combo	Th1+Th0+Treg+Th17	4.604355903	2.923892518	3.62111541	3.430855765	3.736517453	2.570361043	2.055223819	1.451231987	2.498382314	2.037347985	3.736420576	1	0.191481588	1	1	1	1	0.79104549	1	1	1	1.490623072	-1.777770541	-1.357695722	-1.011099588	-0.014255733	Mcmdc2	-25.5	Mcmdc2-25.5
chr1	9891526	9892225	1	0	0	0	1	0	combo	Th1+Th17	1.779644343	1.390959298	1.119391547	0.4673753	1.437934776	0.82224483	0.961594567	0.783248305	0.514790652	0.822509003	0.715293024	1	0.492444129	1	1	1	1	1	1	1	1	-0.741191794	1.133991796	-0.581755473	-0.656871456	1.288679042	Mcmdc2	-17	Mcmdc2-17
chr1	9902926	9903300	1	0	0	0	1	0	combo	Th1+Th17	0.975400803	0.423048076	0.547701175	0.376604873	1.204355854	0.498162159	0.233795935	0.228126318	0.154838204	0.223813592	0.192594645	0.395105899	0.153372976	0.754987143	0.182698634	0.263397477	1	0.677368511	1	0.763883566	1	-1.597198715	-1.171700367	-1.277718548	-2.675049407	-1.296505631	Mcmdc2	-5.5	Mcmdc2-5.5
chr1	9908526	9908875	0	0	0	0	0	1	remaining		0.406994909	0.317212036	0.407732032	0.362462944	0.361779324	0.635695485	0.41324287	0.649657008	0.336866066	0.348413758	0.30050579	0.063663802	1	1	1	0.143861743	0.482489855	1	1	1	0.81548231	-2.208378874	-0.658047729	-0.976550621	0.475579787	-1.349535312	Mcmdc2	0	Mcmdc2+0
chr1	9938576	9939175	0	1	0	0	1	1	combo	Th0+Th17	1.353777859	1.761385437	3.095115326	2.51827188	2.988372581	2.224955349	2.031372225	2.194836682	2.115009739	2.134113844	2.077769157	1	1	0.336031173	1	1	1	1	1	1	1	0.245374236	0.435763077	-0.830138819	0.412291764	0.405883289	Tcf24	29	Tcf24+29
chr1	9942351	9944700	1	1	1	1	1	1	shared	all	29.12797283	28.12801591	32.18651308	37.19036091	30.60611206	32.11461713	27.53062781	26.90125222	25.35919515	23.98254218	22.2094517	1	0.146534237	0.214510784	1	1	1	0.655674987	0.750246492	1	1	-0.397096633	0.296698346	-1.235009528	0.499901243	-0.356245451	Tcf24	24.5	Tcf24+24.5
chr1	9966826	9968775	1	1	1	1	1	1	shared	all	10.64877329	10.98498465	12.32005279	15.82709597	8.770092922	16.89363615	14.90433575	11.16441143	11.27100541	10.88178808	13.60114531	0.23920238	0.002337179	0.027234396	0.177913346	0.021319123	1	0.024780907	0.16189868	0.750030079	0.189216435	-1.151072558	0.697948088	0.669191663	-1.033884003	-1.264515625	Tcf24	0	Tcf24+0
chr1	9983026	9983450	1	0	0	0	1	1	combo	Th1+Th17	1.821443234	0.702253919	0.941688793	0.894073116	2.508099385	0.735555643	0.657231755	0.626898472	0.550390938	0.50854682	0.449449592	1	1	1	1	1	1	1	1	1	1	0.340018245	-0.29699386	-1.412676477	0.962571199	-0.478879579	Tcf24	-15	Tcf24-15
chr1	9986001	9986875	1	0	0	0	0	1	unique	Th1	1.993803809	1.852146614	1.155439025	0.915263436	0.864574628	1.188582738	0.750312334	1.523210368	0.821729695	1.129747991	1.040013071	1	1	1	0.918211549	1	1	1	1	1	1	0.603271418	-0.742252711	0.941696158	0.844613831	-1.61342023	Tcf24	-18.5	Tcf24-18.5
chr1	10003351	10003800	1	0	0	0	0	0	unique	Th1	1.4076065	0.794245335	0.395554588	0.449889908	0.326466444	0.471218551	0.282285424	0.235435767	0.919323508	0.479715951	0.246110736	0.346495862	0.315842136	0.374120074	1	1	1	1	1	1	1	1.043975143	-1.239159308	-1.395647014	-0.358522056	0.506349188	Ppp1r42	5.5	Ppp1r42+5.5
chr1	10007051	10007700	1	1	0	1	1	1	combo	Th1+Th0+Treg+Th17	2.974820214	2.016592748	3.412908437	3.057337054	2.230495613	1.865354446	1.317866439	1.420839117	1.764394303	1.88618102	1.80107968	1	1	1	1	1	1	1	1	1	1	-0.305714008	-0.430205225	-0.317836347	-2.256308737	0.321199104	Ppp1r42	2	Ppp1r42+2
chr1	10020226	10021400	1	0	0	0	1	1	combo	Th1+Th17	2.217663728	1.839532228	1.14326158	0.999346936	2.246915757	1.430972485	0.661477768	0.98511521	0.887605133	0.844122629	1.115917634	1	0.116345948	1	1	0.888856455	1	0.55595386	1	1	1	-1.945637973	-1.423561351	-1.24132562	-1.433261173	-1.898130706	Ppp1r42	-11.5	Ppp1r42-11.5
chr1	10037476	10038500	1	1	1	1	1	1	shared	all	17.0149363	14.88062807	16.86585948	17.74140772	15.70984012	23.83733177	29.85697326	25.68241983	26.98263843	26.90499847	24.64718073	0.004384261	3.15E-05	0.007209588	0.020127975	0.019604236	0.056230885	0.000625455	0.054789453	0.140413344	0.17706252	0.668941172	0.774360219	-1.142214614	-1.188353012	0.658735326	Cspp1	0	Cspp1+0
chr1	10039076	10040550	1	1	1	1	1	1	shared	all	25.72631002	21.71722431	31.58275357	36.20982336	28.40163823	46.35079828	37.00298151	25.23901315	31.83288373	24.65802041	30.21161411	0.061419434	0.141460931	1	0.003453198	0.000107189	0.469666674	0.63920545	1	0.031986156	0.002140059	-0.859726108	0.791220454	-0.495898495	-0.918105882	-1.278373304	Cops5	-1.5	Cops5-1.5
chr1	10056151	10057025	1	1	0	1	1	1	combo	Th1+Th0+Treg+Th17	2.072918173	1.302658598	1.469132583	1.67639764	2.687545123	0.965932869	0.821189714	0.857678287	0.658691138	0.895655412	1.02946172	1	1	0.841461127	0.581267747	1	1	1	1	1	1	-0.764394505	0.516493005	0.868720103	1.325134745	-1.236652312	Cops5	-18.5	Cops5-18.5
chr1	10077851	10078275	1	1	0	1	0	0	combo	Th1+Th0+Treg	2.024780069	0.913925999	1.513136738	2.458767311	1.147494325	0.30374449	0.229801967	0.405129142	0.282831918	0.239713285	0.173676667	1	1	1	0.816437012	1	1	1	1	1	1	0.691949579	-0.493690183	-1.082184666	1.25256004	-3.617905316	Cops5	-40	Cops5-40
chr1	10089101	10090000	1	1	0	1	1	1	combo	Th1+Th0+Treg+Th17	3.178105026	2.748062237	4.114682713	3.997030112	2.098785843	2.682970171	1.564244961	2.426648278	2.880121873	2.42289541	1.25992325	1	1	1	1	1	1	1	1	1	1	0.603457319	-0.890727593	-0.546851748	-2.090522797	0.5730868	Cops5	-51.5	Cops5-51.5
chr1	10114626	10115225	1	0	0	1	1	0	combo	Th1+Treg+Th17	1.220484506	1.242818266	0.997627965	1.60943807	2.447530267	0.706775788	0.505348247	0.298283383	0.434021164	0.428685683	0.58012619	1	1	1	0.018794053	1	1	1	1	0.132867799	1	-0.920451878	0.309907773	0.552476789	-5.276299927	-0.747506453	Cops5	-77	Cops5-77
chr1	10128026	10128425	0	0	0	0	0	1	remaining		0.654109581	0.644874064	0.595562455	0.519831478	0.576404273	0.712056049	0.542098382	0.798536457	0.884280455	0.487829562	0.570130191	1	1	1	0.956100099	0.791489022	1	1	1	1	1	0.360268097	-0.363917397	-0.443984475	0.733557315	-0.888740474	Cops5	-90	Cops5-90
chr1	10128901	10129550	0	0	0	0	0	1	remaining		0.952846749	1.082833968	0.76157262	0.690573868	0.929867936	1.477521895	0.878162927	0.929516903	0.645652782	0.972193826	0.630130644	1	0.032547455	1	1	1	1	0.213890634	1	1	1	-0.822990606	-2.12466484	-0.699487028	-0.912387304	-1.038124757	Cops5	-91	Cops5-91
chr1	10130676	10131350	0	0	0	0	1	1	unique	Th17	0.799205486	1.518792512	0.893585085	0.949511295	1.024709873	1.08751035	0.844268453	0.80331468	0.511598936	0.918090614	0.984117197	0.877545558	1	1	1	1	1	1	1	1	1	-1.235532949	-0.282402181	-0.668390902	-0.843418294	-0.479135072	Cops5	-93	Cops5-93
chr1	10139426	10139775	1	0	0	0	0	1	unique	Th1	0.663933186	0.778399352	0.509482707	0.550329263	0.561962282	0.663939499	0.665157362	0.429163033	0.672200785	0.685069388	0.447198361	1	1	1	1	1	1	1	1	1	1	-0.250765937	0.184478666	-0.632775323	-0.551664296	-0.737233039	Arfgef1	93	Arfgef1+93
chr1	10147176	10148150	1	0	1	0	0	1	combo	Th1+Th2	2.169823951	3.230016489	1.267559796	1.728130892	0.656553484	1.707415647	1.17187857	1.543174619	1.12319585	1.123050197	1.331897392	1	0.260104671	1	1	1	1	0.976116932	1	1	1	-0.893897043	-1.410043602	-0.948716094	-1.388313682	-0.654887484	Arfgef1	85	Arfgef1+85
chr1	10155726	10157225	0	0	0	1	0	0	unique	Treg	0.763395459	1.446337795	1.477210474	8.257727954	0.843260057	1.418743504	0.505900874	0.685393546	0.781090019	1.223042818	0.94433693	1	0.43908325	1	0.581209031	0.758819484	1	1	1	1	1	-1.151680907	-1.392918776	-1.263329705	-2.237606629	1.126435934	Arfgef1	76	Arfgef1+76
chr1	10164926	10165900	1	0	1	1	1	1	combo	Th1+Th2+Treg+Th17	9.435578808	3.630445237	1.613322492	3.109793232	5.16820708	3.335036859	2.769677532	1.837105764	2.628755905	1.948406311	2.127972223	1	1	0.422695445	0.962807642	0.205934912	1	1	1	1	1	-0.664219225	-1.124650123	-0.666918582	-0.65519514	-0.765719257	Arfgef1	67.5	Arfgef1+67.5
chr1	10166701	10167475	1	0	1	0	1	1	combo	Th1+Th2+Th17	2.324042762	4.174700298	1.041389692	0.921227437	2.583787634	2.250207816	1.610605636	1.538901701	1.868018664	1.606103072	1.163683084	1	1	0.140531157	1	0.250509847	1	1	0.559043168	1	1	0.495627753	-0.815851715	-1.048146751	-0.772578094	-1.242735878	Arfgef1	65.5	Arfgef1+65.5
chr1	10168051	10168700	0	1	0	1	0	0	combo	Th0+Treg	0.546101951	1.216359256	2.187305069	2.186817493	0.708797771	0.754445013	0.706313575	0.485572046	0.801540094	0.819436059	0.458981202	1	1	1	1	1	1	1	1	1	1	0.957942022	0.750905474	-0.807065492	-0.994880664	0.078763619	Arfgef1	64.5	Arfgef1+64.5
chr1	10169526	10170000	0	0	1	0	0	1	unique	Th2	1.198858349	1.978290472	0.825589683	1.056637578	1.087633239	1.068000878	1.144800548	1.078942312	1.231989141	0.85795864	1.090291318	1	1	1	1	1	1	1	1	1	1	0.402298948	-0.281126549	0.569843884	-0.446723385	0.248239483	Arfgef1	63	Arfgef1+63
chr1	10210926	10211625	1	0	0	0	1	1	combo	Th1+Th17	2.918785429	1.244048504	1.103356978	0.822279082	1.11611589	1.186155843	0.592057501	0.874383245	0.744314468	1.131422053	0.628422537	1	1	1	1	1	1	1	1	1	1	-1.054096108	-0.81705048	-0.96618551	0.396191168	0.761040742	Arfgef1	21.5	Arfgef1+21.5
chr1	10219926	10221200	1	1	0	1	0	1	combo	Th1+Th0+Treg	8.228652409	2.476549825	2.911142029	2.844168877	0.925295376	2.188614646	1.555295786	1.975780684	2.342755477	2.214062474	1.468071739	0.253922642	1	0.928631966	0.236381025	0.205392303	1	1	1	0.909057714	1	-2.939800178	-0.427452905	-0.232876875	0.954081062	0.876359049	Arfgef1	12	Arfgef1+12
chr1	10225326	10225925	1	1	0	1	0	1	combo	Th1+Th0+Treg	1.802373572	0.804858362	2.816620748	2.118728385	0.524562062	1.215383724	1.756269698	1.9181158	2.982175853	2.013998205	2.216956716	0.000293505	0.07816043	0.002208027	0.122723215	0.002077309	0.005599008	0.415785327	0.019999628	0.575478102	0.027371536	2.022187107	0.924346573	1.193897437	1.132172441	1.385801329	Arfgef1	7	Arfgef1+7
chr1	10231576	10233800	1	1	1	1	1	1	shared	all	31.64091845	27.07303423	34.30448734	39.68806124	25.9099018	47.75790261	33.53410228	26.89897361	32.53363732	23.55941693	33.61915268	5.68E-08	1.03E-06	4.03E-06	4.06E-06	9.67E-09	3.11E-06	3.27E-05	7.54E-05	8.07E-05	5.52E-07	-2.344641438	-1.416008902	-1.704556505	-1.871275974	-2.251596288	Arfgef1	0	Arfgef1-0
chr1	10242351	10242725	0	0	0	1	0	0	unique	Treg	0.226264151	0.955459871	0.399654141	1.043986649	0.486082332	0.469112494	0.249704226	0.290184399	0.156925028	0.519808167	0.376372763	0.703730908	1	1	1	1	1	1	1	1	1	-1.800580661	-0.567262387	-0.22560538	-0.805376676	0.877703395	Arfgef1	-10	Arfgef1-10
chr1	10253926	10255375	1	1	1	1	1	1	shared	all	4.335790249	2.389020245	4.864560695	5.906959161	9.395558942	2.694135157	1.600946492	1.675449905	1.489920187	2.36591964	1.883443242	0.53092884	0.435777998	0.895011856	0.316188621	1	1	1	1	1	1	-0.839912583	-0.727684256	-0.761526118	-0.93761132	1.633365676	Arfgef1	-22	Arfgef1-22
chr1	10257076	10257850	1	1	0	1	1	1	combo	Th1+Th0+Treg+Th17	2.70352289	1.234665715	5.863387889	8.673265841	3.714828655	2.720620085	2.34539044	1.492697218	1.523865356	2.411210574	2.428301906	0.555522799	1	1	0.69689799	1	1	1	1	1	1	-0.841734345	-0.581023379	-0.399764106	-1.802860322	-0.05144896	Arfgef1	-25	Arfgef1-25
chr1	10262301	10262625	0	0	0	1	0	0	unique	Treg	0.131162144	0.368899818	0.299710814	1.724787428	0.118653925	0.191436718	0.122432317	0.17084646	0.270743694	0.141482219	0.210554927	1	0.753804986	1	1	1	1	1	1	1	1	0.683671723	-1.969719788	0.336201293	-0.710765227	-1.289239933	Arfgef1	-30	Arfgef1-30
chr1	10325476	10326000	1	1	0	0	0	1	combo	Th1+Th0	1.209960201	1.316503222	1.415364402	1.027630794	0.564551884	0.911107621	0.774214337	0.705620856	0.720670887	0.666026192	0.750305709	1	1	1	1	1	1	1	1	1	1	0.786569309	-0.603321588	-0.560540861	0.527153849	-0.60947798	Arfgef1	-93	Arfgef1-93
chr1	10370651	10371525	0	0	0	0	1	0	unique	Th17	1.336336794	0.651796376	0.669464758	0.387764801	2.755009824	0.575555112	0.476649684	0.79440499	0.656882273	0.543008362	0.425676623	1	1	0.922605833	1	1	1	1	1	1	1	0.937090102	-0.556105853	1.178077897	1.305501469	-0.654649772	Arfgef1	-138.5	Arfgef1-138.5
chr1	10592501	10593575	1	1	0	0	1	1	combo	Th1+Th0+Th17	2.072918173	1.889989772	3.594710744	0.566323656	9.178010705	2.745500434	3.581101512	4.696119852	3.891984141	3.009047989	5.439162716	1	0.715275356	0.000373269	0.013881099	1	1	1	0.004283021	0.103708535	1	-0.935644942	0.798488096	1.821483456	1.35226081	0.460001736	Cpa6	127	Cpa6+127
chr1	10872151	10873175	0	0	0	0	1	0	unique	Th17	0.642832554	0.484889766	1.421271303	0.766840903	7.268968232	1.263284173	0.855724863	1.26424571	1.051105757	1.044343674	0.92995033	1	1	0.401158824	1	1	1	1	1	1	1	0.817293605	-0.82370991	-1.620406595	-1.690980146	-0.787388853	Prex2	-121	Prex2-121
chr1	10879801	10880775	1	1	1	1	1	1	shared	all	4.586162115	3.60152575	5.340649723	5.104122096	13.86421923	5.00058486	4.869234622	6.098634947	5.106423759	4.68867562	7.488866243	1	0.208637323	0.000677029	0.04121175	1	1	0.840660108	0.007208803	0.251290551	1	0.449098338	0.587990672	0.924535349	0.728283459	0.095762709	Prex2	-113	Prex2-113
chr1	11097151	11098100	0	0	0	1	1	1	combo	Treg+Th17	0.738109735	1.007147653	1.077437169	6.338446294	2.340775817	0.962883046	0.946208455	1.093116044	1.095678918	1.009313292	1.177733846	1	1	0.360508885	1	1	1	1	1	1	1	1.115809175	0.553124	-3.94797923	0.673163666	0.813145835	Prex2	104	Prex2+104
chr1	11228451	11228850	0	0	0	0	1	0	unique	Th17	0.344620911	0.751940342	0.131650872	0.340143087	0.694442937	0.225809075	0.256567621	0.067058403	0.076310301	0.156389584	0.14442685	1	1	1	0.253295197	1	1	1	1	0.952918702	1	-1.693459766	-0.550388075	0.711526932	-4.290795052	0.438512094	A830018L16Rik	-185.5	A830018L16Rik-185.5
chr1	11229326	11229850	0	0	0	1	1	0	combo	Treg+Th17	0.766477478	0.613953219	0.7473454	1.791024072	1.735707164	0.498403333	0.294055114	0.760429629	0.440837855	0.579035306	0.416704827	1	1	0.762490757	1	1	1	1	1	1	1	-0.723087322	-0.924600132	-2.010897517	0.819156462	0.634284983	A830018L16Rik	-184.5	A830018L16Rik-184.5
chr1	12814801	12815375	0	1	0	1	0	1	combo	Th0+Treg	0.290266746	0.732403645	3.29717297	2.58116506	0.191542353	0.945379404	0.82581161	0.763649595	1.194280232	1.043263853	0.662477526	0.078638227	1	1	1	0.667755824	0.564485137	1	1	1	1	1.445148724	-0.647297099	-1.122253559	-0.945356582	0.692070205	Sulf1	123	Sulf1+123
chr1	12835601	12837075	1	1	0	1	1	1	combo	Th1+Th0+Treg+Th17	2.11075917	2.661762895	3.59302461	2.867979735	2.38337557	1.941402166	1.830277004	1.403183689	1.995949552	1.445363069	1.560381484	1	0.249481498	1	1	1	1	0.949401875	1	1	1	-0.874396875	-1.075888563	-0.826586173	1.180249291	-1.050080821	Sulf1	144	Sulf1+144
chr1	12841351	12842025	1	1	0	1	1	1	combo	Th1+Th0+Treg+Th17	5.49991873	1.480949355	13.192058	10.3800571	3.736678454	6.28237299	6.170381542	6.098595621	6.470811902	6.510961746	6.459775689	0.102952542	0.000422722	1.32E-06	0.162345364	0.010183083	0.686444302	0.00580856	2.75E-05	0.702680123	0.10400908	1.435294297	1.096812775	1.55942627	0.938114831	0.772611445	Sulf1	149.5	Sulf1+149.5
chr1	12864001	12865800	1	1	1	1	1	1	shared	all	8.471634013	7.047660236	8.471931691	7.54154978	6.931565121	7.56678783	10.73309768	9.168018462	8.938146667	8.749414397	9.972223502	7.03E-05	1.05E-07	2.77E-08	0.002137454	0.033674529	0.001627511	4.55E-06	8.41E-07	0.021184824	0.27237966	1.240821306	1.072858983	1.58668123	1.226893517	0.761804889	Slco5a1	128	Slco5a1+128
chr1	12875401	12876150	1	1	0	1	1	1	combo	Th1+Th0+Treg+Th17	1.430160554	2.229495065	3.111028682	2.675278951	1.457780676	1.736603734	1.320588457	1.232700779	1.405648683	1.698213651	1.270450146	1	1	1	0.998191342	1	1	1	1	1	1	0.940563028	0.395920871	0.3625616	-1.513947972	0.456534329	Slco5a1	117	Slco5a1+117
chr1	12942276	12942900	0	0	0	1	1	1	combo	Treg+Th17	0.385368752	1.157749162	1.107214103	1.741504747	1.342037283	0.967805334	0.896415437	0.7232568	0.627109739	0.853241268	1.065195898	1	1	0.163628665	1	1	1	1	0.621750164	1	1	-1.115121905	0.397149686	0.905474188	0.321068988	0.675477978	Slco5a1	50	Slco5a1+50
chr1	12973526	12973875	0	0	0	1	0	0	unique	Treg	0.178074024	0.389666754	0.279576692	0.838634938	0.191025759	0.286568428	0.300565216	0.30213062	0.453436957	0.43795814	0.296687231	0.252082025	1	0.856346724	1	1	1	1	1	1	1	1.395929694	0.218230092	0.840760337	-0.497329485	0.812286443	Slco5a1	19	Slco5a1+19
chr1	12990226	12993125	1	1	1	1	1	1	shared	all	16.25203725	13.11663319	43.08758677	42.94418494	21.16717157	34.79218828	39.0134902	27.81208258	34.73658494	32.7467328	37.2724266	0.394360614	0.000620522	0.004675371	0.785727002	0.339303659	1	0.008068562	0.038006679	1	1	0.907706341	1.202352618	1.175260684	-0.603197311	0.580000388	Slco5a1	1	Slco5a1+1
chr1	13050026	13051125	1	1	0	1	1	1	combo	Th1+Th0+Treg+Th17	2.503320098	2.279952608	2.419018433	1.690178106	2.540056479	1.949537137	2.104699204	2.233346692	1.431138386	2.453698234	2.345440575	1	0.000132787	0.11454204	1	0.1082374	1	0.00214935	0.482976365	1	0.665131579	-1.953074173	1.749055215	1.164739963	0.611982051	0.845107594	Slco5a1	-58	Slco5a1-58
chr1	13051726	13052650	1	1	1	1	1	1	shared	all	4.116920166	3.285706988	4.720613214	3.517876118	2.869923294	4.218518287	6.613221647	6.12335625	4.579213097	5.95958977	5.905468612	1.51E-06	4.73E-09	2.94E-10	1.55E-08	8.37E-09	5.64E-05	3.16E-07	1.34E-08	5.16E-07	4.84E-07	1.780974094	1.797631317	2.097306177	1.92441386	1.94456936	Slco5a1	-59.5	Slco5a1-59.5
chr1	13103076	13104700	1	1	1	1	1	1	shared	all	3.793020427	5.031542525	8.018026563	15.85013875	4.314146857	8.415780918	7.969083697	8.409188412	9.033523387	8.30520471	7.927061439	0.048587809	0.060692599	0.355920562	0.281344167	1	0.393616189	0.344673597	1	1	1	0.663961813	0.751552865	0.522310088	0.307464934	0.597904835	Prdm14	23.5	Prdm14+23.5
chr1	13115376	13115875	1	1	1	1	1	1	shared	all	0.928839273	2.047513593	1.889161225	3.78612101	0.843555921	1.522421512	2.222367122	2.358538305	1.793356201	2.580191329	4.720340514	0.062512221	0.013771258	2.02E-10	0.000634134	8.70E-05	0.476217078	0.107603965	9.51E-09	0.007346749	0.001781864	0.976515391	0.878580692	2.13568516	1.346091335	1.407360961	Prdm14	11.5	Prdm14+11.5
chr1	13117426	13118450	1	1	0	1	1	1	combo	Th1+Th0+Treg+Th17	3.707794048	2.095969777	3.680184422	3.273848694	3.219824129	2.369997366	2.578536379	1.799323821	2.806385222	1.869001119	1.448208292	0.587631656	0.027936954	0.021944869	1	0.991238888	1	0.189421592	0.13657703	1	1	1.742610627	1.43349024	-2.375957813	-0.368934667	1.084430065	Prdm14	9	Prdm14+9
chr1	13124476	13126075	1	1	1	1	1	1	shared	all	4.836410829	3.964258457	3.700924614	3.041704125	3.394747701	3.837633237	3.599623236	2.221583906	2.993563636	3.285752141	2.091272332	1	0.007043645	1	0.777508164	1	1	0.062253116	1	1	1	-1.385884652	0.987109565	-1.045291196	-1.907918805	0.756415262	Prdm14	2	Prdm14+2
chr1	13126051	13127650	1	1	1	1	1	1	shared	all	4.442922004	4.909401385	4.400164257	3.492574261	3.514254505	5.717071735	4.938798368	4.589233795	5.083243258	3.997934679	3.870380123	1	1	1	1	1	1	1	1	1	1	0.649747301	0.579974974	-0.475344488	-0.825732758	-0.659467212	Prdm14	0.5	Prdm14+0.5
chr1	13127926	13128850	1	1	0	1	1	1	combo	Th1+Th0+Treg+Th17	2.18220405	2.21688068	3.04303328	1.841221176	2.2645506	2.741066974	2.732737066	2.796143668	2.670006605	2.193126348	2.07627189	1	1	1	1	1	1	1	1	1	1	0.606192433	0.582530834	-0.409734702	0.801654363	-0.341485405	Prdm14	-1	Prdm14-1
chr1	13134176	13134950	1	1	0	1	1	1	combo	Th1+Th0+Treg+Th17	1.912009799	2.611305352	3.009035579	3.719884366	1.768452201	2.207362646	1.633071055	1.43715905	1.872545973	1.607996002	1.115005293	0.496084389	1	1	1	0.270056656	1	1	1	1	1	-0.896874161	-0.310541881	-0.603228259	-0.811695561	-1.041440445	Prdm14	-7.5	Prdm14-7.5
chr1	13135301	13136625	1	1	0	0	1	1	combo	Th1+Th0+Th17	2.603359918	2.697145575	3.010964141	1.532809572	2.359875728	2.150906877	1.885267775	1.67658381	1.608112842	2.144645342	1.401462583	1	1	1	1	1	1	1	1	1	1	-0.935755893	0.56162204	-0.568218472	-0.792942903	-1.232770856	Prdm14	-9	Prdm14-9
chr1	13138076	13138675	0	1	0	0	0	0	unique	Th0	0.559182749	1.36327005	1.681317894	1.132904613	0.863356373	0.913738011	0.626034562	0.385286857	0.662864786	1.111190375	0.571423725	1	1	1	0.177920134	1	1	1	1	0.750036297	1	-1.085649778	-0.819275434	-0.251809804	-2.271981689	0.682280753	Prdm14	-11	Prdm14-11
chr1	13143551	13144275	1	1	1	1	1	1	shared	all	1.559093641	3.140338434	1.77137598	2.326339171	3.293863569	1.510903125	1.334876023	0.949804353	1.063193981	1.475286459	1.003470648	0.827802611	1	1	1	1	1	1	1	1	1	-1.296570997	0.49113763	-0.406314544	-0.616202835	0.568034644	Prdm14	-17	Prdm14-17
chr1	13151126	13151550	1	0	0	0	0	1	unique	Th1	2.151857361	2.728525539	2.579242911	2.807345628	2.427339415	2.215328516	1.888956839	1.731697982	1.101345914	1.686458257	1.612939879	0.419351578	1	0.623523916	1	1	1	1	1	1	1	-1.055576062	-0.194442507	-0.530201538	0.504129712	-0.223037819	Prdm14	-24	Prdm14-24
chr1	13154876	13156100	1	1	1	1	1	1	shared	all	15.57352163	21.3672531	31.44013944	30.20207725	33.85638299	24.71885317	28.29466539	55.2347689	34.43208477	38.09010738	127.5149078	5.12E-06	0.000928437	3.52E-24	9.35E-14	5.59E-07	0.000164627	0.011377423	7.42E-21	9.12E-12	2.06E-05	1.087097643	0.769126094	3.267189765	1.888054387	1.206826021	Prdm14	-28.5	Prdm14-28.5
chr1	13156801	13157050	0	0	1	0	0	0	unique	Th2	2.487507629	3.310476641	3.350941151	1.78058707	5.502412457	1.159507721	0.905428831	0.694849196	0.720284759	0.788637468	0.789692304	1	0.842249914	0.812830655	1	1	1	1	1	1	1	-0.641125825	-0.461280405	-0.540047836	-0.167841942	-0.279085053	Prdm14	-30	Prdm14-30
chr1	13161201	13163025	1	1	1	1	1	1	shared	all	15.62195806	16.81029932	19.6527121	18.16187037	21.16582453	15.83207649	13.42277678	28.40745458	18.35646935	18.17256787	18.62299919	3.79E-08	0.647793797	1.01E-09	2.26E-18	1.62E-07	2.18E-06	1	4.17E-08	6.35E-16	6.80E-06	1.31359332	0.68623445	1.474269808	2.310802376	1.206517367	Prdm14	-35	Prdm14-35
chr1	13170551	13172200	1	1	1	1	1	1	shared	all	5.933175477	9.603883174	7.052954642	7.748031028	16.20004859	5.577727618	3.780899857	4.16591943	3.382586499	5.172520436	3.720126348	0.37919476	0.284485666	0.227048399	1	0.552974298	1	1	0.779883513	1	1	-0.383295844	-0.782535024	-1.346614555	-0.603389626	0.768619897	Prdm14	-44	Prdm14-44
chr1	13172251	13173900	1	1	1	1	1	1	shared	all	7.145844435	9.22238489	8.424312839	9.753971578	14.99109162	6.009613107	4.674121389	5.11064215	5.35333937	5.562864258	4.898164915	1	1	0.418464554	1	1	1	1	1	1	1	0.856182865	0.29218377	-1.596591395	-0.859976158	0.458946745	Prdm14	-46	Prdm14-46
chr1	13178726	13179225	0	1	0	0	0	0	unique	Th0	0.274629452	1.355576617	0.941203937	0.65822362	0.646091836	0.460201718	0.321329402	0.641921879	0.276370329	0.373581675	0.445282968	1	0.421947453	1	1	1	1	1	1	1	1	-1.211534602	-1.406071413	-0.911399919	0.767560388	-0.393532808	Prdm14	-52	Prdm14-52
chr1	13184501	13185675	1	1	0	1	1	1	combo	Th1+Th0+Treg+Th17	2.34985401	2.651149868	7.282133373	9.825359002	6.059088897	4.192260629	3.115555994	3.489717813	3.220799273	3.736551232	4.390777705	1	1	1	1	1	1	1	1	1	1	-1.043378403	0.90373958	0.482654056	-0.625848932	-0.730429891	Prdm14	-58	Prdm14-58
chr1	13188251	13188700	1	0	0	1	1	1	combo	Th1+Treg+Th17	1.169789908	1.196822558	1.475281912	2.741108985	1.747791588	1.577786178	0.899347782	0.8038005	0.774079756	1.235283793	1.215412334	0.720336254	0.482164989	1	0.168745636	1	1	1	1	0.722714273	1	-0.704232766	-0.556460064	-0.447788317	-0.991880098	0.488662766	Prdm14	-61.5	Prdm14-61.5
chr1	13206526	13207550	0	1	0	1	1	1	combo	Th0+Treg+Th17	0.733924644	1.508179485	1.997667299	3.3374648	1.287338372	1.528025633	1.389381845	1.198299737	1.335829949	1.2514756	1.231075778	1	0.156165549	0.265995148	1	1	1	0.686300311	0.867451104	1	1	-0.105235918	0.536591553	0.513908475	-1.382057476	-0.939543539	Prdm14	-80	Prdm14-80
chr1	13214601	13215175	0	0	0	0	0	1	remaining		0.54883362	2.344254776	0.731553258	1.748598285	0.714467776	1.206149581	1.198756613	1.052620769	0.377143632	1.047914899	0.756325681	0.136281592	1	0.552178175	1	1	0.838116053	1	1	1	1	-1.739664357	0.236352909	-0.944278332	-0.569603145	0.412168872	Prdm14	-87.5	Prdm14-87.5
chr1	13216201	13217275	1	1	0	0	1	1	combo	Th1+Th0+Th17	1.576885056	1.848915017	3.417250418	2.560697667	1.942240248	1.788209093	1.379941281	1.560183292	1.7846217	1.348132798	1.780582146	1	1	1	0.593928323	1	1	1	1	1	1	-0.966705448	-0.792622684	-1.447573478	0.975243482	-0.818024479	Prdm14	-89.5	Prdm14-89.5
chr1	13219601	13220375	0	0	0	1	0	1	unique	Treg	0.627195261	0.947307321	0.539744497	11.31496085	0.586103471	1.834957194	1.270301722	1.300266477	1.020104594	1.728858423	1.105025983	1	1	0.67997811	1	1	1	1	1	1	1	-1.009021133	-0.303430368	-0.85573563	-1.040713103	0.420260042	Prdm14	-93	Prdm14-93
chr1	13223401	13223925	1	0	0	0	0	0	unique	Th1	0.899770831	1.574942129	0.885507194	1.389582966	0.835928697	0.666950094	0.421751774	0.347322807	0.304327528	0.604215923	0.617456613	1	1	0.899537526	0.952723597	1	1	1	1	1	1	-0.471843425	-0.240633695	-1.196007983	-1.970813813	-1.029134334	Prdm14	-96.5	Prdm14-96.5
chr1	13226026	13226600	1	0	0	0	0	1	unique	Th1	1.458528296	1.242818266	0.981472181	0.830818473	0.828278095	0.921325478	0.500926268	0.964442735	0.484036424	0.616079978	0.620072599	0.361413123	0.952016569	0.631686048	1	1	1	1	1	1	1	-1.677047163	-0.764156273	-1.062156701	0.668703105	-0.913072077	Prdm14	-99	Prdm14-99
chr1	13230976	13233075	1	1	1	1	1	1	shared	all	27.44385578	17.81221587	19.40760916	21.89723835	26.56319785	17.94219582	13.67974195	12.56069084	12.86118866	14.09861117	11.83854679	1	0.86000675	0.002924027	0.570721917	1	1	1	0.025418163	1	1	-0.608406665	-0.562330529	-1.462956651	-0.188329597	-0.699515589	Prdm14	-105	Prdm14-105
chr1	13245701	13246600	1	0	0	0	1	0	combo	Th1+Th17	1.632517468	1.860299165	1.07562982	1.457672073	1.893525912	1.276878099	1.15290145	1.038487692	1.438998823	1.210103176	0.703302897	1	0.962409547	0.693516398	1	1	1	1	1	1	1	1.006971067	0.661768882	-1.551712012	0.343345873	0.622972897	Prdm14	-119	Prdm14-119
chr1	13254051	13254925	1	1	1	1	1	1	shared	all	15.57306723	10.83992809	2.821083943	3.196497269	7.249225281	6.665551247	5.875133708	6.886401734	6.473679841	5.895429349	6.873555409	0.90321913	1	1	0.186770615	1	1	1	1	0.775556035	1	0.562448585	0.243621757	-0.559699749	0.954803177	0.517358378	Ncoa2	119.5	Ncoa2+119.5
chr1	13256501	13257975	1	0	1	1	1	1	combo	Th1+Th2+Treg+Th17	12.97281225	14.31299848	2.419139647	4.284974323	17.60982182	9.58790184	7.653967918	11.22723992	9.839060887	10.43408565	10.73667816	0.148526177	1	0.322979503	0.000153529	0.044221808	0.890677478	1	0.98700487	0.002106334	0.33706293	0.642153149	0.583800305	0.591663851	1.170381433	0.714645094	Ncoa2	117	Ncoa2+117
chr1	13259426	13259975	1	0	0	0	0	1	unique	Th1	5.64589051	2.932045068	0.915526556	0.962523687	1.470122546	2.327824876	2.792112682	2.191111411	2.473138293	2.157808086	2.413998252	1	0.136867167	0.452945348	1	1	1	0.624761592	1	1	1	0.37978591	0.557709932	0.497189636	0.729329388	-0.69558149	Ncoa2	114.5	Ncoa2+114.5
chr1	13266351	13267000	1	1	1	1	1	1	shared	all	2.443677769	3.666287036	2.639402849	6.340343904	4.360019266	3.10007372	2.10661698	2.70061553	2.53389696	2.477002856	3.007476873	1	0.076009616	1	1	1	1	0.407244655	1	1	1	-0.23828987	-0.745790485	-0.366449984	0.501808713	-0.217530776	Ncoa2	107.5	Ncoa2+107.5
chr1	13267176	13267875	1	1	1	1	1	1	shared	all	6.495890835	5.053080582	7.62391773	11.34803402	6.39275565	8.192615301	6.781420012	6.50743121	7.837681666	6.37845259	6.372174784	1	1	1	1	1	1	1	1	1	1	0.653985387	-0.603137769	-0.344059756	0.375375999	0.506604843	Ncoa2	106.5	Ncoa2+106.5
chr1	13276276	13277400	1	1	0	0	1	1	combo	Th1+Th0+Th17	3.146480089	2.41916997	1.617543259	1.392564967	1.801365833	1.496402148	1.209331705	1.628941706	1.236117749	0.987691199	0.799717221	1	0.955677173	0.283471673	0.497465874	1	1	1	0.90428271	1	1	-1.110253185	-0.936783565	-1.636532407	1.026954427	-0.843997355	Ncoa2	97	Ncoa2+97
chr1	13280051	13280550	0	0	0	0	1	0	unique	Th17	1.127413469	0.71040647	0.827760674	0.930534902	1.44008311	0.634195266	0.526237302	0.892929004	0.885417148	0.560967504	0.349502729	0.037658913	1	0.09811843	1	1	0.323555712	1	0.431299407	1	1	1.347832688	0.576601895	-2.201421976	0.839779102	-0.902420632	Ncoa2	94	Ncoa2+94
chr1	13285026	13285350	1	0	0	0	0	0	unique	Th1	1.270880777	0.685177698	0.339615416	0.35613748	0.464806844	0.511815454	0.282411216	0.101519585	0.360416699	0.315442825	0.265157267	1	1	1	0.075284566	0.752027467	1	1	1	0.400357788	1	-1.051439883	-0.596828695	-0.96742846	-2.710702523	-0.94760363	Ncoa2	89	Ncoa2+89
chr1	13287976	13288375	1	0	0	0	0	0	unique	Th1	1.742731243	1.086524683	0.457643088	0.715514262	1.166595744	0.625782869	1.21004498	2.122005612	2.007785862	1.667244308	1.269264263	1.00E-08	0.001074605	0.000199453	6.70E-06	2.53E-06	6.78E-07	0.012886683	0.002460197	0.000127285	7.83E-05	2.228671787	1.341760507	1.619638511	1.889034912	1.779054375	Ncoa2	86	Ncoa2+86
chr1	13288851	13289650	1	0	0	0	1	1	combo	Th1+Th17	2.704048415	2.223802992	1.845035856	2.022762031	2.809367421	2.269568596	1.750145726	1.717079085	1.368478682	1.51075303	1.710142204	1	1	1	1	1	1	1	1	1	1	-1.045823307	-0.492701844	-0.805220306	0.159860333	-1.020246522	Ncoa2	85	Ncoa2+85
chr1	13292651	13294300	1	1	1	1	1	1	shared	all	8.88013056	7.407473348	9.903813469	8.934778658	10.03583582	9.433384946	7.917346165	8.689332893	8.564042587	7.805845318	7.798959933	0.857811458	1	1	0.150091821	1	1	1	1	0.664935974	1	0.571655191	-0.572643692	-0.770644348	0.702690928	-0.965784276	Ncoa2	80.5	Ncoa2+80.5
chr1	13294726	13295975	1	1	1	0	1	1	combo	Th1+Th0+Th2+Th17	9.734017649	4.643581047	5.180667672	3.22920898	7.079209012	4.637590878	3.609048059	3.397552777	4.661937542	3.717874942	3.912229949	1	1	0.331369882	1	1	1	1	1	1	1	-0.564900729	0.641364407	-0.854006542	-0.443789446	0.589535928	Ncoa2	78.5	Ncoa2+78.5
chr1	13301276	13302375	1	1	0	1	1	1	combo	Th1+Th0+Treg+Th17	16.05386543	4.315147899	3.822930625	4.111611397	11.63159911	7.000066463	6.127547038	6.98887378	6.135475503	5.523688301	5.876566861	1	1	1	1	1	1	1	1	1	1	0.583585539	-0.525860721	0.379307854	0.518830419	-0.427170515	Ncoa2	72.5	Ncoa2+72.5
chr1	13304776	13307450	1	1	1	1	1	1	shared	all	25.84065686	22.39823626	11.20898361	10.61667467	39.57260825	17.47852257	15.56357357	17.4291999	16.87121438	16.39539755	16.84856686	0.871254025	0.387215438	0.057495292	0.038066366	0.118894255	1	1	0.288983351	0.235668128	0.711470237	0.552013202	0.516837193	0.636610806	0.793756007	-3.349261062	Ncoa2	69	Ncoa2+69
chr1	13311851	13313125	1	0	1	1	1	1	combo	Th1+Th2+Treg+Th17	13.11347676	6.650315969	2.78949966	8.014784919	20.64784583	6.955818274	5.195254572	7.429192475	6.715896483	8.848095629	12.16752443	0.269564295	1	1.13E-11	0.729755501	0.004195856	1	1	6.95E-10	1	0.049596201	0.97025417	0.651872632	1.563770906	0.855725559	1.273058469	Ncoa2	61.5	Ncoa2+61.5
chr1	13316326	13316875	1	0	1	0	1	1	combo	Th1+Th2+Th17	4.501811611	3.082646577	0.901541763	0.997133009	3.918056999	2.420426973	1.949674786	1.842754832	2.154830028	2.280511088	1.904869555	1	1	1	1	0.804535966	1	1	1	1	1	-0.632899436	0.363510541	0.224425399	-0.460365013	0.619999518	Ncoa2	57.5	Ncoa2+57.5
chr1	13324551	13325275	0	1	0	0	1	0	combo	Th0+Th17	0.888668979	1.220821091	1.869148316	1.072270507	1.786288321	1.121410948	1.069906496	1.006497596	1.326702313	1.311000632	0.988271594	1	0.575535914	1	1	1	1	1	1	1	1	1.194029145	0.722758971	-0.829550566	0.824685714	0.859412699	Ncoa2	49	Ncoa2+49
chr1	13328476	13329075	1	0	0	1	1	1	combo	Th1+Treg+Th17	3.876670232	2.361790115	1.8853041	1.892186354	3.584224748	1.64851291	0.872938557	1.053896124	1.585666326	1.427312201	1.034171468	1	1	1	1	1	1	1	1	1	1	0.247149243	-0.451474581	-0.568654499	-0.605638275	-0.437849936	Ncoa2	45.5	Ncoa2+45.5
chr1	13329601	13330025	1	0	0	0	0	1	unique	Th1	4.147091681	1.182977934	0.953502596	0.833800474	1.416261159	0.861732821	0.555448738	0.662089049	0.711704544	0.754067266	0.876956463	1	1	1	1	1	1	1	1	1	1	-0.238121442	-0.237746887	0.347495691	0.370870231	-0.484826833	Ncoa2	44.5	Ncoa2+44.5
chr1	13332376	13333200	1	1	1	1	1	1	shared	all	8.106759234	4.794641674	2.743082087	2.285765848	2.620844411	2.891835302	2.587408196	2.60116053	2.322491489	2.621800831	2.086210056	1	1	1	1	1	1	1	1	1	1	-0.493149761	0.402863387	-0.740536023	-0.644763295	0.500307535	Ncoa2	41.5	Ncoa2+41.5
chr1	13335676	13337175	1	1	1	1	1	1	shared	all	8.850257373	5.967302664	8.184157943	8.721610482	9.015619885	5.752596742	5.138600655	4.175313254	5.056395734	4.872035824	4.384948329	0.628335082	0.02648876	0.008628797	1	0.739289001	1	0.181723654	0.063715419	1	1	0.659932864	0.861829776	-2.630739627	-2.002277006	-1.447367963	Ncoa2	37.5	Ncoa2+37.5
chr1	13342451	13342825	1	0	0	0	1	0	combo	Th1+Th17	0.971040537	1.329117607	0.837403486	0.72220119	0.851389045	0.657343179	1.007552227	0.678914288	0.604618419	0.747377938	0.797387255	1	0.036939031	1	1	1	1	0.235343344	1	1	1	0.378470723	0.886004103	0.501458236	0.539585257	0.539172604	Ncoa2	31.5	Ncoa2+31.5
chr1	13352676	13353550	0	0	0	1	1	0	combo	Treg+Th17	0.995223188	1.772769584	0.903470325	1.739652284	1.602546342	0.80972175	0.543431416	0.594564006	0.768491692	1.10417352	0.548467674	1	0.367061097	1	1	0.594094641	1	1	1	1	1	0.926684318	-1.079991082	-1.191177296	-2.031663544	1.271963436	Ncoa2	21	Ncoa2+21
chr1	13356476	13357050	0	1	0	0	0	0	unique	Th0	0.301894122	1.078372132	1.097207649	0.666401548	0.669155078	0.480822967	0.288206961	0.361111514	0.534329406	0.414268132	0.487352056	1	1	1	1	1	1	1	1	1	1	0.9914934	-0.914580902	-0.341234472	-1.588325147	-0.644741843	Ncoa2	17.5	Ncoa2+17.5
chr1	13360501	13361350	1	1	0	1	0	1	combo	Th1+Th0+Treg	1.70709639	1.828148081	2.853153081	1.655568784	1.150704478	1.748057228	1.232910032	0.969464532	1.425906439	1.226207489	1.384153077	1	1	1	0.688811288	1	1	1	1	1	1	0.712996391	-0.38834602	-0.62513128	-2.572045763	-0.809335062	Ncoa2	13	Ncoa2+13
chr1	13363426	13364800	0	1	0	1	1	1	combo	Th0+Treg+Th17	1.816907793	2.371944024	3.345397891	3.27050523	2.444781019	2.536215352	1.61623791	1.592457618	1.777309936	1.599790665	1.387362004	0.064735567	0.079861276	0.191009867	1	1	0.488166416	0.422409783	0.693155384	1	1	-5.423347843	-1.735346843	-2.146700483	-1.634848986	0.866540331	Ncoa2	10	Ncoa2+10
chr1	13372151	13374850	1	1	1	1	1	1	shared	all	116.1915113	96.60982116	135.1534169	137.687862	107.7837511	152.805239	119.1973993	107.0555281	112.1741948	96.68417602	99.92705134	1.65E-13	1.43E-16	6.27E-14	3.95E-13	1.31E-16	4.38E-11	8.39E-14	6.26E-12	3.39E-11	8.39E-14	-2.869149688	-2.96068999	-2.430264288	-3.137839061	-3.348530069	Ncoa2	0.5	Ncoa2+0.5
chr1	13382001	13384075	1	1	1	1	1	1	shared	all	10.92024579	11.47294297	31.7928891	20.3351647	16.5254768	16.4698483	11.92370291	14.58289774	20.07966239	21.16935044	20.90279503	9.63E-09	0.782701425	1.71E-07	0.343836256	3.97E-07	6.56E-07	1	4.34E-06	1	1.52E-05	1.451826763	-0.637330052	1.210939828	0.626933283	1.289829973	Ncoa2	-9.5	Ncoa2-9.5
chr1	13388251	13389275	1	1	1	1	1	1	shared	all	5.515556024	15.81315661	16.55360963	5.031966599	11.72796176	8.751521564	7.602525056	9.68679311	8.697752709	8.899529494	10.37250121	0.221092599	1	0.006330109	0.119202788	1	1	1	0.049054003	0.563538208	1	0.555822774	-0.287456932	-1.950305003	0.642441942	0.432221322	Ncoa2	-14.5	Ncoa2-14.5
chr1	13420176	13421425	1	1	0	1	0	1	combo	Th1+Th0+Treg	2.100935565	1.574942129	6.19782164	6.76853272	0.594690893	3.089449312	2.835931259	1.993476768	2.266461914	2.639606154	2.952384781	1	1	1	1	1	1	1	1	1	1	-1.441431959	1.268370931	-1.33619855	-0.627133311	0.323104046	Ncoa2	-46.5	Ncoa2-46.5
chr1	13425476	13427750	1	1	1	1	1	1	shared	all	16.86520091	16.39479571	36.80827184	29.01758869	15.61361747	24.84726491	20.37254348	26.63362349	27.37580887	27.82817486	26.33679835	5.57E-05	1	0.001062119	1.18E-06	7.77E-08	0.001328559	1	0.010614869	2.62E-05	3.53E-06	1.092984313	0.225800197	0.969739923	1.291790376	1.365515335	Ncoa2	-53	Ncoa2-53
chr1	13454251	13455250	1	1	1	1	1	1	shared	all	8.883562929	12.9703464	15.99421791	14.15265495	13.41706554	8.564634437	5.601903841	6.035420462	6.472864334	7.780433132	6.459622683	0.950115001	1	0.771863932	1	1	1	1	1	1	1	-0.904762663	-0.396861045	-0.641822192	-0.699881416	0.656642854	Ncoa2	-80.5	Ncoa2-80.5
chr1	13457101	13457400	0	0	0	1	0	0	unique	Treg	0.045883742	0.656258212	0.45366475	1.926027602	0.181619667	0.381442504	0.654658941	0.498975728	0.720763059	0.372523021	0.509429144	0.069831417	1	1	1	1	0.516557053	1	1	1	1	1.415881301	0.608257186	0.682665133	0.851396951	0.593876798	Ncoa2	-83	Ncoa2-83
chr1	13462526	13463150	1	1	0	0	1	1	combo	Th1+Th0+Th17	2.021470852	1.590016992	2.502684762	1.844203176	2.930383751	1.71287815	1.360371884	1.945794009	1.547902073	1.845127657	2.989081118	1	1	0.00625598	0.225514544	1	1	1	0.048550894	0.881044022	1	0.390479088	0.543944626	1.110398529	0.936869719	0.493909186	Ncoa2	-89	Ncoa2-89
chr1	13464551	13465700	1	1	1	1	0	1	combo	Th1+Th0+Th2+Treg	3.012083663	5.125994418	7.713854603	18.75375318	1.159617111	3.257606622	2.317715093	2.879117798	3.317875676	3.496609111	3.115881324	1	0.241193886	0.081521569	0.792809904	0.17615782	1	0.927257523	0.375916998	1	0.93914907	-0.885659097	-0.925866509	-1.715784322	-1.143939415	0.758794281	Ncoa2	-91	Ncoa2-91
chr1	13469226	13469800	0	1	0	0	1	0	combo	Th0+Th17	0.486284447	0.76332449	2.381042393	0.63960869	1.55011248	0.741087264	0.500513131	0.492941635	0.468399591	0.54647516	0.445826092	0.28413834	1	1	1	1	1	1	1	1	1	-2.311285465	-0.438179132	-0.712050908	-0.741244244	-0.40560887	Ncoa2	-95.5	Ncoa2-95.5
chr1	13494701	13495275	1	1	0	1	0	1	combo	Th1+Th0+Treg	1.036321379	1.908755349	2.312925777	1.443168681	0.568623371	1.297593692	1.203961685	1.4763578	1.215705469	1.18908379	1.278924425	1	1	1	0.271233269	1	1	1	1	0.998395905	1	0.607765006	0.736666027	0.611543067	0.772206105	-0.642371666	Tram1	95	Tram1+95
chr1	13495901	13497225	1	1	1	1	1	1	shared	all	2.868616355	3.965947814	7.997650013	4.485491571	2.027498378	3.285435948	2.160436277	3.524260305	2.204739338	2.808986273	3.341380465	1	0.65970981	1	1	1	1	1	1	1	1	0.587754252	-0.64422046	-0.499771798	0.484437254	0.766801372	Tram1	93.5	Tram1+93.5
chr1	13499726	13501000	1	1	0	1	1	1	combo	Th1+Th0+Treg+Th17	2.466984545	2.61330671	9.316926164	5.223537845	3.327674995	2.746147545	2.244369614	1.72657539	1.615904696	2.966351204	1.3000149	1	1	0.478252769	1	1	1	1	1	1	1	-0.618663108	-0.621713412	-0.94602638	-1.003980771	0.743591034	Tram1	89.5	Tram1+89.5
chr1	13513451	13514450	1	1	1	1	1	1	shared	all	5.369357046	3.935798089	5.442642825	4.258181466	3.148118408	3.555397418	3.95144579	5.214715766	3.757199304	3.930208543	3.610054934	0.310301902	0.192385622	0.144093735	3.25E-05	0.453457876	1	0.793757268	0.568838572	0.000526481	1	0.744121761	0.659611385	0.73681269	1.417377362	0.671059497	Tram1	76	Tram1+76
chr1	13521351	13522350	1	1	1	1	1	1	shared	all	4.858789708	3.325239502	3.143340248	1.482973931	1.477723979	2.987883951	1.942878891	4.229132586	3.117447305	3.878437272	3.200098235	0.052690638	0.806435803	0.036164284	4.86E-05	0.000391998	0.419301676	1	0.202742348	0.000754174	0.006576604	0.857204731	-0.96734969	-1.583828912	1.306634705	1.124818124	Tram1	68	Tram1+68
chr1	13530401	13532250	1	1	1	1	1	1	shared	all	8.213313443	9.460515979	8.016098	7.868576314	6.903567091	5.516866292	5.108182989	4.781989421	4.089877202	5.369974897	5.178062663	1	1	1	1	1	1	1	1	1	1	-0.935271165	0.740070668	0.576806185	0.676388793	0.432649597	Tram1	58.5	Tram1+58.5
chr1	13559126	13560350	1	1	0	1	1	1	combo	Th1+Th0+Treg+Th17	7.180149018	3.067571715	3.310551693	3.845625579	2.895509595	2.998915144	2.03327739	2.382469716	2.206623366	2.397404198	1.729043493	1	1	1	1	1	1	1	1	1	1	-1.868542878	-0.788896026	-0.654116871	0.719688553	0.396381033	Tram1	30	Tram1+30
chr1	13562876	13563225	0	0	0	0	0	1	remaining		0.622834995	0.935923174	0.641373958	0.558145728	0.691800775	0.675268411	0.491893918	0.42146856	0.696888887	0.364803265	0.281795097	0.309103199	1	0.718722548	0.657045605	0.276820091	1	1	1	1	1	0.950142331	-0.729357519	-0.902757517	-1.33537889	-1.13290111	Tram1	27	Tram1+27
chr1	13563651	13564025	0	0	0	0	0	1	remaining		0.507385079	0.795475573	0.231715412	0.629939762	0.525036974	0.767713801	0.930303772	0.906272546	0.54709004	1.028281695	1.030846216	1	0.364063917	0.234429508	0.287574817	0.060835708	1	1	0.796479357	1	0.430930283	-0.71210211	0.631937653	0.772978231	0.942591125	1.052254573	Tram1	26	Tram1+26
chr1	13572301	13573275	1	0	1	1	1	1	combo	Th1+Th2+Treg+Th17	2.217663728	4.180392372	1.131568992	8.946661513	2.388052074	3.030171254	2.416495791	2.559958359	2.727031352	2.279921081	2.604558979	1	1	0.793618456	1	1	1	1	1	1	1	-0.564712876	-1.336499903	0.56457909	-1.579921731	-0.818978016	Tram1	17	Tram1+17
chr1	13573576	13574325	1	0	0	0	0	0	unique	Th1	1.596181916	1.419878785	1.035361576	1.600898679	0.844602164	0.881724035	0.56278743	0.698797228	1.053533667	1.231243922	0.617518658	0.838775261	1	1	1	0.234394472	1	1	1	1	1	1.012219129	-0.596542342	0.748043817	-1.024222152	1.131768913	Tram1	16	Tram1+16
chr1	13576826	13577375	1	0	0	0	0	1	unique	Th1	1.556361972	1.625399672	0.845481378	0.503837086	0.931182317	0.843076687	0.622183218	0.805460881	0.991553143	0.769988126	0.35223504	0.940525413	0.88819361	0.006544347	1	1	1	1	0.050455755	1	1	0.788867922	-0.833460046	-1.807815734	0.416722774	-0.50945694	Tram1	13	Tram1+13
chr1	13583851	13584725	1	0	1	0	1	1	combo	Th1+Th2+Th17	6.478852142	4.539746366	1.605123387	2.495229097	6.561170168	2.426621086	1.936397902	1.810581302	2.107436249	2.168173065	2.352356199	1	1	0.971016112	0.464793688	1	1	1	1	1	1	-0.870723133	-0.409266962	-0.740017	-2.81918942	-0.760642157	Tram1	5.5	Tram1+5.5
chr1	13588876	13590525	1	1	1	1	1	1	shared	all	26.35318404	24.14315356	26.83573774	28.49343352	22.10402982	35.81108477	25.34965139	19.57692561	21.63834124	17.15720792	21.09712243	3.60E-05	0.107900968	0.000249981	0.000908243	1.15E-07	0.00091312	0.526854742	0.003006977	0.010079006	5.01E-06	-1.20207672	-0.661364488	-1.071469527	-1.295673373	-1.890733424	Tram1	0	Tram1+0
chr1	13593076	13593825	1	1	1	1	1	1	shared	all	11.91807369	13.32707503	10.91313197	7.903592246	21.37365284	13.84642358	14.659983	14.98756218	14.43347077	15.41640155	16.53646681	0.400431929	0.045013042	0.00760746	0.131701737	0.078977402	1	0.274161166	0.057322368	0.605422674	0.525075103	0.439410997	0.500988762	0.659641343	0.525580264	0.533648966	Tram1	-3.5	Tram1-3.5
chr1	13598501	13600900	1	1	0	1	1	1	combo	Th1+Th0+Treg+Th17	8.975355719	6.657697399	11.37860848	12.14115701	5.145519305	6.547969483	4.65533832	6.229492098	5.898726768	5.8309455	5.633028955	1	1	1	1	1	1	1	1	1	1	-1.087325533	0.430720808	-0.98113178	0.56047365	-1.220865949	Tram1	-10	Tram1-10
chr1	13608476	13609025	1	0	0	0	0	0	unique	Th1	2.486054207	1.07144982	0.527688267	0.642229227	0.469426232	0.738066881	0.519972697	0.470993804	0.500182345	0.636194529	0.440763816	1	1	0.084193479	1	1	1	1	0.38491798	1	1	-1.246857585	-0.43541884	-1.423080338	-0.867935316	-0.754050168	Tram1	-19	Tram1-19
chr1	13615476	13616500	1	1	1	1	1	1	shared	all	24.65332565	10.57396064	11.83070626	4.128373863	29.60682358	13.88926542	12.9360944	14.34760711	13.89243359	12.2109283	17.42020013	1	0.114463446	5.69E-05	1	1	1	0.549357595	0.000810489	1	1	0.342071333	-0.608100418	0.912503447	0.38455264	-0.364378154	Tram1	-26	Tram1-26
chr1	13623701	13624625	1	0	0	0	1	1	combo	Th1+Th17	2.906982877	1.936444598	1.331334431	1.183508328	2.474733854	1.643406265	0.665661879	0.907102736	1.179633891	0.894575591	0.603327117	1	0.099811237	0.116553418	0.675776733	0.379379049	1	0.497685937	0.489206872	1	1	0.63283423	-0.580905009	-1.694390913	-1.23120628	-1.004312939	Tram1	-34.5	Tram1-34.5
chr1	13639251	13640075	1	1	1	1	1	1	shared	all	35.01358395	13.84812045	30.53099583	26.92494411	37.90624265	28.07762062	23.74136959	35.83590114	33.50881677	37.82107628	42.53339632	0.000640591	1	4.58E-09	2.71E-05	1.48E-05	0.010934438	1	1.64E-07	0.000446401	0.000375073	0.578313808	-0.461372689	1.316972621	0.944678516	0.925727637	Lactb2	21	Lactb2+21
chr1	13642951	13643650	1	0	1	1	1	1	combo	Th1+Th2+Treg+Th17	5.682576412	4.66096927	4.884573604	6.564672009	19.26804694	4.313871908	4.455878424	3.78472308	4.196306485	4.410250566	5.422574955	0.080891338	0.127457598	5.84E-05	0.054702417	0.233463822	0.576568799	0.593322454	0.000829447	0.313340667	1	1.241072266	0.764765054	1.47499679	1.280042693	0.891959146	Lactb2	17	Lactb2+17
chr1	13653226	13653850	1	0	1	0	0	1	combo	Th1+Th2	0.845014294	3.307704162	0.361556887	0.664549084	0.3716486	1.019123402	0.694348598	0.848607662	0.534245018	0.77306107	0.490560983	1	0.882420383	0.111680472	1	1	1	1	0.47407729	1	1	0.850557697	-0.834173263	-1.911628304	-0.4362383	-0.770344645	Lactb2	7	Lactb2+7
chr1	13659076	13661175	1	1	1	1	1	1	shared	all	57.99805658	44.1929852	59.89739468	63.42287869	64.12386322	58.90944812	61.52133352	61.12525602	62.91310689	55.65280668	57.67670801	0.000179716	2.43E-05	0.002079742	0.001457851	0.016758513	0.003669884	0.000501625	0.01898385	0.015224169	0.156131824	0.813074155	0.814669389	0.739004192	0.763471183	0.686049968	Lactb2	0.5	Lactb2+0.5
chr1	13687226	13687500	0	0	0	0	1	0	unique	Th17	0.239169775	0.533345951	0.529616829	0.282852445	0.990210722	0.186153054	0.199288923	0.293505161	0.28901501	0.13111724	0.170065394	1	1	1	0.851767651	1	1	1	1	1	1	0.36093216	-0.937410763	0.498845084	1.126916273	-1.05138187	Xkr9	18.5	Xkr9+18.5
chr1	13696876	13697825	0	0	0	0	1	0	unique	Th17	0.925582079	2.161502183	1.735328503	1.172709863	1.633786811	0.999628143	1.057660193	1.024698985	0.668220707	0.831802628	0.560457801	0.827344598	0.867120664	0.39863184	1	1	1	1	1	1	1	-1.992713237	0.788764815	-3.880928733	0.578566548	0.55448808	Xkr9	28.5	Xkr9+28.5
chr1	13706026	13707050	1	1	1	1	1	1	shared	all	2.419495118	5.382431967	3.434849908	2.86314527	3.372609684	2.296684211	1.656089006	1.117695896	1.240360994	1.148995808	1.368589267	1	1	1	1	0.343769947	1	1	1	1	1	-0.783520633	-0.637813476	-2.271025728	-4.037050969	-0.974523163	Xkr9	38	Xkr9+38
chr1	13718526	13719225	0	0	0	1	0	0	unique	Treg	0.200803253	0.533345951	0.233643975	1.814834929	0.204438622	0.356255679	0.280509725	0.218670669	0.211979679	0.238733658	0.157038836	0.799734181	1	1	1	1	1	1	1	1	1	1.751084684	0.56921803	-1.571289405	-2.087059262	-0.525409233	Xkr9	50	Xkr9+50
chr1	13752176	13753275	1	1	1	1	1	1	shared	all	24.50980632	36.04282125	36.14338268	11.88556305	58.37663802	29.78507144	31.62012478	65.3622971	36.53661568	36.19265283	53.49218584	1.12E-05	0.000547361	2.85E-12	2.94E-16	0.000173012	0.000326745	0.007248815	1.98E-10	4.90E-14	0.003239576	0.875272326	0.665067763	1.513790523	1.859460748	0.791697016	Xkr9	84	Xkr9+84
chr1	13770776	13772525	1	1	1	1	1	1	shared	all	6.867000781	14.44452241	13.93229317	2.898838983	22.80184211	8.365299448	6.311195033	7.554704273	6.270710601	8.737485292	5.391666849	0.799413191	0.552714718	1	0.008338458	0.002467723	1	1	1	0.067469616	0.031592677	0.916658062	0.766187652	-0.659103885	1.303214791	1.260526252	Xkr9	103	Xkr9+103
chr1	13783751	13785025	1	1	1	0	1	1	combo	Th1+Th0+Th2+Th17	1.398885967	3.882880069	2.463143802	1.172709863	2.439700283	1.363355253	0.66959684	1.040188728	1.034789507	1.19469753	0.993242908	1	0.397449889	1	1	1	1	1	1	1	1	1.156497684	-2.676413199	-1.181252238	1.58356363	1.171832744	Xkr9	115.5	Xkr9+115.5
chr1	13788951	13789875	1	1	1	1	1	1	shared	all	3.739418984	5.331056187	5.326301288	3.180096266	3.340849993	3.669394709	2.56586721	3.13170435	2.355262407	3.599269669	2.807280438	0.795400195	1	1	1	1	1	1	1	1	1	-0.849806199	-0.652482096	-1.179269783	1.316606494	0.881167594	Xkr9	120.5	Xkr9+120.5
chr1	13801626	13802225	0	0	0	0	1	0	unique	Th17	0.418096761	0.997764864	0.69948412	0.336799624	1.092689253	0.343164163	0.59080482	0.244506392	0.101043206	0.289182386	0.235492878	0.947238971	1	1	1	1	1	1	1	1	1	-4.230048808	0.67832178	-0.986878203	-1.98898285	0.84988237	Xkr9	133	Xkr9+133
chr1	13839951	13840250	0	1	0	0	0	0	unique	Th0	0.42844589	0.840241043	0.787613644	0.410084658	0.749197017	0.526943045	0.316692788	0.60237876	0.231595814	0.331840798	0.830563282	1	1	1	1	1	1	1	1	1	1	-0.542863392	-0.596707187	0.465542696	0.393173671	-0.4251972	Xkr9	171.5	Xkr9+171.5
chr1	13848801	13850600	0	0	1	0	1	1	combo	Th2+Th17	0.965577198	5.886695396	1.439113221	0.87324426	11.46710365	4.100911592	4.351125325	7.648797449	3.781468163	3.9919498	5.554565988	1	0.378580669	1.58E-06	4.64E-07	1	1	1	3.25E-05	1.13E-05	1	-2.073307425	0.612561068	1.20316584	1.573828997	0.524256002	Xkr9	181	Xkr9+181
chr1	13867301	13867750	1	0	0	0	0	0	unique	Th1	0.853034127	0.990071432	0.213631067	0.230396267	0.540747207	0.379501387	0.538574664	0.464514546	0.866363465	0.399950774	0.27146326	0.362665733	1	1	1	1	1	1	1	1	1	0.718833955	0.751047505	-0.958494496	0.563067027	0.684947125	Xkr9	199	Xkr9+199
chr1	13873576	13874375	0	1	0	0	1	1	combo	Th0+Th17	0.42809554	1.800458833	2.820841515	0.737834119	1.991670731	0.929749003	0.627700802	0.839496383	1.163339678	0.944530272	1.590045873	1	1	0.000103262	1	1	1	1	0.00137435	1	1	0.711253285	-0.763288057	1.566229834	-0.676645904	-0.518011717	Xkr9	205	Xkr9+205
chr1	13922801	13923125	0	0	0	0	1	0	unique	Th17	0.094249044	0.65748845	0.537694721	0.10131159	1.157570533	0.348130019	0.108909999	0.228956509	0.154606062	0.269042435	0.180189946	1	0.124945594	0.994147557	1	1	1	0.584826627	1	1	1	-0.845709896	-1.358151876	-1.036122594	-0.745807284	-0.785982023	Xkr9	254	Xkr9+254
chr1	13979426	13979675	1	0	0	0	0	0	unique	Th1	0.770662569	0.894389301	0.745659265	0.255698124	0.556016147	0.283452205	0.47098295	0.454613731	0.09206231	0.43795814	0.731209361	0.509806792	0.030145167	0.148610234	0.263389638	0.872630848	1	0.201261517	0.58114202	0.978557919	1	-2.079181812	1.04932525	1.063565396	0.962787472	0.710586821	Xkr9	311	Xkr9+311
chr1	13993951	13994400	1	0	0	0	0	1	unique	Th1	0.881752219	0.835779208	0.515510822	0.168271161	0.420395227	0.883965593	0.549637216	1.132779444	0.884350827	0.843055509	0.837876789	0.043457623	0.768844104	1	0.119666218	1	0.361432423	1	1	0.565009968	1	1.072099818	-0.683766812	0.678372	1.036513115	0.658177629	Eya1	316	Eya1+316
chr1	14123901	14124250	0	0	0	0	1	0	unique	Th17	0.277536297	0.479197693	0.353600209	0.348321015	0.91101932	0.278553726	0.193824652	0.109274199	0.084031544	0.272692686	0.408976748	0.081538584	1	1	0.090723085	1	0.580225146	1	1	0.46109973	1	-4.828984841	-0.868160953	-0.295613041	-4.828984841	-0.371850081	Eya1	186	Eya1+186
chr1	14148201	14148675	0	0	1	0	0	0	unique	Th2	0.151159704	2.356410043	0.195667935	0.266858053	0.201061474	0.252259112	0.072126173	0.417176158	0.292524034	0.153823387	0.338329519	1	0.88964683	1	0.355016499	1	1	1	1	1	1	0.629673085	-2.168477731	0.726898667	1.573094031	-0.764783376	Eya1	162	Eya1+162
chr1	14176826	14177325	0	0	0	0	1	0	unique	Th17	0.344095386	1.061295911	1.057545475	0.35911948	0.805786502	0.537598477	0.362024233	0.346047452	0.298661308	0.383867628	0.416240437	1	0.907173601	1	1	1	1	1	1	1	1	-1.218415304	-0.914216203	-0.773465748	-1.259000657	-0.958089663	Eya1	133	Eya1+133
chr1	14190076	14191100	1	1	1	1	1	1	shared	all	4.081758815	4.763261711	4.992958464	2.181621565	4.663846235	3.401420205	2.05139597	3.821915393	1.60131316	2.669285276	2.688208311	0.509918409	0.006223162	1	0.114396219	1	1	0.056158458	1	0.547545484	1	-1.390636904	-1.220948875	-0.432859253	0.860627373	-0.611094487	Eya1	119.5	Eya1+119.5
chr1	14306701	14307575	1	0	0	0	0	0	unique	Th1	1.063235699	1.099139069	0.961338059	0.588282049	0.554388467	0.616006456	0.416584286	0.528658688	0.56508441	0.383871862	0.411642551	1	1	1	1	1	1	1	1	1	1	0.66240098	-0.880752889	-1.564394519	-3.413790353	-1.207990855	Eya1	3	Eya1+3
chr1	14309376	14310400	1	1	1	1	1	1	shared	all	3.615949236	3.661825201	5.258548314	4.343755966	2.854958396	5.593468046	5.099368693	5.240509505	5.90377448	5.077838151	6.005464635	0.046035058	1	0.414219149	1	0.955950159	0.377815112	1	1	1	1	0.821621833	0.324064639	0.891197231	0.609285595	0.628679761	Eya1	0.5	Eya1+0.5
chr1	14484251	14485000	1	0	0	0	1	1	combo	Th1+Th17	2.129828832	1.379575151	0.607739899	0.309645303	2.47179346	1.142287473	1.1765517	1.222718653	0.669566301	1.058861418	1.409696196	1	0.799465351	0.001731251	1	1	1	1	0.016235407	1	1	-1.069993727	0.680383307	1.358675065	0.784226173	0.413135888	Eya1	-174.5	Eya1-174.5
chr1	14498751	14499575	0	0	1	0	1	1	combo	Th2+Th17	1.287971493	3.654590887	0.585434787	0.333817623	2.759249973	1.647983152	1.285589113	1.151630603	0.767541562	1.411420975	1.63184563	1	1	1	1	1	1	1	1	1	1	-0.634769949	-0.799114123	-0.528847724	-1.06256808	0.711632522	Eya1	-189	Eya1-189
chr1	14506201	14507675	1	1	1	1	1	1	shared	all	2.254927178	4.03225134	4.814285997	2.947590233	3.467985407	3.257750904	3.347005961	2.614706992	3.44555765	3.046339483	2.870792529	1	0.596936663	1	1	1	1	1	1	1	1	-0.996297237	0.258231933	-1.700095583	-0.840645292	1.059746616	Eya1	-196.5	Eya1-196.5
chr1	14680076	14680450	0	0	0	0	1	0	unique	Th17	0.962495179	0.767786325	0.435580404	0.28917791	1.307027698	0.361502107	0.302184622	0.686668902	0.514118243	0.5197997	0.661391277	0.680651099	0.18251321	0.147038129	0.188589642	1	1	0.76585336	0.577128276	0.780789439	1	1.030861612	-1.354309212	1.126872583	1.300384849	0.799511675	Msc	75.5	Msc+75.5
chr1	14710176	14711350	1	0	0	0	1	1	combo	Th1+Th17	2.222549519	2.075202841	0.651501626	0.295503374	6.938245131	1.994302692	1.865703031	2.01846113	2.347957413	2.223343399	1.984426535	0.564883201	1	1	0.285997767	1	1	1	1	1	1	1.283351469	0.667868794	0.783602834	1.07432583	0.844307123	Msc	45.5	Msc+45.5
chr1	14739801	14740975	1	1	1	0	1	1	combo	Th1+Th0+Th2+Th17	3.823594314	4.980625864	4.664916471	1.776114069	4.368863264	2.72284162	1.910114832	2.71104282	2.044080895	2.818634103	2.097230259	1	1	1	0.558264094	0.922873979	1	1	1	1	1	-0.798282226	-0.491227046	-0.793269147	1.172370439	0.712991639	Msc	15.5	Msc+15.5
chr1	14746626	14748250	1	1	1	1	1	1	shared	all	33.89456357	34.11037752	30.23948617	11.29521638	52.55305512	25.63870048	27.30971476	40.57176432	29.06608138	35.17203281	57.90242502	0.00012575	0.000299537	1.94E-16	2.23E-11	2.84E-07	0.00269415	0.004317214	3.47E-14	1.33E-09	1.12E-05	0.895899559	0.908087631	2.042134041	1.814220009	1.33663048	Msc	8.5	Msc+8.5
chr1	14750026	14750425	1	0	1	0	0	1	combo	Th1+Th2	6.34009545	5.179683558	0.917576332	0.552181727	2.213032726	2.10695998	1.808579661	1.951867072	2.342477518	2.109514766	1.675361259	1	1	1	1	1	1	1	1	1	1	0.399011078	-0.186129352	-0.181003079	0.306900838	0.154715662	Msc	6	Msc+6
chr1	14755051	14756400	1	1	1	1	1	1	shared	all	7.378898388	9.950622782	8.929815159	2.974744554	8.632605103	15.18953714	14.76498488	10.980164	12.40386263	10.61885771	10.86440218	0.000445199	6.61E-05	6.06E-05	0.309948278	0.494181844	0.008004843	0.001184342	0.000856689	1	1	1.70463284	1.343999141	1.477476239	0.973978314	-0.56333077	Msc	0.5	Msc+0.5
chr1	14757001	14757350	1	0	0	0	0	0	unique	Th1	0.844839119	0.71855902	0.785442653	0.321166694	0.687549664	0.881219352	1.034065343	0.513108805	0.941931794	0.843549556	0.835766337	1	1	1	0.55322864	1	1	1	1	1	1	0.354366664	0.443874427	-0.451515409	-1.158470484	0.397257182	Msc	-1	Msc-1
chr1	14762226	14763175	1	1	1	0	1	1	combo	Th1+Th0+Th2+Th17	6.421013585	4.279765218	4.280814092	0.938351366	3.375219391	3.962660838	3.315490003	3.298603083	4.31231206	3.645629134	3.234189906	1	1	1	1	1	1	1	1	1	1	1.010854105	-0.484625928	-1.13769264	-0.741439255	0.222448374	Msc	-6.5	Msc-6.5
chr1	14767901	14768300	0	0	0	0	1	0	unique	Th17	0.38153401	0.336748734	0.203745827	0.096477126	1.922685648	0.392117974	0.24891137	0.41112258	0.27274613	0.630970409	0.539960268	1	0.202405085	1	1	0.395178486	1	0.822757905	1	1	1	0.675504383	-1.405492516	0.616740827	0.85578169	1.010495725	Msc	-12	Msc-12
chr1	14775326	14775825	0	0	0	0	1	0	unique	Th17	0.395542707	0.658718688	0.507554145	0.322657695	1.552317167	0.463221305	0.280458609	0.333574756	0.426732404	0.295398833	0.202669379	1	0.205328477	0.040301998	1	0.276183625	1	0.831195492	0.22012382	1	1	-1.057718666	-1.790646497	-1.880031744	-1.10782745	-1.512757972	Msc	-19.5	Msc-19.5
chr1	14781101	14782050	1	1	1	0	1	1	combo	Th1+Th0+Th2+Th17	3.743727228	3.249094069	7.703605721	0.967358151	9.154580172	3.812053439	2.78996694	4.459265645	3.665664847	3.091581025	4.303451249	1	0.32485697	0.013745565	0.131579119	1	1	1	0.093536373	0.605065041	1	-3.962661863	-1.333128286	0.740367981	0.769737274	-0.714411855	Msc	-25.5	Msc-25.5
chr1	14800251	14800850	1	0	1	0	0	1	combo	Th1+Th2	2.370201919	6.365418051	1.003413652	0.209567411	1.089860007	1.591790973	1.384715322	1.580631677	1.700582876	1.490600378	1.103624797	1	1	1	1	1	1	1	1	1	1	0.449242661	-0.0198153	-0.982734765	0.292601996	0.339074008	Msc	-44.5	Msc-44.5
chr1	14855451	14855975	0	0	1	0	0	1	unique	Th2	0.196618161	3.984713392	0.489591013	0.122140447	0.329099451	2.166479072	1.628569869	1.217636716	1.635928282	1.554557589	1.647981481	0.781319844	0.770518381	0.432338166	0.237521742	0.270446467	1	1	1	0.911705748	1	-0.953235109	-0.581115741	-0.800695752	-0.511693098	-0.79248094	Trpa1	63	Trpa1+63
chr1	14858126	14859300	1	1	1	1	1	1	shared	all	12.06246889	15.63301161	15.99072443	4.67444228	17.7401939	14.10973459	12.25042095	16.3614533	13.59120359	14.70312226	13.58515404	0.204169521	1	0.21384691	0.000619773	0.305489354	1	1	0.748583516	0.007199878	1	0.887397614	0.554874042	0.483126408	0.783884547	0.546774093	Trpa1	60	Trpa1+60
chr1	14866176	14867050	1	1	1	0	1	1	combo	Th1+Th0+Th2+Th17	2.675505498	2.830670864	1.531221083	0.629578299	3.0000398	1.811606603	1.215258079	1.471538922	1.707424361	1.757515582	1.236138054	1	0.999038741	1	1	1	1	1	1	1	1	0.852982669	-1.184562978	-1.495818919	-0.95519895	0.602577784	Trpa1	52	Trpa1+52
chr1	14902351	14903725	1	1	0	1	1	1	combo	Th1+Th0+Treg+Th17	1.532529671	1.576172367	16.69333634	2.099751992	4.182598308	3.787294235	2.010383273	3.128869053	4.182896447	4.403733538	3.59169677	0.000632762	0.439522869	1	1	0.042539536	0.010815194	1	1	1	0.326713219	1.433697763	-0.660803539	-1.444779298	-1.320228022	1.21115688	Trpa1	16	Trpa1+16
chr1	14918051	14919475	1	1	0	1	1	1	combo	Th1+Th0+Treg+Th17	2.500413253	2.625149976	8.991176375	2.901820983	1.688010578	3.222604733	3.331932502	2.737122118	2.349210834	2.873877953	2.760356361	0.1221682	0.005257556	2.59E-05	0.010143729	0.005684475	0.776031673	0.048843743	0.000399361	0.079700887	0.064002942	-2.356948649	0.629955524	-4.450035364	-3.698294737	-2.811917934	Trpa1	0	Trpa1+0
chr1	14923126	14923500	0	1	0	0	0	0	unique	Th0	0.21934739	0.370130056	2.093389858	0.675709013	1.553710085	0.703812933	0.296075343	0.437302672	0.345562233	0.470929074	0.523065334	1	0.068131512	0.304046588	1	1	1	0.376104463	0.948313072	1	1	-0.229892313	-1.275130094	-1.282587213	-1.031956097	-0.838256205	Trpa1	-4.5	Trpa1-4.5
chr1	14924676	14926250	1	1	1	1	1	1	shared	all	12.44357762	8.928875303	18.27772835	7.849599921	16.44809052	7.541422863	4.555854602	5.730780453	5.312995201	5.923583994	6.199201819	1	0.454448342	1	0.583872489	1	1	1	1	1	1	-1.380584463	-0.479075766	-0.715178879	-2.967313087	-1.069005916	Trpa1	-6.5	Trpa1-6.5
chr1	14987426	14988150	0	1	0	0	0	0	unique	Th0	0.402634642	0.701482799	1.683125243	0.49005662	0.366501739	0.5334911	0.481415561	1.107530337	0.471785654	0.503418661	0.456729971	1	1	1	0.181110631	1	1	1	1	0.7594712	1	-2.084716417	-0.696786278	-1.214226243	1.66186103	0.909477947	Trpa1	-69	Trpa1-69
chr1	15007751	15008125	1	0	0	0	0	0	unique	Th1	0.685208993	0.787323023	0.829568022	0.799959225	0.538112898	0.455171448	0.414756336	0.192389781	0.453351793	0.44012625	0.293735407	1	1	0.350650434	0.327843704	1	1	1	1	1	1	0.46525038	-0.483286855	-1.575489011	-2.456122226	0.635331634	Trpa1	-89	Trpa1-89
chr1	15791626	15792400	1	1	1	1	1	1	shared	all	1.864170022	1.508179485	2.037450687	1.878405888	1.200110075	1.117635923	0.770182786	0.908519542	0.6864928	0.692688952	0.57818188	1	0.699249596	0.436399689	1	0.392377839	1	1	1	1	1	-1.573349971	-0.880192252	-1.30288132	-1.481096271	-2.872405657	Terf1	-13.5	Terf1-13.5
chr1	15805051	15806675	1	1	1	1	1	1	shared	all	42.41383928	27.7385122	41.78844474	45.12769025	37.78058637	46.86440405	58.36736997	49.13463295	55.20726088	46.20073525	49.59463946	0.000232387	4.19E-07	0.006911248	0.013976622	0.498934356	0.004569595	1.51E-05	0.052863759	0.10428972	1	0.779565203	0.941162412	0.661114297	0.820089071	0.438368555	Terf1	0	Terf1+0
chr1	15811101	15811575	1	0	0	0	1	0	combo	Th1+Th17	1.652515028	0.986380717	0.715639903	0.528009406	0.79798583	0.279059063	0.127560998	0.105811987	0.377505742	0.208324687	0.379648197	1	1	1	0.598242883	1	1	1	1	1	1	-0.760259689	-1.490078709	-1.558275111	-4.544945313	-1.61708062	Terf1	5.5	Terf1+5.5
chr1	15849651	15851325	1	1	1	1	1	1	shared	all	6.009155798	3.827960691	3.614966081	3.339678727	3.477877896	3.317285359	2.815644879	2.578442649	2.756656671	3.107148957	2.450350078	1	0.264225943	0.134883397	1	1	1	0.986520871	0.543127604	1	1	-0.698704996	-1.045233456	-1.338754962	-1.289395511	1.110804087	Sbspon	42	Sbspon+42
chr1	15882776	15883825	1	0	0	1	1	1	combo	Th1+Treg+Th17	4.822577308	2.048743831	1.183651039	1.868375497	1.681142165	2.36944485	1.90206829	1.9181158	1.663522833	2.096583591	1.544879719	1	0.813854583	1	1	1	1	1	1	1	1	-0.729911827	0.769719151	-0.816978735	-1.010041307	-0.804238632	Sbspon	9.5	Sbspon+9.5
chr1	15892426	15893050	0	1	0	0	1	1	combo	Th0+Th17	0.64957414	1.464644254	1.559069455	0.948020295	0.967862752	1.43600929	1.112021832	0.622849645	1.16940658	0.476572448	1.105270859	0.530861856	1	1	0.070393878	0.024338079	1	1	1	0.380501868	0.210517373	-0.952623517	-0.542853954	-0.62630204	-1.595642572	-1.512727002	Sbspon	0	Sbspon-0
chr1	15896426	15896825	0	0	0	1	1	1	combo	Treg+Th17	0.49465463	0.474735857	1.343511875	1.706172498	1.143294714	0.640174254	0.354551489	0.318065528	0.741948132	0.679346988	0.874133191	1	1	0.305807077	1	1	1	1	0.951929409	1	1	-1.835634295	-0.411463173	1.647276024	-1.052854859	-0.845102983	Sbspon	-4	Sbspon-4
chr1	15902376	15902925	1	1	0	0	0	1	combo	Th1+Th0	1.021787158	1.164671474	1.17352337	0.987825544	0.744310921	0.975215149	0.825599526	1.07416409	0.668298864	1.003678384	0.60718682	0.260000194	0.979683989	1	1	1	1	1	1	1	1	-2.380728595	-0.751482737	-1.341436276	0.423430034	0.359368866	Sbspon	-10	Sbspon-10
chr1	16024051	16024925	0	0	0	1	1	1	combo	Treg+Th17	0.648821417	1.67877681	1.095642729	4.728796069	5.103976003	1.945766086	1.222311363	1.646132485	1.853612249	1.580332447	0.934394302	1	1	0.51540192	1	1	1	1	1	1	1	-1.410633883	-0.454068375	-2.340601665	-1.981193757	-0.705783526	4930444P10Rik	69	4930444P10Rik+69
chr1	16092576	16093775	1	1	1	1	1	1	shared	all	5.458593341	4.383140781	6.152979848	4.840033889	3.545967198	9.150577535	5.966198936	3.766481036	5.511373101	4.665609757	5.791926704	0.049105746	0.576277078	1	0.000650393	0.000971658	0.39678725	1	1	0.007514153	0.014302397	-0.907007184	-0.517027077	-0.513932944	-1.338369052	-1.233488013	4930444P10Rik	0	4930444P10Rik+0
chr1	16096601	16097400	0	0	0	0	1	0	unique	Th17	0.786124687	1.050682884	1.585231693	1.510489715	2.322536642	1.365449629	1.376620182	1.696567545	2.171447242	2.064717879	1.351822885	0.14626437	0.036160317	1	0.547141514	0.006299828	0.881307613	0.231584197	1	1	0.069702552	1.672279941	1.475759335	-0.901758066	1.497595363	1.368366614	4930444P10Rik	-3.5	4930444P10Rik-3.5
chr1	16098326	16099750	0	1	0	0	1	0	combo	Th0+Th17	2.02763489	2.950351527	3.850657783	4.698659747	4.133869317	3.560926	2.169574703	3.306092952	2.464235015	2.595461366	3.546937423	1	0.438193683	1	0.175889006	1	1	1	1	0.744268376	1	0.168883691	-1.110022527	-1.123888169	1.09467179	-1.14178358	Rpl7	5.5	Rpl7+5.5
chr1	16104001	16106675	1	1	1	1	1	1	shared	all	67.51232447	55.56576829	74.54133445	84.38221743	58.5360152	92.82649051	79.52274863	60.18260688	66.52975885	56.7719525	63.15645315	0.013610643	0.051435295	0.004129508	0.015331953	0.000131881	0.143664953	0.303862639	0.034187552	0.112526708	0.002564339	-1.00344595	0.611283557	-1.104732017	-1.024435844	-1.297380766	Rdh10	-0.5	Rdh10-0.5
chr1	16129376	16129800	1	0	0	0	0	0	unique	Th1	0.60063129	0.51626973	0.263663337	0.128465911	0.187261205	0.201938099	0.23101761	0.433556231	0.215998566	0.312378347	0.168199818	1	1	1	0.07356035	0.08809577	1	1	1	0.39333065	0.570148361	1.139720358	0.333517514	-1.847826666	1.704961864	1.699188173	Rdh10	24	Rdh10+24
chr1	16161526	16163650	1	1	1	1	1	1	shared	all	3.393367564	4.738492058	5.920660415	13.5447326	2.592456882	5.291466419	4.76820551	5.554830581	4.884730844	4.668650109	5.078228571	1	0.317983456	0.358619835	0.283577229	1	1	1	1	1	1	-2.357611352	0.655688835	-2.21006101	0.368847021	-1.365706118	Rdh10	57	Rdh10+57
chr1	16177426	16178450	1	1	1	1	1	1	shared	all	8.547036787	5.972223617	7.790412752	6.415888013	3.784344798	7.154217064	8.208134611	6.549827427	7.316114839	8.151961092	7.619297966	0.421457974	0.007587533	0.276767442	1	0.068309023	1	0.066145384	0.890564626	1	0.47067706	0.707773397	0.623222639	-1.826870109	0.332176743	0.586706496	Rdh10	72	Rdh10+72
chr1	16184301	16184850	1	0	1	0	0	1	combo	Th1+Th2	1.320699501	2.365021712	0.555536638	0.486713157	0.354436052	1.417789696	1.13229853	1.38587263	1.337709662	1.228573299	0.866438239	1	1	0.081218892	1	1	1	1	0.374825246	1	1	0.524182129	-0.323917085	-1.825887182	-0.777511866	-0.577735528	Rdh10	79	Rdh10+79
chr1	16191976	16192600	1	0	0	0	0	0	unique	Th1	1.524159488	0.644874064	0.563493316	0.383291801	0.248092914	0.558569864	0.51085841	0.523940606	0.351513183	0.300032945	0.470220918	1	1	1	1	1	1	1	1	1	1	-2.130794542	-0.736643522	-1.203141881	-4.449174012	-1.266426553	Rdh10	86.5	Rdh10+86.5
chr1	16206001	16206275	0	0	0	0	0	1	remaining		1.047598406	1.400342087	0.643666162	0.478896692	0.691506022	0.511436768	0.38428425	0.63260768	0.190283728	0.348816079	0.487973914	0.398870861	1	1	1	1	1	1	1	1	1	-1.512534219	-0.353466208	-0.844761854	0.683381122	-0.446953912	Rdh10	100.5	Rdh10+100.5
chr1	16224976	16225625	1	1	1	1	1	1	shared	all	1.870561258	3.547524609	1.935457584	4.02938036	1.060422494	2.618650949	2.250139	1.856117859	2.048648217	1.635926269	1.576359866	0.101022506	0.704693469	1	1	0.085771125	0.67680476	1	1	1	0.558541535	0.983370652	0.571351325	-0.738065898	-0.769887517	-0.854732099	Rdh10	119.5	Rdh10+119.5
chr1	16227126	16228825	1	1	1	1	1	1	shared	all	5.447491489	6.160209166	3.909010372	28.41531402	2.883741414	7.236091851	5.647622808	6.69342069	7.453960949	6.957945342	6.963585006	0.966793067	1	0.697417868	1	1	1	1	1	1	1	1.034137593	0.489770115	0.940778542	0.485629766	0.463523811	Rdh10	122	Rdh10+122
chr1	16229476	16230025	0	0	1	1	0	1	combo	Th2+Treg	1.407781675	2.276261893	0.555657852	7.546836001	0.725436596	1.681033324	1.805691369	1.349751067	1.650730161	2.052574411	1.799926924	1	1	1	1	0.060274899	1	1	1	1	0.427920558	0.284270594	0.448206237	0.448055722	-0.754316476	0.554138011	Rdh10	124	Rdh10+124
chr1	16244126	16244425	0	0	0	1	0	0	unique	Treg	0.226264151	0.587494209	0.28970436	1.0026904	0.26121543	0.278361095	0.179847149	0.293545816	0.186342222	0.278913367	0.309415541	1	1	1	1	1	1	1	1	1	1	-0.300962545	-0.856603753	-0.832847194	0.233764382	0.266874745	Rdh10	138.5	Rdh10+138.5
chr1	16253051	16253525	1	0	0	0	0	0	unique	Th1	0.892503721	1.092216756	0.311645831	0.664910548	0.321840237	0.457580046	0.274042758	0.18161812	0.518174926	0.280395509	0.126545303	0.908682319	1	0.101881131	0.022129803	0.599852572	1	1	0.443297085	0.151826823	1	-1.474472676	-1.09608971	-1.864279579	-5.271570839	-1.519102949	Rdh10	147.5	Rdh10+147.5
chr1	16258351	16258950	1	0	1	1	0	1	combo	Th1+Th2+Treg	1.1246818	3.287396345	0.541551846	3.943489544	0.253048393	2.07140564	1.618431819	2.101131546	1.800691015	1.885118133	1.386847797	1	1	1	1	1	1	1	1	1	1	0.611407287	-0.270482827	-0.695993699	-0.566420929	0.206593129	Rdh10	153	Rdh10+153
chr1	16261601	16262500	1	0	1	1	0	1	combo	Th1+Th2+Treg	4.350551667	9.659261671	1.085636275	8.134968741	0.462107819	5.720545175	5.668824577	6.948882481	4.790004433	7.259041129	5.757375106	0.10033615	0.000152768	0.020191606	0.000109393	0.000135568	0.673357088	0.002426859	0.127640831	0.001560264	0.002622295	0.810427319	1.187892698	1.608885988	0.975150626	1.229658399	Rdh10	156.5	Rdh10+156.5
chr1	16268701	16269175	1	0	0	0	0	1	unique	Th1	2.278058779	1.302658598	0.457764302	0.685377941	0.3873388	0.816250855	1.003959919	0.943628809	0.487143752	0.817464103	0.734832861	1	1	1	1	1	1	1	1	1	1	-0.660137607	0.417241728	0.244228007	0.654530455	0.342074517	Rdh10	163	Rdh10+163
chr1	16273476	16274450	1	1	1	1	1	1	shared	all	8.977159491	15.76576578	7.791977673	9.286338976	6.76088195	11.87940062	9.256039218	10.23538004	10.89821829	10.83307255	11.55076193	1	1	0.070021875	1	1	1	1	0.335368426	1	1	0.376223973	-0.336632788	-0.903981848	0.794589493	0.380589099	Rdh10	168	Rdh10+168
chr1	16304676	16305175	1	0	0	0	0	1	unique	Th1	0.946682711	0.998995102	1.167374041	1.191686256	0.509841451	0.702863349	0.315446672	0.675391936	0.819139001	0.963092121	0.694874225	1	0.213274243	1	0.79619828	0.764285587	1	0.853389026	1	1	1	-0.541029647	-1.14899956	0.596238507	0.894249436	0.833032042	Rdh10	199	Rdh10+199
chr1	16331401	16331775	0	0	1	0	0	0	unique	Th2	0.087157109	1.500945171	0.095724609	0.296994374	0.093673422	0.459560192	0.667575033	0.639715538	0.249040735	0.503816748	0.693866711	1	0.011878714	1	0.773488711	0.733629559	1	0.095561871	1	1	1	-0.662027885	1.259276308	0.723206345	0.893791209	0.962199444	Stau2	188.5	Stau2+188.5
chr1	16433326	16434000	1	1	0	1	1	1	combo	Th1+Th0+Treg+Th17	1.154327789	1.277429826	1.955470492	2.055518889	1.186637776	0.93104965	0.544194948	1.02307926	0.336394774	0.632058697	0.377716115	0.103672727	1	0.298986785	1	1	0.689779899	1	0.937574399	1	1	-3.125925245	-0.71200712	-1.652860064	0.566755945	-1.055355344	Stau2	86.5	Stau2+86.5
chr1	16440076	16440850	1	1	1	1	1	1	shared	all	1.677100051	2.511161386	2.26916405	1.666005786	1.224298307	0.882568707	0.327129447	0.580005249	0.516684144	0.370534132	0.694617121	0.925014168	0.048235115	0.27271377	1	0.095356457	1	0.289254942	0.881802846	1	0.60644255	-1.701704558	-1.779191346	-2.679684846	-1.280825451	-4.391383894	Stau2	79.5	Stau2+79.5
chr1	16468751	16469100	0	0	1	0	0	1	unique	Th2	0.600105766	1.812302098	0.245700205	0.373622873	0.172282588	0.667769464	0.754076297	0.796450396	0.893570874	0.730298231	0.673845794	0.205106295	0.541192009	1	0.311535668	0.446938396	1	1	1	1	1	0.957567921	0.569270701	0.407633745	1.145437236	0.696727219	Stau2	51	Stau2+51
chr1	16518376	16520525	1	1	1	1	1	1	shared	all	12.22172956	13.51998153	13.78038901	13.83385149	9.642319948	14.92390832	9.108468197	7.808914893	7.07794175	7.446517408	7.95408869	5.11E-05	7.46E-07	4.48E-07	0.001448408	4.28E-05	0.001233788	2.48E-05	1.03E-05	0.015135632	0.000954608	-2.557340935	-1.893339211	-2.434330763	-1.835298293	-1.761665822	Stau2	0.5	Stau2+0.5
chr1	16533776	16534850	1	1	1	1	1	1	shared	all	11.64304567	6.256350415	10.36543285	6.049417692	7.020140043	10.91221113	10.58770174	10.16579144	11.90259603	10.1492988	10.66251103	1	0.001034558	0.391454085	1	0.312715861	1	0.012486833	1	1	1	0.473374155	1.224497038	0.865495096	0.444639942	1.011488482	Stau2	-14	Stau2-14
chr1	16539076	16540000	1	1	1	1	1	1	shared	all	1.151420945	2.57792403	4.316376714	4.695316283	1.347402722	2.45170469	1.448819762	1.959561546	2.164538377	1.927178071	1.9064658	1	0.476600237	1	1	1	1	1	1	1	1	0.464533395	-0.697415518	-0.745979833	-0.743221939	-0.548051646	Stau2	-19.5	Stau2-19.5
chr1	16554651	16555450	1	0	1	0	1	0	combo	Th1+Th2+Th17	3.046790619	2.636534123	0.979422405	1.26198929	1.717510439	0.729239258	0.755117944	0.687599887	0.390661063	0.604714204	1.014312483	0.381137152	1	1	1	1	1	1	1	1	1	-2.0865794	-0.477070508	0.861320487	0.795029417	-0.298963408	Stau2	-35	Stau2-35
chr1	16556926	16557675	1	1	1	1	0	1	combo	Th1+Th0+Th2+Treg	2.270564471	4.131624186	1.343754303	6.991008361	0.478371661	3.266656543	2.861238931	3.785350351	3.228806797	3.476254796	3.391774128	1	1	1	0.047130439	0.149297365	1	1	1	0.278979785	0.836650885	1.063234006	-0.363538191	-0.843473179	0.760704135	0.713540571	Stau2	-37	Stau2-37
chr1	16564526	16565525	1	1	1	0	1	1	combo	Th1+Th0+Th2+Th17	3.764075137	3.170947278	2.197190309	1.866523033	2.06923511	2.589353299	2.342403701	1.847128545	2.325589829	2.501332263	1.779815046	1	1	1	1	0.84156002	1	1	1	1	1	-1.132869685	-0.337121403	-0.802911807	-0.923601509	0.20976143	Stau2	-45	Stau2-45
chr1	16577751	16578675	1	0	0	0	0	1	unique	Th1	1.577988128	1.83830199	1.589573673	1.766806604	1.421708639	1.478092956	0.744630679	0.822671144	1.343628811	0.960438432	1.462337788	1	0.028585439	1	0.47213751	1	1	0.192974953	1	1	1	-0.951314105	-1.466428712	0.735028167	-1.417745447	-1.029211757	Ube2w	41.5	Ube2w+41.5
chr1	16586776	16587500	0	0	0	1	1	0	combo	Treg+Th17	0.472275751	1.182977934	0.543601622	3.846755116	1.166418926	0.991149707	0.583058733	0.535097291	0.900303415	0.552276586	0.779041318	1	1	1	1	1	1	1	1	1	1	1.201332791	-0.917930324	-1.267959652	-1.411956717	-1.723904023	Ube2w	32.5	Ube2w+32.5
chr1	16602176	16602575	0	0	0	0	1	0	unique	Th17	0.473729173	0.89561954	0.431723279	0.400777193	1.133829481	0.445416145	0.261411182	0.077830063	0.099860934	0.346337375	0.379984035	0.408047844	0.523278788	0.97680015	0.461151536	1	1	1	1	1	1	-1.827403809	-1.268324934	-1.704984101	-2.51090666	-0.827884239	Ube2w	17	Ube2w+17
chr1	16602626	16602975	0	0	0	0	0	1	remaining		0.28317481	0.42874015	0.43763018	0.561489192	0.382026534	0.614731523	0.341495949	0.388263248	0.187524495	0.558903822	0.317765479	0.113333487	1	1	1	1	0.735745029	1	1	1	1	-1.698343978	-0.528734226	-0.556123286	-0.671796197	-0.330391702	Ube2w	16.5	Ube2w+16.5
chr1	16603626	16604325	0	0	0	0	0	1	remaining		0.771012919	1.382806747	0.691648656	1.000837936	0.814560397	1.309010596	0.724949879	1.012307599	1.006755703	0.940788294	0.806566338	1	1	1	1	1	1	1	1	1	1	-0.929248869	-0.668414235	-0.600232861	-0.918053258	-0.24808768	Ube2w	15.5	Ube2w+15.5
chr1	16608051	16608625	0	1	0	1	1	1	combo	Th0+Treg+Th17	0.672478544	0.995763506	2.475078818	2.124330923	1.71379667	1.135480654	0.709184993	0.384416011	1.302354521	0.878584172	1.095303776	1	1	1	0.059221005	1	1	1	1	0.333445346	1	-1.11894361	-0.610923966	-1.412695959	-1.974094214	-0.506649074	Ube2w	11	Ube2w+11
chr1	16616376	16616800	1	1	0	0	1	0	combo	Th1+Th0+Th17	3.724307216	3.04480342	3.97531964	3.759328152	3.471350189	2.43635074	1.723585691	2.051242447	2.279965567	1.705251674	1.996988704	1	1	1	1	1	1	1	1	1	1	0.304428594	-0.234503623	-0.500661005	0.355505914	-0.353198414	Ube2w	3	Ube2w+3
chr1	16618051	16620125	1	1	1	1	1	1	shared	all	28.89399098	30.02937391	33.44961849	37.93739834	29.44620527	44.72372864	46.57335281	34.84781827	42.56218815	31.30157621	55.44595585	0.810764271	0.154735596	0.027871182	0.390054642	0.474498203	1	0.681849159	0.164922897	1	1	0.637774169	0.627223687	1.244119053	0.797653968	-0.665956706	Ube2w	0.5	Ube2w+0.5
chr1	16631501	16632025	0	1	0	0	1	0	combo	Th0+Th17	0.435187476	0.954229633	1.147603561	0.83045701	0.963577627	0.533832845	0.485794152	0.118729849	0.289680412	0.260845565	0.276189697	1	1	1	0.239937196	0.800483666	1	1	1	0.917707923	1	-2.103569259	0.409203016	-1.453552811	-2.746422539	-2.457399879	Ube2w	-12.5	Ube2w-12.5
chr1	16636676	16638025	0	1	0	0	1	0	combo	Th0+Th17	1.35069584	1.886758175	3.138998267	2.059946743	3.663561043	1.928515919	1.376308561	1.567572365	1.894367878	1.405632249	1.647952564	0.161986609	0.41139658	1	1	1	0.944923631	1	1	1	1	1.291813526	-1.531489093	-0.952726706	0.966156116	-0.821677429	Ube2w	-18	Ube2w-18
chr1	16639451	16640300	0	0	0	1	0	0	unique	Treg	0.919943566	1.369421242	1.671190226	2.267557528	1.126101324	1.114005007	0.741968913	0.763791045	0.703550818	0.968727028	0.427334913	1	1	0.523972866	1	1	1	1	1	1	1	-1.210085166	-0.653492127	-2.678878638	-1.978804955	0.498426958	Eloc	17	Eloc+17
chr1	16641726	16642700	1	1	0	1	1	1	combo	Th1+Th0+Treg+Th17	8.46228391	2.117966952	3.966878106	5.440817559	10.61523428	3.565754557	1.68071646	1.57595425	2.382477362	3.005887281	2.271605319	1	0.06705356	1	0.116329594	1	1	0.371733772	1	0.55405854	1	-0.689726985	-0.915762244	-0.673258384	-1.524935638	-0.483025438	Eloc	15	Eloc+15
chr1	16647801	16648400	0	0	0	1	0	0	unique	Treg	0.40118122	0.712866947	0.891414095	2.021632494	0.686164836	0.55584659	0.382295815	0.474800386	0.582691101	0.399846347	0.263084405	0.05068118	1	0.834573667	1	1	0.406515082	1	1	1	1	1.745315942	-1.215325645	-1.74232265	-1.264155606	-0.97197544	Eloc	9	Eloc+9
chr1	16656251	16657650	1	1	1	1	1	1	shared	all	52.37083716	46.68736645	61.2349976	76.47357857	57.02446094	75.55287223	100.0860414	92.86448056	83.63559059	79.25432947	103.579021	0.0199768	3.39E-07	2.14E-05	0.004075214	0.160199781	0.195306883	1.26E-05	0.000336706	0.036921509	0.879621813	0.629770213	1.031240742	1.057982632	0.814280608	0.53008796	Eloc	0	Eloc+0
chr1	16661276	16661800	0	0	0	1	0	0	unique	Treg	3.84963276	0.915156237	1.535320636	16.27683657	1.613601603	2.807343012	2.113453084	2.633516167	2.850116658	2.368792197	2.640960623	1	1	0.894694084	1	1	1	1	1	1	1	0.529593948	-0.326594341	0.470187344	0.451264063	0.304016236	Tmem70	-3.5	Tmem70-3.5
chr1	16664776	16666825	1	1	1	1	1	1	shared	all	13.60008864	13.71643163	17.87517798	18.26041211	13.71821148	21.41488432	26.39844523	18.03210412	23.31433442	16.7454475	22.47220608	0.004048516	2.18E-08	1.08E-05	0.090465913	1	0.052574462	1.17E-06	0.000182865	0.460113687	1	0.809536158	1.232763458	1.1124303	-1.562436314	-0.995801022	Tmem70	0.5	Tmem70+0.5
chr1	16671026	16671600	1	0	0	0	0	0	unique	Th1	1.713610778	0.670102836	1.073580044	1.100915828	0.796966624	0.803172214	0.578353879	0.744819606	0.643411197	0.806509117	0.985477239	1	1	1	1	1	1	1	1	1	1	-0.775445127	-0.675909269	-1.280473134	0.685535317	0.543760181	Tmem70	6	Tmem70+6
chr1	16680851	16681625	1	1	0	1	1	1	combo	Th1+Th0+Treg+Th17	1.253614887	1.725543638	1.857455728	1.835257175	1.901890536	1.342820693	1.565182051	1.648886115	2.45468089	1.682222232	1.590962425	1.15E-06	0.033637442	0.007041934	9.31E-07	0.000680158	4.44E-05	0.21925697	0.053726528	2.13E-05	0.010565873	2.402873919	0.987011451	1.034207582	2.437106876	1.718360534	Ly96	-7	Ly96-7
chr1	16687451	16689550	1	1	1	1	1	1	shared	all	28.05586434	22.1479499	36.6121211	39.5128007	40.91205671	25.61327095	18.37017993	20.73334155	21.23528878	23.06127498	19.24432223	0.616672313	0.055436949	0.099394929	1	0.280604732	1	0.321356263	0.435351329	1	1	0.525751962	-0.78678567	-0.820262129	0.642598337	0.574652863	Ly96	0.5	Ly96+0.5
chr1	16694076	16694600	1	1	0	1	0	1	combo	Th1+Th0+Treg	1.491606654	0.585033732	1.75931975	3.03239666	0.520551498	0.973881142	2.143630823	0.714590685	1.121031645	2.457917325	1.719159606	1	0.006788412	0.937956888	1	2.89E-05	1	0.060413447	1	1	0.000674898	0.7145346	1.317762497	0.840235333	-0.815136261	1.921927062	Ly96	6.5	Ly96+6.5
chr1	16695976	16697200	1	1	0	1	1	1	combo	Th1+Th0+Treg+Th17	3.039523508	1.392189536	6.076058057	12.93504807	4.316639293	3.822440189	4.143844233	4.230934417	3.759264566	4.437705267	4.623913055	0.319258082	0.251565174	0.048045	0.418659136	0.090737204	1	0.954782872	0.25190786	1	0.582833957	1.092300075	0.327311356	0.798206694	0.341822684	1.107253877	Ly96	8.5	Ly96+8.5
chr1	16698626	16699600	1	0	0	0	1	1	combo	Th1+Th17	4.205280587	2.073972603	1.30939296	1.142212078	2.102420437	1.297559329	1.111494747	1.024780295	1.205470913	0.74895604	1.072152667	1	1	0.71936504	1	0.088988665	1	1	1	1	0.5741632	-0.731931909	-0.784106305	-1.337537883	-0.87317428	-1.850158917	Ly96	11	Ly96+11
chr1	16720776	16721325	0	1	0	1	0	1	combo	Th0+Treg	0.671550646	1.026684351	1.283473151	1.479630467	0.740080239	1.152955073	0.639758206	0.500980479	0.621707462	0.682905513	0.751006302	0.911116673	1	0.535508325	0.465538235	0.458277696	1	1	1	1	1	-1.144029015	-0.57640591	-1.046513594	-1.399877622	-1.021234437	Ly96	33	Ly96+33
chr1	16722951	16723900	0	0	0	1	0	0	unique	Treg	0.571738024	0.934692935	0.665486419	2.293220849	0.55664431	0.954714232	0.687845926	0.513594626	0.977856156	0.790027884	0.716109941	1	1	1	1	1	1	1	1	1	1	1.082812889	-1.253133228	-1.000550038	-2.418943427	0.917250002	Ly96	35.5	Ly96+35.5
chr1	16735001	16735500	0	1	0	1	0	0	combo	Th0+Treg	0.47465707	0.30459765	1.663354762	1.892547817	0.52577265	0.410766703	0.233520142	0.247482783	0.510183745	0.391067937	0.653584464	1	1	1	0.57700612	1	1	1	1	1	1	0.872078914	-1.562733879	0.699284691	-2.314439952	-0.433019335	Ly96	47	Ly96+47
chr1	16737876	16738275	0	0	0	1	0	0	unique	Treg	0.202256675	0.475966096	0.791591983	0.933878366	0.327607752	0.601354373	0.478334873	0.913055519	0.99097213	1.089987537	0.8953024	0.924863418	1	0.358338118	0.046751761	0.002126601	1	1	1	0.277236321	0.027914182	0.808768883	0.732277827	0.847631397	1.690942586	1.940434358	Ly96	50	Ly96+50
chr1	16745726	16747750	1	1	1	1	1	1	shared	all	13.54167254	5.533033476	5.190431698	10.72488535	6.857943327	6.738351297	4.401662372	4.100844302	6.395370841	5.636333962	4.96901943	0.884894987	0.632924793	0.449371711	0.433040305	1	1	1	1	1	1	0.913541573	-0.930722518	-1.950852787	-0.783575191	-0.46232639	Ly96	58.5	Ly96+58.5
chr1	16748776	16749175	0	0	0	0	0	1	remaining		0.983595811	0.801167647	1.193536279	1.570762357	0.893333245	0.911788207	1.00915599	0.44335625	0.595088073	0.635708948	0.654384691	1	0.608385844	1	0.684960364	1	1	1	1	1	1	-0.377290041	0.55958489	-0.67296218	-0.95219221	-0.582350371	Ly96	61	Ly96+61
chr1	16749951	16750525	1	0	0	0	0	1	unique	Th1	2.677711642	1.148366373	1.147118705	1.0056724	1.227880634	1.20589024	1.067829599	1.036827311	0.824224985	1.204480969	0.617883413	1	1	0.684997118	1	1	1	1	1	1	1	-1.099246454	0.449674779	-1.119965541	-0.190150672	0.486013131	Ly96	62	Ly96+62
chr1	16798426	16798750	0	0	0	1	0	0	unique	Treg	0.368628387	0.626567605	0.919383681	0.669745012	0.399252534	0.364687734	0.238707552	0.11225059	0.117467625	0.309222144	0.180811804	0.112484284	1	0.365059079	0.16732754	1	0.731836403	1	1	0.718472044	1	-4.878186772	-1.271055579	-2.127258907	-1.26788473	-0.376287697	Ly96	110.5	Ly96+110.5
chr1	17096801	17098250	1	1	1	1	1	1	shared	all	2.294571947	4.444211351	6.837871056	6.915825716	3.3831076	4.783448254	5.083912441	3.351751475	3.840354901	2.889431907	3.755093427	0.234561099	0.096521734	0.413450527	1	0.243773954	1	0.486184891	1	1	1	-1.905726706	0.800769524	0.758214196	-0.834286789	-0.886377617	Jph1	0.5	Jph1+0.5
chr1	17365926	17366425	0	0	1	0	0	0	unique	Th2	0.037338385	1.622627194	0.021701092	0.088660662	0.096300913	0.527066782	0.266880357	1.793756063	0.399789713	0.661973621	0.877329891	0.732096763	0.123968683	0.061539552	3.24E-09	0.060041475	1	0.581685575	0.304336276	1.23E-07	0.42669624	1.133829306	-1.504573932	1.33059878	2.373042357	1.41722652	Gdap1	221	Gdap1+221
chr1	18498576	18499250	1	1	0	0	0	1	combo	Th1+Th0	2.037808845	0.544730098	3.450884477	0.386273801	0.694029796	1.019128355	1.059669361	1.529790422	1.777773745	1.112191171	1.914231469	0.007066412	1	2.71E-06	0.028397699	1	0.08397001	1	5.28E-05	0.186125914	1	1.270923872	-0.67806226	1.696876433	1.206649025	0.742750037	Defb41	-234	Defb41-234
chr1	19209851	19210400	0	1	0	0	0	0	unique	Th0	0.233531261	1.058835434	1.009320553	0.432404515	0.333757763	0.375973721	0.19000068	0.254792232	0.360100168	0.316435153	0.428073096	1	1	1	1	1	1	1	1	1	1	-0.886312352	-0.67540463	0.623268494	-1.013844165	0.492465044	Tfap2b	1	Tfap2b+1
chr1	20244676	20244950	1	0	0	0	0	0	unique	Th1	0.549936692	0.257371704	0.203624613	0.123631447	0.149616276	0.289713575	0.283516844	0.305977857	0.321779458	0.286122142	0.302902262	0.526674872	1	1	1	1	1	1	1	1	1	1.049981908	-0.17110996	0.198611195	0.59972137	0.708308437	Pkhd1	373.5	Pkhd1+373.5
chr1	20258926	20259650	0	1	0	0	1	1	combo	Th0+Th17	0.618825078	0.705944635	1.757633616	0.360971944	1.745127612	0.691904626	0.601984485	0.772072135	0.763366362	0.827222141	0.462840905	1	1	1	1	1	1	1	1	1	1	-1.813760083	-0.614462705	-0.27237387	-1.429983923	-1.401664206	Pkhd1	359	Pkhd1+359
chr1	20259701	20260600	1	1	0	0	0	1	combo	Th1+Th0	1.430913276	1.429261574	2.651216652	0.752698974	1.046769167	2.146162844	1.964104742	1.728599625	2.144490535	1.989788748	1.798940311	0.004873935	1	1	1	1	0.061428385	1	1	1	1	1.13264173	-0.95687878	0.426923849	-0.897857656	0.593355406	Pkhd1	358	Pkhd1+358
chr1	20493801	20494150	0	0	0	0	1	0	unique	Th17	0.095702466	0.315981798	0.099702947	0.158602233	1.029016117	0.337458833	0.400231275	0.703474655	0.123411566	0.33350216	1.361085164	0.356747223	0.811730264	0.001926232	0.013643395	1	1	1	0.017782713	0.102246504	1	-2.530791043	-0.988316942	1.652569109	1.617294124	0.32568639	Pkhd1	124	Pkhd1+124
chr1	20554351	20554625	0	0	0	0	0	1	remaining		0.217893968	0.552882649	0.607739899	0.340143087	0.616616887	0.588531916	0.764880944	0.633762755	0.553706391	0.629907522	0.486041832	1	0.280524865	1	1	1	1	1	1	1	1	0.202601969	0.66982319	0.365957187	0.548060029	0.325603369	Pkhd1	63.5	Pkhd1+63.5
chr1	20612651	20613200	0	1	0	0	1	1	combo	Th0+Th17	0.637194041	1.40603416	0.961338059	0.914901973	1.302589877	1.081048051	0.874038029	0.638014502	1.051407258	1.144847276	0.402110941	0.64053285	1	0.505492569	1	1	1	1	1	1	1	0.822373917	0.31279725	-1.272034113	-0.755548007	0.665021255	Pkhd1	5	Pkhd1+5
chr1	20634701	20635350	0	0	0	0	1	1	unique	Th17	0.050068834	0.68394746	1.027526113	0.31484123	10.03202773	1.896947033	2.372744459	1.972823777	1.405678695	1.676420806	2.997343397	1	1	6.71E-06	1	1	1	1	0.000119134	1	1	-1.44221106	0.411439684	1.387550714	1.440811786	0.480748112	Pkhd1	-17	Pkhd1-17
chr1	20685776	20686175	0	0	0	0	1	0	unique	Th17	0.2020815	0.666871239	0.287654584	0.35464648	1.065765831	0.366181777	0.340779736	0.398164063	0.400978994	0.256207219	0.408690727	1	1	1	1	1	1	1	1	1	1	0.457870759	0.442013794	-1.19997216	0.985351692	-0.977433342	Il17a	-45	Il17a-45
chr1	20693301	20694250	0	0	1	0	1	1	combo	Th2+Th17	0.382812258	4.941240467	1.021376783	1.171218862	4.170439397	2.546483068	2.063313062	6.096610712	2.550794222	2.515285402	3.679002729	0.014743749	1	0.000185622	1.17E-11	1	0.153123774	1	0.002305153	7.36E-10	1	0.773703224	0.216808096	1.180720148	2.353982978	0.583340591	Il17a	-37	Il17a-37
chr1	20696726	20697425	0	0	0	0	1	1	unique	Th17	0.176620602	1.475257281	0.791591983	0.977388542	5.810832116	1.52839629	1.357807031	1.780857687	1.219647751	1.310523519	2.181476087	1	1	0.044841778	1	1	1	1	0.238901045	1	1	0.379539518	-0.31801785	0.934060256	0.693465589	-0.691735134	Il17a	-34	Il17a-34
chr1	20699901	20700500	0	1	0	0	1	1	combo	Th0+Th17	0.665386608	1.464644254	1.697352463	1.112075757	2.705427784	1.32906645	0.800990516	0.781386334	0.684838459	1.06871965	0.655835695	0.163533333	0.255851219	0.151273016	1	1	0.950651807	0.965107065	0.588381262	1	1	-1.278937727	-0.76342988	-1.018000802	-0.997369291	-0.628832345	Il17a	-30.5	Il17a-30.5
chr1	20713976	20714750	0	0	0	0	1	1	unique	Th17	0.267537517	1.492333502	1.305293407	0.407102658	9.661703416	1.800759717	1.379621585	1.126725866	1.088901573	1.766821908	1.299197983	1	1	1	1	1	1	1	1	1	1	-1.469933003	-1.233885201	0.49222251	-0.675375703	0.438261288	Il17a	-16.5	Il17a-16.5
chr1	20715351	20715725	0	0	0	0	1	0	unique	Th17	0.109711162	0.350593358	0.169748126	0.201750946	1.726090857	0.473581263	0.24911156	0.532910435	0.31063358	0.424528684	0.179360801	1	0.812123743	0.362781949	0.503575983	1	1	1	1	1	1	-1.028384502	-0.854785264	-1.24348578	1.311503184	-0.568656149	Il17a	-15.5	Il17a-15.5
chr1	20724426	20726525	0	1	0	1	1	1	combo	Th0+Treg+Th17	0.2635276	1.61770624	2.760924004	3.922254077	64.22218097	12.22449973	7.176942206	8.496106232	9.269808069	10.52069115	8.959116044	1	0.002788185	1	1	1	1	0.028734019	1	1	1	-1.003118177	-0.745395497	-1.259257056	-0.975650634	0.867505413	Il17a	-5	Il17a-5
chr1	20730326	20732150	0	0	0	0	1	1	unique	Th17	0.433909229	2.722833465	1.819600902	1.69501257	38.3902868	6.62841726	4.747565688	11.49662885	6.989864267	7.505898365	7.813917666	5.29E-05	1	2.53E-05	4.47E-08	0.009343088	0.00127148	1	0.000391247	1.36E-06	0.096769987	1.219322157	-0.646617258	1.210966924	1.609107629	0.8835021	Il17a	0	Il17a-0
chr1	20734926	20735600	0	0	0	0	1	0	unique	Th17	0.270444361	0.57811142	0.425695164	0.61543637	13.65179315	2.778840726	1.756078965	2.2675643	2.24361394	2.550830998	1.918700803	1	0.845438334	0.4783862	1	1	1	1	1	1	1	-0.500886755	-0.561634013	-0.722028683	-0.226386651	0.229178551	Il17a	4	Il17a+4
chr1	20735976	20737225	0	1	0	0	1	1	combo	Th0+Th17	2.01001865	3.514914407	12.5330866	3.781648009	39.87501042	9.935288727	7.384600226	9.130700812	9.357035505	8.951319246	8.960368686	0.334540421	0.63382912	0.394793716	1	1	1	1	1	1	1	0.541560761	-0.684099867	0.523320992	0.39512888	0.238362561	Il17a	6	Il17a+6
chr1	20738476	20738975	0	0	0	0	1	1	unique	Th17	1.594553319	2.726065062	2.85713142	2.696830735	8.811769369	3.649438691	3.295223041	3.93358003	3.083606298	3.46762019	3.161250302	1	1	1	0.693416322	1	1	1	1	1	1	-0.468148935	0.381301123	-0.186204473	0.506764279	0.40524885	Il17a	8	Il17a+8
chr1	20740276	20741150	1	1	1	1	1	1	shared	all	21.82728382	27.14580095	41.2292846	30.60866914	54.34470757	28.80806297	23.26684329	66.81004825	34.29083296	38.57324762	53.74190681	0.004162591	1	1.82E-11	4.99E-14	0.00018201	0.053832972	1	1.07E-09	5.17E-12	0.003389633	0.681570889	-0.553907543	1.582404463	1.833080124	0.852687467	Il17a	10	Il17a+10
chr1	20750926	20751325	0	0	0	0	1	0	unique	Th17	0.342817139	0.68394746	0.829568022	0.389617265	4.005715367	0.753289071	0.453803322	0.569618613	0.57216427	0.414766413	0.850360222	1	0.734177829	1	0.854938901	0.981564751	1	1	1	1	1	-1.087546693	-0.729080512	-0.330681326	-1.001183135	-0.823335367	Il17a	20	Il17a+20
chr1	20752301	20753225	0	1	0	1	1	1	combo	Th0+Treg+Th17	1.044866737	1.718621326	5.276390231	2.568514132	12.35241975	2.301066458	1.658529333	1.102146014	1.723105222	1.812724017	1.60157161	1	0.806522808	0.505491152	0.227571622	1	1	1	1	0.886377383	1	-0.899651824	-0.810992238	-1.772387127	-1.246154168	0.837259435	Il17a	22	Il17a+22
chr1	20753976	20754925	1	1	1	1	1	1	shared	all	6.330499043	5.1418404	11.62154043	7.483174747	26.84574411	7.635012014	7.172737641	6.740277601	7.065776573	8.444439478	9.520330729	1	1	0.000863027	1	0.076379992	1	1	0.008877937	1	0.51171114	0.217814281	0.261260706	0.822809557	0.255112325	0.675987084	Il17a	23.5	Il17a+23.5
chr1	20759326	20760725	1	1	1	1	1	1	shared	all	19.00181954	15.47164996	27.58705943	18.5535071	49.20360911	20.8148746	21.2672465	24.39796129	21.22587348	21.92050304	28.66200562	0.262805631	0.177017884	2.69E-08	0.004799654	0.24375188	1	0.749130552	8.20E-07	0.04241252	1	0.480227431	0.438117689	1.234177893	0.697056073	0.491408553	Il17a	29	Il17a+29
chr1	20761426	20761850	0	1	0	1	0	1	combo	Th0+Treg	0.310264305	0.696561846	3.149125935	2.459128775	2.469892486	1.8264392	1.52397821	1.471579577	2.602709206	1.78088102	1.345695261	0.291624632	1	0.881972394	1	1	1	1	1	1	1	0.641012714	-0.223527006	-0.545016079	-0.161067044	0.385324614	Il17f	22.5	Il17f+22.5
chr1	20766201	20767250	1	0	0	1	1	1	combo	Th1+Treg+Th17	9.295946241	1.248510339	1.515186514	1.497838786	7.012092972	3.54826502	3.42962116	3.454062585	3.079743186	3.703295105	3.526389821	1	1	0.748754407	0.174540208	1	1	1	1	0.740449208	1	-0.687302197	-0.631446318	0.912395534	0.686114924	0.45961273	Il17f	17.5	Il17f+17.5
chr1	20773751	20775350	0	0	0	1	1	1	combo	Treg+Th17	0.388450771	0.909464164	0.555536638	0.892582116	31.32108117	6.914148263	6.862245492	6.586131095	5.444442358	6.528495852	6.457250665	0.54108153	0.012269479	0.000115067	0.388030643	0.000362511	1	0.098029429	0.001514479	1	0.006152829	-0.925453663	1.115015662	-1.901309401	-0.373436297	1.488008459	Il17f	8.5	Il17f+8.5
chr1	20775326	20776925	0	0	0	1	1	1	combo	Treg+Th17	1.028301546	2.204266294	1.011491543	2.204664349	47.91501125	8.283738606	6.72567252	6.539663552	7.230523073	6.860583696	5.827234083	1	1	0.442595111	1	1	1	1	1	1	1	0.381601155	-0.510019	-0.885681507	-0.553823502	0.447023363	Il17f	14.5	Il17f+14.5_2
chr1	20780526	20782075	1	1	1	1	1	1	shared	all	3.685187971	6.333726086	3.284753097	3.347133729	37.29225345	9.848814836	7.409999793	8.248197464	7.982266542	8.871004986	5.809779335	1	1	0.109230408	1	1	1	1	0.466897886	1	1	0.59075047	-0.678573608	-1.332257913	-0.863988404	0.552319388	Il17f	3	Il17f+3
chr1	20784076	20784850	0	1	0	1	1	1	combo	Th0+Treg+Th17	0.726832709	1.364959406	3.682719054	3.577019224	37.81321581	8.570670928	6.986466357	7.763842986	7.330569161	7.127856333	8.490066771	1	0.033194706	1	1	0.791372446	1	0.217022555	1	1	1	-0.416505398	-1.457444128	0.350721652	-1.055479409	-1.197575074	Il17f	0	Il17f+0
chr1	20786876	20787550	1	1	1	1	1	1	shared	all	2.520585988	4.759258994	6.286193591	7.375235244	13.07719298	6.011674942	5.753434951	5.540211684	6.328146277	5.333789901	5.607220464	0.437990648	0.050793863	0.089186373	1	1	1	0.301119348	0.401745702	1	1	0.602179394	0.621486939	0.617411031	0.240054409	0.48172402	Il17f	-3	Il17f-3
chr1	20791176	20793100	1	1	1	1	1	1	shared	all	16.915422	15.41950306	13.6968439	29.67381054	62.81391922	22.92268517	18.38375484	19.21961771	20.15263909	20.20163285	27.18607804	1	1	9.48E-08	0.739147709	1	1	1	2.54E-06	1	1	0.482644224	0.45798183	1.182669572	0.957592544	0.657077643	Il17f	-7	Il17f-7
chr1	20797351	20797850	0	1	0	0	0	0	unique	Th0	0.808853916	1.342962232	1.629235847	1.664876249	2.564745224	1.451626054	1.183932708	1.030247258	1.698502284	1.107557058	1.026236103	1	1	1	0.932969013	1	1	1	1	1	1	-0.679100657	-0.306966884	-0.738931941	-0.252361516	-0.855705962	Il17f	-13.5	Il17f-13.5
chr1	20801201	20802575	1	1	1	1	1	1	shared	all	2.217488553	4.48082427	3.067024527	4.742169924	6.937454079	3.988011228	2.095350257	2.67144089	2.771917615	3.454190734	2.557651591	1	0.087830984	0.631749977	1	1	1	0.453404726	1	1	1	-0.792458969	-0.971554111	-0.974422624	-0.758698653	0.583318487	Il17f	-17.5	Il17f-17.5
chr1	20803826	20804150	0	0	0	0	1	0	unique	Th17	0.506632356	0.86916053	0.717447251	0.658585083	1.967734689	0.845719954	0.727246668	0.600516789	0.839227204	0.360750693	0.538728778	1	1	1	1	0.010832186	1	1	1	1	0.109521471	-0.503298835	-0.511970026	-0.383771476	-1.043598446	-1.481201712	Il17f	-19.5	Il17f-19.5
chr1	20807426	20808125	0	1	0	0	1	1	combo	Th0+Th17	0.581911978	2.183499358	1.421756159	1.093460827	1.719172503	1.592809457	1.776197499	1.65698377	0.837049221	1.247449976	1.251146512	0.716870798	0.852180746	1	1	1	1	1	1	1	1	-1.06648781	0.584538344	0.416950377	-1.024611685	-0.920322302	Mcm3	12.5	Mcm3+12.5
chr1	20819451	20820775	1	1	1	1	1	1	shared	all	23.47559085	28.98531726	31.76540437	36.05091868	28.78244863	23.98042201	28.67143558	23.78618804	24.61591223	26.73227842	24.63790953	2.88E-06	7.80E-11	1.04E-05	8.13E-05	4.57E-05	9.92E-05	9.03E-09	0.000176735	0.001195078	0.001013385	1.161958148	1.425312664	1.078443569	1.086952147	1.014447229	Mcm3	0	Mcm3-0
chr1	20824826	20825775	1	1	1	1	1	1	shared	all	15.34920731	17.3742382	22.95553664	10.20366703	20.12141474	11.63028224	8.629361844	8.471019389	8.758893862	8.27061999	9.295159913	1	0.439478922	0.000523121	0.096028896	0.639639434	1	1	0.005756659	0.481369596	1	-0.638557463	-0.519615396	-1.251031479	-0.94750973	-0.199498325	Mcm3	-5	Mcm3-5
chr1	20830701	20831275	1	0	1	0	1	1	combo	Th1+Th2+Th17	4.833854335	2.303951142	1.145432571	0.709550261	1.687333061	1.632469454	1.303240915	1.565366024	1.411992531	1.273889634	1.310918779	1	1	1	1	1	1	1	1	1	1	-0.503301701	-0.549679112	-0.510388229	-2.175703746	-0.486927154	Mcm3	-10.5	Mcm3-10.5
chr1	20832351	20832900	1	1	0	1	1	1	combo	Th1+Th0+Treg+Th17	1.593975771	2.224574112	2.189233632	2.288386385	2.053839586	1.094839805	0.758122632	0.948548482	0.47020947	0.670756264	0.817105462	0.767243949	1	0.15695001	1	0.722473356	1	1	0.603719033	1	1	-1.293254134	-0.828704047	-1.569167732	-0.872192387	-0.987145333	Mcm3	-12.5	Mcm3-12.5
chr1	20845701	20846600	1	0	0	0	1	0	combo	Th1+Th17	1.493410426	1.59124723	1.481431241	0.839764475	1.808051328	0.99322121	0.71121349	0.705924571	1.353204974	1.016522067	0.842744006	1	1	1	1	1	1	1	1	1	1	0.90332958	0.456958096	0.358713866	-1.322629505	0.763981113	Mcm3	-26	Mcm3-26
chr1	20847901	20848575	0	0	0	1	1	1	combo	Treg+Th17	0.770662569	1.382806747	1.317592066	1.805482317	2.330714953	0.97369676	1.059752809	1.307676721	0.667981557	0.800196709	0.54640704	1	1	1	0.376925352	1	1	1	1	1	1	-1.933406469	0.556653433	-1.230692233	0.933817667	-1.155494435	Mcm3	-28	Mcm3-28
chr1	20872026	20872900	1	0	0	0	1	1	combo	Th1+Th17	1.444344425	1.814303457	1.141454232	0.636265226	4.957722127	1.840231801	1.214606848	1.650485027	1.074680945	1.27863664	1.03189132	1	0.985598657	1	1	1	1	1	1	1	1	-0.790393903	-0.891580484	-1.064004494	-1.713942984	-0.704629305	Paqr8	-18	Paqr8-18
chr1	20877526	20878150	0	0	0	0	1	0	unique	Th17	0.775022835	1.075911655	0.40580347	0.391108265	2.194544669	0.549437324	0.570612677	0.299984419	0.538062788	0.417336842	0.559914677	1	1	1	1	1	1	1	1	1	1	-0.920267266	0.74910424	-0.744979988	-1.820879057	-1.378318844	Paqr8	-13	Paqr8-13
chr1	20880451	20880900	0	0	0	1	0	1	unique	Treg	0.250446801	0.678255386	0.667657409	1.241160433	0.664983168	0.714600689	0.58887018	0.724632951	0.496487535	0.334997002	0.666117715	1	1	0.537624542	1	0.128206929	1	1	1	1	0.750669208	-0.935823015	0.610028379	0.421864577	0.636388764	-2.20641091	Paqr8	-10	Paqr8-10
chr1	20890051	20891600	1	1	1	1	1	1	shared	all	36.3023893	34.26575287	52.19160915	56.16779599	44.89504231	57.73817846	69.1366753	54.04962735	63.24008392	52.45256232	51.47183837	0.000100204	3.45E-07	0.293609526	0.051032863	0.071681231	0.002212399	1.28E-05	0.926177453	0.297022164	0.487638283	0.849347994	0.94275323	0.639204498	0.591126774	0.560649517	Paqr8	0	Paqr8-0
chr1	20911751	20913400	1	1	1	1	1	1	shared	all	10.83409151	12.35747445	26.21594366	33.45196578	22.09854153	12.60473854	11.97850085	13.98130653	12.24583247	14.38259789	14.96800453	0.008516509	0.01238815	0.000443029	0.008535163	0.00224818	0.097872591	0.098793031	0.004979434	0.068824504	0.029235458	0.697705063	-1.361040089	-2.238685112	-2.265150241	0.735949808	Paqr8	22	Paqr8+22
chr1	20919801	20921025	1	0	0	0	1	1	combo	Th1+Th17	2.021996377	2.571772838	1.475281912	1.637721928	7.475539281	1.704984802	1.515460033	1.090219278	1.583509129	1.361549554	1.572056674	1	1	0.3673443	0.116245781	1	1	1	1	0.553789852	1	-1.309061771	-0.551487985	0.792878923	-1.761480008	-1.980409426	Paqr8	30	Paqr8+30
chr1	20925676	20926825	1	1	0	1	1	1	combo	Th1+Th0+Treg+Th17	4.487452565	2.789136991	3.644864229	3.830715576	5.26378174	2.490252962	1.981896101	2.506158868	1.787064164	2.048775852	1.191365573	0.50515686	1	0.076265676	1	1	1	1	0.357865531	1	1	-2.412558168	-0.98454833	-1.322235587	0.961368549	-0.432461791	Efhc1	-25.5	Efhc1-25.5
chr1	20933326	20934025	1	1	1	1	1	1	shared	all	5.743724186	3.162023607	6.206990457	6.036043837	5.427231146	1.60176934	0.968570241	1.404054534	1.522064037	1.030520363	1.37050466	1	0.432805601	1	1	1	1	1	1	1	1	0.32616093	-0.980560157	-1.831684097	1.099187917	-0.656790858	Efhc1	-18	Efhc1-18
chr1	20938951	20939525	1	1	1	1	1	1	shared	all	2.31294091	2.599462086	2.773222663	3.406276834	1.814912794	1.42271414	0.9273007	1.345944485	0.733361923	0.904932103	0.905505686	1	1	0.40696966	1	1	1	1	1	1	1	-0.917637513	-0.319638898	-0.935461507	0.401500827	-0.418898539	Efhc1	-12.5	Efhc1-12.5
chr1	20940176	20941700	0	1	0	1	0	1	combo	Th0+Treg	1.501430259	2.600692325	3.001200115	6.59223294	1.790770458	2.206230242	1.761531486	1.738906636	2.653673584	2.225896894	2.292600622	1	1	1	1	1	1	1	1	1	1	1.001968506	-0.910190389	-1.176197558	-1.279542941	0.936759077	Efhc1	-10.5	Efhc1-10.5
chr1	20950926	20952300	1	1	1	1	1	1	shared	all	14.27609979	10.65194255	15.13041181	16.54024699	13.59195566	14.11085767	12.99687328	8.507547147	9.502533418	8.067441853	9.533941556	1	0.524279242	0.287697282	0.063480436	0.014084919	1	1	0.913201263	0.352046339	0.135491585	-0.440975062	0.432145747	-0.631236164	-0.729722112	-0.773698323	Efhc1	0	Efhc1+0
chr1	20968701	20969250	1	1	0	1	1	1	combo	Th1+Th0+Treg+Th17	1.541425378	1.676316334	1.487338143	0.923441364	3.091343696	0.655387398	0.745431006	0.644493761	0.691462593	0.468271151	0.605466486	1	1	0.993079941	1	1	1	1	1	1	1	0.646250005	0.740315354	-2.142407406	0.471772626	-0.616001718	Efhc1	17.5	Efhc1+17.5
chr1	20974176	20975125	0	1	0	1	1	1	combo	Th0+Treg+Th17	1.453064957	0.912695761	5.714260791	2.645504093	2.132235032	2.431545882	2.252381823	3.427456812	1.886770371	2.774790167	3.035445382	1	1	0.027711674	0.025590592	0.118023731	1	1	0.164164857	0.171112308	0.707941255	-0.370702346	0.523619343	1.029921966	1.144155373	0.818721463	Efhc1	23	Efhc1+23
chr1	20980326	20981675	1	1	1	1	0	1	combo	Th1+Th0+Th2+Treg	1.17816009	3.000809071	2.521132749	5.316567346	1.398074539	1.93639027	1.768097449	1.372610398	1.063935749	1.845922285	1.67841718	0.337125434	1	1	1	1	1	1	1	1	1	-1.441726403	0.587564716	-0.716781599	-1.085390238	0.867867301	Efhc1	29	Efhc1+29
chr1	20985951	20986775	1	1	0	1	1	1	combo	Th1+Th0+Treg+Th17	1.580894972	1.425570858	1.816945056	1.86873696	1.466804776	1.881311717	1.499167675	1.712645232	1.376068944	1.69742749	1.907788251	1	1	1	1	1	1	1	1	1	1	-1.014231782	-0.45574676	0.653803264	0.781060567	0.478821265	Efhc1	34.5	Efhc1+34.5
chr1	20995101	20995950	1	1	0	1	1	1	combo	Th1+Th0+Treg+Th17	4.051639324	1.879835863	2.966717558	5.372005525	2.762081876	2.706951982	2.876953939	2.412962052	2.859577645	2.029649396	1.854529264	1	1	0.143741343	1	0.696485598	1	1	0.568019363	1	1	-0.889252945	0.281308218	-0.931123996	0.529156909	-1.056740783	Efhc1	44	Efhc1+44
chr1	20997351	20998675	1	0	0	0	1	0	combo	Th1+Th17	2.456933743	2.507470671	1.827193938	2.210266886	3.084860399	1.611781655	1.25920138	1.020406583	1.039829673	1.379848924	1.375052729	1	0.526897486	1	1	1	1	1	1	1	1	0.747676573	0.929446879	-0.984365591	-2.102722463	-0.712207971	Efhc1	46.5	Efhc1+46.5
chr1	21006451	21007125	1	1	0	0	1	1	combo	Th1+Th0+Th17	3.437547774	1.907525111	2.819276594	1.411179896	4.626488674	1.945495757	1.543550084	1.760469441	1.375250571	1.847404427	1.480293608	1	1	1	1	1	1	1	1	1	1	-0.672031101	0.340722561	0.076228709	0.658530718	0.384369243	Efhc1	55	Efhc1+55
chr1	21008201	21009550	1	1	1	1	1	1	shared	all	3.733780471	2.814365763	5.262284225	5.435983094	7.462309145	3.467064072	2.96633606	2.9512588	2.694592771	2.58068961	3.914335938	1	1	0.016480764	1	1	1	1	0.10844036	1	1	-0.940582138	0.485962499	1.53581773	-0.869232497	-0.830348968	Efhc1	57.5	Efhc1+57.5
chr1	21014426	21015250	1	1	0	1	1	1	combo	Th1+Th0+Treg+Th17	2.088380291	1.973828637	4.904344084	1.736670283	1.621530935	2.016272373	1.836458503	1.790758502	1.359382372	1.95135366	1.317996083	1	1	1	1	1	1	1	1	1	1	-0.306332853	-0.414657208	-0.359039295	-0.465515751	0.412231385	Efhc1	63	Efhc1+63
chr1	21029101	21029825	1	0	0	0	1	0	combo	Th1+Th17	2.518782216	0.729943168	0.823539907	0.526518406	1.231853844	0.695199264	0.81950021	0.98462939	0.696300867	0.82764563	0.959229064	1	0.382282636	0.124534794	0.324651503	1	1	1	0.513049474	1	1	0.96744862	0.895278176	1.117114169	1.21570953	0.805792765	Tram2	50	Tram2+50
chr1	21036101	21036875	1	1	1	1	1	1	shared	all	1.428882306	3.76689012	2.665322659	2.21211935	2.434349943	1.595403794	0.983639534	1.472206848	1.765515967	1.617255759	1.736531158	0.534434114	1	1	1	1	1	1	1	1	1	0.980908135	-0.532466803	0.499612227	0.743706306	0.534831303	Tram2	42.5	Tram2+42.5
chr1	21037951	21038400	1	0	0	0	0	0	unique	Th1	1.046845683	0.866700053	0.211823718	0.381439337	0.431644818	0.27918719	0.301748275	0.20052942	0.165156135	0.313856256	0.335518475	0.610443294	0.12357126	0.366500432	1	1	1	0.580303071	1	1	1	-3.949442469	1.354962199	1.338923216	1.039969004	0.58556053	Tram2	41	Tram2+41
chr1	21040651	21041350	1	0	0	1	1	1	combo	Th1+Treg+Th17	2.97679916	1.955522177	0.819561568	4.072935684	1.512183831	1.702431844	2.261193036	1.611204967	1.411050184	1.675432711	1.576032701	1	0.139960571	1	1	1	1	0.634634383	1	1	1	-0.690475862	0.673396381	0.467429642	0.802532704	0.600390919	Tram2	38	Tram2+38
chr1	21055676	21056050	1	0	0	0	0	0	unique	Th1	0.844663944	0.462121472	0.683813193	0.243047196	0.595270051	0.441214111	0.31383782	0.489520079	0.519519744	0.411697702	0.376629866	1	1	1	1	1	1	1	1	1	1	-1.303914085	-0.573996642	0.306057056	0.544238851	0.425299794	Tram2	23.5	Tram2+23.5
chr1	21063701	21065050	1	1	0	1	1	1	combo	Th1+Th0+Treg+Th17	2.13732314	2.645457794	9.213246927	11.12890184	5.120215021	6.113568063	5.849898904	7.633754556	8.574724853	6.119957357	6.524099983	0.417887848	1	0.031053949	0.010414258	0.256159377	1	1	0.179673734	0.081508865	1	0.69289742	-0.412369967	1.178173143	1.019743019	0.724260748	Tram2	14.5	Tram2+14.5
chr1	21078351	21079900	1	1	1	1	1	1	shared	all	26.63420093	26.57108416	30.3444879	31.85162302	27.79773785	35.51955024	32.9866199	22.78090837	26.61919765	22.65047537	26.44538827	0.395816809	0.073454308	0.157344608	0.000532291	0.000971638	1	0.397430969	0.604824807	0.006303345	0.014302397	-0.580434666	0.606776913	-0.658602066	-1.103232268	-0.915043814	Tram2	0	Tram2-0
chr1	21094601	21095750	1	1	1	1	1	1	shared	all	15.09214589	6.527715709	4.726762543	3.507845727	14.76637514	5.577018431	4.519887431	4.886037879	3.867953221	4.826634683	4.941436576	1	1	0.493963369	1	1	1	1	1	1	1	-0.711553849	-0.436379166	0.57524446	-0.441447861	0.262442586	Tram2	-16	Tram2-16
chr1	21101001	21102175	1	1	1	1	1	1	shared	all	4.201270671	2.975580299	2.863523177	4.914403314	1.920017509	2.720570311	2.628777639	2.004004853	2.611172455	2.331043076	1.847427254	1	0.512854672	1	1	1	1	1	1	1	1	-0.868417398	0.784439412	-0.902564798	-0.677677667	-0.956846253	Tram2	-22	Tram2-22
chr1	21140726	21141100	0	0	0	0	1	0	unique	Th17	0.847570788	1.220821091	0.559636191	0.344977551	1.63310919	0.419509587	0.495029769	0.548359523	0.488247868	0.31751074	0.471385901	1	1	1	0.593117477	1	1	1	1	1	1	-0.781227238	0.43017499	0.415309085	1.033228098	-1.03012392	Tram2	-61.5	Tram2-61.5
chr1	21161451	21162100	1	1	1	1	1	1	shared	all	2.596793507	2.475319587	2.541145657	3.199072659	2.360804957	1.430141778	1.177504209	0.828380352	1.284703026	1.362516481	1.44054672	1	1	1	1	1	1	1	1	1	1	1.225963326	1.161721325	-0.767779533	-1.344402493	-0.106647405	Tmem14a	-56.5	Tmem14a-56.5
chr1	21166001	21167200	1	1	1	1	1	1	shared	all	7.347448627	7.55561438	10.43535681	8.625237517	9.293749055	7.968310833	7.402895563	6.591859788	6.055249359	7.404245658	5.847810351	1	0.439053023	0.168068964	0.354348361	1	1	1	0.63391219	1	1	-0.361381652	0.575018228	-1.597700599	-1.069929204	0.386376656	Tmem14a	-52	Tmem14a-52
chr1	21189301	21189825	0	0	0	0	1	0	unique	Th17	0.261899003	2.09273818	0.207724165	0.190591018	1.6523598	0.564062127	0.318055144	1.789322211	0.56204668	0.787470154	0.796222273	1	1	0.235437696	4.91E-08	0.082632072	1	1	0.799016326	1.48E-06	0.543257085	0.61007901	-0.552689546	1.161938716	2.243841065	1.012786779	Tmem14a	-29	Tmem14a-29
chr1	21190526	21191350	0	1	0	0	1	1	combo	Th0+Th17	0.544998878	1.400342087	1.82695151	0.65822362	3.486766812	1.123666975	0.961480069	0.301685455	1.037549516	0.737104686	0.790952711	1	1	1	0.277908331	1	1	1	1	1	1	0.794989463	-0.502267011	-0.817337506	-1.714440023	-0.89801822	Tmem14a	-27.5	Tmem14a-27.5
chr1	21207526	21208025	0	1	0	0	0	1	unique	Th0	0.357176185	1.998286288	1.439113221	1.080086972	0.784702926	1.02449777	0.675228812	1.362142453	1.437274885	1.400566182	1.422764807	0.099374625	1	0.293988829	0.114313736	0.173548722	0.668620973	1	0.927104592	0.547243474	0.930122568	1.092332694	-0.412906543	0.783093343	1.002945381	0.835022919	Tmem14a	-11	Tmem14a-11
chr1	21218126	21219425	1	1	1	1	1	1	shared	all	14.68470039	12.22795188	14.71749135	16.68532606	11.82596787	19.55758938	25.14585931	24.20282626	25.40961595	24.80446396	21.30646993	4.34E-06	0.000321115	0.093442352	0.001928081	0.000171371	0.000142175	0.004586063	0.415939141	0.019394305	0.003213537	1.212908659	0.845128781	0.653512001	1.481885989	0.987884754	Tmem14a	0	Tmem14a+0
chr1	21244276	21245075	1	1	0	0	0	1	combo	Th1+Th0	1.720352364	1.740618501	3.058946635	0.985205007	1.010259762	0.934441086	0.62454084	0.596528101	0.595792283	0.719049584	0.70550431	1	1	1	1	1	1	1	1	1	1	-0.607887275	0.779145046	0.553388351	-1.332873134	1.341474057	Gsta3	4	Gsta3+4
chr1	21256126	21257150	0	1	0	1	0	0	combo	Th0+Treg	0.392986212	1.383265866	5.290132596	2.208007812	0.49262105	1.044878886	1.077245813	0.957458171	1.416444914	0.886693549	0.792710635	1	1	0.966950387	1	1	1	1	1	1	1	0.841053641	0.625155323	-2.566599855	1.049067161	-0.803697751	Gsta3	16.5	Gsta3+16.5
chr1	21266726	21267200	0	1	0	1	0	0	combo	Th0+Treg	0.611382793	0.680715863	1.891332215	1.5424785	0.688297835	0.672681446	0.58254167	0.314258946	0.304411917	0.387421919	0.616163079	1	1	0.515794606	0.304678326	1	1	1	1	1	1	-1.249327387	-0.767456216	-1.308767063	-2.11223189	-0.809550836	Gsta3	26	Gsta3+26
chr1	21271051	21272350	1	1	1	1	1	1	shared	all	6.901059059	5.826855064	7.178090493	5.486586809	4.825928294	5.571168047	5.811638292	4.280579942	4.67551114	4.938659425	5.090359477	1	0.02975031	1	0.019150903	0.471591027	1	0.19918116	1	0.134924294	1	-1.043546932	0.573192763	0.839283481	-2.126340529	-1.136764078	Gsta3	31	Gsta3+31
chr1	21274501	21275000	0	1	0	1	1	1	combo	Th0+Treg+Th17	0.314624571	0.827626657	2.041065384	3.416307226	1.494785422	0.950305869	1.01550658	1.199899977	0.903882573	1.283577113	1.832323623	0.785848175	1	7.09E-05	0.150726489	0.060603147	1	1	0.000985073	0.66707767	0.429755086	0.763893468	0.028665274	1.436424841	1.317280716	1.049118993	Gsta3	34	Gsta3+34
chr1	21309076	21309625	1	1	1	1	1	1	shared	all	3.421384956	4.764951068	2.88461615	2.264575528	3.628407125	2.282777987	1.846641139	3.33365221	2.586285326	1.898941443	4.007242179	0.40666853	1	1.64E-07	0.000354724	1	1	1	4.17E-06	0.004423344	1	0.901300025	-0.144415112	1.464071352	1.161325638	0.411611286	Khdc1a	-40	Khdc1a-40
chr1	21313976	21314850	0	1	1	1	0	1	combo	Th0+Th2+Treg	0.56574916	3.775042671	3.230742488	1.767168068	0.99287974	0.938521681	0.730466612	0.377936753	0.748920599	0.901173192	0.653269526	1	1	1	0.192387136	1	1	1	1	0.791752588	1	-1.464855018	0.746575047	-2.10808309	-2.36120669	-1.34092083	Khdc1a	-35	Khdc1a-35
chr1	21317176	21317575	1	0	0	0	0	0	unique	Th1	1.677625576	1.669394021	0.305617715	0.241194732	0.165590192	0.536900847	0.262902337	0.461437359	0.084186305	0.234086845	0.3056468	0.041229765	1	1	1	0.117511828	0.347034193	1	1	1	0.705801041	-2.950975029	-0.425083899	-0.509668595	-1.211649429	-1.673829901	Khdc1a	-32.5	Khdc1a-32.5
chr1	21320651	21320925	0	0	1	0	0	0	unique	Th2	0.645389048	3.031729916	0.479584559	0.341634088	0.23530458	0.484126651	0.265519042	0.381054595	0.684450779	0.350984188	0.353192736	1	1	1	1	1	1	1	1	1	1	-0.575418406	-0.655585393	-0.195084925	-0.577814871	-0.461855057	Khdc1a	-29	Khdc1a-29
chr1	21324201	21325100	1	1	1	1	0	1	combo	Th1+Th0+Th2+Treg	3.841788101	9.082543524	5.976478372	2.933448305	0.811964826	4.052133737	3.830110098	6.124571465	4.757572084	4.447182345	4.061650368	0.00237697	1	0.4313497	1.91E-06	0.541463098	0.033419648	1	1	4.08E-05	1	1.044003999	0.263777784	0.660793469	1.26536355	0.553171562	Khdc1a	-25	Khdc1a-25
chr1	21333151	21334725	1	1	1	1	1	1	shared	all	3.760869966	9.80171063	18.2307047	18.61269536	2.299462681	9.195602378	7.934350724	19.24707183	19.25257306	21.43655111	17.31175224	5.12E-07	0.983697545	0.000147979	1.30E-08	6.03E-08	2.17E-05	1	0.00188627	4.37E-07	2.81E-06	1.636883417	-0.740355665	1.943621488	1.855141318	1.85661646	Khdc1a	-15.5	Khdc1a-15.5
chr1	21344101	21344800	1	1	1	1	1	1	shared	all	1.545084945	2.797289542	3.076909767	2.771245306	1.414863177	1.963138064	2.336664202	2.013015338	2.194435185	2.508168353	1.10022081	0.013438902	0.249302946	0.227958565	0.419533442	0.056726054	0.14214983	0.94893378	0.781921927	1	0.409164642	1.123634638	0.368644619	-1.285843377	0.789172809	0.910688125	Khdc1a	-5	Khdc1a-5
chr1	21411101	21411850	1	1	0	1	1	1	combo	Th1+Th0+Treg+Th17	2.176390362	2.296257709	2.367178814	3.360914194	1.48357266	1.893654157	1.869133332	2.18714088	1.558506047	2.295301326	1.839380027	1	1	1	1	1	1	1	1	1	1	-0.739556408	0.481402112	0.538384488	0.479411189	0.56831241	Khdc1b	28	Khdc1b+28
chr1	21413526	21413775	1	0	0	0	0	0	unique	Th1	0.797576889	0.815012271	0.293682699	0.25086366	0.436818926	0.259601125	0.138183247	0.185080332	0.170590213	0.167156884	0.143261868	1	0.792094537	0.168960331	0.389470588	0.890622236	1	1	0.636389893	1	1	-0.415479936	-0.812791649	-1.018999237	-1.724392277	-1.193211923	Khdc1b	30	Khdc1b+30
chr1	21419001	21419850	1	1	1	1	1	1	shared	all	5.028944139	9.464206694	5.646629031	3.102338231	9.655090488	6.264976637	5.074494383	7.281245697	5.225274269	5.405821074	5.787241411	1	1	1	0.021970493	1	1	1	1	0.150931917	1	-1.456826824	-0.387285231	-0.817985237	0.724602244	0.445126283	Khdc1b	36	Khdc1b+36
chr1	21425401	21426400	1	1	1	1	1	1	shared	all	8.557561091	6.630008151	13.05582477	6.690413222	7.502023834	6.171080992	4.119767619	10.59948809	8.781927733	7.346977775	6.750025267	1.32E-06	0.160785412	0.000324662	5.61E-09	0.010735291	5.00E-05	0.70061181	0.003787798	2.04E-07	0.108744317	1.192404012	-0.295243576	0.935422021	1.446042294	0.51867493	Khdc1b	42.5	Khdc1b+42.5
chr1	21443426	21443675	1	0	0	0	0	0	unique	Th1	0.685384167	0.493042317	0.235693751	0.352794016	0.211464351	0.217227546	0.204209128	0.077830063	0.290707923	0.386018803	0.14442685	1	0.433427565	1	0.169595793	1	1	1	1	0.725180257	1	-0.588437229	-1.027274094	-0.581725485	-2.526579717	0.558676649	Khdc1b	60	Khdc1b+60
chr1	21453901	21454600	1	1	0	1	1	1	combo	Th1+Th0+Treg+Th17	1.404524481	1.171593786	1.773668185	1.618022608	1.111532744	0.924025508	0.88163604	0.905988316	0.467048779	1.229836573	0.737772458	1	1	1	1	1	1	1	1	1	1	1.197997845	-0.52490226	0.444327565	-0.758925951	1.338064908	Khdc1b	71	Khdc1b+71
chr1	21458401	21459050	1	1	0	0	1	1	combo	Th1+Th0+Th17	0.90523417	0.858547502	3.107171557	1.043263723	1.912849511	1.016551064	0.684538134	0.604849846	0.526013135	0.801284997	1.043976871	1	0.577626212	1	1	1	1	1	1	1	1	-1.447336114	-0.787280828	-0.312848646	-0.901984736	-0.74643181	Khdc1b	75	Khdc1b+75
chr1	21460976	21461775	1	1	0	1	1	1	combo	Th1+Th0+Treg+Th17	2.879893382	1.941677553	2.28122028	1.904475819	1.501108218	1.460963954	1.503818522	0.957578452	1.084889694	1.087185539	1.651178181	1	1	0.991805997	0.579452919	1	1	1	1	1	1	-0.470161486	0.591532178	-1.393598422	-1.28541218	-0.735976708	Khdc1b	78	Khdc1b+78
chr1	21465351	21465675	0	1	0	0	0	0	unique	Th0	0.146624262	0.223990382	1.145311357	0.35911948	0.392153549	0.258424218	0.3772466	0.344832236	0.354975613	0.333414667	0.422961003	0.727271776	1	1	1	0.586275042	1	1	1	1	1	1.093211374	0.626057385	0.341928582	0.484675132	0.926898969	Khdc1b	82	Khdc1b+82
chr1	21499551	21501375	1	1	0	1	1	1	combo	Th1+Th0+Treg+Th17	3.165024227	2.107353925	6.310427266	5.462414489	3.924112474	2.607576139	1.199509531	1.338493586	1.482623643	2.51981932	2.665762257	1	0.036585812	1	1	0.917983093	1	0.233704787	1	1	1	-1.482842336	-2.105706277	-1.706162606	-2.762078395	0.864333869	Khdc1b	116.5	Khdc1b+116.5
chr1	21519901	21520975	1	1	0	1	1	1	combo	Th1+Th0+Treg+Th17	7.491616635	1.690932078	8.71184416	9.191457011	2.574573507	3.184156807	2.970055411	3.821634178	3.192255605	4.100463862	4.680248864	0.405934764	0.15872833	0.000204437	0.004363478	0.004065694	1	0.694090985	0.002515799	0.039166134	0.04830164	1.156328673	1.209565459	1.080118038	1.57030651	0.704955096	Khdc1b	137	Khdc1b+137
chr1	21530876	21531950	1	1	0	0	0	0	combo	Th1+Th0	1.88271416	1.042530333	2.087361743	1.032465258	1.230623223	0.776427978	0.700745356	0.64200319	0.595212047	0.559502296	0.852806512	1	1	1	1	1	1	1	1	1	1	1.429454716	1.664826054	-3.409186125	0.041986481	1.056942113	Khdc1b	148	Khdc1b+148
chr1	21545201	21546500	0	1	0	0	1	1	combo	Th0+Th17	0.581736803	1.202514631	8.532212844	1.471814002	3.695318984	3.009243525	1.996567576	2.222960057	1.792180936	2.060473388	2.110438741	1	1	1	1	1	1	1	1	1	1	-1.916266986	-1.126633216	0.127862121	-2.462115573	-0.777968214	Khdc1b	162	Khdc1b+162
chr1	21552476	21553525	1	1	1	1	1	1	shared	all	5.444584645	3.879189354	6.986160518	2.400708596	3.919541937	2.813813259	2.170526005	2.615334263	1.29829083	2.337989373	1.984750146	0.264023366	1	0.054884265	1	1	1	1	0.279039493	1	1	-1.745986817	-0.432831977	-2.429822756	0.374041827	-0.258621843	Khdc1b	169.5	Khdc1b+169.5
chr1	21554201	21555275	1	1	0	1	1	1	combo	Th1+Th0+Treg+Th17	2.087452394	1.676316334	6.23086049	3.059189517	2.473158945	2.619177781	1.79651798	1.293746564	2.119841781	2.136164825	2.34689604	1	0.807626025	0.1704569	0.591160069	1	1	1	0.64064638	1	1	0.50891048	-0.583906817	-1.734005381	-0.982603405	-0.588114369	Khdc1b	171.5	Khdc1b+171.5
chr1	21593651	21594300	0	0	0	1	0	0	unique	Treg	0.204988344	0.954229633	0.549508523	2.111679994	0.301113021	0.461088846	0.115908629	0.654940536	0.363323686	0.367963702	0.163344829	0.969063116	0.40912845	1	1	1	1	1	1	1	1	1.644733555	-1.798458406	-1.58350281	1.140767886	0.856631933	Khdc1b	210.5	Khdc1b+210.5
chr1	21600526	21600875	0	0	0	1	1	0	combo	Treg+Th17	0.354094166	0.699022323	1.311442737	1.571123821	1.054961403	0.432452753	0.376456037	0.367650913	0.472264493	0.367955235	0.306140107	1	1	1	1	1	1	1	1	1	1	0.605120967	-0.408284537	-0.625324376	-0.49101347	-0.652464696	Khdc1b	217	Khdc1b+217
chr1	21604001	21604725	1	1	1	1	1	1	shared	all	4.584235191	3.707049788	11.32881863	8.201566848	8.511492153	3.418299589	1.724085387	2.810296229	3.309669901	3.745434069	4.255693816	0.399018823	0.004271486	0.001200463	1	0.562758481	1	0.041072494	0.011802769	1	1	0.679895944	-0.925060981	0.926179391	0.933564166	0.496802574	Khdc1b	221	Khdc1b+221
chr1	21615951	21617100	1	1	0	1	1	1	combo	Th1+Th0+Treg+Th17	4.273117924	2.232726662	4.660938132	2.979579018	3.096723908	1.972087189	1.902418242	1.631817302	1.447340664	2.063695917	2.049232161	1	1	0.084995276	1	1	1	1	0.387612765	1	1	-1.560597931	0.421733026	0.964680381	-2.342752791	0.396307391	Khdc1b	233	Khdc1b+233
chr1	21618576	21619225	1	1	0	0	1	1	combo	Th1+Th0+Th17	5.74831165	1.719851565	2.500998627	1.0927379	2.605535436	1.475759607	1.714302533	1.146953176	1.353120347	1.339412246	1.167878625	1	1	1	1	1	1	1	1	1	1	-0.50539789	0.477758381	-0.942560108	-1.735519277	0.683427401	Khdc1b	235.5	Khdc1b+235.5
chr1	21633626	21634600	1	1	1	1	1	1	shared	all	12.929716	9.74372454	20.9203802	22.74385676	10.5092125	8.49732379	6.229642658	6.155346346	5.371828037	7.547774579	6.007322194	1	0.79918529	0.161199205	0.733743062	1	1	1	0.61531825	1	1	-0.427041347	-0.811801179	-1.957468556	-1.327782215	0.200275866	Khdc1b	250.5	Khdc1b+250.5
chr1	21639376	21639975	1	1	0	1	1	0	combo	Th1+Th0+Treg+Th17	0.464833465	1.946598507	2.151378806	1.271658218	1.051116938	0.689270702	0.486555625	0.299539254	0.682094017	0.742132651	0.372396735	1	1	1	1	1	1	1	1	1	1	-1.196349687	-1.003300523	-0.798684327	-3.608309065	0.637161378	Khdc1b	256	Khdc1b+256
chr1	21640051	21641500	1	1	0	1	1	0	combo	Th1+Th0+Treg+Th17	1.667801971	2.279952608	1.865412406	1.173071326	1.699929406	1.206281457	0.465670576	0.582395024	0.562208449	0.952626948	0.672058953	0.16184631	0.835824732	0.542476638	0.061402462	1	0.944550722	1	1	0.343032336	1	-5.208975107	-1.508206756	-1.615283044	-5.243434201	2.545662765	Khdc1b	257	Khdc1b+257
chr1	21645976	21646275	0	0	0	1	0	0	unique	Treg	0.030246449	0.317212036	0.42774494	1.279836146	0.409774992	0.196472404	0.285104592	0.150173984	0.084108924	0.162020257	0.067216525	1	1	0.229767617	0.652760752	1	1	1	0.785905552	1	1	-1.21404578	-0.782357263	-2.514304387	-0.775939547	-1.957641699	Khdc1b	262.5	Khdc1b+262.5
chr1	21646526	21647175	0	1	0	0	0	0	unique	Th0	0.234984683	0.626567605	1.061160172	0.841255475	0.393806171	0.397967903	0.193804772	0.389134094	0.361746725	0.378320214	0.156002405	0.360012797	1	1	0.83542365	1	1	1	1	1	1	-4.345435382	-0.706024267	-1.294447107	1.276513354	-0.495136854	Khdc1b	263.5	Khdc1b+263.5
chr1	21650751	21651400	0	1	0	1	1	0	combo	Th0+Treg+Th17	0.197896408	0.467813545	1.873369083	2.337860563	0.762125814	0.591443856	0.320544947	0.275950527	0.469653251	0.640845575	0.491133024	1	1	1	1	0.917371667	1	1	1	1	1	0.920167848	-0.581709481	0.828712476	-1.318144117	0.99505155	Khdc1b	267.5	Khdc1b+267.5
chr1	21655076	21657125	1	1	0	1	1	1	combo	Th1+Th0+Treg+Th17	1.87998249	2.690682382	10.75556334	6.607459259	4.171075232	3.855891373	2.779754857	2.243086572	2.956186825	3.046418509	2.340568895	1	1	0.179092923	1	1	1	1	0.662899931	1	1	0.938432333	1.139897424	-3.057446056	-1.13263193	0.968167546	Khdc1b	272.5	Khdc1b+272.5
chr1	21663476	21663875	0	1	0	0	1	1	combo	Th0+Th17	0.3004407	1.064527508	1.021376783	0.727035654	2.514645719	0.841779101	0.434707716	0.379192623	0.569141331	0.610930652	0.686872352	1	1	1	0.804682631	1	1	1	1	1	1	-0.924290419	-0.596897281	0.279246251	-1.456552982	-0.848626028	Khdc1b	280	Khdc1b+280
chr1	21669826	21671500	0	1	1	1	1	1	combo	Th0+Th2+Treg+Th17	0.612083492	3.356931467	7.537595555	8.393861021	1.751402644	3.370265131	2.58101297	2.91064023	2.060993615	2.372144554	3.622116031	0.119016179	0.665052052	1	1	1	0.762154965	1	1	1	1	-0.68158222	-1.180429463	-3.045072095	-0.716267929	-0.462195883	Khdc1b	287	Khdc1b+287
chr1	21677801	21678100	0	0	0	0	1	0	unique	Th17	0.661201517	0.367669579	0.529616829	0.349812016	1.237134025	0.294229916	0.193115705	0.459391954	0.395383147	0.316920733	0.223295465	1	0.653476994	1	1	1	1	1	1	1	1	0.561210699	-0.918541065	-0.408002799	0.773061223	0.395262959	Kcnq5	284	Kcnq5+284
chr1	21701901	21702550	1	1	0	0	1	1	combo	Th1+Th0+Th17	1.277044815	1.443877318	2.870994999	0.843107938	2.379035595	1.669253802	0.895858733	1.334261324	1.48541246	1.366192133	1.633565964	1	1	1	1	1	1	1	1	1	1	0.546631484	-0.664227023	0.542965522	-0.718722825	0.4871373	Kcnq5	259.5	Kcnq5+259.5
chr1	21712701	21713175	0	0	0	1	1	1	combo	Treg+Th17	0.535175273	1.132520391	0.815340801	2.016075103	1.953510906	1.008784606	0.868388147	1.350297027	0.542275784	1.2136617	1.213496941	1	1	1	0.309592675	1	1	1	1	1	1	-0.661996895	0.829676451	-1.334100853	1.426911417	0.439387848	Kcnq5	249	Kcnq5+249
chr1	21750901	21752800	1	1	0	1	1	1	combo	Th1+Th0+Treg+Th17	1.971827303	2.662534015	9.381791725	4.696400673	5.161573404	4.426177044	3.351874561	3.100157734	3.080840294	3.549282531	3.162038302	1	1	1	0.427647133	1	1	1	1	1	1	-2.017619829	-1.053218696	-3.050417649	-0.297287848	-1.276875509	Kcnq5	210	Kcnq5+210
chr1	21753176	21753500	0	0	1	0	0	0	unique	Th2	0.545926776	1.440645721	0.479705773	0.370279409	0.300147307	0.340445108	0.373862261	0.355118076	0.2513279	0.282467658	0.156624264	0.169147812	1	0.22755792	0.743042038	0.466929179	0.972407015	1	0.781215405	1	1	-2.009947119	-0.363496818	-1.572552663	-1.355751497	-1.252030844	Kcnq5	208.5	Kcnq5+208.5
chr1	21770526	21772125	0	1	0	1	1	1	combo	Th0+Treg+Th17	1.619261494	1.772769584	5.474105894	4.264145467	3.957449029	1.859029119	1.380222389	1.341469977	0.986422355	1.263712341	1.22683042	1	1	0.668051545	1	0.424134405	1	1	1	1	1	-0.770410073	-0.645812503	-1.424780311	-1.797458999	-0.511876826	Kcnq5	190.5	Kcnq5+190.5
chr1	21773251	21774175	0	0	0	1	0	0	unique	Treg	0.614114462	0.997764864	1.159417364	3.554744514	0.571133159	0.977359765	0.886426669	0.997587907	0.915784235	0.939301919	1.406350952	1	1	1	1	1	1	1	1	1	1	0.906937686	-0.587781344	-1.217178193	1.376710372	1.042014693	Kcnq5	188	Kcnq5+188
chr1	21780426	21781725	1	1	1	1	1	1	shared	all	24.44266968	8.693516693	24.20200141	24.14304964	36.56401919	13.57300109	12.55617358	11.99817677	10.47436392	13.74294353	13.42958906	1	1	0.071333672	0.316706773	0.153366409	1	1	0.339989954	1	0.853287681	-0.763269286	0.357905305	0.547805524	0.796712907	0.539114116	Kcnq5	181	Kcnq5+181
chr1	21782876	21783375	0	0	0	1	1	1	combo	Treg+Th17	2.311662662	1.703546464	1.901459883	4.472479179	3.771312197	2.421957987	2.311144288	3.00309251	2.208810813	2.361574954	2.16113156	1	1	1	0.089103941	1	1	1	1	0.455049744	1	-0.573829907	-0.231895141	-0.797477638	0.776421648	0.343299721	Kcnq5	179	Kcnq5+179
chr1	21787301	21787825	0	1	0	1	0	0	combo	Th0+Treg	1.245419879	0.712866947	1.299265292	1.826717784	1.019429605	0.582597091	0.447106841	0.837350182	1.029395014	0.836822127	0.460560757	0.170181793	1	1	0.416282518	0.693128334	0.97617417	1	1	1	1	1.118143734	-0.040569623	-0.988666993	1.015164648	1.196649186	Kcnq5	174.5	Kcnq5+174.5
chr1	21788376	21789500	1	1	1	0	1	1	combo	Th1+Th0+Th2+Th17	6.835375844	2.932816188	2.155235931	0.878078724	8.523534499	3.841119132	3.07680037	2.417699619	2.321084858	3.386306546	4.225295707	0.7398819	1	1	1	1	1	1	1	1	1	-1.941303647	-0.83754958	-1.294184453	-1.729583936	0.604511387	Kcnq5	173	Kcnq5+173
chr1	21797576	21798775	0	1	0	1	1	1	combo	Th0+Treg+Th17	1.420336949	1.456491704	2.099296759	9.579117651	1.898910504	2.435635713	1.687911527	1.433838289	1.877131081	2.087796713	2.117304548	1	1	1	1	1	1	1	1	1	1	-1.067598626	-0.856599461	-0.699854775	-1.293014956	-0.919310207	Kcnq5	164	Kcnq5+164
chr1	21804926	21805825	1	1	1	1	1	1	shared	all	11.9846848	5.955147396	18.99541598	13.11695039	27.84902643	12.24613814	8.984530399	9.939582581	10.69491763	10.69970667	10.75820361	1	0.516997128	1	1	1	1	1	1	1	1	-0.375727049	-0.395438731	0.275196341	0.989175265	0.360737493	Kcnq5	156.5	Kcnq5+156.5
chr1	21821551	21822175	1	0	0	0	0	0	unique	Th1	1.139216021	0.940385009	0.381569795	0.432404515	0.484382058	0.46169009	0.525442248	0.185465357	0.412240048	0.350485907	0.181226376	1	1	0.66391835	1	0.978392231	1	1	1	1	1	-1.287453038	-0.969635364	-1.620348651	-2.192331951	-1.768467391	Kcnq5	140	Kcnq5+140
chr1	21829651	21830925	1	1	1	1	1	1	shared	all	8.317538354	2.805442092	7.19159043	10.87927188	4.788845695	5.50241814	3.776683005	4.140913897	4.649286201	4.535751333	5.033858434	1	0.51328073	0.538540221	1	1	1	1	1	1	1	0.081054779	-0.762703229	-0.907626267	1.129957145	-0.065268286	Kcnq5	131.5	Kcnq5+131.5
chr1	21835901	21836050	1	1	0	0	1	1	combo	Th1+Th0+Th17	0.102794402	0.119384581	0.209652728	0.158602233	0.208262982	0.074206053	0.046393674	0.036930278	0.060480911	0.051343596	0.048920405	1	0.196592645	1	0.412367723	1	1	0.806049833	1	1	1	-0.577705256	-1.393583719	-1.280081932	-3.045700061	-0.978993582	Kcnq5	126	Kcnq5+126
chr1	21836101	21836900	1	1	0	0	1	1	combo	Th1+Th0+Th17	2.913847615	1.062067031	2.678701382	1.081939435	5.072293692	1.330123733	1.135401316	1.331730098	1.218394092	1.122136895	1.555099695	1	1	1	1	1	1	1	1	1	1	0.049234336	-0.849258525	-0.711692158	0.388355006	-0.481996172	Kcnq5	125.5	Kcnq5+125.5
chr1	21838451	21839225	1	1	0	1	1	1	combo	Th1+Th0+Treg+Th17	3.477192543	1.540330569	4.506620554	1.615763534	4.735558721	1.501547158	1.319308691	1.085866736	1.089766777	1.605023251	1.121199424	0.464606418	1	1	0.247290889	1	1	1	1	0.937073665	1	-1.735776093	0.717717301	-1.327293399	-1.296466422	0.839317037	Kcnq5	123	Kcnq5+123
chr1	21870601	21871150	1	0	0	0	0	0	unique	Th1	1.830916489	1.102829784	0.193618159	0.225561803	0.248540311	0.390941658	0.359057195	0.361171654	0.107814319	0.212468986	0.14442685	0.800026772	1	0.595486797	1	1	1	1	1	1	1	-2.231044215	-0.833393813	-1.835665165	-0.543958958	-0.919145471	Kcnq5	91	Kcnq5+91
chr1	21881526	21882075	0	1	0	1	1	1	combo	Th0+Treg+Th17	0.712473663	1.138212464	2.208882898	1.945003995	1.293142681	1.133401065	0.586325976	0.861484869	0.502895761	0.789529603	0.515913506	1	0.219835066	0.606543103	1	1	1	0.871254008	1	1	1	-0.837623217	-0.957757403	-1.3678669	-1.269482858	-0.092432218	Kcnq5	80	Kcnq5+80
chr1	21892051	21892400	0	1	0	0	0	0	unique	Th0	0.252075398	0.230912694	1.197393403	1.224804577	0.186711817	0.262984675	0.202513079	0.50326813	0.154683442	0.262917714	0.269547867	1	1	1	0.226098176	1	1	1	1	0.882594534	1	-1.240590553	-0.467292955	-0.70509087	1.209644135	0.623992601	Kcnq5	69.5	Kcnq5+69.5
chr1	21894201	21895325	1	0	0	1	0	1	combo	Th1+Treg	2.254401653	2.480240541	1.719536362	2.379879739	1.579174202	1.192963134	0.377686095	0.476501422	0.569922684	0.826246747	0.762917695	0.655647128	0.172417906	1	0.414385075	0.65166781	1	0.735473958	1	1	1	-1.681242318	-1.431147186	-1.267006735	-4.64262961	-2.677504432	Kcnq5	67	Kcnq5+67
chr1	21896101	21896725	1	1	1	1	1	1	shared	all	3.406850735	4.31314654	2.207317977	2.676001878	1.432662283	2.844926676	1.336551537	1.817364275	2.022648111	1.911851452	1.45925295	1	0.007112513	0.235338426	1	1	1	0.06274784	0.798794669	1	1	-0.333341755	-0.834482192	-0.761227495	-0.448853694	-0.482070189	Kcnq5	65.5	Kcnq5+65.5
chr1	21916526	21916825	1	0	0	0	0	0	unique	Th1	1.0877687	0.423048076	0.407610818	0.20807641	0.575424495	0.189685217	0.130218688	0.216909493	0.290630542	0.12854681	0.234742468	1	1	1	1	1	1	1	1	1	1	0.975619929	-1.11315719	0.908498651	0.697903455	-1.45029109	Kcnq5	45.5	Kcnq5+45.5
chr1	21922401	21922800	1	0	0	0	0	0	unique	Th1	1.029054269	0.35751567	0.357578548	0.365444945	0.245095689	0.229718412	0.082742196	0.284920356	0.036930278	0.282559384	0.350526933	0.1328516	0.207624643	1	0.757198832	0.380250958	0.823371911	0.83811096	1	1	1	-4.454622705	-1.055317209	0.712801987	1.195396945	0.753268436	Kcnq5	39.5	Kcnq5+39.5
chr1	21944451	21945225	1	1	0	1	1	1	combo	Th1+Th0+Treg+Th17	5.59206187	1.769537988	4.103111338	4.131717326	2.877032124	2.696286412	1.758938498	2.593061547	1.435420203	1.954260085	2.104029559	0.627590139	1	1	1	0.732297212	1	1	1	1	1	-0.873798181	-0.670355783	-0.257883367	-0.981212637	-0.850539152	Kcnq5	17	Kcnq5+17
chr1	21950501	21951150	1	1	0	0	0	1	combo	Th1+Th0	2.571332609	1.588786753	1.609222939	0.771675367	0.936990295	1.145889278	0.686687162	1.441511593	1.228906369	0.792179059	1.019801558	1	0.849371554	1	1	1	1	1	1	1	1	0.710322518	-0.849777479	0.691228833	0.773140499	-0.590914267	Kcnq5	11	Kcnq5+11
chr1	21955901	21956500	1	0	0	0	0	0	unique	Th1	3.696692196	1.962444489	0.645715939	1.80475939	1.643447352	1.177270058	0.788949106	0.960251128	0.738440899	0.789546537	1.052405543	1	1	1	1	1	1	1	1	1	1	-0.829688372	-0.492361953	-0.589424726	-0.708505671	0.342017646	Kcnq5	5.5	Kcnq5+5.5
chr1	21960401	21962625	1	1	1	1	1	1	shared	all	34.33669692	34.71247156	42.75774829	46.88879015	43.03223957	60.57350443	53.15836237	43.27237211	46.28070645	38.65152541	45.83656444	0.10776626	1	0.020075565	0.104200863	0.004124055	0.709226304	1	0.127083721	0.511691645	0.048886695	0.684200157	0.372894962	0.748265564	-0.851856039	-0.987096994	Kcnq5	0.5	Kcnq5+0.5
chr1	21962901	21964175	1	1	1	1	1	1	shared	all	21.88895712	16.31541868	27.46192358	27.59575964	14.40273988	18.49150552	15.83112817	16.98914028	17.62356336	19.26366582	18.05187707	1	1	1	1	0.096240168	1	1	1	1	0.610541693	0.474145289	0.302649388	-0.633286435	-1.041954414	0.616081763	Kcnq5	-1.5	Kcnq5-1.5
chr1	21970901	21971625	1	1	0	1	1	1	combo	Th1+Th0+Treg+Th17	1.735639308	1.590016992	2.527282079	1.312954468	1.354322238	1.066484989	0.889929583	1.432866648	1.770167916	1.900485677	1.564100408	1.06E-06	0.60277508	0.015826805	0.003770101	1.37E-05	4.16E-05	1	0.104897177	0.034504906	0.000350743	2.47946792	0.293918277	1.400198037	1.678764313	1.439929505	Kcnq5	-9.5	Kcnq5-9.5
chr1	22268876	22269450	1	1	0	0	1	1	combo	Th1+Th0+Th17	1.647103712	1.668163783	2.231066796	1.777243606	1.213961391	1.027958732	0.569282624	1.514057104	0.576539035	0.763181671	1.13047393	1	1	1	1	1	1	1	1	1	1	0.274229249	-0.694020834	-0.714959379	0.56262983	-1.000520425	Kcnq5	-307	Kcnq5-307
chr1	22805426	22806675	1	1	0	1	1	1	combo	Th1+Th0+Treg+Th17	1.740349924	3.275553079	4.4966141	3.447573084	2.010103202	3.694184385	1.723289079	1.379879192	2.327210817	0.880568828	1.560070101	4.38E-06	1.95E-06	0.000104379	8.72E-07	8.30E-09	0.000143438	5.74E-05	0.001387779	2.00E-05	4.81E-07	-2.195186963	-1.461716112	-1.6630142	-2.754221922	-3.070357401	Rims1	0	Rims1-0
chr1	23255726	23257225	1	1	1	1	1	1	shared	all	9.257631742	7.260874556	16.22195294	13.56931153	12.77136969	17.40305637	13.77280275	8.709780922	10.87100064	8.847972991	12.41649267	0.000424338	0.004394132	0.003290431	1.80E-06	5.68E-08	0.007685566	0.04207006	0.028128595	3.86E-05	2.67E-06	-1.206026555	-0.837855528	-1.021559863	-1.755800776	-1.724732732	Ogfrl1	141.5	Ogfrl1+141.5
chr1	23320676	23321875	1	1	0	1	1	1	combo	Th1+Th0+Treg+Th17	4.843502765	2.121198549	4.360623297	3.001537412	2.273206957	2.390662953	2.911662298	3.37317283	2.892281483	3.254346609	1.792804014	0.327896034	0.536403123	1	0.176940986	0.011229153	1	1	1	0.747381864	0.112791776	0.828282872	1.382443255	0.967031371	0.892134156	1.03166461	Ogfrl1	76.5	Ogfrl1+76.5
chr1	23350201	23350625	1	0	1	0	1	0	combo	Th1+Th2+Th17	1.38760894	1.436955006	0.303567939	0.180922089	2.433562365	0.450729242	0.140289351	0.315979467	0.335521248	0.441114344	0.16272297	1	0.302393032	0.346929632	0.292717336	1	1	1	1	1	1	-0.501050778	-1.430401545	-1.532388667	-4.604044097	-0.449400893	Ogfrl1	47.5	Ogfrl1+47.5
chr1	23380201	23380825	1	0	0	0	1	0	combo	Th1+Th17	3.29663696	2.143966844	1.497465811	2.177510028	3.989609098	2.021592058	1.529551114	1.660143596	1.702074672	1.357417956	1.712965476	1	1	1	1	0.433653644	1	1	1	1	1	-0.572222404	0.336689055	-0.353461943	0.385640144	-0.794793411	Ogfrl1	17.5	Ogfrl1+17.5
chr1	23382476	23383875	1	1	1	1	1	1	shared	all	25.91628684	24.32636527	35.64583704	40.63335683	23.8139039	41.75166684	24.95670568	17.42753819	20.07902325	15.30382645	22.1913128	2.93E-10	3.54E-09	2.47E-06	9.69E-10	4.91E-12	3.06E-08	2.47E-07	4.86E-05	4.14E-08	6.70E-10	-2.024087626	-1.448616248	-1.352939701	-1.974441809	-2.234045264	Ogfrl1	14.5	Ogfrl1+14.5
chr1	23399451	23400375	1	1	1	1	1	1	shared	all	9.17578571	6.967052968	3.468847609	2.453932847	2.233450621	3.341899419	3.379046698	15.53961638	6.994381893	7.354738861	9.866449332	7.17E-07	1	1.14E-11	5.19E-18	2.05E-08	2.92E-05	1	6.96E-10	1.35E-15	1.07E-06	1.507348295	0.394245084	2.039324043	2.692960443	1.648007614	Ogfrl1	-2	Ogfrl1-2
chr1	23534326	23534900	1	1	0	0	0	1	combo	Th1+Th0	0.983770986	1.250970816	1.565218784	0.509033013	0.681174257	1.114193278	0.900723148	0.706410391	0.727727504	1.497896647	1.553855978	0.266985256	1	0.393999761	1	0.466204128	1	1	1	1	1	1.375239359	-0.877953894	0.402916029	-0.595676762	0.941208907	Ogfrl1	-137	Ogfrl1-137
chr1	23750776	23751300	1	0	0	0	0	1	unique	Th1	2.117098383	1.022222516	0.185661481	0.220727339	0.859561227	0.799885742	0.772560478	1.037030231	0.518569613	0.717283796	0.705425576	1	1	1	0.400830454	1	1	1	1	1	1	-2.065266196	0.366765558	0.577290795	0.917531762	-0.469654752	B3gat2	-10.5	B3gat2-10.5
chr1	23761826	23763625	1	1	1	1	1	1	shared	all	7.219793787	7.286562445	15.18213021	10.06346757	8.23895703	12.37012886	12.3817747	10.80293407	9.19339358	10.21431917	10.03233252	1	0.008895827	1	1	1	1	0.075434692	1	1	1	-0.29132927	0.936394412	0.562203483	0.597635906	-0.47402274	B3gat2	1	B3gat2+1
chr1	23792826	23793425	1	1	0	1	1	1	combo	Th1+Th0+Treg+Th17	1.990196265	1.75000129	2.141372352	1.47999193	1.73382806	1.147984512	0.74969752	0.785760046	1.149234227	0.908486394	0.623024423	1	1	1	1	1	1	1	1	1	1	-1.052159733	-0.781798173	-0.882514519	-0.445041837	-0.90858068	B3gat2	31.5	B3gat2+31.5
chr1	23826901	23827975	1	1	1	1	1	1	shared	all	4.482391599	3.218173224	6.641841528	5.921101089	4.045716808	5.178990279	4.383419072	4.659813526	4.647469314	5.79368915	4.377191333	1	0.851337535	1	0.911816	1	1	1	1	1	1	0.308764845	1.170290907	-0.029317151	-4.562620848	0.44600448	B3gat2	65.5	B3gat2+65.5
chr1	23828251	23828675	0	0	0	0	1	0	unique	Th17	0.809204266	0.677025148	0.733481821	0.80777569	0.774843546	0.572268921	0.303155733	0.42278457	0.2846866	0.399846347	0.461025146	0.49692088	1	1	1	1	1	1	1	1	1	-1.744968543	-0.370732495	0.699751545	-0.747101432	-0.65530424	B3gat2	66.5	B3gat2+66.5
chr1	23836701	23837250	0	1	0	0	0	0	unique	Th0	0.286081654	0.699022323	2.74874656	1.325605396	0.620188602	0.933114788	0.606841487	1.047416866	1.234107529	1.007337102	0.876305687	0.228927394	1	0.630743443	1	1	1	1	1	1	1	1.055024252	-0.553645406	0.731152271	0.746801865	0.604738667	B3gat2	75	B3gat2+75
chr1	23841001	23842575	1	1	1	1	1	1	shared	all	10.22075269	5.797164457	12.66534149	14.74747462	5.911960606	9.188835923	7.005779357	8.360571654	6.897171792	8.967302199	8.606551829	1	1	1	1	0.13702321	1	1	1	1	0.787736791	0.808901374	0.655873027	0.38062694	-0.459973766	1.125309319	B3gat2	80	B3gat2+80
chr1	23882551	23883425	1	0	1	0	1	1	combo	Th1+Th2+Th17	3.399356427	7.862821474	0.909619655	0.914901973	1.604151257	2.271276562	1.410791575	2.084811613	1.496936444	1.869603827	2.2312279	1	0.686225304	0.715512206	1	1	1	1	1	1	1	-0.515579622	-1.16366693	-1.368952865	-0.579135689	-1.136654538	Smap1	39.5	Smap1+39.5
chr1	23894826	23895575	0	0	0	1	0	0	unique	Treg	0.773394238	1.380805389	1.095521515	1.569632821	0.733012139	0.551835371	0.409794433	0.196237017	0.235808033	0.609942557	0.205828489	1	0.880424092	0.437153068	0.339528934	1	1	1	1	1	1	-1.434693362	-1.748773153	-3.511451366	-4.339132059	1.064115215	Smap1	27	Smap1+27
chr1	23896851	23897775	1	1	0	0	1	1	combo	Th1+Th0+Th17	2.426061529	1.510639962	2.089411519	1.462868001	2.223257014	1.370978801	0.959796838	1.569333541	1.259977129	1.310116965	1.259927712	1	1	1	1	1	1	1	1	1	1	0.348552932	0.452922382	-0.676745018	0.829505615	-1.378050345	Smap1	25	Smap1+25
chr1	23899451	23900000	1	0	0	0	1	1	combo	Th1+Th17	1.959447204	2.19934534	1.133255126	0.811480617	2.317294607	1.101471934	0.84858776	0.953570279	0.534399779	0.871069035	1.431479499	1	0.808696303	1	1	1	1	1	1	1	1	-0.952441753	-1.231866796	0.529766352	-0.335334711	-0.842737607	Smap1	22.5	Smap1+22.5
chr1	23903751	23904300	0	1	0	0	0	0	unique	Th0	0.230449242	0.934692935	1.293600819	0.865427795	0.723174357	0.616684828	0.260615895	0.358965313	0.421337911	0.445262876	0.483118925	0.886968236	0.564069584	1	1	1	1	1	1	1	1	-1.603610167	-0.420587069	-1.580246568	-0.599337125	-0.431774753	Smap1	18.5	Smap1+18.5
chr1	23906001	23906375	0	1	0	1	0	0	combo	Th0+Treg	0.675560563	0.544730098	0.999435313	1.02577833	0.484421671	0.520302712	0.169999013	0.233289566	0.506759111	0.416336047	0.344635512	1	0.011294082	0.148902049	0.866712509	1	1	0.091668455	0.581960699	1	1	-0.576343981	-2.090501807	-1.623574542	-2.033278697	-0.459376993	Smap1	16	Smap1+16
chr1	23912876	23913400	0	0	0	0	1	0	unique	Th17	1.275591393	1.148366373	1.065259724	1.387369039	6.157535432	1.00014921	0.68308278	0.713334815	0.487530656	0.703045464	0.515320565	1	0.325287265	0.468188745	1	1	1	1	1	1	1	-0.654529705	-0.905407125	-0.991817806	-0.773940855	-0.57227732	Smap1	9	Smap1+9
chr1	23915226	23916225	0	1	1	1	1	1	combo	Th0+Th2+Treg+Th17	2.239289885	4.224386721	3.400852207	8.809444056	5.904406181	4.467192005	2.99446783	3.906653715	3.738217245	4.078696418	4.097819363	1	0.780654605	0.526295592	0.547779224	1	1	1	1	1	1	-0.806366263	-0.762782338	-1.172778983	-1.316062699	-0.749556078	Smap1	6.5	Smap1+6.5
chr1	23917451	23918400	1	1	1	0	1	1	combo	Th1+Th0+Th2+Th17	9.394830967	4.573586806	5.04226345	3.471022478	21.74650585	5.786969922	3.448632695	3.496136931	4.097040974	3.689288342	4.200805456	0.716301941	0.09135796	0.581091487	0.033687124	0.364832736	1	0.466955099	1	0.213674652	1	-0.683689646	-0.713867571	-0.617596049	-1.432422365	-0.702886131	Smap1	4.5	Smap1+4.5
chr1	23921551	23922750	1	1	1	1	1	1	shared	all	15.98387397	13.55936693	15.16958913	17.63504951	11.9742587	26.12837319	17.58766074	13.7089459	15.84960994	14.10313434	15.53399761	0.000246007	0.007616867	0.000537139	4.21E-05	2.62E-07	0.00480129	0.066355403	0.005890352	0.000661882	1.04E-05	-1.086334035	-0.718833219	-1.002929824	-1.262268671	-1.514871347	Smap1	0	Smap1+0
chr1	23923826	23924675	0	1	0	0	1	0	combo	Th0+Th17	3.054810452	3.38015888	5.626131267	1.587118213	5.835388158	2.519496562	1.307071969	1.310571802	1.539315626	1.877800697	1.783343373	0.319170687	0.005156823	0.006926313	0.143052982	0.670300809	1	0.048062923	0.052953167	0.642913973	1	-1.360921208	-1.612552423	-1.921256271	-2.009165525	-1.06805675	Smap1	-2	Smap1-2
chr1	23929351	23929800	0	0	0	0	1	0	unique	Th17	0.361361276	0.535806428	1.023305346	0.260532588	1.221748052	0.501555994	0.285568267	0.3112419	0.450515179	0.448821401	0.536191527	1	1	0.891695615	0.907758066	0.863420789	1	1	1	1	1	-0.478687938	-0.478838117	0.834096342	-0.395796711	1.173694668	Smap1	-7.5	Smap1-7.5
chr1	23934776	23936200	1	1	1	1	1	1	shared	all	9.864352136	3.919492988	18.51727717	5.70716484	2.997482303	5.75529019	3.540912158	5.025481163	4.840389112	4.927227325	4.826622286	0.012396175	0.010667708	1	1	1	0.133044673	0.087495163	1	1	1	1.309547335	-0.781365158	-0.69390695	0.753891897	0.953394708	Smap1	-13	Smap1-13
chr1	23958776	23959925	1	1	1	1	1	1	shared	all	1.762553628	2.059356858	2.751402406	2.872814199	1.576098892	1.815013047	1.857631568	1.08528012	1.485327295	1.24556128	2.812931445	1	0.200468207	0.947273179	1	1	1	0.817286779	1	1	1	-1.440443357	0.844895758	0.914797606	-0.991291813	0.035299499	Smap1	-37	Smap1-37
chr1	23983151	23983550	0	1	0	0	0	0	unique	Th0	0.460823549	0.801167647	1.95293586	0.909706045	0.511135403	0.553586136	0.546168851	0.769339318	0.5095965	0.66139208	0.68645778	1	1	0.981137468	0.906506491	1	1	1	1	1	1	0.533454948	-0.362110598	0.690898268	0.960663338	0.584359211	Sdhaf4	22.5	Sdhaf4+22.5
chr1	23999176	23999825	1	0	0	0	0	0	unique	Th1	1.621817989	1.066987985	0.327559186	0.270201517	0.326778894	0.64178529	0.285143399	0.550202009	0.634915371	0.449805262	0.269469132	0.408218128	0.164632818	0.514397992	0.137975303	1	1	0.711882353	1	0.626638204	1	-4.515150591	-1.842564801	-1.461308487	1.673311391	-1.117401003	Sdhaf4	6	Sdhaf4+6
chr1	24003526	24003900	0	1	0	0	1	0	combo	Th0+Th17	0.93046787	0.637951752	1.85938429	0.593116513	1.521876823	0.50962713	0.575755911	0.665996426	0.482931532	0.408055918	0.817665276	1	0.513905453	0.135903697	0.025482878	0.185459677	1	1	0.54591221	0.170521324	0.973734019	0.535588609	0.755844753	1.033761861	1.43251451	1.04478208	Sdhaf4	2	Sdhaf4+2
chr1	24005051	24006100	1	1	1	1	1	1	shared	all	8.824498148	8.798122494	8.74149988	13.13298993	7.643143308	13.51209196	14.35464174	13.0151218	12.35680814	12.4249869	11.97092258	1	0.011478847	1	1	0.839143905	1	0.09287969	1	1	1	0.273590684	0.57082139	-1.698775033	0.369592317	0.557826116	Sdhaf4	0	Sdhaf4+0
chr1	24020601	24021750	1	1	0	1	1	1	combo	Th1+Th0+Treg+Th17	2.74078634	1.887988413	7.811748153	2.370210811	6.347932219	2.866839681	1.883089703	2.48030499	2.241606824	2.242805849	2.868474791	1	0.159120818	0.126200678	0.341639538	1	1	0.695440996	0.51775901	1	1	0.145729592	-1.232126999	0.703005438	-1.228496234	-0.494529279	Sdhaf4	-15.5	Sdhaf4-15.5
chr1	24026576	24027400	1	1	0	1	0	1	combo	Th1+Th0+Treg	0.781764421	1.131290152	3.231227344	1.872080424	1.018169482	1.796300317	1.089490725	1.204132239	1.236504652	1.165804569	1.38078668	1	0.301372225	1	1	1	1	1	1	1	1	-0.406504993	-0.730724599	-0.74602578	-1.209234332	-0.459439897	Sdhaf4	-21.5	Sdhaf4-21.5
chr1	24033801	24034375	1	1	0	1	1	1	combo	Th1+Th0+Treg+Th17	1.859109056	0.802397886	1.927258478	1.894038817	1.290914724	1.046573803	0.477079804	0.475286206	0.964144616	0.765328613	0.517974141	0.447517948	0.545075228	0.384064009	0.046085701	1	1	1	1	0.274025288	1	-1.830172955	-0.744237888	-1.169751837	-3.249673845	-0.873350643	Sdhaf4	-28.5	Sdhaf4-28.5
chr1	24045301	24046050	1	1	0	1	1	1	combo	Th1+Th0+Treg+Th17	9.961608264	1.994595573	8.36813124	11.45669645	3.654031367	5.174148051	4.590248822	4.080941877	3.225561955	5.084557113	4.59725898	0.279196404	1	1	0.117184032	0.853617139	1	1	1	0.556904287	1	-0.714549537	-0.342285192	0.432190162	-1.019811833	0.422671639	Sdhaf4	-40	Sdhaf4-40
chr1	24046776	24047425	1	0	0	1	0	1	combo	Th1+Treg	2.624583702	0.940385009	0.805819203	2.60235538	0.868450488	0.964405821	1.04250498	0.756036431	0.946454312	1.295084005	0.543198112	1	1	0.128632293	1	0.278132061	1	1	0.524844148	1	1	0.953787358	0.324037798	-0.736591514	-0.441962727	1.545197381	Sdhaf4	-41.5	Sdhaf4-41.5
chr1	24056376	24056900	1	0	0	0	1	0	combo	Th1+Th17	1.484689894	0.871161888	0.417738486	0.365444945	1.225195251	0.681771931	0.273487995	0.345662427	0.51864777	0.258283602	0.295236228	1	1	0.525055289	0.709999701	0.277884071	1	1	1	1	1	0.583678916	-0.731960507	-1.636882315	-1.918177918	-1.557980909	Fam135a	43.5	Fam135a+43.5
chr1	24099251	24100950	1	1	1	1	1	1	shared	all	9.656934256	9.003019378	11.72702702	13.25534253	9.565715431	15.09308949	12.99876971	10.2773946	10.06253382	8.954247109	10.00989844	0.009016187	0.362680885	0.013891516	0.023638292	0.000536464	0.10262432	1	0.094370307	0.160290675	0.008612354	-1.000674454	-0.641950576	-0.921968148	0.917940303	-1.320400392	Fam135a	0	Fam135a+0
chr1	24102476	24103025	0	0	0	0	1	1	unique	Th17	2.370026744	1.531406898	1.107456531	1.070418044	5.209513824	1.600460656	1.246109328	1.221544093	2.018002395	1.403718152	1.47315847	0.205478967	1	0.433008304	1	1	1	1	1	1	1	0.742422118	-0.623239636	0.619406415	-0.705738733	0.172104281	Fam135a	-2.5	Fam135a-2.5
chr1	24107576	24108475	1	1	0	1	1	1	combo	Th1+Th0+Treg+Th17	1.430335729	1.254202413	1.479381465	2.217315277	3.523499591	1.173011182	0.879379329	1.022167759	0.916959738	1.28120707	1.343701134	1	0.925738199	0.395080088	1	0.304813316	1	1	1	1	1	0.925169421	-1.218385769	0.881799742	0.999526298	1.45027782	Fam135a	-7.5	Fam135a-7.5
chr1	24134776	24135150	0	1	0	1	1	1	combo	Th0+Treg+Th17	0.732471222	0.828856895	1.289137624	1.009015864	0.835476659	0.740720986	0.38935829	0.265563892	0.264792744	0.634624894	0.396219521	0.523992212	0.354747531	1	0.051245328	1	1	1	1	0.298000702	1	-1.011189268	-0.982768318	-0.588098089	-1.76249681	-0.302087229	Fam135a	-34.5	Fam135a-34.5
chr1	24137226	24137525	0	1	0	0	0	0	unique	Th0	0.609754196	1.03606714	1.109263879	0.808137153	0.615761445	0.404780669	0.545194848	0.216079302	0.326308209	0.355128486	0.311666772	0.927419664	0.814267748	1	0.180020387	1	1	1	1	0.756067414	1	-1.597926501	0.606812948	-0.60813747	-2.140889764	-0.743959964	Fam135a	-37	Fam135a-37
chr1	24171376	24171750	0	1	0	0	0	0	unique	Th0	0.579757857	0.34936312	1.023184132	0.620270834	0.419607865	0.323124139	0.176073558	0.107958188	0.107736938	0.307154228	0.339987809	1	0.752443994	1	0.507469957	1	1	1	1	1	1	-1.007404883	-1.277012724	-0.674160175	-2.305366937	-1.087373302	Col9a1	-6	Col9a1-6
chr1	24612401	24613700	1	0	1	0	1	1	combo	Th1+Th2+Th17	14.48870179	16.00283151	0.093674832	0.215892875	12.39713	5.378272099	105.6146795	199.5937943	110.0150514	264.986035	79.9179291	0.047857555	0.004677877	0.401739084	0.012688908	0.001153278	0.389259051	0.04432192	1	0.096187633	0.016549474	5.241328729	5.242818742	4.850244599	6.889852685	7.446798788	Col19a1	-25.5	Col19a1-25.5
chr1	24677851	24679500	1	1	1	1	1	1	shared	all	30.25548654	25.67854725	31.36080423	38.34399022	24.79214309	44.46519022	59.58216876	61.65119053	76.41824167	62.53068306	72.70095409	4.75E-17	1.53E-05	3.29E-11	8.48E-11	3.32E-15	4.04E-14	0.000338049	1.84E-09	4.51E-09	1.33E-12	2.351914432	0.813720005	1.943354106	1.772553923	2.171198692	Lmbrd1	0	Lmbrd1+0
chr1	24681001	24681525	1	0	1	0	1	0	combo	Th1+Th2+Th17	6.045893723	3.833505648	1.5431561	1.427174289	3.19620131	1.635179921	0.909738442	1.217696856	1.077361246	1.106145476	0.904610034	0.413498711	0.257244714	1	1	0.455963636	1	0.968810031	1	1	1	-1.242188334	-1.035653543	-1.091596619	-0.158466966	-1.175097542	Lmbrd1	2.5	Lmbrd1+2.5
chr1	24684026	24684250	0	0	1	0	0	0	unique	Th2	1.033414535	1.694622793	0.473677658	0.340143087	0.353895818	0.243773931	0.249090734	0.324604926	0.180830763	0.11827779	0.173212277	0.474107333	1	0.364546752	1	0.098122298	1	1	1	1	0.619227455	-1.683096065	-0.828007593	-1.311039125	0.175659906	-2.869699834	Lmbrd1	5.5	Lmbrd1+5.5
chr1	24700226	24700500	1	0	0	0	0	0	unique	Th1	0.936859106	0.480427931	0.405561042	0.528009406	0.227879534	0.265116075	0.41436405	0.216909493	0.339896013	0.304089751	0.328047499	1	0.118179361	1	1	1	1	0.562202362	1	1	1	1.066432604	0.871613078	0.426027737	0.412042743	-0.540924912	Lmbrd1	21.5	Lmbrd1+21.5
chr1	24711051	24711425	1	0	0	0	0	0	unique	Th1	1.103405993	0.447046609	0.167698349	0.164927697	0.420217908	0.175238639	0.202663079	0.114882612	0.3105562	0.191843454	0.251380298	0.351526226	1	0.754894604	1	1	1	1	1	1	1	1.682328522	-1.458843342	1.440533418	-3.172643426	1.098461417	Lmbrd1	32.5	Lmbrd1+32.5
chr1	24716076	24716700	1	0	1	0	1	1	combo	Th1+Th2+Th17	11.68130815	6.846766069	1.54098511	0.843107938	4.115854839	3.102704336	2.993425898	2.602517196	2.47589854	2.987300031	3.4203022	1	1	0.012862579	1	1	1	1	0.088634557	1	1	-0.884715804	0.521307657	0.744868715	-0.488155409	0.335695958	Lmbrd1	38	Lmbrd1+38
chr1	24718576	24719100	0	1	0	0	0	0	unique	Th0	0.634287196	0.697792084	0.943253714	0.930896365	0.712700215	0.552780068	0.324403585	0.347363463	0.416801376	0.432335934	0.448699181	1	1	1	1	1	1	1	1	1	1	-0.581483312	-0.604868249	0.483901544	-0.90007513	-0.568118709	Lmbrd1	40	Lmbrd1+40
chr1	24730101	24730450	0	0	1	0	0	1	unique	Th2	0.681374251	2.172427212	0.459571651	0.225561803	0.480007461	0.551963744	0.600297023	0.540705704	0.352611067	0.627337092	0.669948501	1	1	0.341040395	1	0.881189081	1	1	1	1	1	0.436593318	0.404110215	1.029755525	0.244629954	0.808672137	Lmbrd1	51.5	Lmbrd1+51.5
chr1	24731976	24732575	1	0	0	0	0	0	unique	Th1	1.154502964	0.867930291	0.485612674	0.414919122	0.39336111	0.517862173	0.328041592	0.257809278	0.493759327	0.558401307	0.500507166	1	1	1	1	1	1	1	1	1	1	0.845025146	0.43927459	0.683338096	-1.195413915	1.004867992	Lmbrd1	53.5	Lmbrd1+53.5
chr1	24739401	24740125	0	1	0	1	1	1	combo	Th0+Treg+Th17	1.037949976	1.773999823	3.106929129	1.481844394	2.008818538	1.606831587	1.246451068	0.594949031	1.125605975	1.250299819	1.733450782	0.589667308	1	1	0.059253721	1	1	1	1	0.333602939	1	-1.060306187	-0.510177542	0.337163835	-1.65286867	-0.511053104	Lmbrd1	61	Lmbrd1+61
chr1	24749126	24749775	0	0	0	0	1	1	unique	Th17	0.391007266	0.633489917	0.955552372	1.250467898	1.87776142	0.716275241	0.702773866	0.931682589	0.967769592	0.812642305	0.994420118	1	0.974671246	0.034067077	1	1	1	1	0.193638516	1	1	-1.811755512	0.864238592	1.136613858	0.848381832	0.688266205	Lmbrd1	71	Lmbrd1+71
chr1	24751126	24751600	0	1	0	0	1	0	combo	Th0+Th17	0.294627012	1.093446995	2.275070951	0.478896692	1.249951418	0.636618896	0.658764862	0.49249647	0.636562704	0.673729015	0.535312564	1	1	1	1	1	1	1	1	1	1	0.584536832	-0.299241762	-0.492994682	-0.520918714	0.764969365	Lmbrd1	72.5	Lmbrd1+72.5
chr1	24756426	24756800	1	0	0	0	0	0	unique	Th1	1.182117984	0.460891233	0.351671647	0.324148695	0.466982188	0.428700864	0.334070459	0.189372734	0.20201685	0.216613284	0.202719197	1	1	0.628616483	0.544191085	1	1	1	1	1	1	-0.406299077	-0.698702522	-2.018621617	-2.171517506	-0.874196633	Lmbrd1	78	Lmbrd1+78
chr1	24763126	24763725	1	0	0	0	0	1	unique	Th1	2.189295986	0.731173406	0.595562455	0.321166694	0.541812737	0.910648313	0.474024297	0.919736368	0.699577748	0.772973577	0.940311085	1	1	1	1	1	1	1	1	1	1	1.032362912	-0.704886258	0.759232986	1.382421882	0.792887044	Lmbrd1	85	Lmbrd1+85
chr1	24799051	24799450	0	1	0	0	0	0	unique	Th0	0.435713001	0.705944635	1.365332132	0.188738554	0.672004836	0.489708147	0.587303526	1.089328947	0.850874386	0.411701935	0.316521762	1	1	1	0.00989029	1	1	1	1	0.078057191	1	0.635665602	-0.322705373	-0.524416064	1.506851792	-0.02101546	Lmbrd1	120.5	Lmbrd1+120.5
chr1	26407876	26408450	0	0	0	0	1	1	unique	Th17	0.509364026	0.664410762	0.905398888	0.292521373	1.705687684	0.748789856	0.338712575	0.822386914	0.826304025	0.631875244	0.935456095	1	1	1	1	1	1	1	1	1	1	0.386141929	-0.679321132	0.606562265	0.60084528	0.422755291	4931408C20Rik	279.5	4931408C20Rik+279.5
chr1	26687076	26688350	0	0	1	0	0	0	unique	Th2	0.697011544	8.078643387	1.199564394	1.806611854	1.50579736	0.795689998	0.884374857	0.247867808	0.443706271	0.654681586	0.381484856	1	1	0.980915758	0.090033322	1	1	1	1	0.458386296	1	-0.887648626	1.356902366	-1.833103716	-5.116307104	0.944703678	4931408C20Rik	-0.5	4931408C20Rik-0.5
chr1	28841426	28841775	0	0	0	0	1	0	unique	Th17	0.297533856	0.396589066	0.191689596	0.177940089	0.87842841	0.239466518	0.320199846	0.747350832	0.279129562	0.362245535	0.869614039	1	0.800882753	4.72E-06	0.000111913	0.586843476	1	1	8.69E-05	0.001591866	1	-0.692423594	0.886492928	2.460256208	2.360406717	1.127203343	Gm597	-61.5	Gm597-61.5
chr1	30778851	30779525	1	0	0	0	0	0	unique	Th1	1.306690805	0.742557554	0.719739456	0.788437833	0.511010275	0.508124967	0.440404857	0.333230386	0.435945443	0.300531226	0.252624015	1	1	0.521677794	0.592244864	0.155569908	1	1	1	1	0.862137891	-3.807374474	-0.859468021	-2.534637774	-4.300663015	-4.455516668	Phf3	94.5	Phf3+94.5
chr1	30780201	30780625	1	1	0	0	0	0	combo	Th1+Th0	1.394350526	1.047451287	0.821611345	0.586791049	0.468569673	0.344636078	0.368734409	0.445603247	0.338118712	0.360260879	0.377123173	1	0.502043591	0.581867098	0.253461482	1	1	1	1	0.953315595	1	1.195508076	0.985970368	1.045627457	0.859097044	-1.006608606	Phf3	93.5	Phf3+93.5
chr1	30792651	30793725	1	1	1	1	1	1	shared	all	14.4438729	8.947181763	9.507291219	9.49123893	11.32083982	6.332679362	5.798417132	8.296287747	6.456036131	6.9030938	11.86132985	0.639827295	1	7.34E-09	0.000151458	0.965792693	1	1	2.52E-07	0.002081162	1	0.476803042	0.284487048	1.337030639	0.952113844	0.428017905	Phf3	80.5	Phf3+80.5
chr1	30798826	30799200	0	0	0	1	0	0	unique	Treg	0.513549117	0.585033732	0.393626025	0.849071939	0.464714006	0.604211603	0.365394156	0.429163033	0.47564978	0.563638127	0.258643988	1	1	0.065872781	1	1	1	1	0.32057003	1	1	-0.980065732	-0.530420896	-1.753062984	-0.795588594	0.536177287	Phf3	75	Phf3+75
chr1	30811626	30812875	1	1	0	1	0	1	combo	Th1+Th0+Treg	2.111862242	2.325948316	5.141247926	20.32355301	0.634180438	3.781230006	2.286808306	2.161914272	2.429322706	3.480713652	1.793915625	1	0.8213847	0.023001642	0.228890575	1	1	1	0.141679676	0.889656581	1	-0.514895412	-0.52823061	-1.026023527	-0.964719041	0.848143009	Phf3	61.5	Phf3+61.5
chr1	30828626	30829075	1	1	0	0	0	1	combo	Th1+Th0	2.944473525	1.078372132	1.111313656	0.825622546	0.457473945	0.873485437	0.866425695	1.008359567	0.580557922	0.749362594	0.734468106	1	1	1	0.698651518	1	1	1	1	1	1	0.577314277	0.565273597	0.371919941	0.922105737	0.423736999	Phf3	45	Phf3+45
chr1	30830051	30831025	1	0	1	1	1	1	combo	Th1+Th2+Treg+Th17	10.92007061	6.137128869	1.293358391	3.729191831	1.938321934	5.172026356	5.64755336	6.502996029	5.328382106	6.16072835	5.171329871	0.511136812	0.826647791	1	0.00364313	0.161658019	1	1	1	0.033494869	0.885389885	0.532717925	0.46764038	0.395703178	0.885275913	0.595499962	Phf3	43.5	Phf3+43.5
chr1	30832551	30833225	1	0	0	0	1	1	combo	Th1+Th17	3.516136613	1.673084737	1.367503122	1.221822577	1.764812569	1.32655765	0.836311093	0.873613195	0.823746146	1.108221858	1.027401085	1	1	1	1	1	1	1	1	1	1	-0.787054697	-0.35859453	-0.862465744	-1.356473179	-0.954686787	Phf3	41	Phf3+41
chr1	30838751	30840250	1	1	1	1	1	1	shared	all	7.677985906	5.619791936	5.040819743	8.104470957	14.47922335	6.460391665	5.152300045	3.933883744	4.465357063	4.618112341	4.911365631	1	0.310323538	0.93927444	0.217048777	0.127049213	1	1	1	0.859340883	0.745695619	-0.845621493	-0.672832625	-0.175190872	-1.200440291	-0.892437949	Phf3	34.5	Phf3+34.5
chr1	30847526	30848650	1	1	0	1	1	1	combo	Th1+Th0+Treg+Th17	4.315967864	2.342253417	3.488496875	7.780426423	2.106192262	3.264483646	2.740672865	2.365501698	2.446752298	3.060367413	2.874047063	1	1	1	1	0.442308158	1	1	1	1	1	-1.305914524	0.248628193	-0.667814732	-0.483967981	-1.731860814	Phf3	26	Phf3+26
chr1	30851951	30852625	1	0	0	0	0	0	unique	Th1	2.224580489	1.755693363	0.989550073	1.538773573	0.747522211	0.999609375	0.841699859	0.638500323	0.745728883	0.852319499	0.61596802	1	1	1	1	1	1	1	1	1	1	0.78693848	-0.848129965	-0.904647487	-0.77315545	0.36600176	Phf3	21.5	Phf3+21.5
chr1	30861776	30862675	1	0	0	0	0	0	unique	Th1	1.181767634	1.23020388	0.897563424	0.902251044	0.762734823	0.700747636	0.40683792	0.295692017	0.236040176	0.556346092	0.524072848	0.162568131	1	1	1	1	0.947627053	1	1	1	1	-4.790089443	-0.947630409	-1.006162294	-4.227345748	0.457515052	Phf3	11.5	Phf3+11.5
chr1	30872201	30875025	1	1	1	1	1	1	shared	all	37.37887716	32.76004978	41.95324277	49.69079054	33.11653279	57.58403298	41.24550239	32.59501065	36.29627601	28.94148512	41.06549612	9.70E-09	2.76E-07	6.30E-05	2.94E-05	1.55E-08	6.60E-07	1.05E-05	0.000886527	0.000481498	8.43E-07	-1.913101257	-1.256822262	-1.164543477	-1.358698113	-1.654549678	Phf3	0.5	Phf3+0.5
chr1	30891651	30892175	1	1	0	0	0	0	combo	Th1+Th0	1.696870413	0.990842552	1.379074497	0.865427795	0.687535148	0.441097941	0.197158822	0.80420501	0.330242707	0.400847142	0.634666485	1	0.686839903	1	0.002571004	1	1	1	1	0.024809388	1	-1.877028053	-0.396631646	0.63454164	1.787645037	0.755031271	Phf3	-18	Phf3-18
chr1	30898576	30899500	0	1	0	1	0	0	combo	Th0+Treg	0.292998415	0.680715863	3.092823122	2.387696204	0.365881085	0.94312278	1.010518573	1.237864026	1.524854058	1.27339982	0.719952955	0.068902866	1	0.961619556	0.196532153	0.686130623	0.511618911	1	1	0.802886463	1	1.36130893	0.93711038	1.165588925	1.247753209	1.270087168	Phf3	-25	Phf3-25
chr1	30920776	30921500	1	1	0	0	1	1	combo	Th1+Th0+Th17	1.71017841	1.691391196	1.827072724	1.989282245	2.521547035	1.287511565	1.251028333	0.703819025	2.02262955	0.973273647	0.722142141	1	1	0.67433227	0.604969949	1	1	1	1	1	1	-1.294217469	0.387886462	-1.190287408	-1.400275771	0.817252426	Ptp4a1	28	Ptp4a1+28
chr1	30923151	30923850	0	0	0	0	1	0	unique	Th17	0.771012919	0.665641001	0.631488718	1.230000505	1.073311014	0.693709073	0.628462813	0.511407769	0.73466817	0.775623033	0.63671043	1	0.263455682	0.165998442	0.735706831	0.152709927	1	0.984678009	0.628571859	1	0.850708268	0.726032286	0.977083163	-4.157644202	0.444317203	1.224440776	Ptp4a1	26	Ptp4a1+26
chr1	30923976	30924450	1	0	0	0	0	0	unique	Th1	0.570634951	0.71040647	0.221708958	0.312988767	0.578031186	0.254932007	0.149035425	0.313732471	0.37577402	0.19963377	0.173419563	1	1	1	1	1	1	1	1	1	1	-1.541065325	-0.49079043	-1.47484979	1.469643974	-0.665153424	Ptp4a1	25	Ptp4a1+25
chr1	30930951	30931275	1	0	0	0	0	0	unique	Th1	0.87593853	0.612722981	0.741438498	0.50568955	0.42594244	0.434140011	0.487967294	0.225494297	0.492182367	0.417332609	0.616706203	1	1	1	1	1	1	1	1	1	1	-0.328774433	-0.712248806	0.374879539	-1.152308946	0.457668112	Ptp4a1	18	Ptp4a1+18
chr1	30939626	30941525	1	0	0	1	1	1	combo	Th1+Treg+Th17	3.657047427	3.021576007	2.591056714	3.152219019	4.953594384	2.258274363	1.261827582	1.550503552	1.655677379	2.045649282	0.858929674	1	1	0.314674325	1	1	1	1	0.970359959	1	1	-0.170014237	-0.736743272	-2.242628764	-1.110280948	0.943499643	Ptp4a1	8.5	Ptp4a1+8.5
chr1	30948476	30950625	1	1	1	1	1	1	shared	all	64.60383995	48.64195447	63.65401399	76.41443546	64.64451823	97.76590728	94.91264087	93.7162395	109.8906911	92.29000764	117.6884582	3.23E-08	0.042352958	2.59E-08	0.000606818	2.67E-06	1.90E-06	0.261548417	7.91E-07	0.007067996	8.20E-05	1.486160982	-1.200859042	1.480333374	0.966912677	1.282724368	Ptp4a1	0	Ptp4a1+0
chr1	30955376	30956175	1	1	0	1	1	1	combo	Th1+Th0+Treg+Th17	1.50869737	2.254264719	1.471667215	2.866488734	4.826372124	2.27583695	2.324744809	2.076491554	1.479794813	1.997700425	1.852949709	1	1	1	1	1	1	1	1	1	1	0.851822092	-0.747851995	-0.488615504	0.46362537	-1.415526133	Ptp4a1	-6	Ptp4a1-6
chr1	31153826	31154475	1	1	0	1	1	1	combo	Th1+Th0+Treg+Th17	2.011472072	1.025454112	2.161264046	2.401838132	1.538577182	0.818042087	0.489195454	0.445158081	0.498398036	0.630480596	0.596013611	1	0.179075433	1	1	1	1	0.755560966	1	1	1	0.559836862	-1.039655674	-0.880598274	-1.065928927	0.494263068	Lgsn	-22.5	Lgsn-22.5
chr1	31593101	31593675	1	0	0	0	0	0	unique	Th1	1.187230973	0.310289724	0.453543536	0.340143087	0.575916229	0.366756996	0.283312189	0.377005767	0.315440829	0.259271696	0.512497293	1	1	1	0.628568093	1	1	1	1	1	1	-1.147629775	-1.020578827	0.797336752	1.744325608	-0.612009692	Pih1d3	370.5	Pih1d3+370.5
chr1	32104076	32104725	1	1	1	0	1	1	combo	Th1+Th0+Th2+Th17	3.28042212	2.688221905	2.381163607	0.188738554	9.5837211	4.05313583	3.561423803	14.28250984	7.539778388	5.108007086	13.88185576	3.35E-09	0.184782289	4.89E-19	1.12E-19	0.001795369	2.60E-07	0.772298154	1.70E-16	4.27E-17	0.024168017	1.483798461	0.296523832	2.434647132	2.614919301	0.684432736	Khdrbs2	-68.5	Khdrbs2-68.5
chr1	32105376	32106050	1	1	1	0	1	1	combo	Th1+Th0+Th2+Th17	3.95427915	2.829440625	1.569197123	0.263514589	6.503721413	2.341342426	2.018535545	2.345740723	2.127800384	1.913367461	3.9162805	1	1	0.417305232	1	1	1	1	1	1	1	-0.667288224	0.373246844	0.805621735	0.581464501	0.451165746	Khdrbs2	-67	Khdrbs2-67
chr1	32172476	32173075	0	1	0	0	0	1	unique	Th0	0.63992571	1.157749162	1.011249115	0.553311264	0.674811796	1.13310291	0.678326107	0.537729313	0.227654307	0.575975062	0.594782121	0.077105491	1	1	0.345813474	0.148681646	0.556220234	1	1	1	0.834528017	-1.812819514	-0.5453645	-0.765900522	-1.466068814	-1.903374649	Khdrbs2	0	Khdrbs2+0
chr1	32781851	32782625	0	0	0	0	1	1	unique	Th17	0.79484522	0.837009446	0.931439911	0.550329263	2.031310104	1.053686147	0.390917994	1.163333249	0.679722463	1.156606904	1.431703475	1	0.012443722	1	0.234928253	1	1	0.099129792	1	0.905320752	1	1.004422897	-1.417615099	0.722747692	-4.874360178	0.784845861	Gm5415	-235	Gm5415-235
chr1	33452276	33453525	1	1	1	1	1	1	shared	all	16.06015262	8.741201757	4.268879076	7.235397249	11.12944494	6.977136995	6.133707147	11.87339605	5.537928342	7.075809612	8.594868623	1	1	0.000217669	2.18E-10	0.784916754	1	1	0.002658633	1.05E-08	1	-0.781822294	0.672166563	0.940146885	1.43064236	0.975832228	Prim2	217	Prim2+217
chr1	33454176	33454775	1	0	0	0	0	1	unique	Th1	4.220515508	2.425633164	0.551679514	0.696899332	1.090427437	1.57860089	1.683072389	1.243330989	1.68113707	1.600795693	1.414232038	1	1	1	1	1	1	1	1	1	1	0.551433072	0.314376951	0.425372199	-0.422640324	0.338832884	Prim2	215.5	Prim2+215.5
chr1	33458551	33459000	1	0	0	0	0	0	unique	Th1	1.667451621	0.533345951	0.293561485	0.222218339	0.267499353	0.31060032	0.175255664	0.254407206	0.319854403	0.221255863	0.191844235	1	0.372182016	0.962388728	0.830311967	1	1	1	1	1	1	0.461465636	-1.537053748	-1.380225155	-4.095045527	-1.00196347	Prim2	211	Prim2+211
chr1	33460451	33460900	0	0	0	1	0	0	unique	Treg	0.223532481	0.244757318	0.339615416	0.833077547	0.396620983	0.178393627	0.118546467	0.049848139	0.441463909	0.246436481	0.137577733	0.714377482	0.468430288	1	0.235537028	1	1	1	1	0.906874419	1	1.269668141	-1.625420032	-0.884393441	-4.219104898	0.924410646	Prim2	209	Prim2+209
chr1	33491526	33492175	0	0	0	1	1	1	combo	Treg+Th17	0.415365091	0.788553261	0.611718238	2.502277488	1.584806822	0.82405273	0.538448407	0.274634516	0.488719936	0.716570881	1.439941551	1	0.486929409	1	0.064456358	1	1	1	1	0.356411387	1	-1.866243966	-1.145859362	-0.408740921	-4.859249205	-0.980072852	Prim2	178	Prim2+178
chr1	33499276	33500350	1	0	0	0	0	1	unique	Th1	4.173078103	1.532637136	0.811483677	1.613549607	1.029419763	1.423246356	0.785737598	1.121117453	0.937511449	1.195886012	0.662684812	1	1	0.783783598	1	1	1	1	1	1	1	-1.765944904	-0.640741746	-0.992320674	-2.143499879	-0.772699501	Prim2	170	Prim2+170
chr1	33506801	33507400	1	0	0	0	0	0	unique	Th1	2.334917416	0.867930291	0.271620015	0.672727012	0.441668805	0.757255759	0.642870266	1.010991588	0.529043082	0.669580483	1.055709895	1	1	1	1	1	1	1	1	1	1	-0.933659643	0.390636019	-1.255594357	0.890509565	-0.258622353	Prim2	162.5	Prim2+162.5
chr1	33525551	33526475	1	1	0	1	1	1	combo	Th1+Th0+Treg+Th17	3.670128226	2.385788648	8.135811807	2.223640742	4.655859963	3.42087952	2.802491856	3.459103867	3.440866782	3.231084322	2.481096253	1	0.471199795	1	0.795248639	1	1	1	1	1	1	-0.458086602	0.745868911	0.592301136	-2.145982073	-0.803411115	Prim2	144	Prim2+144
chr1	33527476	33527825	1	0	0	0	0	0	unique	Th1	1.54526012	0.677025148	0.225687297	0.257189125	0.616702906	0.453126013	0.217521464	0.188542544	0.547406571	0.248006115	0.258851274	1	0.474332499	1	0.057085914	0.364683912	1	1	1	0.32420074	1	0.187830386	-1.05016696	-0.489806093	-3.028238043	-1.460111603	Prim2	142	Prim2+142
chr1	33529601	33530550	1	1	0	0	1	1	combo	Th1+Th0+Th17	2.920991573	2.853898277	3.520687227	1.388091966	3.673140773	1.864041272	1.407150948	1.572209137	1.404936689	1.902989782	1.565858332	1	0.677565706	1	1	0.494363372	1	1	1	1	1	-0.642308482	0.806980149	-1.014127207	-1.137975663	0.875452642	Prim2	139.5	Prim2+139.5
chr1	33548326	33549225	1	0	0	0	0	1	unique	Th1	3.198050562	2.347945491	0.619553701	0.741539046	1.040837281	1.149359438	0.613233641	0.746479986	0.683424043	0.724684491	0.818971037	1	1	1	1	1	1	1	1	1	1	-0.936820781	-1.768974379	-1.317721816	0.311652484	-1.271424927	Prim2	121	Prim2+121
chr1	33565501	33566400	1	1	1	1	1	1	shared	all	5.823364074	3.235708563	4.395105854	4.45684625	3.162451161	2.682309947	1.684329723	1.856563024	1.890944019	2.505874649	2.118842958	1	1	1	1	1	1	1	1	1	1	-0.693952734	-0.50363066	-0.541508983	-0.683745531	-0.023217665	Prim2	104	Prim2+104
chr1	33571201	33571775	1	0	0	0	0	0	unique	Th1	0.828851476	0.653026615	0.371563341	0.386273801	0.557039146	0.595320382	0.503537858	0.433515576	0.617780748	0.48435853	0.600196924	0.544002263	1	1	0.276375814	1	1	1	1	1	1	1.450786725	0.617713413	0.343788793	-4.839224456	-0.603762119	Prim2	98.5	Prim2+98.5
chr1	33577901	33579150	1	0	0	1	1	1	combo	Th1+Treg+Th17	6.849436563	2.072742364	1.591381022	4.575539072	3.308948302	2.991778314	2.223934082	2.684115177	2.535791227	2.989774501	2.364536922	0.400852746	1	1	1	1	1	1	1	1	1	-2.374211911	-0.782752117	-2.074903099	0.59274081	0.524698824	Prim2	91.5	Prim2+91.5
chr1	33583926	33584800	1	1	0	1	1	1	combo	Th1+Th0+Treg+Th17	10.74427767	2.16473378	5.098687477	3.298021014	3.597505794	2.878510785	2.069048248	2.629568135	2.68695046	1.920672197	2.232529199	1	1	0.34062005	0.796893154	1	1	1	1	1	1	0.643918315	-0.645694558	-1.586314475	-1.665379644	-0.59175354	Prim2	85.5	Prim2+85.5
chr1	33585201	33585600	1	0	0	0	1	0	combo	Th1+Th17	3.027720957	0.73686548	0.56361453	0.57414012	1.390083473	0.613543786	0.460674077	0.364614381	0.317759795	0.564634689	0.658281985	1	1	1	1	1	1	1	1	1	1	-1.113377435	-0.302733032	0.675461478	-0.418228382	0.562785066	Prim2	84.5	Prim2+84.5
chr1	33589501	33590050	1	0	0	0	0	1	unique	Th1	1.846728957	0.966844019	0.659458304	0.762006439	0.560927793	1.015959572	0.69262386	0.531635079	0.472736561	0.675805398	0.733381858	0.240934135	0.709909656	1	0.999845238	1	1	1	1	1	1	-1.997900582	-0.974578801	-0.371643161	-1.097536396	-0.589736504	Prim2	80	Prim2+80
chr1	33593976	33594550	1	0	0	0	0	0	unique	Th1	1.919977609	0.703484158	0.839453262	0.599441977	0.351334951	0.55753455	0.566974967	0.295246852	0.686106672	0.417922616	0.409038793	1	0.766593962	1	1	1	1	1	1	1	1	0.911779278	0.865818617	0.497598138	-0.902473321	-0.423655815	Prim2	75.5	Prim2+75.5
chr1	33595376	33596175	1	0	0	0	0	0	unique	Th1	2.510989581	1.695853031	0.701533896	1.083430436	0.902667988	1.031520482	0.656522343	0.767132977	0.617386836	0.677279073	0.576345222	1	1	1	1	0.394497751	1	1	1	1	1	-1.075505312	-0.564254513	-1.123258534	0.800091442	-2.199862956	Prim2	74	Prim2+74
chr1	33600126	33601175	1	0	0	0	0	0	unique	Th1	0.723750689	0.126306893	0.103681286	0.254207124	0.165976748	0.160555098	0.51230103	0.103665786	0.382745474	0.149674855	0.283038814	1	0.234275036	1	1	1	1	0.90838372	1	1	1	-3.415907548	3.190688381	2.560349024	-3.957321967	-2.731711233	Prim2	69	Prim2+69
chr1	33602201	33602550	1	0	0	0	0	0	unique	Th1	1.046144984	0.750710104	0.491519575	0.294012374	0.490377728	0.327080322	0.127913434	0.415029956	0.157002409	0.199135489	0.267139167	1	0.111873465	1	1	1	1	0.540622161	1	1	1	-1.268169928	-1.359589819	-0.815032017	1.10389934	-1.136390381	Prim2	67.5	Prim2+67.5
chr1	33604201	33604925	1	0	0	1	0	1	combo	Th1+Treg	1.391969207	1.683238646	0.637516833	3.579278298	0.625162627	1.124077115	1.023645346	0.785678736	0.820948104	0.886282761	0.797151052	1	1	0.029096032	1	1	1	1	0.170583119	1	1	-1.409423578	0.380718676	-3.216293602	-1.404297944	0.865444484	Prim2	65	Prim2+65
chr1	33611776	33613225	1	1	1	1	1	1	shared	all	8.868503184	3.234019206	2.912949377	11.32015677	2.78859982	3.94601268	3.030497645	3.074583742	2.91575426	3.844163416	3.359224423	1	1	1	0.238939321	1	1	1	1	0.91502322	1	-2.108989467	-0.69225607	-1.508558913	-3.144007193	-1.352908524	Prim2	57.5	Prim2+57.5
chr1	33614626	33615825	1	0	0	0	0	1	unique	Th1	8.422814315	2.57869515	1.115291995	2.01828903	1.499285147	2.464825261	1.992037732	2.332782207	1.986005522	2.295326727	1.633408496	1	1	0.448838613	1	1	1	1	1	1	1	0.433773978	-0.546368634	-1.091790046	0.925317173	0.944703992	Prim2	54.5	Prim2+54.5
chr1	33616226	33616675	0	1	0	0	0	0	unique	Th0	1.337965391	0.618415054	1.409215073	1.334551398	0.612648004	0.778272557	0.738048398	0.49332666	0.791337577	0.860695589	0.981372659	1	0.581304207	0.968325966	0.102910665	0.748714422	1	1	1	0.506871925	1	-0.625726814	0.7457709	0.773254755	-1.835157682	0.897815659	Prim2	53.5	Prim2+53.5
chr1	33618676	33619050	0	0	0	0	1	0	unique	Th17	0.492098135	0.441354535	0.389768901	0.255698124	0.676883502	0.216133606	0.151513751	0.162706821	0.24541576	0.178505724	0.291405442	1	1	1	1	1	1	1	1	1	1	1.282315251	-0.71062221	-1.209182758	-1.215988128	-1.552267597	Prim2	51	Prim2+51
chr1	33636401	33637050	1	0	0	0	0	1	unique	Th1	1.135783652	0.978228166	0.763501183	0.581956585	0.91292313	0.990422928	0.881195273	0.740871574	0.72363902	0.813818086	0.779505708	1	1	1	1	1	1	1	1	1	1	0.693787644	0.486338318	-0.722908789	-0.844811438	-0.480938844	Prim2	33	Prim2+33
chr1	33638001	33638250	0	0	1	0	0	0	unique	Th2	0.197896408	0.762094251	0.287654584	0.25086366	0.278772585	0.239913251	0.172496082	0.157928598	0.13121019	0.209902789	0.227064206	0.655655972	1	1	1	1	1	1	1	1	1	1.357782954	0.23191617	-0.533210316	-1.496080943	0.456548346	Prim2	31.5	Prim2+31.5
chr1	33647276	33648150	1	0	0	0	1	0	combo	Th1+Th17	3.066613003	1.11621529	1.183529825	1.288782147	2.033528294	0.798745508	0.75594924	0.437343328	1.007575089	0.45336802	0.440942185	1	1	1	1	1	1	1	1	1	1	0.733508386	-0.834692835	-0.897981897	-1.988214699	-1.084970944	Prim2	22	Prim2+22
chr1	33648751	33649675	1	1	0	1	1	1	combo	Th1+Th0+Treg+Th17	9.187536238	1.918909258	2.159335484	2.288386385	6.436058285	2.659331061	2.95603359	2.863649226	3.041049588	3.209387437	3.472321932	0.542097314	0.001628661	0.000556994	0.273935801	0.138362204	1	0.018331909	0.006077418	1	0.792958065	0.791555262	1.647605493	1.045198593	0.695508208	0.684852548	Prim2	20.5	Prim2+20.5
chr1	33664376	33665025	1	0	0	0	0	0	unique	Th1	1.161945249	1.400342087	0.969658379	0.570796656	0.955503587	0.827158239	0.909325237	0.896917692	0.568584874	0.838990236	0.511875434	1	1	1	1	1	1	1	1	1	1	-3.795280189	-1.665148416	-0.705921104	0.84696447	-1.730545073	Prim2	5	Prim2+5
chr1	33669301	33670925	1	1	1	1	1	1	shared	all	23.5000007	19.51958424	23.30311754	27.56187325	22.72142056	26.30728293	31.20767047	27.23885397	27.09461956	27.15938186	24.89542377	0.002930288	2.45E-06	0.318812878	0.004868012	0.006810542	0.039972783	6.96E-05	0.979072747	0.04292474	0.074241644	0.790609798	0.950758433	0.507956119	0.770417081	0.800735115	Prim2	-0.5	Prim2-0.5
chr1	33684376	33684925	1	1	0	1	1	1	combo	Th1+Th0+Treg+Th17	1.719074117	1.431262932	1.613201278	1.323752933	1.18313465	1.003308076	1.701794644	0.811028638	1.091421118	0.966165065	1.261026188	0.532196259	5.10E-06	0.017244089	1	1	1	0.000130855	0.112550428	1	1	0.828766626	1.462426721	1.066219825	-0.594458886	0.346250778	Prim2	-15	Prim2-15
chr1	33687876	33688200	1	0	0	0	0	0	unique	Th1	1.729072897	0.152765903	0.133700648	0.117305983	0.31844393	0.31422979	0.244532594	0.270342114	0.364706299	0.261842126	0.280008256	1	1	1	1	1	1	1	1	1	1	0.522866058	-0.511087359	0.341508634	-0.455852988	-0.322498465	Prim2	-18	Prim2-18
chr1	33689051	33690375	1	0	0	0	1	1	combo	Th1+Th17	6.703062411	1.254202413	1.055495698	1.126940612	2.161357758	1.705139963	2.214618772	1.853040672	1.731460302	1.968266849	3.054632692	1	1	6.59E-07	0.982350023	0.610989007	1	1	1.47E-05	1	1	0.826614778	0.52987448	2.151839909	0.750076807	0.934128778	Prim2	-20	Prim2-20
chr1	33710501	33711725	1	1	0	1	1	1	combo	Th1+Th0+Treg+Th17	4.193075663	2.996347235	8.920051133	7.937388347	4.247416406	4.648778649	3.604143705	3.608022642	3.888828471	3.869037673	4.058627826	1	0.389179345	1	1	1	1	1	1	1	1	0.627173121	-0.730732977	-0.690225825	-0.695487968	-0.847449058	Rab23	-9	Rab23-9
chr1	33719451	33720950	1	1	1	1	1	1	shared	all	13.90190783	14.85462818	17.32664122	18.70351093	14.32895229	22.92979571	21.10693686	15.34882317	16.15113027	14.19737043	15.71911817	1	0.620922942	0.906261428	0.22236357	0.01075669	1	1	1	0.872819835	0.108922001	-0.416621727	0.437824122	-0.607640293	-0.791998196	-0.816430859	Rab23	0.5	Rab23+0.5
chr1	33732826	33733600	1	1	0	1	1	1	combo	Th1+Th0+Treg+Th17	2.838269666	1.428031335	2.814692185	1.139591541	4.825581268	2.370569302	2.134161867	1.854943299	1.476740073	2.066602342	1.812174155	1	1	1	1	1	1	1	1	1	1	-0.545713209	0.312252105	-0.640893089	-0.341554485	0.383182055	Rab23	13.5	Rab23+13.5
chr1	33738701	33739975	1	1	1	1	1	1	shared	all	12.88350482	6.429720218	6.975911636	7.526323461	7.57303398	6.949947099	6.934197921	6.73772219	9.103491902	7.667443009	7.18660894	3.49E-07	0.024827752	0.095657495	0.320138264	0.006036734	1.55E-05	0.172833584	0.423289737	1	0.067255568	1.161283103	0.744491012	0.640043312	0.66920909	0.952251635	Bag2	18.5	Bag2+18.5
chr1	33742626	33743500	1	1	1	1	1	1	shared	all	5.35296703	3.789658415	4.774502609	3.74740015	5.230484875	3.572968536	3.607067654	2.888633588	3.444114427	3.625659936	3.319501738	1	0.243053843	1	1	1	1	0.932382392	1	1	1	-0.961784949	0.571120745	0.671299172	-2.12761464	0.623557776	Bag2	14.5	Bag2+14.5
chr1	33756226	33758950	1	1	1	1	1	1	shared	all	16.74701932	17.11041922	20.76293278	22.36482581	18.17230452	26.96460004	23.17592247	20.8952107	22.92690459	18.33598313	20.98805853	1	1	1	0.715725277	0.744329377	1	1	1	1	1	0.828892565	0.494424483	0.571922998	0.698295127	-0.617950625	Bag2	0	Bag2+0
chr1	33767951	33769300	1	0	0	0	1	0	combo	Th1+Th17	3.536134173	2.351948208	1.675410993	1.744486748	1.823898047	1.922470099	1.069535036	1.354144264	1.887178298	1.387157893	0.911318372	1	0.248318363	0.357347219	1	1	1	0.946301453	1	1	1	-0.97092484	-0.830154299	-0.998534504	-3.798955445	0.950955017	Bag2	-11	Bag2-11
chr1	33788426	33789800	1	1	1	1	1	1	shared	all	2.688235947	8.64812722	4.076706673	2.203579959	1.803405325	3.376379919	2.349364215	3.578726037	2.967468903	2.976632924	2.838665161	1	1	1	0.405444144	1	1	1	1	1	1	-0.347089876	-0.556018808	-0.927334049	0.669232454	-0.621620538	Zfp451	25.5	Zfp451+25.5
chr1	33791276	33791600	0	0	1	0	0	1	unique	Th2	0.740088682	3.902416767	0.543601622	0.355776016	0.486674251	0.829448081	0.532119244	0.699586763	0.806417177	0.819357033	0.544906219	1	0.064626545	1	1	1	1	0.361659594	1	1	1	-0.396269492	-0.879567908	-0.309506411	-0.642946659	0.263691098	Zfp451	23	Zfp451+23
chr1	33792151	33793025	0	0	1	0	0	1	unique	Th2	0.726657534	6.252347698	0.925411796	0.938351366	0.948851227	1.849374394	1.088823939	1.529689626	1.372909029	1.577491071	1.84508085	1	0.779193285	1	1	0.056949563	1	1	1	1	0.410363646	1.392128467	-0.790956002	0.962162067	-0.630611128	1.766443492	Zfp451	22	Zfp451+22
chr1	33798301	33799875	0	1	1	1	1	1	combo	Th0+Th2+Treg+Th17	1.511429039	3.165714322	3.652578478	3.083723301	3.158463306	1.614279545	0.882118386	1.073860375	0.754154099	1.079980997	1.479133087	1	1	1	1	1	1	1	1	1	1	-2.063362542	-1.345573042	-0.859537375	-1.865580251	-0.913450253	Zfp451	15.5	Zfp451+15.5
chr1	33807351	33808075	1	1	0	1	1	1	combo	Th1+Th0+Treg+Th17	1.701808227	1.165901713	4.342296523	1.532809572	1.527595838	1.693390076	1.552408882	1.523411959	1.725316795	1.979017215	2.637217244	0.427983584	1	0.000821463	1	0.144817711	1	1	0.00850545	1	0.819551769	1.006004434	0.501789649	1.207183251	-0.422261848	0.876530677	Zfp451	7	Zfp451+7
chr1	33813176	33815075	1	1	1	1	1	1	shared	all	27.29021452	22.14995126	25.55552855	30.97626899	28.49673712	36.19418278	42.15110588	34.23725723	42.23251674	33.32223816	45.08704067	0.001747559	0.000193864	0.00043898	0.45455642	0.734374137	0.025877154	0.002973612	0.004938255	1	1	0.818791527	0.791649645	1.03283037	0.854908455	0.634637726	Zfp451	0.5	Zfp451+0.5
chr1	33846926	33847250	0	0	0	0	0	1	remaining		0.372813478	0.382744442	0.393626025	0.636265226	0.457982233	0.696206953	0.85632266	0.55269258	0.420742882	0.735255638	0.895107341	1	0.101878804	0.029690982	1	1	1	0.504872749	0.173336782	1	1	-0.456310528	0.818935417	1.049676873	-0.286342415	0.422577614	Zfp451	-32.5	Zfp451-32.5
chr1	33860001	33861000	1	0	1	0	0	1	combo	Th1+Th2	4.600398009	8.932566019	0.423645388	1.06964997	0.691950207	3.325486981	3.499916013	3.433349455	2.40252598	2.399624656	2.819742972	1	1	0.626169241	0.247791206	0.599957097	1	1	1	0.938629358	1	-0.5747748	0.022421359	-0.795314484	1.636446371	1.195036377	Zfp451	-46	Zfp451-46
chr1	33866351	33866625	0	1	0	0	0	0	unique	Th0	0.233531261	0.573649585	0.699605334	0.625105298	0.310315632	0.344891101	0.152934836	0.1114204	0.204458777	0.32570761	0.16272297	0.907899533	1	1	0.299567342	1	1	1	1	1	1	-1.765639522	-0.390880951	-0.795131484	-1.89289112	0.635673745	Bend6	41.5	Bend6+41.5
chr1	33870976	33871250	1	0	0	0	1	0	combo	Th1+Th17	0.914129877	1.055603838	0.293561485	0.214401875	0.873069213	0.231885076	0.170901925	0.148857974	0.357417539	0.18877051	0.363682043	1	1	0.810367556	1	1	1	1	1	1	1	0.60984041	0.183854874	0.826088256	-0.937432302	-0.367756533	Bend6	36.5	Bend6+36.5
chr1	33882326	33882700	0	0	0	0	1	0	unique	Th17	0.973772206	1.059606554	0.423524174	1.523908717	1.277266461	0.585375607	0.320110964	0.51326974	0.439849153	0.475567419	0.317093803	1	0.044974713	0.99140503	1	1	1	0.273986831	1	1	1	0.49094973	-2.618628952	-1.226310359	-0.679669769	-0.640090445	Bend6	25.5	Bend6+25.5
chr1	33882801	33884075	1	1	1	1	1	1	shared	all	14.70777997	18.23247555	10.80740296	20.00551762	11.33917051	13.98404149	22.26185191	28.69371242	17.41666578	25.92970507	36.92723349	0.000573488	3.39E-10	1.66E-14	5.56E-11	1.14E-09	0.009938068	3.27E-08	1.88E-12	3.05E-09	8.20E-08	0.926917804	1.352888308	2.135347284	1.778883077	1.593808219	Bend6	24.5	Bend6+24.5
chr1	33892651	33893375	1	1	0	1	1	1	combo	Th1+Th0+Treg+Th17	1.562701185	1.400342087	1.599580127	1.463997538	1.070150432	1.284712718	1.202901989	1.618959581	0.967484862	1.15610439	1.073831856	1	1	1	0.106221366	1	1	1	1	0.518815175	1	-0.756271566	0.5177553	0.588278299	0.639799548	-1.718204342	Bend6	15	Bend6+15
chr1	33897751	33898575	1	0	0	0	1	1	combo	Th1+Th17	2.006008734	2.310873454	0.41568871	0.480026229	2.389074069	1.284731652	1.52421234	1.521549987	1.212637488	1.581420736	1.761469109	1	1	0.045678554	0.490944134	0.455739391	1	1	0.242335847	1	1	0.57806904	0.654102377	1.172096251	1.101887164	1.069041587	Bend6	9.5	Bend6+9.5
chr1	33899976	33900850	1	0	1	0	1	1	combo	Th1+Th2+Th17	6.792350729	5.773018807	0.989671287	0.749355511	9.111628109	2.728959057	2.678646855	2.792943186	2.98467515	2.328468413	3.651382285	0.354182922	1	0.001046406	1	1	1	1	0.010476382	1	1	0.352113158	0.328772958	0.97041395	0.381209213	0.316878757	Bend6	7.5	Bend6+7.5
chr1	33906376	33908075	1	1	1	1	1	1	shared	all	13.82808163	10.32997259	10.79161082	12.53776365	10.67917972	15.74739248	10.13292348	6.962287492	9.226886152	7.377372768	8.530539363	7.25E-09	1.54E-10	1.28E-05	5.18E-10	1.15E-09	5.12E-07	1.65E-08	0.000212809	2.34E-08	8.26E-08	-2.401156976	-1.9942124	-1.473066054	-3.008111087	-2.178608561	Bend6	0.5	Bend6+0.5
chr1	33908051	33909725	1	1	1	1	1	1	shared	all	8.176575518	6.001914224	7.36543606	6.328054439	6.970818659	9.127913575	7.035154335	4.907866759	6.332383162	4.647053417	5.682576784	0.22001384	0.363463148	0.047045297	0.003691088	0.000757242	1	1	0.24795577	0.033885026	0.011576057	-0.800260428	-0.611236424	-0.832725812	-1.26837223	-1.282470499	Dst	0.5	Dst+0.5
chr1	33916501	33916800	0	0	0	0	0	1	remaining		0.563192666	0.690869772	0.881650069	0.53135287	0.544777435	0.540071131	0.749322478	0.664336046	1.197726666	0.699893494	0.809012628	0.00052759	0.396576982	0.046484364	1	0.284630672	0.009263252	1	0.245669003	1	1	1.999473997	0.664378756	1.020500233	0.703074656	0.846040761	Dst	8.5	Dst+8.5
chr1	33926576	33927275	1	0	0	0	1	1	combo	Th1+Th17	3.691929557	2.277492132	1.425249642	0.456215372	4.438222903	1.73740106	2.707741567	1.799081575	1.652074441	1.231658943	2.171451171	1	0.009123584	0.049169037	0.323141589	1	1	0.077046627	0.256306565	1	1	0.323936373	0.984352312	0.9492105	0.847581041	-1.626797195	Dst	18.5	Dst+18.5
chr1	33929026	33929650	1	1	1	1	1	1	shared	all	7.701065485	5.303826057	5.302916111	1.847908104	14.939954	4.174610701	3.027617748	3.983005808	3.985131367	3.948027843	4.848255885	0.883720746	0.295829434	0.124818206	0.748335285	1	1	1	0.513692283	1	1	0.447813621	-0.258121951	0.59965697	-1.06573377	-0.341583183	Dst	21	Dst+21
chr1	33938851	33939275	1	0	0	0	0	0	unique	Th1	0.919943566	0.397819304	0.159620458	0.260532588	0.531557172	0.297987044	0.342722927	0.320656894	0.34970408	0.233011258	0.263034588	1	1	1	1	1	1	1	1	1	1	0.621908672	-0.300286428	-0.782237145	-1.424099095	-0.488980391	Dst	31	Dst+31
chr1	33942526	33943125	1	0	0	0	0	1	unique	Th1	3.141892625	1.143904538	1.047539021	0.561489192	1.042645305	0.965957993	1.00565835	0.856463072	1.041690587	0.736623339	0.966671122	1	1	0.76573519	1	0.703139884	1	1	1	1	1	-0.429168528	1.106318623	1.061577434	0.499299298	1.523561414	Dst	34.5	Dst+34.5
chr1	33964426	33965150	1	1	1	1	1	1	shared	all	3.357557536	2.221342515	2.581535116	1.80326839	2.182914815	1.641098699	1.370796826	1.232234443	1.063535068	1.536900575	1.539933768	1	1	1	1	1	1	1	1	1	1	-0.44809219	-0.454220547	0.481282907	-0.903711015	0.54328629	Dst	56.5	Dst+56.5
chr1	33966351	33966950	0	1	0	0	1	1	combo	Th0+Th17	1.037774801	1.206976467	1.361596221	1.030612794	1.165672828	0.869092751	0.58416408	0.622991095	0.382855431	0.593951138	0.697361659	1	0.95854722	1	1	1	1	1	1	1	1	-0.633515673	0.996101441	-0.661330117	-0.709033589	-0.531137049	Dst	58.5	Dst+58.5
chr1	33993426	33994775	1	1	1	1	1	1	shared	all	5.035108177	4.731569745	2.649045662	5.117902562	5.167713011	3.807303242	2.707530584	3.552118935	3.762385134	3.060013208	2.145310647	1	1	0.11196322	0.060608113	1	1	1	0.475031592	0.339508385	1	-2.091674496	-0.376035076	-1.115057122	-3.299439571	-1.376894352	Dst	86	Dst+86
chr1	33998676	33999425	0	0	0	1	0	1	unique	Treg	0.891400649	1.349884544	0.281626469	3.899211294	0.364873607	0.900578437	0.537604367	0.538559503	1.085631938	0.794661996	0.867748463	1	0.749568901	1	1	1	1	1	1	1	1	1.241303237	-0.984126576	-0.48595349	-1.383235504	0.397311278	Dst	91	Dst+91
chr1	34004951	34006700	1	1	1	1	1	1	shared	all	10.82857615	9.007022095	10.93712322	18.57998364	9.960126247	11.37741104	11.37973945	11.64269719	9.706072001	10.44169251	10.28056398	1	0.040143876	1	0.063698904	1	1	0.251170158	1	0.35306678	1	-0.485519136	0.669798561	0.466880574	0.762273895	0.536458094	Dst	97.5	Dst+97.5
chr1	34010351	34012325	1	1	1	1	1	1	shared	all	17.15864991	13.86795138	20.16483775	31.15333685	24.0185417	33.95246781	25.17170499	24.76360636	24.24246046	22.43598576	22.04127498	0.048336171	0.083041378	0.064829006	0.213422184	0.14570742	0.392005127	0.434818161	0.316741835	0.849579675	0.823134661	-1.615324336	-1.132454666	-1.41995385	-1.316703646	-1.314882464	Dst	103	Dst+103
chr1	34021226	34022500	0	0	0	1	1	1	combo	Treg+Th17	1.344304604	1.67877681	0.777364762	2.541721274	3.721969297	1.612063105	1.307649911	1.227537531	1.418253779	1.267283566	1.443834382	0.547238678	1	1	1	1	1	1	1	1	1	-2.604221968	0.632162745	-1.298872627	-1.141650045	-1.299715686	Dst	113.5	Dst+113.5
chr1	34027901	34029575	1	1	1	1	1	1	shared	all	4.025023331	5.536724191	9.060979126	27.14335336	29.83721744	13.76096417	13.12110173	13.36000404	12.84911444	13.45583051	14.23362396	1	0.888803018	0.089958407	0.003473637	0.013707835	1	1	0.404500458	0.032160702	0.132485516	0.537854037	0.41613035	0.927667193	0.844436614	1.005431794	Dst	120.5	Dst+120.5
chr1	34033801	34034575	0	0	0	1	1	0	combo	Treg+Th17	0.476285667	0.82439506	0.913476779	3.103829231	3.049676547	0.899328337	0.687271332	0.581706285	0.612339662	0.764353219	0.756433333	1	1	1	1	1	1	1	1	1	1	-1.029480324	-0.551939045	-1.282280608	-1.186023203	0.507638826	Dst	126	Dst+126
chr1	34042326	34043000	0	0	0	0	1	0	unique	Th17	1.039053048	0.86916053	0.517681813	1.330078397	3.380195937	0.703185964	0.887781528	0.464069381	0.426887165	0.633557773	0.637746861	1	0.568269834	0.858432282	1	1	1	1	1	1	1	-1.470611093	0.860238073	-1.72000879	-0.678144809	-1.293942683	Dst	134.5	Dst+134.5
chr1	34044601	34045025	1	0	0	1	1	1	combo	Th1+Treg+Th17	0.877041603	0.377052368	0.355528772	1.593082214	2.017998168	0.755336599	0.660925047	1.111702459	0.808735906	0.567607439	0.855563277	1	1	0.219350993	0.216862427	0.641670337	1	1	0.762119434	0.858773509	1	0.721913277	-0.165717646	0.495167211	0.915641851	-1.009518323	Dst	136.5	Dst+136.5
chr1	34051101	34052475	1	0	0	1	1	1	combo	Th1+Treg+Th17	1.901258297	2.144425962	0.807626552	4.949374099	18.22425416	5.416107501	3.902886649	5.373007551	3.175561249	4.286120458	4.282435298	0.68518395	1	1	1	1	1	1	1	1	1	-0.825566564	-0.680455897	-0.675275825	0.941811903	0.360435282	Dst	143.5	Dst+143.5
chr1	34060676	34061425	1	1	0	1	1	1	combo	Th1+Th0+Treg+Th17	2.712068248	2.896974389	3.247019485	5.23176092	3.531334947	1.660093012	1.517877479	1.068230792	1.371275474	1.078901176	2.204631659	1	1	1	1	1	1	1	1	1	1	-0.615035264	0.930636499	1.376431112	-0.756959607	-0.753518201	Dst	153	Dst+153
chr1	34068276	34068625	1	0	0	0	0	0	unique	Th1	0.587024967	0.974996569	0.689356452	1.096081364	0.656016857	0.776178682	0.701893841	0.535097291	0.608992408	0.731880566	0.526274261	1	0.763978443	1	1	1	1	1	1	1	1	-0.558149757	0.532912298	-0.414602471	0.344708835	0.553945496	Dst	160	Dst+160
chr1	34070351	34071625	1	0	0	1	1	1	combo	Th1+Treg+Th17	6.468976514	2.622230381	2.085311966	6.647625972	10.57985852	2.799555189	1.921834707	2.762512676	2.591956765	2.497549361	2.33536584	1	1	1	0.600851725	1	1	1	1	1	1	-0.962873437	-0.428864762	0.462345775	0.712677831	0.751973122	Dst	163	Dst+163
chr1	34073826	34074200	0	0	0	0	1	1	unique	Th17	0.502096915	0.361977506	0.331779953	0.28917791	1.864935618	0.787379391	1.071560124	1.315715565	1.040741232	0.594855973	1.570182425	0.068086925	0.919995705	1.45E-06	0.000277723	0.95359317	0.506839251	1	2.99E-05	0.003563454	1	1.155808127	0.590272003	1.425444302	1.663206807	-0.863098151	Dst	166	Dst+166
chr1	34074751	34075350	1	0	0	0	1	1	combo	Th1+Th17	1.667801971	1.414186711	0.893585085	0.887747652	2.778032228	1.465664478	1.488283309	1.397900161	1.021720126	1.126608722	1.621534693	1	0.609229464	1	0.15545975	1	1	1	1	0.681592949	1	-1.228098951	0.572270092	0.455636122	0.864636648	0.474272886	Dst	167	Dst+167
chr1	34103401	34104200	0	0	0	1	1	1	combo	Treg+Th17	0.842107449	1.956752416	0.399654141	1.150751469	1.903464621	1.008592511	0.63974479	0.838180372	0.720276975	1.144751316	0.675309025	1	1	1	1	0.615757659	1	1	1	1	1	-1.870561864	-0.516177403	0.148005004	-0.658660785	0.875350025	Dst	195.5	Dst+195.5
chr1	34127426	34128200	0	0	0	0	1	0	unique	Th17	0.324448176	0.907003687	0.333587301	0.87324426	1.865749564	0.697722812	0.380212529	0.269370474	0.317249931	0.4101196	0.384851252	0.95173285	1	1	0.589651712	1	1	1	1	1	1	-2.364596994	-0.835760096	-0.338849011	-2.620913881	-1.080170652	Dst	219.5	Dst+219.5
chr1	34140101	34140425	0	0	0	0	1	0	unique	Th17	0.45809188	0.453968921	0.935660678	0.975536079	1.835981745	0.403600616	0.410934609	0.334445601	0.3105562	0.309812151	0.280422828	1	1	1	1	1	1	1	1	1	1	-1.074690877	0.342330204	-0.211377375	-0.718505744	-0.785179159	Dst	232	Dst+232
chr1	34164551	34165350	1	1	0	1	1	1	combo	Th1+Th0+Treg+Th17	2.221096097	2.323487839	2.314975553	1.863541033	2.277076899	1.889822609	1.269459051	1.268052291	1.792117571	1.250282885	1.291743697	1	0.425322909	0.117928054	0.92005957	1	1	1	0.49352368	1	1	0.325749566	-0.853096803	-1.468509911	-1.206212047	-0.697561432	Dst	256.5	Dst+256.5
chr1	34172926	34173325	0	0	0	0	1	0	unique	Th17	0.732471222	0.474735857	0.253656883	0.754189975	1.469659279	0.410799444	0.247235385	0.125168452	0.248963354	0.387015365	0.34738005	1	0.774411084	1	0.361329416	1	1	1	1	1	1	-1.031337341	-0.915913208	-0.400828456	-1.918657069	-0.574697067	Dst	265	Dst+265
chr1	34185676	34186750	1	0	0	1	1	1	combo	Th1+Treg+Th17	3.119864096	2.143966844	1.491437695	2.885465127	14.02620676	1.686719141	1.252107071	0.795519411	1.422488575	1.669399717	3.371819467	1	1	7.36E-10	1	1	1	1	3.11E-08	1	1	1.532790782	1.130371598	1.935940621	-0.96371266	1.192151367	Ccdc115	253.5	Ccdc115+253.5
chr1	34187601	34187975	1	0	0	0	0	0	unique	Th1	1.115786092	0.547190575	0.265713113	0.362462944	0.448401849	0.384511473	0.491204247	0.660428669	0.789599623	0.508953374	0.630561906	0.009026667	1	0.872418813	0.043638429	0.878753706	0.102690249	1	1	0.262848699	1	1.836680435	0.254999307	0.781901028	1.725386227	1.000675078	Ccdc115	252	Ccdc115+252
chr1	34190026	34190425	1	0	0	0	0	1	unique	Th1	1.626528605	1.088526041	0.809676328	1.20099372	1.468297087	0.827078998	0.928533033	1.014353005	0.777735757	1.086013991	0.82649183	1	1	0.114289841	0.755828878	0.328964543	1	1	0.482157809	1	1	0.623312766	0.56811996	0.832725729	0.721985621	0.920131409	Ccdc115	249.5	Ccdc115+249.5
chr1	34212401	34213275	1	1	1	1	1	1	shared	all	13.71849742	4.162857033	2.099660401	6.00816659	2.48024996	5.530372016	3.814606864	3.832526118	4.300009003	4.868320524	4.465853123	1	0.718892826	0.3543145	1	1	1	1	1	1	1	0.266803209	-0.481844818	-0.643499024	-0.713429945	0.249456581	Ccdc115	227	Ccdc115+227
chr1	34218226	34218975	1	1	1	1	1	1	shared	all	4.209413656	4.271612668	4.984274502	4.120918861	2.861559251	2.200078475	1.502969453	1.52681403	1.504773877	2.136281953	1.022595913	1	0.858728771	0.399186905	1	1	1	1	1	1	1	-0.782659824	-0.971979188	-0.673114225	-0.628587991	0.645683715	Ccdc115	221	Ccdc115+221
chr1	34234826	34235575	0	0	0	0	1	0	unique	Th17	1.311051071	2.524546892	0.487662451	1.581922286	3.267117265	1.761634264	1.164946187	2.186433984	1.378163552	1.353098672	1.795743611	1	0.059440689	1	0.015816775	1	1	0.339215443	1	0.115438986	1	-0.895526873	-1.189689409	0.441415082	1.084233358	-0.469291797	Ccdc115	204.5	Ccdc115+204.5
chr1	34236201	34237950	1	1	1	1	1	1	shared	all	17.62724318	14.79172113	14.28239785	20.85371733	16.47812887	16.54244123	16.1929847	19.3581045	17.80012487	18.25921993	19.6434651	0.013709946	0.017750341	6.42E-06	7.54E-07	2.07E-10	0.144518602	0.132126867	0.0001146	1.76E-05	1.79E-08	1.447456357	0.560140189	1.279642087	1.504865457	1.792203629	Ccdc115	202.5	Ccdc115+202.5
chr1	34250951	34251525	1	0	0	1	1	1	combo	Th1+Treg+Th17	2.154764206	1.953520819	1.633577828	1.567418894	2.186529803	1.43386089	1.739825144	3.185560967	1.473185708	1.747603726	2.814406903	0.170164306	0.898541535	5.27E-07	7.11E-07	0.010140017	0.976143511	1	1.19E-05	1.67E-05	0.103629201	0.56770278	0.665638289	1.73088959	1.892592485	1.147197025	Ccdc115	188.5	Ccdc115+188.5
chr1	34273301	34274075	1	0	1	0	0	1	combo	Th1+Th2	5.68280361	7.558845977	0.421595611	1.081939435	0.554267317	4.468635272	3.35308318	3.710899198	3.71346931	4.895896586	3.342938868	1	1	1	1	0.361038375	1	1	1	1	1	0.566923091	-0.39662811	-0.576610352	-0.549263354	0.525793154	Ccdc115	166	Ccdc115+166
chr1	34275076	34275600	0	0	1	0	0	1	unique	Th2	0.263177251	3.428615065	0.177704803	0.268349053	0.102404333	1.335547242	1.532105738	4.858827334	2.705041684	2.123674072	1.458166701	0.000124438	0.502763588	0.113712453	7.44E-14	0.00140354	0.002668079	1	0.480353692	7.43E-12	0.019600674	1.432660026	0.557202039	1.119865633	2.531130547	1.090114794	Ccdc115	164.5	Ccdc115+164.5
chr1	34381751	34382525	1	1	0	0	0	0	combo	Th1+Th0	2.361656561	1.400342087	1.330970789	0.500855086	0.680696824	0.766064813	0.722855558	0.812770329	1.1625055	1.024212189	0.625885285	0.087052421	1	1	0.580206381	1	0.608212111	1	1	1	1	1.319926524	0.352518682	-1.972792903	1.539755676	0.765836218	Ccdc115	57.5	Ccdc115+57.5
chr1	34409551	34410525	1	1	0	1	1	1	combo	Th1+Th0+Treg+Th17	3.108639092	1.995825811	3.088965997	3.054716517	2.315739094	2.077846285	2.115905832	1.847250154	2.344161871	2.084561484	2.880867263	1	0.471782881	0.006185031	0.009046704	0.723480094	1	1	0.048109358	0.072370558	1	0.536504302	0.780725494	1.307280727	-2.491778164	0.779263276	Ccdc115	29.5	Ccdc115+29.5
chr1	34432926	34435250	1	1	1	1	1	1	shared	all	31.89121919	31.91304946	40.76802886	49.29111161	35.55176329	38.20979557	42.42930819	52.22690095	41.69107173	44.33433848	39.79024681	0.009167741	0.00099123	0.010795508	1.09E-11	3.32E-05	0.104021714	0.012037184	0.076724207	6.89E-10	0.000761745	0.500790441	0.747258086	0.870540331	1.45339753	1.047364494	Ccdc115	5.5	Ccdc115+5.5
chr1	34439051	34440375	1	1	1	1	1	1	shared	all	64.37574292	52.76803555	66.55429901	80.97947852	66.88328226	75.69357625	108.9167904	94.26615348	90.99367399	86.93171203	84.63188634	0.000539788	1.04E-07	0.002057818	0.000540447	0.002848033	0.009445689	4.51E-06	0.018816587	0.006385769	0.035783199	0.785519972	1.037950196	0.747129133	0.814012588	0.72502772	Ccdc115	0	Ccdc115-0
chr1	34450651	34451475	0	0	0	1	1	1	combo	Treg+Th17	0.951042977	1.388957939	1.389444593	1.406706895	1.642824788	1.308429479	1.391219063	1.374675289	2.527264613	2.045959877	2.016939559	2.35E-06	1	0.000527422	0.042738757	1.84E-05	8.30E-05	1	0.005797724	0.25850208	0.000454875	2.111836405	0.66180672	1.494134015	1.300657879	1.766707836	Ptpn18	-8.5	Ptpn18-8.5
chr1	34452701	34453500	1	1	0	0	1	1	combo	Th1+Th0+Th17	4.990752792	1.445107556	4.346638504	0.735213582	3.527664688	1.526495797	1.436031592	1.333330338	0.993563362	1.475793207	1.365027812	1	1	0.958580519	1	1	1	1	1	1	1	-1.218514902	-0.502830325	0.806048926	0.732014687	0.570859515	Ptpn18	-6.5	Ptpn18-6.5
chr1	34459076	34460425	1	1	1	1	1	1	shared	all	19.80994985	14.96969989	23.04234367	21.72726404	15.49479001	25.71776506	21.78357477	19.40602817	18.52190773	21.30673939	15.25446487	1	0.348418725	0.112672692	1	1	1	1	0.477132394	1	1	-0.725660714	0.502552616	-0.603275431	-0.253912419	0.34209907	Ptpn18	0	Ptpn18-0
chr1	34462701	34463275	1	1	1	1	1	1	shared	all	5.174215219	4.308225586	3.895146794	4.837819962	3.162980625	3.994305287	2.705879085	2.789724549	2.48902206	2.285074642	3.71318627	0.172789304	0.788197878	1	1	0.179472634	0.986032144	1	1	1	0.951609483	-0.725596501	-0.411558521	0.435223644	-0.523882784	-0.70902468	Ptpn18	3	Ptpn18+3
chr1	34464301	34464875	1	1	0	0	1	0	combo	Th1+Th0+Th17	4.079604694	1.254202413	2.757309308	1.600898679	2.768149316	2.176095527	2.327659153	2.603833207	2.714989959	1.762481456	1.517416744	0.000871894	1	1	0.452579666	1	0.014235329	1	1	1	1	1.257454312	0.348430809	0.338305895	0.739336018	0.506261408	Ptpn18	5	Ptpn18+5
chr1	34465476	34465825	1	0	0	0	0	1	unique	Th1	3.957413192	1.498025576	0.523709928	0.535825871	1.23249132	0.937505974	0.963290655	0.77357158	1.108718286	0.808581266	1.301839331	0.949214359	1	0.221266939	1	1	1	1	0.766290689	1	1	0.620628116	0.397002245	0.698810946	0.417031811	0.274487185	Ptpn18	6	Ptpn18+6
chr1	34472326	34473875	1	1	1	1	1	1	shared	all	27.04245117	32.92218255	38.31502564	37.80682266	24.4826309	39.51717615	29.69817965	25.80283322	25.82558242	25.59658397	21.73107571	0.056020425	1	0.001287404	0.509101737	1	0.438696121	1	0.012533582	1	1	-0.656216897	-0.347228992	-0.878176111	-0.531289292	-0.467473712	Ptpn18	13.5	Ptpn18+13.5
chr1	34478626	34479050	1	0	0	0	0	1	unique	Th1	2.123139269	0.848393593	0.333587301	0.868409796	0.835432136	1.112194239	0.870804566	0.875273576	1.186464836	0.750836269	0.998151269	1	1	1	1	1	1	1	1	1	1	0.808119357	-0.618420513	0.786612555	-0.881460448	-0.762086575	Ptpn18	19	Ptpn18+19
chr1	34479101	34479450	0	0	0	0	0	1	remaining		0.988306427	0.997764864	0.54167306	0.512015014	0.526859247	0.796968692	0.334396536	0.494197506	0.671103677	0.679346988	0.510229372	1	0.083859707	1	0.508710303	1	1	0.437926214	1	1	1	-0.373654701	-0.939004183	-0.619733047	-1.140460726	-0.404401712	Prss39	-19	Prss39-19
chr1	34480576	34481275	1	1	0	0	0	1	combo	Th1+Th0	4.234524204	2.93081483	2.910657173	2.730355667	2.004035015	3.294567576	2.887385322	4.503811077	4.067204775	4.016579788	2.87102427	0.812123939	1	0.006466162	0.006550229	0.303430402	1	1	0.049949259	0.055104224	1	0.544632265	0.094107006	-3.17999711	0.980420492	0.696450252	Prss39	-17.5	Prss39-17.5
chr1	34481926	34482250	0	0	0	0	0	1	remaining		1.809465507	1.894910725	1.125540877	1.379552575	1.647111637	1.625454918	1.432003769	1.447526201	1.177205204	1.319210203	1.098305417	0.077108535	1	0.431459085	1	1	0.556220234	1	1	1	1	-1.021530113	-0.303843714	-0.77401558	-0.390810425	-0.422994748	Prss39	-16.5	Prss39-16.5
chr1	34484351	34486325	1	1	1	1	1	1	shared	all	18.9704218	14.73279904	20.49505073	18.93298982	18.5978835	20.85510401	30.62679004	27.03521207	29.340179	28.13393198	29.58578581	5.12E-06	1.33E-08	5.27E-07	6.26E-05	9.75E-05	0.000164627	7.68E-07	1.20E-05	0.000948237	0.001968196	1.013834637	1.141551871	1.126764919	0.943186047	0.900766742	Prss39	-13	Prss39-13
chr1	34510101	34510975	1	1	1	1	1	1	shared	all	10.81293886	3.333392052	5.800582966	6.454563725	6.122922365	6.21534463	5.455623658	4.505224869	4.808560351	6.257648027	5.514313567	1	0.073396514	0.000745465	0.261921598	1	1	0.397207377	0.007823006	0.974973631	1	0.302155195	0.950790281	-1.78728357	-1.289204314	0.225605117	Prss39	12	Prss39+12
chr1	34511126	34511700	1	1	0	1	0	1	combo	Th1+Th0+Treg	2.660971277	2.129351099	2.725118955	2.488542169	1.668821204	1.475449579	1.858161096	1.25513443	1.247856865	1.472720263	1.742650765	1	0.042176229	0.000399458	1	1	1	0.260742239	0.00454729	1	1	-1.330813737	1.25818719	2.492359193	-0.802148877	-0.565752719	Prss39	13	Prss39+13
chr1	34519376	34519925	0	0	0	1	0	0	unique	Treg	0.292998415	0.403511378	0.207724165	1.123597148	0.403209504	0.570918468	1.199665887	1.337723536	1.344462989	0.874850661	1.113857	0.001556793	8.88E-06	0.000948228	0.000407287	0.017154953	0.023398477	0.00021116	0.009627293	0.004988016	0.159173871	1.665542961	1.484167731	1.476836948	1.793679641	1.344505079	Cfc1	-16	Cfc1-16
chr1	34521901	34523025	0	0	0	1	1	1	combo	Treg+Th17	0.502096915	1.366960765	0.78749243	6.410285475	1.917018555	1.701771018	0.914160998	0.739110398	0.834328559	1.43520271	1.532636951	1	0.378047419	0.168034787	0.496297315	1	1	1	0.633817157	1	1	-2.181836526	-2.430319475	-1.119077742	-4.553523861	0.626003777	Cfc1	-13	Cfc1-13
chr1	34536376	34537550	1	1	0	1	1	1	combo	Th1+Th0+Treg+Th17	7.556125648	2.503008835	8.916072794	12.24051198	2.566821602	8.970128138	7.734465283	8.541041032	12.99363566	12.56686488	9.466677413	0.01633305	1	0.664595921	1	0.001603047	0.166401536	1	1	1	0.021948174	0.976270056	0.321140486	0.750684028	0.501522676	0.975894983	Cfc1	1.5	Cfc1+1.5
chr1	34549676	34550350	0	0	1	0	1	1	combo	Th2+Th17	0.825191909	7.683447594	1.433448747	0.830095546	2.257967549	2.278841244	1.254490303	2.22864978	1.698219344	1.58496656	1.233808089	1	0.034374195	0.60603056	1	0.346273916	1	0.222844947	1	1	1	-0.853044516	-0.848712029	-0.61505124	0.705067329	-1.008422066	Prss40	11	Prss40+11
chr1	34564201	34565250	1	1	1	1	1	1	shared	all	11.30501408	5.897767541	33.96125928	21.66166003	20.95757836	10.46255436	7.360462786	8.239914689	8.909900661	9.998531198	8.924655408	1	0.773109268	0.476104027	1	1	1	1	1	1	1	0.03768726	-0.500424802	-0.631445223	-0.423113037	0.435104686	Prss40	-4	Prss40-4
chr1	34578901	34580275	1	1	1	1	1	1	shared	all	2.948256243	4.086399598	6.552510726	5.08220885	5.516986085	8.021509157	5.708320633	4.098212281	3.762237919	3.923966695	4.769656602	8.34E-06	0.173972463	4.39E-06	0.000836032	2.12E-05	0.000251886	0.740248321	8.15E-05	0.009369007	0.000513227	-1.453629011	-0.559578921	-1.513955612	-1.190296053	-1.393992722	Amer3	0	Amer3-0
chr1	34601251	34602800	1	1	1	1	1	1	shared	all	5.254432655	3.283705629	4.020767501	4.323650036	3.313106786	3.130581124	4.768440503	3.571315793	3.452457044	3.686245032	2.634198913	0.000196315	0.000304346	0.259074495	0.159197598	2.21E-05	0.003960141	0.004378478	0.852127063	0.693136658	0.000534395	2.031435488	1.099889239	-1.532031834	1.404824655	2.05776303	Amer3	22.5	Amer3+22.5
chr1	34621576	34622250	1	0	0	0	1	1	combo	Th1+Th17	3.178053003	0.972536093	1.953057074	0.437238979	3.098172068	1.780662152	1.569748314	1.916111049	2.602877983	1.416050854	2.289503556	0.076261636	0.922352601	0.202172308	0.917883473	1	0.551605252	1	0.720765139	1	1	0.923682263	-0.88129545	0.707560221	0.783510005	-0.668819435	Amer3	42.5	Amer3+42.5
chr1	34642351	34643025	1	1	0	1	1	1	combo	Th1+Th0+Treg+Th17	2.317476351	2.056896382	3.15913239	2.438661381	2.353926171	2.22142114	2.013672713	1.361008548	1.878715049	1.791154273	1.709640224	1	1	1	1	1	1	1	1	1	1	-0.683557181	-0.216119327	-0.593600212	-0.737722684	-0.267238808	Arhgef4	-35.5	Arhgef4-35.5
chr1	34677726	34678875	0	1	0	0	0	1	unique	Th0	0.895760915	2.042280637	2.692686175	1.344581789	1.025009613	1.937982815	2.076700568	2.161084081	1.950148301	2.063429204	1.564535881	0.647911608	0.185863334	1	1	1	1	0.775530377	1	1	1	-1.954051719	0.81644257	0.172507547	0.719265855	0.678749222	Arhgef4	0	Arhgef4+0
chr1	34738251	34739025	1	1	0	1	1	1	combo	Th1+Th0+Treg+Th17	2.406063969	2.00597972	3.080645678	2.77607977	2.240597078	2.120617338	1.210725526	0.967519922	1.287454476	1.447456386	1.528051292	0.959421417	0.455293211	1	0.081666018	1	1	1	1	0.425642769	1	-0.970022769	-0.744034737	-0.823742897	-0.861566913	-0.849224335	Arhgef4	60.5	Arhgef4+60.5
chr1	34749226	34750150	1	1	0	0	1	1	combo	Th1+Th0+Th17	1.415976683	1.828148081	3.109221333	1.365410646	1.588782131	2.4376676	2.437217406	2.375443168	1.693573389	1.887982223	1.703338442	1	1	1	1	1	1	1	1	1	1	-0.733090952	0.495316058	0.626815459	0.713613905	-0.666607343	Arhgef4	-52	Arhgef4-52
chr1	34750251	34751125	0	1	0	0	0	1	unique	Th0	0.464833465	1.366960765	1.941606913	0.991169008	0.770279667	2.307450715	0.960835498	0.870495353	0.468361796	0.723915264	1.347341323	7.47E-06	2.40E-05	0.011043879	0.001362325	9.59E-05	0.000228887	0.000496915	0.078174494	0.014344401	0.001939351	-3.011681947	-1.955339358	-1.333800709	-1.397540614	-1.97124894	Arhgef4	-51	Arhgef4-51
chr1	34801226	34802875	1	1	1	1	1	1	shared	all	30.3719684	26.31556485	31.01130562	40.98491715	28.98878053	45.84821675	46.70080947	33.56138218	35.53112085	29.80753744	31.6113012	1	0.017150953	0.842492678	1	1	1	0.128607999	1	1	1	-0.625235472	0.896736451	-0.237722387	-0.841663496	-0.501853155	Arhgef4	0.5	Arhgef4+0.5
chr1	34811351	34813175	1	1	0	1	1	1	combo	Th1+Th0+Treg+Th17	3.091373202	5.239064771	4.034752294	6.18487298	4.255141377	4.906103657	4.017156654	4.12771482	3.994559539	3.633506834	3.676382281	1	0.161156233	0.867017381	1	1	1	0.701719693	1	1	1	-0.762075437	-0.428433204	-0.932106147	0.839783206	-0.874771061	Arhgef4	10.5	Arhgef4+10.5
chr1	34824051	34824825	0	1	0	1	0	1	combo	Th0+Treg	2.340607952	2.046283354	7.226194201	6.411053549	3.148388688	3.939648581	3.183313031	2.557568584	4.83662861	3.499638444	3.522504755	0.159447744	1	1	0.7048479	1	0.935034014	1	1	1	1	0.668471198	-0.771888297	0.392735172	-0.687579745	0.215455409	Fam168b	18.5	Fam168b+18.5
chr1	34825576	34826625	1	1	1	1	1	1	shared	all	18.83219063	15.25551604	13.44209814	22.85925127	25.02121745	15.11570959	14.89810574	13.07159095	14.59867727	14.27991885	12.82765731	1	0.137803927	0.189014307	1	1	1	0.627839672	0.688196187	1	1	0.330942704	0.473440311	0.277244366	-0.253698369	0.379373214	Fam168b	17	Fam168b+17
chr1	34828826	34829525	1	1	0	1	1	1	combo	Th1+Th0+Treg+Th17	6.265743726	3.397235101	5.304359817	8.669515767	8.097771524	4.677406594	4.344195983	4.001834468	3.335637238	3.698941953	4.306394652	1	1	1	1	1	1	1	1	1	1	-0.479552577	0.336934558	-0.32715714	-0.382418755	-0.329979949	Fam168b	14	Fam168b+14
chr1	34831076	34831875	1	1	1	1	1	1	shared	all	3.579036136	4.423444415	4.808621524	15.30104318	10.19862561	5.508033784	5.176619276	6.612065928	4.641394866	5.027639201	3.506422276	1	0.163399929	1	0.079538543	1	1	0.708265407	1	0.417425988	1	0.573287411	0.918582064	0.725101256	0.464300661	0.674121423	Fam168b	11.5	Fam168b+11.5
chr1	34832301	34832925	1	0	0	0	0	1	unique	Th1	2.007637331	1.535868733	2.055535032	3.490721797	1.581166362	2.120839381	1.845533111	1.642387372	1.893563045	1.564353729	1.4027063	1	1	0.113943753	1	1	1	1	0.481129175	1	1	-0.89090779	-0.205640043	-1.170812101	-0.46296891	-0.31446974	Fam168b	10.5	Fam168b+10.5
chr1	34834851	34835675	1	1	0	1	1	1	combo	Th1+Th0+Treg+Th17	2.289283783	1.922140855	4.332532497	4.935638781	2.47800179	3.093465318	3.059893091	2.864701821	3.286122506	2.818196638	2.220812865	1	1	0.167041059	1	1	1	1	0.631215926	1	1	0.427966425	0.503094226	-1.569797611	0.490598337	-0.91965707	Fam168b	8	Fam168b+8
chr1	34842126	34844075	1	1	1	1	1	1	shared	all	28.60182022	25.85176994	36.03295891	40.3257133	23.82519713	35.46006907	29.9119706	26.40849372	33.06036971	30.73274324	32.50846732	0.013954071	0.002317747	0.006812399	0.001053856	0.000144749	0.146632025	0.024608153	0.052215195	0.011486295	0.00277478	0.420787683	-0.801075393	0.79395122	-1.075752058	-1.050263554	Fam168b	0	Fam168b-0
chr1	34849476	34850325	1	1	1	1	1	1	shared	all	10.31736014	11.19496737	14.51508092	13.65050332	10.34448346	16.39394547	22.55220095	16.55878387	21.29201036	17.95790656	17.95192723	0.001167667	8.94E-06	0.029267295	0.881297227	0.491661088	0.018308328	0.00021248	0.171323892	1	1	0.75329589	0.85458922	0.604783868	0.39494757	0.424847366	Plekhb2	0	Plekhb2-0
chr1	34851151	34852950	1	1	1	1	1	1	shared	all	30.55312064	24.37405033	40.13834954	27.10101786	41.7312601	25.77858674	21.45899703	23.89974016	22.41573977	21.81517454	22.47296988	0.210421111	1	0.450678714	0.150022028	1	1	1	1	0.664774104	1	-0.803669015	0.355832163	0.503423975	0.586886839	0.617031916	Plekhb2	2	Plekhb2+2
chr1	34866826	34868100	1	1	1	1	1	1	shared	all	5.050395121	5.905920092	7.417165326	7.850367994	6.009984439	3.387897619	2.779795356	2.468115194	2.193677612	2.641874457	2.767467043	1	0.286083936	1	1	1	1	1	1	1	1	-0.61645661	0.296622331	-1.063187939	-0.739018352	0.346561932	Plekhb2	17.5	Plekhb2+17.5
chr1	34891451	34892200	1	1	0	0	1	1	combo	Th1+Th0+Th17	1.814176124	1.353116141	1.947271386	1.613549607	1.521827818	1.664742819	1.387108093	1.043265914	1.209807882	0.983638627	0.996364428	1	1	1	1	0.299235032	1	1	1	1	1	-0.578418055	-0.649574104	-0.908357428	-0.876269233	-1.030097438	Plekhb2	42	Plekhb2+42
chr1	34896251	34897575	1	1	1	1	1	1	shared	all	3.605950456	4.038402532	3.914432418	3.52831312	3.227150127	2.463980065	1.738816166	2.553497257	1.849840058	2.00860461	1.76839696	1	1	0.557514212	0.83241854	1	1	1	1	1	1	-0.497968355	0.697753001	-1.312259461	-2.211671594	-0.910529327	Plekhb2	47	Plekhb2+47
chr1	35385451	35385850	0	1	0	1	0	1	combo	Th0+Treg	0.71375191	0.625337366	1.211378196	0.954345759	0.846280922	0.799643642	0.458405638	0.300855264	0.336859058	0.782902368	0.434055478	1	1	1	0.07111433	1	1	1	1	0.383549991	1	-0.549138156	-0.19655006	-0.531075393	-1.74085747	0.651670873	Plekhb2	535.5	Plekhb2+535.5
chr1	35388101	35388550	0	0	0	0	0	1	remaining		1.000686526	1.525714824	1.147482347	0.958050686	1.106066296	0.699246409	0.63999952	0.405574307	0.319931784	0.46423128	0.535934423	0.527638906	1	1	1	1	1	1	1	1	1	-1.551196534	-0.210579263	-0.961138798	-0.911241284	-1.223343661	Plekhb2	538.5	Plekhb2+538.5
chr1	35447126	35447500	1	0	0	0	0	0	unique	Th1	0.593189005	0.382744442	0.283555031	0.301828838	0.259914233	0.307531951	0.222323999	0.25264603	0.139008814	0.243866051	0.137577733	1	0.497847485	0.513310886	1	1	1	1	1	1	1	-0.547956704	1.162689823	-2.118177335	0.911852793	0.841586196	Plekhb2	597.5	Plekhb2+597.5
chr1	35574676	35575550	0	1	1	0	1	1	combo	Th0+Th2+Th17	0.83902543	3.722124651	4.136260541	0.534334871	1.512274893	2.590804589	2.383803341	2.157338969	2.18002877	2.799826709	2.015711623	1	1	1	1	1	1	1	1	1	1	0.331627918	0.183351166	-1.045022454	0.649581155	0.63073015	Hs6st1	-493.5	Hs6st1-493.5
chr1	35580201	35580775	1	0	1	0	0	1	combo	Th1+Th2	1.211238449	2.492854926	0.897563424	0.793995224	0.62480462	1.561587352	1.722272568	1.379352716	0.942132135	1.785611092	1.58689899	0.156599824	0.549684146	0.436797832	1	0.134796828	0.923797543	1	1	1	0.778638554	-1.074489829	0.557000381	0.750300893	0.442636784	0.763193019	Hs6st1	-488	Hs6st1-488
chr1	35587901	35588200	1	0	0	0	0	0	unique	Th1	1.026147424	0.964383542	0.94747448	0.4658843	0.22716474	0.40696132	0.673839407	0.379252764	0.606952177	0.597509662	0.699886683	0.167817907	0.808577813	0.355339574	1	0.356513945	0.967289571	1	1	1	1	1.332540908	0.746948661	0.99483118	0.520701767	1.035898095	Hs6st1	-480.5	Hs6st1-480.5
chr1	35590851	35591175	0	0	0	0	0	1	remaining		0.712298488	0.89561954	0.367585002	0.236721731	1.024003807	0.355593109	0.224767496	0.465729761	0.359150037	0.526514428	0.618621596	1	1	0.6838277	1	1	1	1	1	1	1	0.543921691	-0.385771725	0.871477585	0.87270968	0.772134626	Hs6st1	-477.5	Hs6st1-477.5
chr1	35629901	35630375	1	0	0	0	1	1	combo	Th1+Th17	2.061641146	0.585033732	0.619674915	0.200259946	1.447729946	0.605180385	0.809480766	0.553279195	0.876172308	0.675211157	0.713870938	1	0.012629148	1	0.671007283	1	1	0.100408593	1	1	1	1.150948383	1.25475819	0.851648397	-0.47953759	0.528814813	Hs6st1	-438.5	Hs6st1-438.5
chr1	35652826	35653875	1	1	1	1	1	1	shared	all	6.143552224	4.482825629	3.977126988	3.729553294	5.774232658	4.610988023	2.722012372	2.848685959	2.773416181	3.424267344	2.750244036	0.85816195	0.035978215	0.012144883	0.004442665	1	1	0.230721541	0.084497542	0.039760594	1	-1.084192824	-0.930762688	-1.339172428	-2.159688212	0.079203128	Hs6st1	-415	Hs6st1-415
chr1	35662751	35663400	0	1	0	0	1	1	combo	Th0+Th17	0.537381418	1.055603838	3.310794121	0.39892473	2.750648385	1.053136217	0.707519521	1.830363447	1.838340092	1.413970238	2.479430198	0.000704212	1	3.62E-05	0.004589446	0.506262987	0.011854108	1	0.000540399	0.040848902	1	1.479172177	-0.533723506	1.467592592	1.323812048	0.746847735	Hs6st1	-405.5	Hs6st1-405.5
chr1	35669251	35669825	1	0	0	0	1	0	combo	Th1+Th17	1.26995288	1.096678592	0.865494286	0.351303016	1.213808563	0.493165942	0.352622668	0.343516226	0.411212537	0.66196092	0.241177012	1	1	1	1	1	1	1	1	1	1	0.832737054	-0.568595487	-0.894580583	-1.12692206	1.006272706	Hs6st1	-399	Hs6st1-399
chr1	35697726	35698150	0	0	0	1	0	0	unique	Treg	0.395542707	0.643643826	0.451614973	1.346434253	0.356136752	0.45392749	0.465578292	0.296177837	0.620694742	0.53322069	0.310709076	0.967721764	1	1	1	1	1	1	1	1	1	1.177340543	0.238369447	-1.006382717	-0.973266044	0.725196157	Hs6st1	-370.5	Hs6st1-370.5
chr1	35702026	35702675	1	0	0	0	1	1	combo	Th1+Th17	2.058559127	1.739388262	0.719618242	0.626596298	1.05421207	1.341146973	1.406563175	1.3050447	1.48359456	1.13951873	1.385227098	1	1	0.876068793	1	1	1	1	1	1	1	0.368006478	-0.461288228	0.217037882	0.510921473	-0.506577028	Hs6st1	-366	Hs6st1-366
chr1	35703076	35703425	0	0	0	0	1	0	unique	Th17	0.823212962	0.409203452	0.303567939	0.227052803	0.957523556	0.307561025	0.307793428	0.620419214	0.123256805	0.323145647	0.298797683	0.217470537	1	1	0.156934089	0.300697021	1	1	1	0.686096295	1	-2.124409815	0.909722851	-0.977208777	1.197947434	1.501119272	Hs6st1	-365	Hs6st1-365
chr1	35708351	35709675	1	0	1	1	1	1	combo	Th1+Th2+Treg+Th17	2.875883466	4.728338149	1.803202691	4.679683354	2.926089368	2.363724127	2.410670395	1.902281687	2.877091688	3.221873957	2.738644027	1	0.911577199	0.52369225	1	0.07162696	1	1	1	1	0.487429363	0.774565618	0.666746387	0.801269809	-1.310491059	0.995198699	Hs6st1	-359.5	Hs6st1-359.5
chr1	35721551	35721925	1	0	0	0	0	0	unique	Th1	0.871578264	0.920848311	0.587363349	0.349812016	0.711008669	0.340644193	0.212036272	0.3112419	0.633733098	0.224316107	0.286807556	1	0.22852832	1	1	1	1	0.893860728	1	1	1	0.827856695	-1.318991152	-0.893289927	-0.229537721	-1.155620617	Hs6st1	-346.5	Hs6st1-346.5
chr1	35726726	35727025	0	0	0	1	0	0	unique	Treg	0.708288571	0.874852603	1.243326121	0.936498903	0.655167117	0.538682349	0.5910191	0.608432338	0.506921656	0.405572981	0.522493293	1	1	1	1	1	1	1	1	1	1	-0.603069499	0.606189114	-0.312965449	0.287776951	-0.501388891	Hs6st1	-341.5	Hs6st1-341.5
chr1	35730226	35730600	1	0	0	0	0	0	unique	Th1	0.928839273	0.750710104	0.279697906	0.271692517	0.458253001	0.316552248	0.205400283	0.239242349	0.099783553	0.172289277	0.222673606	0.319904469	1	1	1	1	1	1	1	1	1	-2.532470621	-0.733705332	-0.874393929	0.072963282	-0.473744542	Hs6st1	-338	Hs6st1-338
chr1	35733976	35734900	1	0	0	0	0	0	unique	Th1	3.721750722	0.844702878	0.437508966	0.384782801	0.330702219	0.991952725	0.477083572	1.187143051	0.668144103	1.003263363	1.097750066	1	0.670618639	1	1	1	1	1	1	1	1	0.933326109	-2.668708229	1.057834669	1.43569328	0.87313348	Hs6st1	-334	Hs6st1-334
chr1	35737826	35738600	1	1	0	1	0	1	combo	Th1+Th0+Treg	1.431438801	2.2697987	1.53544185	2.132508851	0.415476335	1.271024077	0.946101728	1.380365012	1.032934825	1.572616924	1.703943862	1	1	1	1	0.529317081	1	1	1	1	1	-0.973470006	-0.703178456	0.481693378	0.938431135	0.85757324	Hs6st1	-330	Hs6st1-330
chr1	35759501	35760150	0	1	0	1	1	1	combo	Th0+Treg+Th17	0.714854982	1.295736285	2.258915168	3.006733339	1.354994393	1.247404667	1.057078637	0.619974049	0.809369743	1.073751849	1.394820752	1	1	0.042818612	0.64518673	1	1	1	0.230419604	1	1	-1.129484735	0.881790214	0.884407498	-1.152120154	0.575731282	Hs6st1	-308.5	Hs6st1-308.5
chr1	35765676	35766000	0	1	0	0	1	1	combo	Th0+Th17	0.756128348	1.452029868	1.651419746	1.443168681	2.081899459	0.690671122	0.825735268	0.854500305	0.58969358	0.687058278	0.886264097	1	0.7524728	0.013331305	0.085065692	1	1	1	0.091251619	0.439113561	1	0.466680696	0.53094015	1.048583726	1.015389135	0.427717819	Hs6st1	-302.5	Hs6st1-302.5
chr1	35779626	35779925	1	0	0	0	0	0	unique	Th1	0.869547294	0.487350243	0.597612231	0.171253161	0.996881335	0.257761614	0.198581017	0.153636196	0.156925028	0.095081829	0.323449613	1	1	0.054383949	1	0.034526809	1	1	0.277061949	1	0.277761239	-1.076852166	0.271854199	1.218421569	-1.880348925	-2.8809768	Hs6st1	-288.5	Hs6st1-288.5
chr1	35796851	35797800	1	1	1	1	1	1	shared	all	7.433479751	7.281641492	14.85638043	34.21576567	7.600515211	11.29525195	10.15134252	11.34993794	9.722223781	13.591301	12.00570823	0.895846215	1	0.051488916	0.75152936	0.003311045	1	1	0.265603924	1	0.0406136	-0.86449591	0.498300249	-1.027007179	0.424119149	0.744028556	Hs6st1	-271	Hs6st1-271
chr1	35812851	35814125	1	1	1	1	1	1	shared	all	8.952853688	13.60628087	10.26199604	12.05264566	7.160001596	9.198311584	10.87536068	8.280915626	7.736693055	9.063578243	9.419993749	0.001029661	2.78E-08	2.39E-12	0.644420216	0.000832249	0.016430365	1.44E-06	1.68E-10	1	0.012532661	2.749623069	2.459637387	3.70243619	2.005213925	2.192143597	Hs6st1	-255	Hs6st1-255
chr1	35816926	35817300	0	1	0	0	0	0	unique	Th0	0.664108361	0.435662462	1.913273685	0.891091116	0.586847612	0.462733019	0.416345124	0.46281351	0.14703958	0.609440043	0.647071185	0.546689889	0.906541492	1	1	0.875581297	1	1	1	1	1	-2.261522325	-0.290094135	0.443948063	0.394919971	0.9820983	Hs6st1	-251.5	Hs6st1-251.5
chr1	35820151	35820750	1	1	0	1	0	1	combo	Th1+Th0+Treg	1.951829743	0.915156237	2.079041423	1.796942926	0.803787601	0.869573057	1.258745321	0.741316739	0.754470629	0.589890099	0.461933025	1	0.438952687	1	1	0.870471802	1	1	1	1	1	0.558234768	0.699467812	-0.811426366	-1.982003196	-0.304554793	Hs6st1	-248	Hs6st1-248
chr1	35825676	35826175	0	0	0	0	0	1	remaining		1.108694157	1.688930719	1.403186957	0.454724372	0.529801339	0.911164708	1.021647331	0.929921413	1.086744614	0.763281865	1.399733576	1	1	0.179465708	1	1	1	1	0.663876371	1	1	0.822632343	0.462846606	0.834890438	0.538952299	0.381667035	Hs6st1	-242.5	Hs6st1-242.5
chr1	35834176	35834725	1	1	0	1	0	1	combo	Th1+Th0+Treg	1.609613064	1.077141894	2.075063084	2.502684098	1.293903221	1.089031526	0.923637152	1.11496308	2.851653796	1.663987911	2.235725899	5.17E-06	1	1.05E-07	0.627225049	0.001264163	0.000166108	1	2.80E-06	1	0.017893252	1.802843525	0.463815019	1.927189056	0.819225577	1.389067512	Hs6st1	-234	Hs6st1-234
chr1	35839351	35839975	1	1	1	1	1	1	shared	all	2.041118062	2.880357287	2.091218868	2.231457206	2.876746047	1.400069661	1.15897092	0.908885083	1.502345966	0.960040345	1.367474102	1	1	1	1	1	1	1	1	1	1	1.086566069	-0.372466128	0.738566286	-0.760751057	-0.843935511	Hs6st1	-228.5	Hs6st1-228.5
chr1	35842601	35843000	0	0	1	0	0	0	unique	Th2	0.361361276	1.481720475	0.407610818	0.610601906	0.44175501	0.422624249	0.378137062	0.412742305	0.378889132	0.267556059	0.257814843	1	1	1	1	0.240643536	1	1	1	1	1	-0.377589515	-0.319110538	-0.46913831	0.351774056	-1.843139346	Hs6st1	-225.5	Hs6st1-225.5
chr1	35845551	35845875	1	0	0	0	0	0	unique	Th1	1.057772361	0.641642467	0.231715412	0.152276768	0.533039295	0.426511244	0.302381689	0.527402817	0.41309902	0.43795814	0.640143333	0.36520121	1	1	0.316644073	1	1	1	1	1	1	0.950102078	-0.542020124	0.468210175	1.016031041	0.635476505	Hs6st1	-222.5	Hs6st1-222.5
chr1	35846476	35847000	0	1	0	0	0	0	unique	Th0	1.677450401	1.354346379	1.583424344	1.118401221	0.704552336	0.860242633	0.650238926	0.759883668	0.906091582	0.69377724	1.099201069	1	1	1	1	1	1	1	1	1	1	0.635979825	-0.317636328	0.587478166	-0.74410035	0.344115093	Hs6st1	-221.5	Hs6st1-221.5
chr1	35848351	35849075	1	0	0	0	0	0	unique	Th1	2.618419664	2.676837758	1.085272633	0.916392973	0.606628694	1.119733363	1.391970377	0.853385885	1.039117917	1.283839592	1.112692017	1	0.810834842	0.503844114	1	0.654834952	1	1	1	1	1	-0.66237482	0.829605714	1.0551502	-1.100744167	0.982111287	Hs6st1	-219.5	Hs6st1-219.5
chr1	35851651	35852725	1	1	1	1	1	1	shared	all	3.247921309	5.767014732	6.66197565	11.41874367	3.193604278	5.630979183	5.578144783	6.94750633	5.074182646	6.962337872	6.39544247	1	0.39131103	0.067290112	0.003542656	0.053826704	1	1	0.325800294	0.032713889	0.393098977	0.434963734	0.908683474	0.707393689	1.029774224	0.713094066	Hs6st1	-216	Hs6st1-216
chr1	35862101	35863175	1	0	0	0	0	1	unique	Th1	3.37319483	2.289335397	1.577396229	1.0071634	1.081833381	1.724486958	1.473692458	1.802725893	1.755747485	1.519103719	1.457118043	0.082466951	1	1	1	1	0.585153845	1	1	1	1	1.191782129	-0.376302665	-0.415516843	0.743798213	-0.646746281	Hs6st1	-206	Hs6st1-206
chr1	35863551	35864375	0	0	0	0	1	1	unique	Th17	0.573016271	1.721081803	0.457643088	0.582318048	2.651264907	0.98636046	0.824190143	0.693188815	0.914168703	0.894475397	1.154425267	1	1	1	1	1	1	1	1	1	1	-1.258884547	0.713798424	0.873231289	-0.893982801	-0.988881848	Hs6st1	-204.5	Hs6st1-204.5
chr1	35877601	35877950	0	0	0	0	1	0	unique	Th17	0.170982088	0.539038025	0.415567496	0.236721731	1.014162046	0.281875984	0.298314391	0.217699028	0.16286897	0.179004005	0.05460454	1	1	0.032547784	0.669669614	1	1	1	0.186648906	1	1	0.41366263	-0.274656146	-4.157209815	-2.460565231	-0.690602215	Hs6st1	-190.5	Hs6st1-190.5
chr1	35889976	35891125	1	1	1	1	1	1	shared	all	4.143256939	4.392835572	8.140638644	7.944843349	6.474839047	7.002940996	6.676123455	6.407428921	6.525022365	7.520262291	7.699311319	1	1	0.023989847	1	0.183099722	1	1	0.146462688	1	0.964644596	0.803851295	0.389724164	0.72361659	0.419964776	0.681677847	Hs6st1	-178	Hs6st1-178
chr1	35904026	35904375	0	1	0	0	1	0	combo	Th0+Th17	0.30009035	0.508117179	1.397280056	0.338290624	1.129810929	0.502311526	0.32948698	0.374515196	0.374515143	0.48119386	0.631026296	1	1	0.836658681	1	1	1	1	1	1	1	0.745625624	-0.554907217	0.795699228	-1.049116279	0.730850057	Hs6st1	-164	Hs6st1-164
chr1	35913326	35914175	1	1	1	0	1	1	combo	Th1+Th0+Th2+Th17	6.528268493	3.353240752	3.78664072	1.293978075	12.20127033	3.462875304	2.893740074	3.403544529	2.923313196	2.978753188	3.633720251	1	1	0.44536451	0.606329169	0.460126803	1	1	1	1	1	0.904381521	0.700137744	1.108149827	-2.015981106	1.235020484	Hs6st1	-154.5	Hs6st1-154.5
chr1	35925851	35926875	0	0	1	1	0	1	combo	Th2+Treg	0.809029091	4.136857141	0.931924767	3.002621802	0.450598951	1.882838738	2.095627496	1.999470206	1.202310998	1.58250479	1.47665788	0.45032967	0.65569427	1	0.040512175	1	1	1	1	0.247860056	1	-1.66114972	0.617891538	-0.928212858	1.083860643	-1.165806749	Hs6st1	-142	Hs6st1-142
chr1	35933651	35934625	1	1	1	0	1	1	combo	Th1+Th0+Th2+Th17	1.567061451	3.736740395	2.362958047	1.063324506	3.307075485	1.621256747	1.402069009	1.509948137	1.680818988	1.199273784	1.892336304	1	1	0.13934929	1	0.64840922	1	1	0.55554999	1	1	1.175012773	0.004164026	1.462080453	0.399811727	1.345661012	Hs6st1	-134.5	Hs6st1-134.5
chr1	35934751	35936000	1	1	1	1	1	1	shared	all	1.84545071	3.753816616	5.030086005	4.837413352	7.428397924	4.289335733	2.379619019	3.266530347	2.856550454	2.308822509	1.923165675	0.13882836	0.501439834	0.049518846	1	0.029032451	0.84941123	1	0.257730263	1	0.242474218	-1.336085301	-1.029260506	-1.208563658	-0.826175134	-1.014703388	Hs6st1	-133	Hs6st1-133
chr1	35936276	35936925	1	0	0	0	0	1	unique	Th1	1.300877117	2.130581338	1.491316481	0.750846511	0.604993264	1.386232711	0.838532717	1.158514371	1.103431962	1.163877772	0.716951313	1	1	0.111195562	1	1	1	1	0.472764946	1	1	-0.736991259	-0.689969846	-1.485220655	0.343176025	-0.628072926	Hs6st1	-132	Hs6st1-132
chr1	35945376	35946150	1	0	1	0	1	1	combo	Th1+Th2+Th17	4.825256954	8.780899156	0.995699402	0.839764475	6.874793093	3.157482301	2.83848825	2.988636234	2.710244395	2.585519875	2.818246362	1	1	1	1	1	1	1	1	1	1	0.881959289	0.52542806	0.297908511	0.498911513	-0.526604576	Hs6st1	-122.5	Hs6st1-122.5
chr1	35971551	35972300	1	0	0	0	1	1	combo	Th1+Th17	1.636177035	1.250970816	0.617625139	1.19950272	2.41867765	1.08153324	1.152754594	0.974182615	1.150602825	0.968220281	0.972462908	1	0.619955154	1	1	1	1	1	1	1	1	0.508758906	0.818628901	-0.607735392	0.816277609	-0.517840563	Hs6st1	-96.5	Hs6st1-96.5
chr1	35981051	35981500	0	0	1	0	0	1	unique	Th2	0.453556438	2.348404609	0.315624169	0.474062228	0.774373729	0.815463517	0.91723597	1.135755835	0.58560432	0.939879226	0.761429101	0.472304167	1	1	1	1	1	1	1	1	1	-0.540195905	0.965154742	0.351076205	0.660058506	-0.525055951	Hs6st1	-87	Hs6st1-87
chr1	36025001	36025725	1	0	0	0	0	0	unique	Th1	1.714538676	1.330347846	0.519489161	0.636265226	0.990764968	0.74298281	0.896038242	0.531735875	0.77645131	0.536293634	0.42616993	1	0.903585643	1	1	0.58225834	1	1	1	1	1	0.937196428	0.851880468	-0.994335023	-1.763512428	-1.391249636	Hs6st1	-43	Hs6st1-43
chr1	36064401	36065625	1	1	1	1	1	1	shared	all	13.61677698	13.10510192	16.13467191	17.37276862	12.08959961	13.32188762	10.4597996	8.612532264	9.905339525	10.51661896	8.926898622	1	1	0.10934616	0.525482975	1	1	1	0.46730775	1	1	0.700332775	0.637688114	-0.55790125	-0.480632578	0.606760907	Hs6st1	-3.5	Hs6st1-3.5
chr1	36067801	36069850	1	1	1	1	1	1	shared	all	30.421716	30.34073084	35.98098721	35.70161744	30.12985907	43.75144839	32.32008519	22.07322631	29.77138868	22.26606308	27.84801354	4.22E-06	5.11E-09	4.88E-07	2.59E-09	9.25E-11	0.00013868	3.38E-07	1.12E-05	1.01E-07	8.82E-09	-1.574670047	-1.590185729	-1.627750075	-2.165599164	-2.275244861	Hs6st1	0.5	Hs6st1+0.5
chr1	36073076	36073775	1	1	0	1	1	1	combo	Th1+Th0+Treg+Th17	11.0501779	2.30518138	6.250146114	7.225366858	10.03610881	5.862130294	5.370277618	4.179686966	7.58175156	6.093510508	7.157122012	6.40E-06	0.755763146	0.000317234	1	0.067302503	0.000200099	1	0.003710642	1	0.465227439	1.041052353	0.375643981	0.884143224	-0.40715006	0.585831218	Hs6st1	5	Hs6st1+5
chr1	36078826	36080125	1	1	0	1	1	1	combo	Th1+Th0+Treg+Th17	5.38191232	4.697729305	4.186414025	5.934474945	7.023621909	4.867782414	3.072343553	3.608691897	4.28579916	3.330009823	2.943636709	1	1	0.603893949	0.248404047	1	1	1	1	0.940029966	1	0.097963035	1.059622705	-0.863830687	-1.102569431	-0.718804902	Hs6st1	11	Hs6st1+11
chr1	36088526	36088975	0	0	0	0	1	0	unique	Th17	0.406819734	1.394650013	0.471506667	0.567814656	0.546458606	0.641707151	0.623528798	0.442080895	0.417914052	0.566606644	0.400738673	1	1	1	1	1	1	1	1	1	1	-0.665722043	-0.448468408	-0.865726301	-1.254217275	-0.859298401	Hs6st1	20.5	Hs6st1+20.5
chr1	36089151	36089950	0	1	0	0	0	0	unique	Th0	1.272684549	2.055666143	1.605365815	0.72369219	1.288662144	1.102831303	0.590328759	1.342037108	1.047403401	0.990353355	0.816355051	1	1	1	1	1	1	1	1	1	1	0.726754034	-0.399078963	-1.236536891	0.867866727	0.74059155	Hs6st1	21	Hs6st1+21
chr1	36090376	36091000	0	0	0	0	0	1	remaining		0.584293298	2.015362509	0.951331605	0.57264912	0.833076448	1.041069581	0.775979666	1.343028234	0.305872687	0.761109522	0.456792015	0.211525181	1	0.458924479	1	1	1	1	1	1	1	-1.822214894	-0.409224903	-1.086984726	0.877512004	-0.697037334	Hs6st1	22.5	Hs6st1+22.5
chr1	36095401	36097275	1	1	0	1	1	1	combo	Th1+Th0+Treg+Th17	9.482017186	4.977394267	3.685496115	5.294654099	6.917480693	4.377365097	3.541369641	3.799988733	3.625640985	3.507497772	3.039640923	1	0.857586527	1	1	1	1	1	1	1	1	-0.635952535	0.805233233	-1.022823939	-1.986390389	0.775502688	Hs6st1	28	Hs6st1+28
chr1	36104976	36105700	0	1	0	0	0	1	unique	Th0	0.59301383	1.612014166	1.147603561	0.666763011	0.70896015	1.137189611	1.030392267	1.261027073	1.008486649	1.075657479	1.246063336	1	0.803628795	0.862952678	1	1	1	1	1	1	1	-0.714163081	0.799160834	0.847675684	0.899135965	0.856088456	Hs6st1	37	Hs6st1+37
chr1	36106051	36106900	1	1	0	0	1	1	combo	Th1+Th0+Th17	1.630363346	1.728004115	3.39880243	1.280965683	1.804146548	1.668795042	0.991187736	1.292086183	0.86650421	1.281202836	1.788534201	1	0.069150817	1	0.388147244	1	1	0.379984742	1	1	1	-0.831101415	-1.09613945	-0.751590881	-1.180379636	-0.740985214	Hs6st1	38	Hs6st1+38
chr1	36112901	36113475	1	0	0	0	0	1	unique	Th1	2.36747025	2.185500716	0.633538494	0.351303016	1.634630926	0.836734564	0.532306703	0.78440338	1.188141943	0.744313461	0.822632127	0.340802191	0.763413899	0.000495181	1	1	1	1	0.005485232	1	1	1.230770021	-1.033924443	2.474172786	0.924376055	1.428356196	Hs6st1	45	Hs6st1+45
chr1	36116601	36117075	0	0	0	0	1	1	unique	Th17	0.927035501	1.184208172	1.787046908	0.738195582	3.050198075	0.814127081	0.726077351	1.193662965	0.600088892	0.824087105	0.680616177	1	1	1	1	1	1	1	1	1	1	-0.917204363	0.415862818	0.403126985	0.655764837	0.64591589	Hs6st1	48.5	Hs6st1+48.5
chr1	36118226	36118575	0	0	0	0	0	1	remaining		0.304625792	0.508117179	0.501526029	0.348321015	0.422150186	0.611149718	0.59058794	0.655710586	0.404990873	0.446745018	0.401024693	1	1	1	1	1	1	1	1	1	1	-0.984157221	-0.411233849	-0.497434941	0.654397395	-0.859951009	Hs6st1	50	Hs6st1+50
chr1	36126051	36126600	0	0	1	0	1	1	combo	Th2+Th17	1.740525099	3.562911473	1.425370856	0.750846511	6.690540809	2.012423289	2.068670291	2.256145883	2.329710652	2.140409317	2.885920866	0.076354529	0.009398159	0.029431113	0.416343332	0.165851941	0.552032869	0.07894968	0.172104399	1	0.901052273	0.914271718	0.914078868	0.936409215	0.765596797	0.794732023	Hs6st1	58	Hs6st1+58
chr1	36127326	36128025	1	1	1	1	1	1	shared	all	4.357066055	4.383911901	2.979258645	2.048425351	6.716113495	3.01437794	2.02548597	1.955613514	1.913095029	2.313473555	1.99444699	1	1	1	0.422916202	1	1	1	1	1	1	-0.595536602	-0.29929451	-0.484012292	-0.771918409	-0.378751659	Hs6st1	59.5	Hs6st1+59.5
chr1	36128901	36129575	1	1	1	1	1	1	shared	all	4.798044307	4.31391766	6.440268741	4.631700177	5.160866932	5.514088817	3.783799075	3.814545805	4.42994981	4.183208711	4.453763361	1	1	0.273426208	1	1	1	1	0.883418386	1	1	-0.832881462	-0.322666308	-0.563632027	-0.469374485	0.3600467	Hs6st1	61	Hs6st1+61
chr1	36131101	36131725	1	0	1	1	0	1	combo	Th1+Th2+Treg	1.958746504	3.696436761	1.913273685	5.869774448	1.607205952	3.179308008	2.763006765	3.422899665	3.359767332	2.917611953	1.967655691	1	1	1	0.927324564	1	1	1	1	1	1	0.484204164	0.27626457	-0.765705655	0.535529681	0.378160446	Hs6st1	63	Hs6st1+63
chr1	36134401	36134900	1	1	1	1	1	1	shared	all	3.7934228	4.390063093	5.573806792	5.610837022	4.48062952	2.506888331	1.893325359	2.106051219	1.044544987	1.717859555	1.219342755	0.107808398	1	0.158688864	1	1	0.709470541	1	0.608285763	1	1	-1.502987022	0.630182232	-1.287291201	-0.944061237	-0.885577441	Hs6st1	66	Hs6st1+66
chr1	36136201	36137025	0	1	0	0	1	1	combo	Th0+Th17	2.544768639	2.671916804	2.637716715	1.816642245	3.532899054	2.128460747	2.132911287	2.468904729	1.929865989	1.720246532	2.284789346	1	1	1	0.204922356	0.845175457	1	1	1	0.826186719	1	-0.6469509	0.474233678	0.423363286	0.782900298	-0.937349837	Hs6st1	68	Hs6st1+68
chr1	36137826	36138525	1	0	0	1	1	1	combo	Th1+Treg+Th17	6.01299054	3.250324307	1.887111448	1.797304389	5.844313734	3.272677686	2.69407267	2.466354018	2.978645806	2.706632075	2.092051659	1	1	0.60464871	1	1	1	1	1	1	1	0.534946027	-0.238509418	-0.550936181	-0.387365662	-0.463357839	Hs6st1	70	Hs6st1+70
chr1	36144876	36145550	1	1	1	1	1	1	shared	all	1.944387458	2.997577474	2.151257592	2.535034346	2.142757304	1.089156042	0.730094296	0.929192018	0.913960578	1.138522168	1.113666403	1	1	0.842988827	1	1	1	1	1	1	1	-1.410896573	0.565690175	-1.702591486	-1.58381015	0.615146874	Hs6st1	77	Hs6st1+77
chr1	36148951	36150075	1	1	1	1	1	1	shared	all	5.725530398	4.418523462	5.206829909	5.122014099	5.357008099	4.716123046	4.183703635	2.999690438	2.945188701	3.130186866	3.019860421	0.07086861	1	1	0.124906466	1	0.522216705	1	1	0.582695931	1	-1.041525176	0.01586969	-0.530969889	-1.040462825	-0.521134369	Hs6st1	81	Hs6st1+81
chr1	36159951	36161350	1	1	1	1	1	1	shared	all	29.53988264	27.88511099	35.03146501	25.21706845	27.16929418	23.94652774	20.21478094	21.49924713	20.27812477	22.450617	18.61893079	0.006274376	0.001999416	0.94100861	0.612512922	0.140232291	0.075900157	0.021760318	1	1	0.800782367	0.905070447	0.797166052	0.115457737	0.552794678	0.693207558	Uggt1	84	Uggt1+84
chr1	36162576	36163125	1	0	1	0	1	1	combo	Th1+Th2+Th17	6.067747077	4.581280238	2.483399138	4.361602822	6.465408553	2.882847928	2.162713279	1.960167646	2.287757183	2.356726208	2.52926851	0.900637007	0.725359265	0.507481514	0.337028904	1	1	1	1	1	1	0.189942325	0.48955813	-0.855130462	-0.913333461	-0.385235778	Uggt1	82	Uggt1+82
chr1	36198451	36199275	0	0	0	1	0	0	unique	Treg	0.607372876	0.726711571	1.117462985	3.668919188	0.645155891	0.626597191	1.122631121	0.589360103	0.447408627	1.102586951	0.911123313	1	0.01238922	0.000763885	0.821850808	0.018241673	1	0.098795981	0.007991347	1	0.167125743	0.877723261	1.824440559	2.323845183	-4.286106996	1.418531641	Uggt1	46	Uggt1+46
chr1	36224576	36224975	0	0	0	1	0	0	unique	Treg	0.723750689	0.456429398	0.769408084	0.946529294	0.634660017	0.629748035	0.446734552	0.487819043	0.45304227	0.570248428	0.325729761	1	1	1	1	1	1	1	1	1	1	-0.493377191	-0.497203121	-0.619992201	-0.943206768	-0.318288676	Uggt1	20	Uggt1+20
chr1	36234801	36236175	1	1	1	1	1	1	shared	all	34.4705158	18.10264097	18.43216714	6.515920758	28.26071833	21.60004904	20.59336925	23.93456821	20.91369242	21.5832324	25.15900861	0.416531459	0.132014449	0.001651143	0.003315739	1	1	0.608394928	0.015582527	0.030858721	1	0.445502838	0.271160408	0.750682006	0.757548291	0.382457614	Uggt1	9	Uggt1+9
chr1	36239751	36240050	1	0	0	0	0	0	unique	Th1	4.419089703	1.546022642	1.199564394	0.50867155	3.034927468	1.647640269	1.294539943	1.06393839	1.724225681	1.632084098	1.266088463	1	1	1	1	1	1	1	1	1	1	0.224033785	-0.16496772	-0.248843396	-0.46429656	0.369074538	Uggt1	5	Uggt1+5
chr1	36243451	36245075	1	1	1	1	1	1	shared	all	22.6262392	19.72479313	21.02382787	25.05003099	20.29474871	28.79485627	25.74759588	25.8863123	25.58901627	21.39180953	19.65008999	1	0.016828945	1	0.337789951	0.897240731	1	0.126671193	1	1	1	0.617293382	0.687092367	-0.359153968	1.456791453	0.91119693	Uggt1	0.5	Uggt1+0.5
chr1	36249801	36250175	0	1	0	0	0	0	unique	Th0	0.311542552	0.717328782	1.495537248	1.705811035	0.459945	0.874129179	0.907163477	0.33312959	1.016718531	0.613505315	0.379374404	1	0.530995024	0.909126978	0.081690196	1	1	1	1	0.425705905	1	0.68264895	0.613693411	-0.666904292	-1.667957949	-0.258230997	Uggt1	-5.5	Uggt1-5.5
chr1	36250726	36251300	1	0	1	0	1	1	combo	Th1+Th2+Th17	4.018333768	3.598753272	0.729503482	0.689082868	1.409984748	1.447604492	1.411390026	1.535764375	1.170342695	1.217914659	1.207381545	1	1	1	0.997376825	1	1	1	1	1	1	-0.96760175	-0.796897387	-0.38016767	0.574317092	0.302310177	Uggt1	-6.5	Uggt1-6.5
chr1	36252551	36253350	1	1	1	1	1	1	shared	all	8.325733362	6.894910252	8.578145561	9.008425156	6.70803712	6.897767972	4.945040472	4.455535674	6.178776674	5.847771195	4.501595066	1	1	1	0.216298369	1	1	1	1	0.857237312	1	0.230245557	-0.270447458	-0.507919681	-0.642151882	0.570515779	Uggt1	-8	Uggt1-8
chr1	36261826	36262800	1	1	1	1	1	1	shared	all	19.04274256	17.8451203	21.26603255	18.28607543	21.18977265	17.29373161	19.87610129	24.03521894	22.38928111	18.42688211	23.71932505	9.28E-06	0.000867327	2.34E-05	2.47E-06	0.200511233	0.000276836	0.010727276	0.00036458	5.14E-05	1	0.999379777	0.655669883	0.969649947	1.084701257	0.465030553	Neurl3	12.5	Neurl3+12.5
chr1	36263926	36264800	1	1	1	1	1	1	shared	all	9.799246469	8.269089412	17.28420198	13.30852164	8.637679777	15.62169261	17.01206015	24.28865517	25.26242729	38.76956252	21.58290967	2.87E-06	0.039494026	0.00160793	3.86E-06	8.70E-13	9.88E-05	0.247939498	0.015233782	7.71E-05	1.48E-10	1.186116848	0.431312053	0.91984065	1.225276042	1.890162983	Neurl3	10.5	Neurl3+10.5
chr1	36266351	36267075	1	0	0	0	1	1	combo	Th1+Th17	4.090005846	3.463997745	5.550906471	3.232913907	7.414139988	3.888151796	2.763938787	2.439972335	2.407495773	3.075078625	3.990688202	1	1	0.051143774	0.727090823	1	1	1	0.264171088	1	1	-0.523415285	-0.448954657	0.650757061	-1.192517492	0.415093428	Neurl3	8	Neurl3+8
chr1	36267276	36267675	0	0	1	0	1	1	combo	Th2+Th17	0.934302612	2.233956901	1.295286953	0.889238652	2.874645894	1.958506295	1.674023308	1.431651433	1.451922778	1.70741555	1.509116624	1	1	1	1	1	1	1	1	1	1	-0.345187927	0.151753202	-0.151646579	-0.309591473	0.270005751	Neurl3	7	Neurl3+7
chr1	36272576	36273875	1	1	1	1	1	1	shared	all	7.945902884	9.390521738	14.77090675	17.43674619	14.44673451	11.88566012	11.8755796	13.14361602	13.27453321	13.50182166	14.29909019	0.016924875	0.003798049	9.57E-05	0.009962833	0.00210511	0.1712826	0.037163216	0.001285233	0.078550668	0.027675845	0.860307572	0.838789787	1.077765852	0.881451802	0.784119462	Neurl3	1.5	Neurl3+1.5
chr1	36274476	36275275	0	0	0	0	0	1	remaining		2.288758259	4.433598324	3.669219118	2.357198419	3.609523188	5.104002198	3.991229813	4.855811973	3.927848608	3.899682445	3.34794331	1	0.972151412	1	0.234115005	1	1	1	1	0.903134222	1	-0.35701896	0.528214649	-0.248675521	0.789517609	-0.523444223	Neurl3	0	Neurl3-0
chr1	36275776	36276025	1	0	0	0	0	0	unique	Th1	2.806417532	1.794766759	0.891656523	0.666401548	2.49805133	1.08927229	0.802255122	1.122919284	0.593789848	0.704133752	0.968329412	0.107225665	1	1	0.854348754	1	0.706591053	1	1	1	1	-1.269649148	-0.28105748	0.277070427	0.517309957	-0.460751339	Neurl3	-1	Neurl3-1
chr1	36277351	36277750	1	1	0	0	0	1	combo	Th1+Th0	3.143923595	4.887863328	4.066579005	3.564774906	3.382841367	3.173662908	2.7338803	2.366716913	2.376888523	2.489248064	2.301916021	1	1	1	1	1	1	1	1	1	1	-0.443687693	0.352219297	-0.130184485	-0.086827538	-0.328588069	Neurl3	-3	Neurl3-3
chr1	36279051	36279900	1	1	1	1	1	1	shared	all	9.119400575	10.5884115	10.55242563	8.354417235	9.067070414	10.83842555	12.30479433	10.99224865	10.17332702	10.56124805	11.12728537	1	0.008089738	0.215889671	0.366686865	1	1	0.069709048	0.753715489	1	1	0.335020232	0.579541121	0.503710986	0.479163135	0.327078171	Neurl3	-5	Neurl3-5
chr1	36281701	36282525	1	1	1	1	1	1	shared	all	8.507041668	7.050432714	6.812314889	4.511922965	6.350907684	5.472504583	4.73758138	6.672566109	4.944120437	5.74396308	5.090417311	0.171694596	0.010963453	0.775037847	0.000159984	0.034324295	0.981840395	0.08943233	1	0.002183437	0.276447183	0.833055806	0.955418133	-0.57049131	1.144347106	0.775817925	Neurl3	-7.5	Neurl3-7.5
chr1	36288676	36289100	1	0	0	0	0	0	unique	Th1	2.060940446	2.254723837	1.701452016	0.731508655	1.558868303	1.17184625	1.066441994	0.642206109	1.350330326	0.779185791	0.86036845	1	1	1	1	1	1	1	1	1	1	0.390862908	0.403798198	-0.801629158	-0.637684046	-0.544852309	Neurl3	-14	Neurl3-14
chr1	36293351	36295000	1	1	1	1	1	1	shared	all	45.00406257	46.66628751	34.28654593	39.38886681	67.09026171	51.3995782	57.45416946	103.6637929	56.51433821	69.25771375	74.07654737	6.58E-09	2.73E-08	1.12E-16	9.07E-23	6.84E-14	4.70E-07	1.42E-06	2.11E-14	8.54E-20	1.73E-11	1.371864121	1.207913336	2.243744483	2.984249513	1.899781067	Arid5a	-14	Arid5a-14
chr1	36296326	36297475	1	1	1	1	1	1	shared	all	25.63534108	50.0961169	31.16670326	54.76995838	42.05242743	43.20142352	41.30889042	47.55439209	42.74643284	58.59799283	43.92142475	0.186572067	0.04907586	0.065674523	0.01058384	3.48E-06	1	0.292977262	0.319845896	0.082625367	0.000103691	0.485356048	0.618931592	0.551575442	0.661718695	0.98112725	Arid5a	-11	Arid5a-11
chr1	36302976	36304250	1	1	1	1	1	1	shared	all	22.97426957	32.92972887	23.51747384	27.91085817	45.45616326	32.42861532	30.8316233	35.82733413	29.56903408	26.40638936	39.74106474	0.538583539	0.146790118	4.56E-10	9.48E-05	1	1	0.656490429	2.02E-08	0.001373398	1	0.679397432	0.678104903	1.526221669	0.984429727	0.502171265	Arid5a	-4	Arid5a-4
chr1	36304701	36305150	0	1	0	0	0	0	unique	Th0	0.874835458	2.79113835	8.293865295	2.275373993	6.003653199	4.007833175	3.937372723	2.734369816	4.94506158	2.918704474	5.536743183	0.016752461	1	0.005507233	0.699150303	1	0.169878793	1	0.043625765	1	1	0.697413853	0.329151788	0.694781485	-0.586208335	-0.314045175	Arid5a	-3	Arid5a-3
chr1	36307126	36308850	1	1	1	1	1	1	shared	all	76.05074096	60.82712632	69.73515012	87.61240664	73.13135626	102.821425	194.9746915	128.3472757	149.9048492	134.1284712	174.2979132	1.38E-05	3.89E-10	4.92E-07	3.17E-06	4.89E-06	0.000395206	3.69E-08	1.13E-05	6.45E-05	0.000140274	1.104894413	1.75807541	1.276625183	1.233581197	1.243982043	Arid5a	0.5	Arid5a+0.5
chr1	36308826	36310525	1	1	1	1	1	1	shared	all	29.4750753	24.50988898	19.37517638	18.83593907	22.3502866	26.44266641	29.07684393	28.07582377	25.15018269	23.96580526	27.61744511	0.226243725	0.000139659	0.005229934	0.017531186	0.476144489	1	0.002245655	0.04174755	0.125492283	1	0.525973431	0.752837312	0.71094831	0.665644171	0.481164586	Arid5a	2	Arid5a+2
chr1	36314926	36315275	0	0	0	0	1	1	unique	Th17	2.433503814	3.475841011	2.747060425	2.583017524	3.275230944	1.838297585	1.895953333	1.770086026	2.072359843	1.267275099	1.423154016	1	1	1	1	0.633603175	1	1	1	1	1	0.355170599	0.287927177	-0.448135915	0.205147748	-0.606629892	Arid5a	7.5	Arid5a+7.5
chr1	36320426	36322475	1	1	1	1	1	1	shared	all	16.56914338	46.62245805	22.57421132	22.26628406	36.15242506	29.58387162	24.76299482	22.65454521	21.08990993	23.78748854	18.21014378	0.090722589	0.261814294	0.012900033	0.077880058	0.863451559	0.626872795	0.9806815	0.088841426	0.410979125	1	-0.651157898	0.594100109	-1.090670193	0.764210115	0.573935142	Arid5a	13.5	Arid5a+13.5
chr1	36322976	36323675	0	0	1	0	0	0	unique	Th2	4.594181948	13.54644054	6.754932011	5.058397993	14.55871134	10.06865287	9.903778426	7.852180626	9.396093548	7.536521969	7.043294741	1	0.139010813	1	1	1	1	0.631605351	1	1	1	-0.427658147	0.483540697	-0.35048855	-0.459830545	-0.346514212	Arid5a	15.5	Arid5a+15.5
chr1	36323851	36324300	0	0	0	1	0	1	unique	Treg	5.847897075	7.163650185	7.605590957	8.939613122	12.44591012	8.178529495	6.982353785	6.248422882	5.750578247	5.975070208	5.360667782	0.384794643	1	0.089057945	0.81981318	1	1	1	0.401346511	1	1	-0.524776899	0.294291822	-0.650628258	-0.438414383	-0.35683262	Arid5a	16.5	Arid5a+16.5
chr1	36325126	36326600	1	1	1	1	1	1	shared	all	69.59698936	53.54781411	69.54453178	86.62576965	151.3561298	78.80160574	71.39083822	81.52285129	83.02514685	91.66311934	207.9008484	0.188366471	0.035680471	4.22E-20	0.162291344	0.001179308	1	0.22923919	2.15E-17	0.702554027	0.016864707	0.576766515	0.612222492	2.486364852	0.621868321	0.773687978	Arid5a	18	Arid5a+18
chr1	36332951	36334850	1	1	0	0	1	1	combo	Th1+Th0+Th17	3.333024536	4.390063093	2.351629101	4.589635854	9.92494201	4.417703364	2.737669417	2.98128613	2.72514821	4.245649911	2.575437715	1	0.509667979	1	1	0.412870722	1	1	1	1	1	-1.186719801	-1.251702933	-1.509446813	-1.314951327	-2.063988365	Arid5a	26	Arid5a+26
chr1	36336126	36337400	0	0	0	1	0	1	unique	Treg	1.077594745	2.504239074	1.585352907	5.831098736	2.376897234	2.756447432	2.51394617	2.999914528	2.116016464	2.646395675	2.062192212	1	1	0.885977783	0.005300977	0.344936294	1	1	1	0.046140341	1	0.668027282	0.716983704	0.907183007	1.54884681	1.053675336	Arid5a	29	Arid5a+29
chr1	36348776	36349500	0	0	0	1	1	1	combo	Treg+Th17	0.799380661	1.903834396	0.765793387	1.376570574	1.221622738	1.130720423	0.653749495	0.865817926	0.820399431	0.78895653	0.595184466	1	0.792845379	0.378201218	1	1	1	1	1	1	1	-1.516449479	-0.832321567	-1.276300615	-1.512829446	-0.398632631	Kansl3	20	Kansl3+20
chr1	36367901	36369575	1	1	1	1	1	1	shared	all	17.80634534	18.54429159	19.4759682	22.53931827	18.14234749	25.9476637	14.83635003	12.70013581	13.49716925	12.73093567	14.94543206	1.09E-07	7.80E-07	1.39E-09	2.26E-07	2.52E-10	5.50E-06	2.57E-05	5.58E-08	5.89E-06	2.13E-08	-2.091230968	-1.316652381	-2.165237437	-2.114237905	-2.477907632	Kansl3	0.5	Kansl3+0.5
chr1	36421901	36422425	1	0	0	0	1	0	combo	Th1+Th17	1.022312683	1.549713358	0.927461572	0.671236012	1.270868951	0.856836574	0.915566258	0.666826617	0.89518563	0.421472674	0.803850717	1	1	1	1	0.290335165	1	1	1	1	1	0.430639277	0.540021838	-0.053227425	0.315436028	-1.400803368	Lman2l	23	Lman2l+23
chr1	36429476	36431250	1	0	0	1	1	1	combo	Th1+Treg+Th17	4.364683515	2.876666571	1.771254766	17.74479633	3.509971227	4.369445467	3.414460858	3.378600822	2.929288163	3.475546114	2.880331904	1	1	1	1	1	1	1	1	1	1	-1.061394697	-0.32572692	-1.184523239	0.779189927	-0.938021119	Lman2l	15	Lman2l+15
chr1	36434926	36435800	1	0	1	1	1	1	combo	Th1+Th2+Treg+Th17	8.7514958	3.005270906	0.893706299	17.88657708	3.403065595	4.286832299	4.121465274	3.347986877	2.90140235	3.759672401	3.262751356	0.819398548	0.276712361	1	0.551403567	0.249012912	1	1	1	1	1	-0.87501739	-0.642809585	-0.518573086	-2.753499283	-2.17912914	Lman2l	10	Lman2l+10
chr1	36444276	36445825	1	1	1	1	1	1	shared	all	25.04082561	21.94997533	27.64601809	28.90255565	22.93404661	21.67315392	27.16647574	19.96757663	22.09089544	19.07847673	21.96078617	0.002577303	6.31E-08	0.001649373	0.206898643	1	0.035850591	2.93E-06	0.015567906	0.831681204	1	0.756021794	1.098663782	0.819682841	0.552304617	0.374446552	Lman2l	0	Lman2l+0
chr1	36456826	36457800	1	0	0	1	1	1	combo	Th1+Treg+Th17	3.058067646	2.148887797	1.02559755	3.346004192	2.554594939	2.283550842	1.391629581	1.325515585	1.756672046	1.971934034	2.042370816	1	1	1	1	1	1	1	1	1	1	-1.190467129	-0.461571688	0.451753156	-1.002231095	0.630176027	Lman2l	-12	Lman2l-12
chr1	36461776	36462500	1	1	0	1	1	1	combo	Th1+Th0+Treg+Th17	2.873151796	1.860299165	1.44743354	1.979974781	2.13222864	1.729885348	1.737251127	1.255459315	2.221779809	1.504042535	1.238882592	0.344526554	1	1	1	1	1	1	1	1	1	0.864795904	0.4494091	0.598100759	-0.708457082	0.336397213	Cnnm4	-9.5	Cnnm4-9.5
chr1	36470926	36472950	1	1	1	1	1	1	shared	all	32.43969865	31.37371535	38.12464972	44.61211961	36.07293151	46.41532503	37.26706056	33.38147958	34.2492134	31.8055384	34.04440146	0.001798599	2.42E-05	1.45E-06	2.62E-07	1.76E-09	0.026471856	0.000500133	2.99E-05	6.75E-06	1.19E-07	-1.012385098	-0.990698465	-1.347281608	-1.639356529	-1.796858358	Cnnm4	0.5	Cnnm4+0.5
chr1	36479426	36480225	1	0	0	0	1	1	combo	Th1+Th17	4.546569369	3.449382001	1.065502152	1.631035	7.185453368	2.578467528	2.393357679	3.650969162	3.686598679	2.972624234	3.215926913	0.094893919	1	0.002422277	0.008247478	0.128621091	0.646584773	1	0.021663585	0.066886834	0.752668012	0.848403425	0.538537119	0.97663151	1.002453623	0.72426992	Cnnm4	8	Cnnm4+8
chr1	36486301	36486600	0	0	0	0	1	0	unique	Th17	0.318984838	0.315981798	0.199646274	0.327492159	0.531270009	0.325298975	0.367000832	0.395532041	0.17964849	0.411610209	0.150940129	1	1	1	0.32743752	0.374299036	1	1	1	1	1	-1.141722091	0.262253615	-0.823237364	1.088375068	0.934854822	Cnnm4	15	Cnnm4+15
chr1	36495826	36496575	0	0	0	0	1	1	unique	Th17	1.364354187	2.316565527	0.589776767	1.605733143	2.516991559	1.55883023	1.343481303	1.520294117	0.837249562	1.262072147	0.837474444	1	1	0.777157174	1	1	1	1	1	1	1	-0.84286812	-0.576505616	-1.022441289	0.498415085	0.527809183	Cnnm3	-15.5	Cnnm3-15.5
chr1	36497951	36498900	1	0	0	0	0	1	unique	Th1	8.93739157	2.126119502	0.801356009	0.801811689	2.029239562	2.618330337	2.452925312	3.498544862	2.847396772	2.270661324	1.904247697	1	0.825735499	1	0.017180559	1	1	1	1	0.12346455	1	0.527708172	0.597549185	-0.873008541	1.037052789	0.272787887	Cnnm3	-13.5	Cnnm3-13.5
chr1	36501026	36501900	1	1	1	1	1	1	shared	all	4.345438678	5.086461904	5.625172416	5.96795473	4.573764041	5.668062888	4.689605233	4.193821729	5.582928775	4.821441745	4.689084091	1	1	0.898070913	1	1	1	1	1	1	1	-0.702662115	0.539753002	-0.770484371	-0.760443042	-0.535707813	Cnnm3	-10.5	Cnnm3-10.5
chr1	36511276	36513200	1	1	1	1	1	1	shared	all	34.99146518	36.80227422	46.77440333	51.19783263	37.5110931	54.40091832	50.39037425	26.50508048	38.59009497	29.16047337	41.84283936	4.59E-05	0.000389814	0.002536743	3.55E-08	2.06E-09	0.001125794	0.00541595	0.022521767	1.10E-06	1.37E-07	-1.554605972	-1.012022624	-1.186083653	-2.35208296	-2.11515233	Cnnm3	0	Cnnm3+0
chr1	36517776	36518600	1	1	0	0	1	1	combo	Th1+Th0+Th17	3.509745377	2.11996831	2.767194548	2.183112565	5.143398523	2.207349441	1.540318126	1.944071803	1.246344283	1.412396369	0.885198749	1	1	0.331408632	1	0.180069909	1	1	1	1	0.953880552	-0.555114152	-0.293511552	-0.942276939	-0.440937999	-1.011350018	Cnnm3	6.5	Cnnm3+6.5
chr1	36529751	36530075	0	0	0	0	1	0	unique	Th17	0.286081654	0.573649585	0.677542649	0.529138943	0.411169638	0.490074721	0.443519882	0.204436796	0.693038778	0.433319795	0.66407377	0.527434584	1	0.899739205	0.431614994	1	1	1	1	1	1	1.020430059	-0.494848307	-1.021725008	-1.672253246	0.325679499	Ankrd23	7	Ankrd23+7
chr1	36530151	36531425	1	1	0	1	1	1	combo	Th1+Th0+Treg+Th17	2.021821202	3.411538844	3.210850794	3.61795401	2.481240889	3.241018014	2.821870846	2.505008136	3.452028465	3.132271716	2.644414427	1	1	1	1	1	1	1	1	1	1	0.800459002	0.517975541	-0.862070028	0.726908762	0.569275523	Ankrd23	6	Ankrd23+6
chr1	36532276	36532825	0	0	0	1	1	1	combo	Treg+Th17	0.588478389	1.338500396	1.081657936	1.91301521	1.018777612	1.612400184	1.061641404	0.971246878	1.271523688	1.151378551	1.316860017	0.745549675	1	1	1	1	1	1	1	1	1	-1.201763656	-0.477952271	-0.121683485	-0.666074206	-0.369720215	Ankrd23	4.5	Ankrd23+4.5
chr1	36534376	36535100	1	1	1	1	1	1	shared	all	2.761361447	3.168945919	2.629153967	2.886956127	1.760722984	1.957283156	1.015216994	1.319137122	1.27879867	1.117913571	1.052981795	1	0.881981614	1	0.771883898	0.515017435	1	1	1	1	1	-1.150700416	-0.559519998	-0.990232132	-0.820356582	-0.800090513	Ankrd23	2	Ankrd23+2
chr1	36545476	36547825	1	1	1	1	1	1	shared	all	48.63522381	46.52615191	68.70918012	75.76521686	58.57694231	64.60330178	80.72008793	68.86886289	63.71643754	60.80577847	65.16020638	1	0.000189333	0.212915242	0.19829045	1	1	0.002915516	0.746451435	0.807941567	1	0.435025411	0.880731547	0.608839373	0.622842114	0.617158278	Ankrd39	1	Ankrd39+1
chr1	36555601	36557325	1	1	1	1	1	1	shared	all	20.28342891	22.56191127	51.20062829	34.59140801	28.12104883	41.82569374	46.47125805	41.13066234	42.96685747	41.48900806	39.23387645	1.76E-05	2.46E-06	0.000809706	0.115404547	2.32E-05	0.000488936	6.99E-05	0.008402818	0.551194175	0.000556048	0.975777047	0.906996434	0.813267895	0.617522112	0.734747607	Sema4c	2	Sema4c+2
chr1	36557301	36559025	1	1	1	1	1	1	shared	all	27.73422277	26.29064808	35.65042145	31.50525863	18.25705734	36.3679233	31.24970416	26.4571901	26.44251387	23.6439994	26.35099384	0.267011048	0.973714189	0.400886237	0.809061232	0.009872606	1	1	1	1	0.101343955	-0.651686164	-0.45385109	-0.520493928	-0.601145913	-0.899625499	Sema4c	0	Sema4c+0
chr1	36563151	36563425	1	0	0	0	0	0	unique	Th1	1.061607102	0.932232458	0.841503039	1.342729326	0.591822671	0.984959677	0.690663361	0.649657008	0.840131755	0.603555357	0.71262722	1	0.559393025	0.534135859	1	1	1	1	1	1	1	-0.362690968	-0.683513503	-0.7783403	-0.882284304	-0.601270381	Sema4c	-5	Sema4c-5
chr1	36563576	36564125	0	0	0	1	0	0	unique	Treg	0.331540112	1.493563741	0.747466614	2.179362491	0.474418298	1.292308765	1.53987116	1.187670856	1.290545808	0.926798465	1.086986966	1	0.213597652	1	0.579598726	1	1	0.854320438	1	1	1	0.56869098	0.784478219	0.681654445	0.939981121	-0.549340248	Sema4c	-5.5	Sema4c-5.5
chr1	36566476	36566950	0	0	0	0	1	0	unique	Th17	0.549008795	0.762094251	0.69948412	1.144064542	0.893839197	0.489805962	0.716178564	0.225980117	0.730447153	0.436384272	0.246861147	1	1	1	0.444998724	1	1	1	1	1	1	-1.049469157	0.95174646	-1.068900911	-2.2308904	-0.633471248	Sema4c	-8.5	Sema4c-8.5
chr1	36571401	36573100	1	1	0	1	1	1	combo	Th1+Th0+Treg+Th17	4.326018667	4.505281922	4.803078265	6.478736046	2.850993306	4.274606515	4.920501555	5.339824739	4.8012377	4.244289401	4.859607464	0.016660632	0.005263159	0.011704379	0.002272365	1	0.169154191	0.048888848	0.081993437	0.022322884	1	0.983733034	0.930480951	1.251838515	1.179474196	0.62024874	Sema4c	-14	Sema4c-14
chr1	36579976	36581200	1	1	0	1	1	1	combo	Th1+Th0+Treg+Th17	3.131718671	3.206789076	2.503290832	2.586722451	2.093249216	3.323204688	3.277182207	3.295667347	2.962575477	2.840325479	4.228542224	1	0.004928829	0.002044093	0.159863858	1	1	0.046280238	0.018705628	0.695317859	1	0.638646112	1.066625155	1.261711223	1.044053204	0.743543967	Sema4c	-22	Sema4c-22
chr1	36589676	36592250	1	1	1	1	1	1	shared	all	7.273447252	15.4299512	8.659883328	5.566558771	3.748789699	13.49963163	10.70881755	14.93528765	11.07246198	13.05993363	9.149950565	1	1	1	3.79E-05	0.081284477	1	1	1	0.000602941	0.536421303	-1.189733329	0.594580283	-0.70449907	0.999893637	0.612058378	Sema4c	-32.5	Sema4c-32.5
chr1	36603026	36604100	1	1	0	1	1	1	combo	Th1+Th0+Treg+Th17	2.845011252	2.912049252	2.811077489	3.677097116	2.824909836	3.068648237	2.153822022	2.659169784	2.372119308	2.996161701	2.164937891	1	1	1	1	1	1	1	1	1	1	-0.994492742	0.367160216	-0.555966357	0.720152279	0.638870426	Sema4c	-45	Sema4c-45
chr1	36604376	36605025	0	0	0	1	0	0	unique	Treg	1.211588798	1.714618609	1.219456088	1.231491505	0.778350732	1.08157338	1.327643641	1.292126838	1.000604412	1.014922798	0.948532471	1	0.059280668	1	0.3395172	1	1	0.338562321	1	1	1	0.555448782	0.975333949	0.681782461	1.12867309	-0.676209535	Sema4c	-46.5	Sema4c-46.5
chr1	36606901	36607300	0	0	0	0	1	0	unique	Th17	0.5588324	0.7897835	0.385669348	0.241556195	0.641546132	0.648925599	0.455258126	0.378807598	0.339386149	0.376164805	0.639168947	0.536512602	1	0.36274815	1	0.409790374	1	1	1	1	1	-0.606683921	-0.600811503	0.814831192	-0.197535509	-1.490773478	Sema4c	-49	Sema4c-49
chr1	36611326	36611975	1	1	0	0	0	1	combo	Th1+Th0	2.392755973	1.15082685	2.182963088	1.260136826	0.661824835	1.407309627	1.428776001	1.110345793	1.40939608	1.457060605	1.27068635	1	1	1	1	1	1	1	1	1	1	-0.529165432	0.413625199	0.378461697	0.693644523	0.806172651	Sema4c	-53.5	Sema4c-53.5
chr1	36612401	36612850	0	0	1	0	0	0	unique	Th2	0.544648528	1.601401139	0.641616386	0.537678335	0.33778799	0.487688357	0.51162412	0.185465357	0.335211725	0.371028179	0.375178863	0.30964828	0.352172688	1	0.967191514	1	1	1	1	1	1	-2.46841224	0.502683891	0.270701658	-2.422700976	-0.829275677	Sema4c	-54.5	Sema4c-54.5
chr1	36615851	36616250	1	1	0	0	1	1	combo	Th1+Th0+Th17	2.569879187	1.513100439	1.955228064	1.464359001	0.852368395	0.784131142	1.245281716	0.736194146	0.665554422	0.841639692	0.703315124	1	0.010909069	0.696082758	1	1	1	0.089091675	1	1	1	-0.82758545	1.04508383	-0.992883454	-0.858139398	0.292782651	Sema4c	-57.5	Sema4c-57.5
chr1	36616751	36617550	1	1	1	1	1	1	shared	all	2.452223126	2.798978898	4.440796143	6.719058543	1.391022762	2.77328763	2.457219563	2.415755009	2.373703038	2.595548859	1.861013626	1	1	1	1	0.725927241	1	1	1	1	1	1.088887155	0.306515063	-0.445185618	-0.122236397	1.203650737	Sema4c	-59	Sema4c-59
chr1	36618051	36619175	0	0	0	0	0	1	remaining		1.816907793	1.710927894	2.688707836	1.336765325	1.367338017	2.224668488	2.022743782	2.007385755	1.480906713	1.792815634	1.170345815	1	1	0.920017076	1	1	1	1	1	1	1	-0.169053146	-0.715772924	-1.284810779	0.882387677	-0.429481446	Sema4c	-60.5	Sema4c-60.5
chr1	36625126	36625450	1	0	0	0	0	0	unique	Th1	0.937034281	0.363207744	0.185661481	0.083826198	0.135098692	0.1909709	0.378660536	0.24104418	0.084031544	0.20526021	0.149903698	1	1	1	1	1	1	1	1	1	1	-1.92269703	0.807765969	-1.050010868	0.888717057	-0.614427401	Fam178b	58	Fam178b+58
chr1	36630276	36630850	1	1	0	0	0	1	combo	Th1+Th0	1.391969207	1.509868842	2.428782459	1.032465258	0.776333974	1.556261762	1.366058965	1.622746678	1.627844153	1.492506008	0.988383456	1	1	1	1	0.876785231	1	1	1	1	1	0.44693085	0.411612641	-0.309729872	0.351192383	0.731631606	Fam178b	52.5	Fam178b+52.5
chr1	36634676	36635750	1	1	1	1	1	1	shared	all	5.208098323	6.279430711	8.42804875	6.628649579	4.626406638	6.463233216	6.443212805	4.487146774	5.138931746	5.317823883	4.609904094	0.239438222	0.099329639	0.761919665	0.405017167	1	1	0.495963285	1	1	1	1.502746368	0.93439509	1.324490501	1.555655373	1.304425987	Fam178b	48	Fam178b+48
chr1	36645926	36647150	1	1	0	1	1	1	combo	Th1+Th0+Treg+Th17	16.44351951	2.622230381	30.62659717	48.60000927	23.73230023	22.03632936	18.24792309	19.80549944	18.04895468	23.15775377	22.83159942	1	0.897975074	0.016123798	0.565266712	0.323119103	1	1	0.106550381	1	1	-0.697960092	-0.44396256	0.768217507	-1.129592012	0.499397182	Fam178b	36.5	Fam178b+36.5
chr1	36658776	36659200	1	0	0	0	0	0	unique	Th1	1.000686526	0.961151945	0.903591539	0.772804904	0.342298409	0.629517738	0.503497015	0.926904366	0.767987285	0.424047337	0.507820672	1	0.26393027	1	0.137236354	1	1	0.98577269	1	0.624097785	1	-0.625178575	-0.951951228	0.486174818	1.137718954	-0.02085575	Fam178b	24	Fam178b+24
chr1	36664326	36664900	1	1	0	1	0	1	combo	Th1+Th0+Treg	1.012138728	1.368191003	2.620712434	1.627691536	0.611668041	1.674793914	1.131916056	0.744678155	1.233822024	1.050664548	1.099872745	1	1	1	0.534312374	1	1	1	1	1	1	-0.925980428	-0.226010167	-0.582141284	-1.187947167	-0.937723445	Fam178b	18.5	Fam178b+18.5
chr1	36670301	36670650	1	0	0	0	1	0	combo	Th1+Th17	1.720177189	0.480427931	0.521538938	0.718857726	1.670936717	0.49389499	0.369262025	0.443942866	0.734165076	0.504310795	0.480564983	1	1	1	0.912216523	1	1	1	1	1	1	-0.598331301	-0.516708327	0.665867751	-1.47705267	0.330388961	Fam178b	12.5	Fam178b+12.5
chr1	36683801	36684950	1	1	1	1	1	1	shared	all	9.94835229	8.968407817	13.69033093	12.8501965	8.095744243	8.676697406	9.238609012	6.295278465	7.458220776	7.680926091	6.240743564	1	0.36315315	0.829670513	1	1	1	1	1	1	1	-0.416717322	0.448649819	-1.540688917	-0.621101958	-0.595086168	Fam178b	-1	Fam178b-1
chr1	36690951	36692300	1	1	1	1	1	1	shared	all	19.79060096	19.73494704	19.62931607	21.8689545	17.44000294	26.14640136	25.81767403	21.79735377	21.08361568	19.70264937	23.50311305	1	0.048000216	0.211683772	1	1	1	0.288044964	0.743227035	1	1	-0.461224298	0.478975607	0.480447347	0.074905434	-0.464566133	Cox5b	0	Cox5b+0
chr1	36696426	36699075	1	1	0	1	1	1	combo	Th1+Th0+Treg+Th17	6.927746182	9.467897409	7.342172097	12.14635294	11.0244644	9.954073996	8.337925373	6.953480284	7.105395856	8.105070889	9.001791461	0.815539805	1	0.278692406	0.329619309	1	1	1	0.89457651	1	1	-1.256404309	0.542805013	-1.164702847	-1.430609253	0.721544712	Cox5b	6.5	Cox5b+6.5
chr1	36708751	36710475	1	1	1	1	1	1	shared	all	39.04537797	40.41364373	42.50336618	52.57158821	43.32389172	51.1347918	72.14320241	58.80806557	55.46478328	50.81560238	67.8693307	0.385548048	8.56E-05	0.000857546	0.018834351	0.492959908	1	0.001477355	0.008831107	0.133099347	1	0.477952155	0.78756691	1.265323962	0.730084004	0.495805974	4933424G06Rik	-0.5	4933424G06Rik-0.5
chr1	36722276	36723725	1	1	1	1	1	1	shared	all	42.08314593	45.80114562	34.24868025	30.41000435	71.64063194	39.11005706	37.87173732	48.97758666	39.00243542	42.79758558	47.71217628	0.140757902	0.325575603	3.17E-06	1.48E-05	8.32E-05	0.857870154	1	6.07E-05	0.000259617	0.001714235	-0.901967666	0.398715773	0.977926459	0.917821034	1.075441776	Actr1b	-8.5	Actr1b-8.5
chr1	36733951	36734775	1	0	0	0	1	1	combo	Th1+Th17	2.610049481	1.748771051	1.289380052	1.558472892	1.635655834	1.454906343	1.029804236	0.520863419	0.714812109	1.150971997	1.189151932	0.405938135	0.086370423	0.089222723	0.021579534	1	1	0.44774818	0.40188379	0.148687574	1	-1.720837603	-1.216579833	-1.34564008	-2.879126701	0.153229733	Actr1b	-20	Actr1b-20
chr1	36737051	36737850	1	1	1	1	1	1	shared	all	5.992117106	5.761322658	7.127573367	6.629824262	5.114619328	3.768389325	3.377912379	2.767695408	3.615763559	3.523309972	2.996481124	1	1	1	1	1	1	1	1	1	1	0.538093322	-0.214953519	-0.490204701	-0.721415344	-0.413055921	Actr1b	-23	Actr1b-23
chr1	36744201	36745425	1	1	1	1	1	1	shared	all	7.910793556	7.331327915	9.171413762	6.817645435	6.114733169	7.414695373	6.338066775	6.003550646	5.478614212	7.443187494	5.925037366	1	1	1	0.493074888	0.392249323	1	1	1	1	1	-0.727870347	0.691274498	-0.496539437	1.245298607	0.522383585	Zap70	-17	Zap70-17
chr1	36746276	36746900	0	0	0	1	1	1	combo	Treg+Th17	1.705467793	1.787844447	2.111231776	1.877682962	1.886945748	1.148218572	0.884791423	0.604039141	0.969896001	1.091744859	0.956741629	1	1	1	0.215742187	1	1	1	1	0.855677669	1	0.598191987	0.501444097	-0.364148273	-2.189592516	0.376046431	Zap70	-15	Zap70-15
chr1	36753976	36754275	1	0	0	0	0	0	unique	Th1	0.760663789	0.867930291	0.437508966	0.446546444	0.296016626	0.526875578	0.322100297	0.37232834	0.403065819	0.49719798	0.598410083	1	1	1	1	1	1	1	1	1	1	-0.489457321	-0.443792218	0.194539701	-0.420457293	0.302248998	Zap70	-7.5	Zap70-7.5
chr1	36760301	36762525	1	1	1	1	1	1	shared	all	40.58607974	45.72883802	39.11384496	46.48477366	32.36161961	45.90669261	50.36628392	52.94080826	48.83759117	51.58431058	47.6810642	0.002412434	2.63E-05	0.004219637	0.000283129	0.000273689	0.033840733	0.000535197	0.034836079	0.003621101	0.004820321	0.7359973	0.869856062	0.778773416	0.903213876	0.838820515	Zap70	-0.5	Zap70-0.5
chr1	36764201	36764575	1	0	0	0	0	1	unique	Th1	4.654752174	4.615579797	6.987967867	5.655476735	5.21699719	5.609604949	5.982700922	3.976648515	5.097008051	4.697856351	3.874700005	1	0.009191507	1	1	1	1	0.077490551	1	1	1	-0.287407917	0.610148577	-0.017018281	-0.354437392	0.126295434	Zap70	2.5	Zap70+2.5
chr1	36764751	36765075	0	0	0	0	1	0	unique	Th17	1.710528759	2.206267652	3.386988628	1.76048114	5.216375872	1.709881235	1.320363938	1.279553347	1.732999229	1.495832965	1.566832719	1	1	1	1	1	1	1	1	1	1	0.584142153	-0.348285496	-0.318616173	-0.558115216	0.374943532	Zap70	3	Zap70+3
chr1	36766526	36767875	1	1	1	1	1	1	shared	all	21.45895757	15.57194104	37.94418077	33.76751607	29.88095842	18.5651488	18.06038805	17.66568627	20.81813035	18.30351982	19.70432387	0.017011671	0.487909859	0.025429964	1	1	0.172012985	1	0.153377393	1	1	0.617002572	0.399605091	0.608293542	0.363500027	0.391122976	Zap70	5.5	Zap70+5.5
chr1	36768451	36769225	1	1	0	1	1	1	combo	Th1+Th0+Treg+Th17	5.791336765	4.885402851	53.32907214	13.23564321	28.81414069	16.17534139	12.80832124	13.55671379	15.15701209	14.45105911	13.41766213	0.376695351	0.504000288	1	1	1	1	1	1	1	1	0.524834156	0.4354175	-0.322766373	0.320434283	0.316217245	Zap70	7	Zap70+7
chr1	36772126	36772925	1	1	1	1	1	1	shared	all	8.584825761	5.457200045	24.67266839	12.25384068	11.86412704	11.050835	11.93906372	11.43686276	11.01276185	10.54429394	13.17199237	0.160577899	0.045334041	0.000459758	0.100223259	1	0.939499809	0.275688001	0.005140888	0.497047044	1	0.717046668	0.547424933	0.664558984	0.65461509	0.371547553	Zap70	10.5	Zap70+10.5
chr1	36777726	36778375	1	1	0	0	0	1	combo	Th1+Th0	1.121424606	1.645395488	1.887717518	1.159697471	0.899576891	1.284667619	1.615018397	1.211927508	0.998168718	0.908403135	1.250810674	1	0.409758175	0.786016849	1	1	1	1	1	1	1	-1.0582237	0.694696187	0.259982551	0.713095533	-0.681777332	Zap70	16.5	Zap70+16.5
chr1	36782701	36783250	0	0	0	0	0	1	remaining		1.220134156	1.882296339	1.67131144	0.727035654	1.535640026	2.132661398	1.824999941	1.975556594	1.482644667	1.325845905	1.676758891	0.551610171	1	1	1	0.433880782	1	1	1	1	1	-0.982466043	0.111420015	-0.50072918	-0.314493069	-0.776411095	Zap70	21	Zap70+21
chr1	36784451	36785500	1	1	1	1	1	1	shared	all	4.083089086	4.797873271	5.070839105	4.571427534	4.60541556	4.421188219	3.840714503	3.102183655	3.946656909	3.755519635	3.237266727	1	0.009324346	0.511050711	0.318502716	1	1	0.078441658	1	1	1	-1.030738932	0.951483351	-0.929803927	-1.260328519	-0.847251772	Zap70	23	Zap70+23
chr1	36786226	36786925	1	1	0	0	1	1	combo	Th1+Th0+Th17	2.218591626	2.412247658	3.14309782	1.543608037	3.196580044	2.986994411	3.130536957	2.574150247	2.086459063	1.988083505	2.373053002	0.543205568	1	1	1	0.904184833	1	1	1	1	1	-0.918406027	0.366302198	-0.273774948	0.423351385	-0.759433645	Zap70	25	Zap70+25
chr1	36788201	36790275	1	1	0	0	1	1	combo	Th1+Th0+Th17	5.499866708	5.907462332	9.606992117	4.950503636	9.355394711	8.245693483	7.614227133	6.099565933	6.968559662	6.701142382	6.377320257	1	1	1	1	1	1	1	1	1	1	-0.515745896	0.549305023	0.523766632	-0.83456042	0.553525057	Zap70	27.5	Zap70+27.5
chr1	36790576	36791250	0	0	0	1	0	1	unique	Treg	1.464692334	2.323946958	2.131244684	1.422701288	2.333238064	2.630121641	2.611831395	4.109937426	2.488711761	2.480036422	2.354507543	1	1	0.331774909	0.001716439	1	1	1	1	0.017530287	1	0.354106189	-0.567942873	0.843096077	1.415359154	-0.717263597	Zap70	29	Zap70+29
chr1	36796601	36797150	0	0	0	0	1	1	unique	Th17	0.465183815	1.235895953	0.689477666	0.718857726	1.076401586	1.204268262	1.905045556	1.238612906	1.149481699	0.950584434	1.188542301	1	0.015001779	1	1	1	1	0.115347884	1	1	1	0.68179175	0.982224292	0.614263462	0.748126106	0.46194599	Zap70	35	Zap70+35
chr1	36797651	36798600	0	1	0	0	1	1	combo	Th0+Th17	1.022487858	1.906294872	1.579082363	1.428303826	1.582760007	1.605375904	1.837585887	1.381539572	1.24107275	1.499802277	1.528113337	1	1	1	1	1	1	1	1	1	1	0.664523969	0.57068335	0.701120545	-1.446951001	0.585985577	Zap70	36.5	Zap70+36.5
chr1	36805651	36806125	0	0	0	0	1	1	unique	Th17	0.446639678	0.912695761	0.913597993	0.734852118	0.924257279	0.768759184	1.071455553	0.930002723	0.928073038	0.687565026	1.043197544	1	1	1	0.282450587	1	1	1	1	1	1	-0.823419284	0.464370589	0.338205761	1.105510317	0.311600181	Zap70	44	Zap70+44
chr1	36807076	36807650	1	0	0	0	0	0	unique	Th1	2.076752914	1.386497463	0.70936936	0.382930337	0.451777963	0.470073056	0.744025473	0.307779688	0.526995067	0.516739456	0.893996638	1	0.180414508	1	1	1	1	0.759485405	1	1	1	0.677170742	1.164820856	0.684104198	-1.376429121	-0.520453003	Zap70	45.5	Zap70+45.5
chr1	36810801	36811725	0	0	0	0	1	0	unique	Th17	1.050680425	1.487871667	0.687427889	0.862445795	2.994098337	0.772433293	0.667176161	0.52383981	0.864347013	0.622698747	0.801810983	1	1	0.093221388	1	1	1	1	0.415212356	1	1	0.883069089	-0.771058917	1.168936341	-3.519023094	-1.1415768	Zap70	49.5	Zap70+49.5
chr1	36829626	36830425	1	1	0	0	1	1	combo	Th1+Th0+Th17	3.830283877	2.153349632	1.329284654	0.956198223	2.801425061	2.275909964	1.384139597	2.077037514	1.624258763	1.760932989	1.100971221	1	0.24902633	0.381587312	1	1	1	0.948129866	1	1	1	-1.465031874	-1.862376889	-2.119947702	-1.128444499	-0.239165907	Zap70	68	Zap70+68
chr1	36830976	36831750	1	1	0	0	1	1	combo	Th1+Th0+Th17	1.327265912	1.929063167	1.431277757	1.226657041	1.257059713	1.50679116	0.854457575	1.171391578	1.265882499	1.088684615	0.634985633	1	0.387793083	1	1	1	1	1	1	1	1	0.726198805	-0.902786285	-0.857375401	0.469433684	-0.751360389	Zap70	69.5	Zap70+69.5
chr1	36835501	36836000	0	0	0	0	0	1	remaining		0.425539046	0.775938876	1.225241775	1.134395613	0.49127284	0.959627868	0.87690651	1.008764077	0.42177117	0.588822978	0.620615724	1	1	1	1	0.866777325	1	1	1	1	1	-0.722191406	-0.582486744	-0.726638619	0.364694083	-0.892991106	Zap70	74	Zap70+74
chr1	36836451	36837150	0	0	0	1	0	0	unique	Treg	0.989234324	1.202514631	0.547701175	1.528336571	0.563672106	0.666195079	0.396087701	0.391340435	0.314258556	0.580530148	0.601855214	1	1	1	1	1	1	1	1	1	1	-1.708940721	-1.062433878	-1.491234036	-4.287460164	0.540977755	Zap70	75	Zap70+75
chr1	36846676	36847125	1	0	1	0	0	1	combo	Th1+Th2	0.813389357	2.237188498	0.181683142	0.123631447	0.249721047	0.829462428	0.519152584	0.898922442	0.526523774	0.790526164	1.296262849	1	1	0.611368111	0.514527748	1	1	1	1	1	1	-0.411879843	-0.587564882	0.683649221	0.850712576	-0.265348502	Zap70	85	Zap70+85
chr1	36861576	36862075	0	0	0	1	0	0	unique	Treg	0.726832709	0.704714396	0.595683669	1.95431146	0.636932872	0.606374065	0.75746615	0.838726332	0.798117011	0.917596566	0.610333703	0.034130371	1	1	1	0.234285564	0.299066638	1	1	1	1	1.501434938	0.444834283	0.577265469	0.68309672	1.262755633	Tmem131	82	Tmem131+82
chr1	36871276	36871575	0	0	0	0	0	1	remaining		1.281930606	1.51264132	0.685620541	0.615797833	1.359245771	1.124086201	0.881805288	1.341551288	0.745999597	1.200345138	1.29003559	1	1	1	0.083755449	0.789778601	1	1	1	0.433937036	1	-0.543421872	-0.389682851	-0.192453871	0.849143878	0.522303122	Tmem131	72	Tmem131+72
chr1	36874126	36875525	1	1	1	1	1	1	shared	all	19.88129068	11.94244773	15.41867041	7.998022453	33.85470333	16.42331543	12.38676721	12.2340402	11.19639901	11.64949347	10.95657916	0.012695497	0.849656569	1	0.079128448	0.027409718	0.135669189	1	1	0.415763834	0.2314551	-1.117636983	-0.122457471	-0.475856467	-0.803417211	-0.871838679	Tmem131	69	Tmem131+69
chr1	36879076	36880175	1	0	1	1	1	1	combo	Th1+Th2+Treg+Th17	11.4433684	14.49543907	4.815134495	8.663596913	9.510776911	7.531248112	6.179913095	7.328055925	5.405287469	7.189732657	8.374920854	1	0.852895458	0.002017754	0.631170555	1	1	1	0.018495774	1	1	-0.5477065	0.576629211	0.949601117	0.557718051	0.459665873	Tmem131	64	Tmem131+64
chr1	36883576	36884800	1	1	1	1	1	1	shared	all	9.583581558	15.84361834	16.77592261	20.26481651	12.99448714	15.20970193	12.46756915	13.66986141	12.94872938	14.99683005	13.82836949	1	1	0.546449751	0.949189542	0.172336416	1	1	1	1	0.925971198	0.214514993	-0.304143933	-0.654900414	0.565894704	0.613923426	Tmem131	59.5	Tmem131+59.5
chr1	36886151	36887150	1	1	1	1	1	1	shared	all	9.003373111	5.828856422	28.14030181	21.70268511	15.73587279	11.77135513	13.77627679	12.48672586	14.54201187	13.59481987	15.87720041	0.002664692	0.000232737	5.51E-06	0.068110032	0.072934906	0.036902538	0.003479122	9.97E-05	0.371333718	0.494071328	0.714668796	0.787434238	0.975015315	0.583564892	0.563395003	Tmem131	57	Tmem131+57
chr1	36889801	36890150	0	0	0	0	1	0	unique	Th17	0.871578264	1.412956473	1.441526639	1.255302362	2.452683257	0.998056367	0.768925313	0.479092788	0.858209739	0.690306208	0.654682939	1	1	1	0.176175582	1	1	1	1	0.745063092	1	-0.334369643	-0.096373315	-0.203011906	-1.576889754	-0.4576673	Tmem131	53.5	Tmem131+53.5
chr1	36892401	36893350	1	1	1	1	1	1	shared	all	14.22941511	13.04034064	13.6465692	33.72951813	9.12825799	11.97695273	11.15171975	13.68067806	12.97988991	14.76579771	11.10103364	0.676552036	0.150456261	1	0.018832659	0.003529493	1	0.667703171	1	0.133094059	0.04282787	0.531585352	0.774204849	0.457962785	0.62129717	0.672459935	Tmem131	51	Tmem131+51
chr1	36903151	36905425	1	1	1	1	1	1	shared	all	7.261242328	7.021054109	7.31600986	4.695677747	8.890793971	6.409464054	5.434266923	6.711668407	6.226921019	5.978985895	6.939861855	3.42E-05	0.321738351	0.000735777	5.10E-06	1	0.00087304	1	0.007740408	9.92E-05	1	1.929587326	0.928757971	1.681794753	2.089390798	0.901541939	Tmem131	39.5	Tmem131+39.5
chr1	36909876	36911850	1	1	1	1	1	1	shared	all	7.886909232	7.08950611	11.58115098	13.59908639	14.22376778	6.977642233	5.793408357	4.761903561	8.242065579	5.234076693	8.052078358	0.093574469	1	0.000228812	1	1	0.640185255	1	0.00277934	1	1	0.795562342	-0.952788005	1.092830155	-1.334126077	-1.406815291	Tmem131	33	Tmem131+33
chr1	36912226	36913150	0	1	0	0	1	0	combo	Th0+Th17	2.047106925	1.973057517	2.707277037	3.349754266	4.225948867	1.432252385	0.837098992	1.042880889	0.846107498	1.29875119	1.073110363	1	1	1	1	1	1	1	1	1	1	-0.851602063	-0.904086965	-0.644369048	-1.703027903	-0.397094486	Tmem131	31	Tmem131+31
chr1	36914151	36915650	1	1	0	1	1	1	combo	Th1+Th0+Treg+Th17	4.792580969	4.088400957	6.490179797	12.59577722	7.393778688	5.464064473	3.97424365	4.076283935	4.145371344	4.200896906	3.540751058	1	1	0.201519073	1	0.156087744	1	1	0.719162881	1	0.86415855	0.7472873	-0.550294637	-0.93466583	-0.746463822	-1.036927922	Tmem131	29	Tmem131+29
chr1	36919551	36921200	1	1	1	1	1	1	shared	all	21.33000538	34.10591569	46.50387629	39.9446493	32.72427068	35.24623348	36.84619547	36.57414569	35.67766509	40.04050905	38.83306977	0.21027078	0.000237852	0.001633331	0.001337093	0.004485855	1	0.003542455	0.015446439	0.014103021	0.052470412	0.484310768	0.775509383	0.750531622	0.797657223	0.70488831	Tmem131	23.5	Tmem131+23.5
chr1	36923051	36923725	1	0	0	0	1	1	combo	Th1+Th17	8.749393701	3.803043921	7.014493746	5.961267802	7.660760845	4.097337206	3.363976615	3.689194942	3.306762138	3.410592342	3.901723953	1	1	1	1	1	1	1	1	1	1	-0.597977682	0.191421118	0.3171065	0.54344972	0.255160919	Tmem131	20.5	Tmem131+20.5
chr1	36925951	36926450	0	0	0	1	1	1	combo	Treg+Th17	2.105295831	1.839532228	1.861191639	2.806216092	1.971320623	1.673007923	1.63861031	1.950814121	0.992689836	0.982554572	0.845774564	1	1	0.44384646	0.396239233	0.310884809	1	1	1	1	1	-0.652715982	0.230695311	-0.749163164	0.741785255	-1.001448701	Tmem131	17.5	Tmem131+17.5
chr1	36929501	36930300	1	1	0	0	1	1	combo	Th1+Th0+Th17	2.598071754	2.300719545	2.521375177	1.782439533	3.02953048	2.218419008	1.281063764	0.850734379	1.505322312	1.428492216	1.717613179	1	0.401383639	1	0.0361243	0.965920793	1	1	1	0.225980609	1	-0.7111641	-0.712882789	-0.526571933	-3.378169712	-0.76791386	Tmem131	14	Tmem131+14
chr1	36930951	36931725	1	1	0	1	1	1	combo	Th1+Th0+Treg+Th17	2.149125692	1.865991238	2.243244241	2.267918992	2.262938785	1.808853301	1.327925631	0.870191638	1.174323787	1.821729762	1.062641957	1	1	1	0.194696973	1	1	1	1	0.798323764	1	-0.582061775	-0.608700109	-0.738094986	-2.123566036	0.656476999	Tmem131	12.5	Tmem131+12.5
chr1	36934151	36934725	0	0	0	0	1	1	unique	Th17	1.226700567	1.237126192	1.735328503	0.882913188	6.363457889	1.629497854	1.137523919	0.874869066	1.494617477	1.674536343	1.596111452	1	1	0.826469953	1	1	1	1	1	1	1	-1.640707327	-0.391065086	-0.700601787	-0.852439132	0.363816511	Tmem131	9	Tmem131+9
chr1	36937376	36937975	0	0	0	1	1	0	combo	Treg+Th17	2.571858134	3.362311539	3.884413056	6.547548079	5.889778412	2.102586963	1.069809283	1.36412639	0.882773867	0.988858513	0.986899325	0.117193523	0.249692179	0.004154143	0.146026171	0.007179918	0.753869158	0.949921898	0.034365236	0.65235037	0.07759105	-2.046840469	-0.874253944	-2.365447671	-2.147723343	-1.192454753	Tmem131	6	Tmem131+6
chr1	36938651	36940500	1	1	1	1	1	1	shared	all	34.93108924	30.98143915	33.77356093	39.10218757	30.8275996	61.91664056	71.35907481	58.54544385	60.59877415	45.9308602	61.00428591	8.50E-05	1.24E-05	0.000915911	4.07E-05	3.48E-05	0.001916079	0.000282035	0.009346913	0.000642438	0.000792671	-1.5910904	-1.203948547	-1.268125615	-1.588753664	-1.583189361	Tmem131	4	Tmem131+4
chr1	36947351	36948300	1	0	0	0	1	1	combo	Th1+Th17	3.238623229	1.852146614	1.105406755	0.672727012	1.772351438	1.51987293	2.003277274	2.212674217	2.389554228	1.536423461	1.642654085	0.048699039	0.005102955	0.151218389	0.026239967	1	0.39423722	0.047645812	0.588233959	0.174627109	1	1.319251934	1.176511942	1.040815239	1.338566624	0.685764972	Tmem131	-4	Tmem131-4
chr1	36960426	36961100	1	0	1	0	0	1	combo	Th1+Th2	6.569593882	6.229432286	1.809109592	1.892547817	3.040232726	4.487313843	5.336232177	11.98170325	6.802429282	7.148837751	7.005599815	0.056293083	0.078171799	0.000564599	1.40E-07	0.000807512	0.439903857	0.415830135	0.00615041	3.82E-06	0.012218806	1.139803096	0.983049995	1.242052847	2.08717807	1.651067385	Tmem131	-17	Tmem131-17
chr1	36962301	36963000	1	1	0	1	1	1	combo	Th1+Th0+Treg+Th17	12.99471762	3.890573501	4.550988351	4.426348465	11.18343148	4.991669083	5.318392195	6.716706674	5.442566351	7.369297259	7.137939165	0.005233285	1	3.96E-05	0.000107078	4.11E-06	0.065258168	1	0.000584901	0.001531276	0.00012039	0.910410084	0.56185828	1.173901767	1.198553232	1.587534764	Tmem131	-19	Tmem131-19
chr1	36965226	36966475	1	1	1	1	1	1	shared	all	51.53673954	39.69234592	22.36866019	9.477503612	107.5287096	36.1410545	40.76484541	37.13742113	38.06505537	36.42477191	78.49731405	0.002378591	3.56E-05	1.21E-14	0.022700548	0.21675847	0.033439099	0.000694838	1.42E-12	0.154998991	1	0.837331621	0.930079312	2.059340395	0.706155751	0.547837451	Tmem131	-22	Tmem131-22
chr1	36971026	36971525	1	0	0	0	1	1	combo	Th1+Th17	2.572786031	1.609553689	1.051396146	0.294012374	3.464929832	1.409380821	1.106445424	0.989246677	0.907591162	0.759623147	1.24512654	0.63070344	1	1	1	0.410149092	1	1	1	1	1	-0.977224211	-0.500085224	0.725694699	0.446127125	-0.794765955	Tmem131	-27.5	Tmem131-27.5
chr1	36973676	36974175	0	0	1	0	0	1	unique	Th2	0.460998724	2.993115638	0.339615416	0.512015014	0.469047528	0.890244084	0.891619801	0.506689687	0.562788686	0.634528934	0.76360606	1	1	0.390509168	0.977456243	1	1	1	1	1	1	-0.86466498	0.483903561	-1.195106697	-1.243290539	1.014575074	Tmem131	-30.5	Tmem131-30.5
chr1	36986851	36987650	1	1	1	1	0	1	combo	Th1+Th0+Th2+Treg	1.129392416	2.266567103	1.941485699	3.208380124	1.000205655	1.69309241	1.96854747	2.027045934	2.739393869	2.673788283	2.129684793	0.000114093	0.022376428	1	0.067599802	0.000365147	0.002474459	0.158910358	1	0.369379492	0.006190125	1.688176253	1.107921604	0.739765055	0.763090748	1.500678301	Vwa3b	-39.5	Vwa3b-39.5
chr1	36987826	36988850	1	1	1	0	1	1	combo	Th1+Th0+Th2+Th17	2.970635122	2.618998784	1.713387033	0.743030046	7.427347117	1.967302261	2.130682209	1.262403223	1.417426609	1.643043318	2.624998931	1	1	1	0.65662066	1	1	1	1	1	1	-0.654428192	0.557194709	0.580940201	-0.89716125	-0.530703883	Vwa3b	-38	Vwa3b-38
chr1	36993901	36994400	1	0	0	0	0	0	unique	Th1	0.960866582	0.403511378	0.175655027	0.14111684	0.521275179	0.430504172	0.870487933	0.49201065	0.676622143	0.460572562	0.469611287	0.55196681	0.895819149	0.464200514	1	1	1	1	1	1	1	1.200462653	0.810231843	1.307711935	1.262089275	1.100519249	Vwa3b	-32.5	Vwa3b-32.5
chr1	36995601	36996800	1	1	0	1	1	1	combo	Th1+Th0+Treg+Th17	4.315091989	3.503530259	8.322198523	8.713794017	12.97975115	5.521521431	5.00988794	5.398825118	5.254165603	5.415311123	4.473572278	1	0.848269097	0.135873958	0.65094611	0.112073822	1	1	0.54583151	1	0.681584558	0.453518829	0.588418917	0.731525897	0.790331243	0.676868334	Vwa3b	-30.5	Vwa3b-30.5
chr1	37000076	37000900	1	1	1	1	1	1	shared	all	10.83612248	12.85327333	16.48152553	9.433993435	13.3550592	12.46942595	9.835531193	15.48397405	15.62650738	14.48172801	15.37647263	0.000114997	1	0.002218265	0.00010227	0.003125204	0.002491375	1	0.020075267	0.001468466	0.038697257	0.836188006	-0.577995976	0.731540403	0.950568542	0.698220118	Vwa3b	-26	Vwa3b-26
chr1	37002326	37002975	1	1	1	1	1	1	shared	all	2.956976776	5.992531435	3.57264806	2.235568744	11.11199605	3.39142736	2.699575709	2.659169784	2.439720473	3.334312173	2.611205273	1	1	1	1	0.087968715	1	1	1	1	0.569561111	0.649019792	-0.73837052	-0.335323011	-0.323125166	0.960067596	Vwa3b	-24	Vwa3b-24
chr1	37006076	37006425	1	0	0	0	0	0	unique	Th1	1.209960201	0.566727273	0.395675802	0.196916482	1.280741386	0.201452975	0.190250395	0.092894126	0.330242707	0.217107331	0.24440263	0.120194832	1	1	0.497791764	0.86684235	0.767613222	1	1	1	1	1.788645462	-0.317903802	-0.920096735	-3.79715289	-2.096686107	Vwa3b	-20.5	Vwa3b-20.5
chr1	37011726	37012275	0	0	0	0	1	0	unique	Th17	1.079398517	1.053143361	1.251161584	1.050312114	1.769208311	0.513315748	0.350320604	0.49332666	0.402594526	0.487510501	0.455913053	1	1	1	1	1	1	1	1	1	1	1.426366219	-1.758639339	0.443393092	0.829145625	1.273589348	Vwa3b	-14.5	Vwa3b-14.5
chr1	37020751	37021225	1	1	0	1	1	1	combo	Th1+Th0+Treg+Th17	0.913954703	0.626567605	1.455390218	1.387730502	1.589224166	0.71095005	0.375188747	0.66263501	0.649787622	0.831777227	0.507356283	1	0.148180532	1	1	0.972845103	1	0.66082886	1	1	1	0.815326528	-1.16505491	-0.621389527	-1.198258022	0.805321464	Vwa3b	-5.5	Vwa3b-5.5
chr1	37022576	37023225	1	1	0	1	1	1	combo	Th1+Th0+Treg+Th17	3.183218014	1.696624151	2.476886166	1.311463467	1.821101888	1.387197248	1.24328782	0.913055519	0.562278822	1.111876343	0.638082699	1	1	0.221439731	1	1	1	1	0.766686017	1	1	-0.715035137	-0.605287193	-0.982641106	-1.405901459	-0.430331021	Vwa3b	-3.5	Vwa3b-3.5
chr1	37028651	37030150	1	1	1	1	1	1	shared	all	7.408194028	6.695540556	7.899877677	8.052376242	6.55627062	7.925792449	9.249643588	6.773258823	7.204360769	7.568609235	7.135923886	1	1.42E-05	0.240428008	0.819693751	0.03293462	1	0.000317668	0.810669875	1	0.267436999	-1.587397158	1.007503286	-1.544462799	0.569336247	1.020291702	Vwa3b	3	Vwa3b+3
chr1	37030426	37031675	1	1	1	1	1	1	shared	all	4.968425936	7.967574392	5.414188384	4.662920888	4.36448033	5.064946474	3.902008241	3.993878264	3.930138339	4.795470462	4.289922963	1	1	0.937465124	1	1	1	1	1	1	1	-0.567489645	0.457556229	-1.03382911	0.635642415	0.637351578	Vwa3b	4.5	Vwa3b+4.5
chr1	37060001	37060325	1	0	0	0	1	0	combo	Th1+Th17	1.629435449	0.348132881	1.555091116	0.483369693	1.449907863	0.423942054	0.595689591	0.259955479	0.327568638	0.659893004	0.32228463	1	1	1	1	0.269289337	1	1	1	1	1	0.798472026	0.436193113	-0.413342765	-0.563500691	1.191617219	Vwa3b	33.5	Vwa3b+33.5
chr1	37081751	37082600	1	1	1	1	1	1	shared	all	6.863620435	5.708863756	2.352830379	1.524631644	7.752460297	5.268496643	4.451768683	3.575060905	3.258216208	3.822806759	3.937304217	0.4845368	1	1	0.997284581	1	1	1	1	1	1	-0.617643983	-0.244498477	-0.418378843	-0.787164648	-0.295064294	Vwa3b	55.5	Vwa3b+55.5
chr1	37177851	37178175	0	0	0	0	1	0	unique	Th17	1.24995532	0.986380717	1.185579601	0.489695157	2.20669563	0.401641375	0.364200572	0.244891417	0.442407032	0.281969377	0.351899202	1	1	1	1	0.827739851	1	1	1	1	1	0.261019735	-0.636206419	-0.435764051	-0.85843553	-1.083513391	Cnga3	-36.5	Cnga3-36.5
chr1	37218451	37218850	0	0	0	0	1	1	unique	Th17	0.867568348	0.841471281	1.073337616	0.718857726	0.927015234	0.820076943	1.001089772	0.720785714	0.412634736	0.531157008	0.421443492	0.833256082	0.468414928	1	1	1	1	1	1	1	1	-0.964388947	0.59311185	-0.477456388	-0.99297729	-0.82704535	Cnga3	4	Cnga3+4
chr1	37242226	37243050	0	0	0	1	1	1	combo	Treg+Th17	0.732296047	1.867221477	1.283351937	1.817410319	1.756757868	0.778291505	0.51397998	0.349509664	0.423424735	0.627428819	0.305854086	0.986556631	0.598128006	0.506285821	0.497451083	1	1	1	1	1	1	-1.449001052	-3.177754952	-1.441361113	-2.730343921	-1.033089318	Cnga3	28	Cnga3+28
chr1	37243701	37244100	0	0	0	1	0	0	unique	Treg	0.233531261	0.856546144	0.451614973	1.727001355	0.251823824	0.472335303	0.571279387	0.408449903	0.323316833	0.439548943	0.427542199	0.609459099	1	1	1	1	1	1	1	1	1	-1.854729957	0.619113665	0.673766635	-1.158097783	-0.36112342	Cnga3	29.5	Cnga3+29.5
chr1	37248276	37248825	1	1	1	0	1	1	combo	Th1+Th0+Th2+Th17	7.705250576	4.70219114	4.635018323	1.993755246	7.47048675	1.586139945	1.451339182	1.789239571	1.568259976	1.318209408	1.993386104	1	0.899208309	0.155827547	1	1	1	1	0.600661849	1	1	-0.615162677	0.493809998	0.499024826	0.425510093	0.316291258	Cnga3	34	Cnga3+34
chr1	37250401	37251125	1	1	0	1	1	1	combo	Th1+Th0+Treg+Th17	2.535295384	2.263647508	2.725118955	2.676769952	2.349344857	2.28614775	1.423861953	1.530477833	1.948456164	1.498976468	1.539962685	1	1	0.367180171	0.777091677	1	1	1	1	1	1	0.568385355	-0.452423055	-0.927023779	-1.023228276	-0.470726998	Cnga3	36.5	Cnga3+36.5
chr1	37253076	37253750	1	1	1	0	1	1	combo	Th1+Th0+Th2+Th17	6.325386054	1.770309108	2.503412046	0.844237475	3.409936374	2.058174804	1.302157412	1.965049679	1.558182746	2.260275177	2.283081239	1	0.430722336	0.619213479	0.542364384	0.394123845	1	1	1	1	1	0.312696232	-0.651866659	0.620153146	0.826308728	0.701965693	Cnga3	39	Cnga3+39
chr1	37254726	37255175	1	0	0	0	0	0	unique	Th1	1.292506934	1.277429826	0.495619128	0.752337511	0.420607223	0.655821758	0.555703543	0.591992125	0.531492792	0.641151935	0.400195548	1	1	0.575475995	1	1	1	1	1	1	1	-1.138546968	-0.32739784	-1.309893143	-0.436230184	0.440799227	Cnga3	40.5	Cnga3+40.5
chr1	37267951	37268750	1	0	0	0	0	0	unique	Th1	2.344565846	1.053143361	0.255585445	0.255698124	0.7117068	0.564592836	0.515946453	0.440480654	0.351745325	0.592867083	0.35539415	1	1	0.988274263	1	1	1	1	1	1	1	-2.041443794	-1.204482579	-2.398053893	-2.266236828	0.770485147	Inpp4a	-31.5	Inpp4a-31.5
chr1	37271976	37273150	1	1	1	1	1	1	shared	all	4.357293253	5.620563056	5.038648753	4.085948076	3.909329217	4.277054794	3.601017937	2.85235109	2.975609389	4.566082554	3.1289786	1	1	1	1	0.234623059	1	1	1	1	1	0.418881048	0.536539697	-0.454323178	-0.881616577	1.110372323	Inpp4a	-27.5	Inpp4a-27.5
chr1	37286551	37287650	1	1	1	0	1	1	combo	Th1+Th0+Th2+Th17	6.977792103	14.35668082	3.183366064	1.048821113	4.176195298	5.575562031	6.268085878	10.3924203	7.998704976	7.45478215	9.52729196	5.25E-07	0.003874251	6.10E-10	8.21E-11	3.53E-05	2.22E-05	0.037777892	2.63E-08	4.39E-09	0.000802838	1.323566078	0.734410121	1.587925728	1.839282451	1.071268343	Inpp4a	-13	Inpp4a-13
chr1	37288351	37288975	1	0	1	0	1	1	combo	Th1+Th2+Th17	4.026301578	4.704192499	0.559757405	0.255698124	1.754687701	1.371753832	1.040668586	0.964787105	1.350129985	1.445882517	1.027815658	1	1	1	1	1	1	1	1	1	1	0.790132739	-0.597188392	-0.409993444	-0.418373129	0.622152811	Inpp4a	-11	Inpp4a-11
chr1	37299426	37300950	1	1	1	1	1	1	shared	all	22.41864614	27.64128782	26.69179026	26.67359712	20.02378887	28.72886587	30.23391864	23.7176662	24.32904408	20.68583342	24.80701082	0.728782931	3.89E-05	0.330566657	1	0.015931648	1	0.000748785	1	1	0.149683044	-0.473244151	0.941164797	0.58298624	-0.455286202	-0.771804379	Inpp4a	0.5	Inpp4a+0.5
chr1	37301151	37302275	0	1	0	0	1	1	combo	Th0+Th17	2.940061235	5.136607445	17.91279038	3.447211621	8.757033666	8.261820286	6.305284509	5.438184803	6.850431385	6.846699841	5.941952544	1	0.709372467	1	0.244298726	1	1	1	1	0.929077653	1	0.269655661	0.592658508	-0.416855715	-0.753968433	-0.10805067	Inpp4a	2	Inpp4a+2
chr1	37303576	37303925	0	1	0	0	1	1	combo	Th0+Th17	3.736687315	4.863864795	8.738248826	6.190068908	9.167181982	2.283931721	2.29901686	3.296232792	3.50900996	2.531491455	2.720007607	0.000566303	1	0.063815347	0.02010707	0.83713538	0.009834084	1	0.313072973	0.140295244	1	1.009581983	0.244020988	0.631964394	0.759994572	0.488266313	Inpp4a	4	Inpp4a+4
chr1	37310651	37311775	1	1	1	1	1	1	shared	all	19.08429514	6.419419193	35.07716616	18.94225213	43.93008285	20.18810954	15.4937432	14.43843399	15.14014053	14.78741557	16.03008356	1	1	0.581368971	0.399325982	1	1	1	1	1	1	-0.315448117	-0.249212684	-0.676357743	-0.612361108	-0.392018598	Inpp4a	11.5	Inpp4a+11.5
chr1	37316451	37316850	1	0	0	0	0	0	unique	Th1	5.07969076	1.186668649	0.731553258	0.405250194	0.806737731	0.824592481	0.884368749	0.567715987	0.858078757	0.481696374	0.742498895	1	1	1	1	0.80224642	1	1	1	1	1	0.328288613	0.446745037	-0.661570903	-0.325124382	-0.903638549	Inpp4a	17	Inpp4a+17
chr1	37317051	37319000	1	1	1	1	1	1	shared	all	17.98469478	14.53712006	7.384247689	4.771221855	14.26263503	10.94107377	9.507216279	8.498861548	9.021016696	8.928442346	8.252212748	1	1	1	1	1	1	1	1	1	1	0.436926491	0.435447958	-0.325832851	-0.451094928	0.493374582	Inpp4a	18	Inpp4a+18
chr1	37326851	37327900	1	0	0	0	0	1	unique	Th1	11.75744454	1.347424067	0.805455561	0.703224797	0.518293926	2.317753999	2.396443431	3.169323673	1.753681684	1.568327274	1.296660731	1	1	0.063178123	0.291531021	1	1	1	0.310524754	1	1	-1.571531364	0.656064939	-1.098291199	0.750142987	-0.71557258	Inpp4a	27.5	Inpp4a+27.5
chr1	37333826	37334300	1	0	0	0	0	0	unique	Th1	1.445447497	1.204975108	0.623653254	0.231887267	0.687802972	0.689398374	0.775191995	0.585998687	0.401204129	0.380807385	0.725003003	1	1	1	1	1	1	1	1	1	1	-0.56671111	0.407744064	0.494518582	-1.658823178	-1.032905733	Inpp4a	34	Inpp4a+34
chr1	37335926	37337025	1	1	1	1	1	1	shared	all	4.158842209	4.953395734	6.506214366	1.805120854	8.437371701	5.026284148	3.819565995	4.498059885	4.399781813	3.905977919	3.369879619	1	0.522277475	1	1	1	1	1	1	1	1	1.010524475	-0.544673735	-0.808077157	0.729201491	-0.353035344	Inpp4a	36.5	Inpp4a+36.5
chr1	37337426	37337825	1	0	0	0	0	0	unique	Th1	1.381795252	1.714159491	0.745659265	0.521683942	1.104931621	0.692447281	0.955629642	0.961305408	0.770067101	0.313370675	0.779932507	1	0.19617449	0.954710742	0.441702649	0.320392318	1	0.804688077	1	1	1	0.560251767	0.744461893	0.732872817	1.019613189	-1.1585279	Inpp4a	38	Inpp4a+38
chr1	37348251	37349000	1	1	0	0	1	1	combo	Th1+Th0+Th17	10.83461704	1.776001181	1.361596221	1.183508328	7.774142128	3.441023054	2.708880387	2.40885007	3.226919538	3.212731327	2.985834349	1	1	1	0.531228445	0.697193911	1	1	1	1	1	0.330695581	-0.52929322	0.364492029	-1.185784463	0.209669765	Inpp4a	49	Inpp4a+49
chr1	37349551	37350075	0	1	0	0	0	1	unique	Th0	1.388536838	1.242818266	1.519528495	1.085282899	0.649790403	0.718516142	0.538803945	0.671989864	0.590288609	0.543414916	0.549711391	1	1	1	1	1	1	1	1	1	1	0.534295633	-0.99758194	-0.711424765	-1.093852056	-0.458633027	Inpp4a	50	Inpp4a+50
chr1	37351076	37351575	0	0	0	1	0	0	unique	Treg	0.477914264	0.99207279	1.037411353	1.346795716	0.521866249	0.855759272	0.96393146	0.709913258	0.303863244	0.601164147	0.573691646	0.291862087	1	1	1	1	1	1	1	1	1	-1.985591357	-0.21757466	-0.736028196	-0.994636003	-0.917497255	Inpp4a	51.5	Inpp4a+51.5
chr1	37353326	37353875	0	0	0	0	1	0	unique	Th17	0.689569259	0.887466989	1.007513205	0.652259619	1.055572805	0.774749507	0.534070952	0.496829527	0.462333465	0.49205712	0.860820612	1	1	1	1	1	1	1	1	1	1	-1.372910373	-0.897482391	0.716273199	-1.207109713	-1.053294538	Inpp4a	53.5	Inpp4a+53.5
chr1	37367151	37367800	1	0	0	0	0	0	unique	Th1	2.902972961	1.047451287	0.5234675	0.731870118	0.694220566	0.814786031	0.766903187	0.600617584	0.651842645	0.640732681	0.766698663	1	1	1	1	1	1	1	1	1	1	-1.187350822	0.284802429	0.590446308	-0.064908529	-0.749733577	Coa5	62.5	Coa5+62.5
chr1	37370926	37371525	1	0	0	0	0	1	unique	Th1	2.557674263	1.721081803	0.589655553	0.338652087	0.829242934	1.035623535	0.844820387	1.17527947	0.746470889	0.937824011	1.129408582	1	1	0.886317344	0.592708962	1	1	1	1	1	1	-1.386408724	0.195705047	0.78927946	0.83846269	0.502743	Coa5	59	Coa5+59
chr1	37386226	37387450	0	1	0	0	0	1	unique	Th0	0.928488923	1.877834504	2.480864505	1.798433926	1.194690748	1.504361378	1.804801172	1.591058968	2.093398177	1.478861918	1.035867347	1	0.524794521	0.541099905	1	1	1	1	1	1	1	0.746598623	0.94095151	-1.711505821	-4.155161794	-1.414671717	Coa5	43.5	Coa5+43.5
chr1	37401301	37402350	1	1	1	1	1	1	shared	all	3.631184156	4.622042991	4.938826641	3.439033693	3.349529245	2.959916162	3.096436238	1.956403049	2.336811298	2.507382192	2.659049457	1	0.019177666	0.617024754	1	1	1	0.140493614	1	1	1	0.669999059	1.070352965	-0.9675315	-0.553677424	0.310401333	Coa5	28.5	Coa5+28.5
chr1	37408701	37409100	1	0	0	0	0	0	unique	Th1	0.898492584	0.884235392	0.463792418	0.303681302	0.642960966	0.398993209	0.464754173	0.726233191	0.201707327	0.671154352	0.566763794	0.527013524	1	1	0.015507067	0.058113444	1	1	1	0.113542587	0.416581014	-1.93021296	-0.393449302	0.579973864	1.427313249	1.129012976	Coa5	21	Coa5+21
chr1	37409651	37409950	1	0	0	0	0	1	unique	Th1	0.692300928	1.15082685	0.437508966	0.674218012	0.397704822	0.567686708	0.796537622	0.577171637	0.37861141	0.306655947	0.370452425	1	1	1	0.298770952	0.3135014	1	1	1	1	1	-0.597988274	0.443530128	-0.438635098	0.9469672	-1.311109701	Coa5	20.5	Coa5+20.5
chr1	37419276	37420725	1	1	1	1	1	1	shared	all	2.935928167	6.391877061	2.573093582	3.001898875	3.265676376	3.467052375	2.785019866	2.959518719	2.543397294	3.370176832	3.064135385	1	1	1	1	1	1	1	1	1	1	0.705612974	-0.908784478	0.852612141	-0.790409636	0.637772344	Coa5	10	Coa5+10
chr1	37429351	37430850	1	1	1	1	1	1	shared	all	36.8570328	30.63701291	37.53813692	43.88103144	34.15897426	53.81255606	56.53464722	56.99236986	54.12563477	48.18117173	50.72419696	0.140673753	0.000261086	0.087540286	0.000511404	0.152309666	0.857542437	0.003834674	0.39620218	0.006083143	0.849182339	0.602827541	0.862776328	0.681555878	0.9647011	0.635984451	Coa5	0	Coa5+0
chr1	37446076	37446475	0	0	0	0	1	0	unique	Th17	0.560285822	0.559804961	0.297539824	0.618779834	1.96964277	0.395393568	0.401828834	0.536473442	0.431655842	0.281977844	0.377666297	1	1	1	1	1	1	1	1	1	1	0.763587461	-0.551430424	0.716510704	0.622770809	-0.676520508	Unc50	16	Unc50+16
chr1	37448226	37448675	0	1	1	0	0	0	combo	Th0+Th2	0.766127128	1.29204557	1.155317811	0.53284387	0.495063977	0.675401858	0.484483238	0.275505362	0.266129779	0.504394055	0.423839965	1	1	1	1	1	1	1	1	1	1	-0.560349383	0.386858783	-0.360313582	-1.153398537	-1.19204857	Unc50	18.5	Unc50+18.5
chr1	37450401	37450950	1	0	0	0	1	1	combo	Th1+Th17	1.532354496	1.373883077	0.753494729	0.379948337	2.694683109	0.874229653	0.969377931	0.616411041	0.650097145	0.732374613	0.732229102	1	1	1	1	1	1	1	1	1	1	0.528162105	0.576528964	0.67668132	-0.994010179	0.600304381	Unc50	20.5	Unc50+20.5
chr1	37457626	37457900	0	0	1	0	0	1	unique	Th2	0.17243551	1.766306391	0.283676245	0.262023589	0.486248164	0.497600136	0.46965517	0.379192623	0.35045387	0.493547729	0.514412686	1	1	0.415277196	1	1	1	1	1	1	1	-0.540621815	-0.372120659	0.741830777	0.752687024	0.544715375	Unc50	27.5	Unc50+27.5
chr1	37466151	37466900	0	0	1	1	0	1	combo	Th2+Treg	0.766652653	3.066029474	1.085272633	2.602716843	0.796020068	1.447161566	0.899839652	1.417963521	1.169717655	1.405877795	0.729820403	1	0.600561376	0.210587107	0.703108507	0.888405701	1	1	0.740717896	1	1	0.635608127	-0.288189635	-1.325094089	0.325770111	0.74930937	Unc50	36.5	Unc50+36.5
chr1	37468676	37469525	1	0	1	0	1	1	combo	Th1+Th2+Th17	13.4985954	13.85010404	1.601387476	2.089721601	7.374257726	6.069592596	5.992858031	4.447784075	4.712938076	5.680387023	5.491369743	1	1	1	1	1	1	1	1	1	1	0.842866443	0.522971105	0.08771581	-0.467064775	0.65638599	Unc50	39	Unc50+39
chr1	37473176	37473600	0	0	1	1	0	1	combo	Th2+Treg	6.715390487	6.192048247	4.094427376	5.023788671	5.505778489	2.864840973	2.977483427	2.608955799	2.549541576	3.154366689	3.157626802	1	0.22941451	1	1	0.715825362	1	0.896162518	1	1	1	0.321791276	0.529623384	0.270080574	-0.299050914	0.435446604	Unc50	43	Unc50+43
chr1	37474726	37475600	0	1	1	0	1	1	combo	Th0+Th2+Th17	5.180904782	7.317024172	12.48775995	7.942629422	12.28276512	6.13653892	4.7722679	4.741411506	7.200948124	4.885981772	4.439409889	0.829963818	1	0.085672521	1	1	1	1	0.38976474	1	1	0.508416025	-0.497876112	-0.949126324	-0.667708341	-0.019241736	Unc50	45	Unc50+45
chr1	37476826	37477150	0	0	0	0	1	0	unique	Th17	2.378046577	2.726065062	0.803648213	2.699451272	4.354550157	1.220873117	1.312562966	1.479394331	1.394555631	1.579755141	1.231776371	1	1	1	0.057438708	0.050947437	1	1	1	0.325736025	0.376532983	-0.464562086	0.318319947	0.49889875	0.818255454	0.822630137	Unc50	47	Unc50+47
chr1	37477251	37479550	1	1	1	1	1	1	shared	all	47.92704309	29.80923728	27.57887118	46.97359658	36.90370716	31.82043197	30.35839454	30.33156111	28.36039645	31.77172942	29.68933197	1	0.002419267	0.016481251	0.399344262	0.500095406	1	0.025526642	0.10844036	1	1	0.518118418	0.706116799	0.709461766	0.515201824	0.474920967	Unc50	48.5	Unc50+48.5
chr1	37490751	37492350	1	1	1	1	1	1	shared	all	20.08177269	10.08569031	14.3086813	19.33519899	14.43464548	13.36008049	12.53512703	13.4981058	16.97562751	16.79670496	14.93957939	0.000134672	0.143479066	0.001504576	0.134654409	0.000473155	0.002860127	0.645817343	0.014359648	0.615616599	0.007733205	0.934263858	0.512822087	0.851417355	0.600131797	0.829622909	Mgat4a	49.5	Mgat4a+49.5
chr1	37495776	37497325	1	1	1	1	1	1	shared	all	14.71341848	12.34763254	16.88527718	20.60481029	24.91753604	14.86285863	10.63124608	10.38411538	11.4757345	12.98037012	10.59584363	0.515116144	1	0.003811567	1	0.424041199	1	1	0.031952688	1	1	-0.565113795	-0.610488472	-0.920917383	-0.489341968	0.648492012	Mgat4a	44.5	Mgat4a+44.5
chr1	37502151	37503425	1	0	0	0	1	1	combo	Th1+Th17	3.403541519	2.267338223	1.247546888	2.020909567	3.953136682	2.28602422	1.46856281	1.785049293	1.394526823	1.564362196	1.510675279	1	0.956817813	0.366735367	1	1	1	1	1	1	1	-0.871558481	-1.175413969	-1.725535117	-2.109883125	-0.584666475	Mgat4a	38	Mgat4a+38
chr1	37515351	37515700	0	0	0	1	0	0	unique	Treg	0.205163519	0.396589066	0.401703917	1.629544	0.60820721	0.431482517	0.376555567	0.209154879	0.322444083	0.229452733	0.276525535	1	0.859451583	1	1	0.411319628	1	1	1	1	1	-0.974437915	-1.751476661	-0.955968789	-1.172909638	-0.613533553	Mgat4a	25.5	Mgat4a+25.5
chr1	37519151	37519525	0	0	0	1	0	0	unique	Treg	0.139532327	0.343671046	0.455714526	0.973322152	0.477354179	0.325147889	0.250417474	0.263032666	0.374475795	0.277331031	0.280916135	1	1	0.98999305	1	1	1	1	1	1	1	-2.04867142	-1.088570318	-1.48172628	-1.935224129	0.279347795	Mgat4a	21.5	Mgat4a+21.5
chr1	37524451	37525400	1	1	1	1	1	1	shared	all	2.71590299	3.05372709	1.739185628	5.607493558	6.2471179	3.02384251	2.636148331	3.069057968	2.352510957	3.616698072	2.517278383	1	1	0.321054672	1	0.473499876	1	1	0.983300607	1	1	-0.653342657	-0.933614393	-1.886394401	-1.372724518	0.879499409	Mgat4a	16	Mgat4a+16
chr1	37526001	37526700	1	1	1	0	0	1	combo	Th1+Th0+Th2	1.42487239	2.569312361	1.579567219	2.374322348	1.165222164	0.852163411	0.671870619	0.591546959	0.693981901	0.899101043	0.393553718	1	1	0.065873728	1	1	1	1	0.32057003	1	1	1.124734096	-0.663846541	-1.70016209	-0.787777696	0.472412318	Mgat4a	14.5	Mgat4a+14.5
chr1	37540076	37541650	1	1	1	1	1	1	shared	all	21.85249842	23.09079723	25.78326358	30.70806925	23.0265677	27.11853512	20.98280363	14.22547356	16.81089622	14.05428744	15.71325632	3.54E-11	4.97E-12	1.33E-08	2.21E-12	2.95E-13	4.73E-09	8.08E-10	4.32E-07	1.60E-10	5.82E-11	-2.637415877	-2.056122291	-1.847119522	-3.112301161	-3.371882459	Mgat4a	0	Mgat4a+0
chr1	37543951	37545000	1	1	1	1	1	1	shared	all	6.987492556	9.955084617	10.67648142	19.75218274	6.761989898	10.86574168	9.787940266	15.67322282	9.667386187	12.58296005	10.13156169	1	1	1	3.71E-07	0.004255317	1	1	1	9.26E-06	0.050142411	0.325018212	0.358229053	0.279832286	1.229575521	0.782841893	Mgat4a	-3.5	Mgat4a-3.5
chr1	37548851	37550000	1	1	1	1	1	1	shared	all	5.808077131	9.562661304	4.20847671	12.97372379	6.506466168	7.21349588	6.705651049	7.614760618	5.904703587	6.860986017	6.860536616	1	0.656827784	1	0.157590666	1	1	1	1	0.688205221	1	0.293349873	0.386579592	0.336183392	0.564661612	0.319250475	Mgat4a	-8.5	Mgat4a-8.5
chr1	37566676	37567000	0	0	0	1	0	0	unique	Treg	0.325551248	1.001455579	0.783635305	0.782473832	0.459286374	0.344073005	0.31335723	0.234949947	0.340645803	0.275258882	0.406372989	1	1	1	1	1	1	1	1	1	1	-0.622472885	-0.568426177	-0.444437749	-0.90219231	-0.996767046	Mgat4a	-26	Mgat4a-26
chr1	37574426	37575250	1	1	0	1	0	1	combo	Th1+Th0+Treg	2.860246172	0.685177698	3.283188177	5.736939698	1.183862124	1.737741252	0.928420587	1.373845099	1.39666701	1.308351176	1.154744416	1	0.017873988	1	0.36820287	1	1	0.132880107	1	1	1	-0.090531151	-1.102281745	0.632448553	-1.28932042	-0.403666416	Mgat4a	-34	Mgat4a-34
chr1	37582801	37583250	0	0	0	0	0	1	remaining		0.736831488	1.903063276	1.319520628	0.492677158	0.113302736	1.309241153	1.115419113	1.016539861	0.805752552	1.264612943	0.734418289	1	1	0.430628407	1	1	1	1	1	1	1	-0.681646867	0.263770501	-0.791964052	-0.738255624	0.500542188	Mgat4a	-42	Mgat4a-42
chr1	37585451	37586575	1	1	1	1	1	1	shared	all	12.88490622	7.405783991	10.41546512	11.44734384	12.05183735	10.27380803	12.12710438	11.13857305	11.03491009	10.83599295	9.277534309	0.00218379	1.69E-05	0.105566061	0.017393942	0.046330571	0.031103247	0.000368287	0.455232874	0.124718585	0.349264554	0.988825486	0.930915671	0.637040198	0.825896919	0.626776716	Mgat4a	-45	Mgat4a-45
chr1	37599726	37600300	1	0	0	0	0	1	unique	Th1	0.78757811	1.380805389	0.403511265	0.546985799	0.395393656	0.902649316	1.050065803	0.747006462	0.506242239	0.988176779	0.480979556	1	1	1	1	1	1	1	1	1	1	-0.786862201	0.197537545	-0.588271325	-0.543196982	0.862480401	Mgat4a	-59	Mgat4a-59
chr1	37610101	37610525	1	1	1	0	0	1	combo	Th1+Th0+Th2	1.435623892	3.639516024	2.421189423	1.024648793	1.048706168	1.400415021	1.235207787	1.228226271	0.884196066	1.169446354	0.831297002	1	0.85404787	1	1	1	1	1	1	1	1	-0.615786459	0.589713893	-0.370341648	0.344984425	-0.197951643	Mgat4a	-69.5	Mgat4a-69.5
chr1	37613776	37615575	1	1	0	1	1	1	combo	Th1+Th0+Treg+Th17	9.91249024	4.546356676	7.383520405	6.87231554	4.17737203	7.155104496	9.07496897	7.968626143	7.680040595	7.766408158	7.900356891	0.4207972	1.44E-06	0.001364726	0.018877697	0.300684935	1	4.37E-05	0.013200764	0.133345585	1	0.728120003	1.214202312	1.012957122	1.016688577	0.679723929	Mgat4a	-73.5	Mgat4a-73.5
chr1	37616026	37616400	1	0	0	0	0	0	unique	Th1	1.73709273	0.986380717	0.849459716	0.602785441	0.992811999	0.791022213	0.569357117	0.476501422	0.485056152	0.755653834	0.667539801	1	1	1	1	1	1	1	1	1	1	-1.132467161	-0.19113045	0.36369165	-0.648663515	0.495770578	Mgat4a	-75	Mgat4a-75
chr1	37619101	37620100	0	1	0	1	1	1	combo	Th0+Treg+Th17	1.413595363	2.062588455	5.740665456	4.987326885	1.336167194	3.365656115	3.381766941	2.822100999	3.184063307	3.92850908	2.628477189	0.786234765	1	1	1	0.04002513	1	1	1	1	0.311862383	0.672591914	0.662362388	-0.41650934	0.325088339	0.800821154	Mgat4a	-78.5	Mgat4a-78.5
chr1	37624026	37624775	1	1	1	1	1	1	shared	all	1.327265912	2.820516955	2.019002699	1.80326839	1.194590717	2.327530033	2.566261484	1.839636991	2.315270108	1.519850502	1.712948786	1	0.248236678	1	1	1	1	0.946169807	1	1	1	0.733530916	0.792790225	0.373542931	1.011550558	-0.524269413	Mgat4a	-83.5	Mgat4a-83.5
chr1	37631226	37632100	0	1	0	0	1	1	combo	Th0+Th17	1.174150174	1.721081803	4.344346299	1.419719287	4.2819403	1.485033615	1.109160528	1.481561703	1.95972345	1.160165429	1.062621057	0.266264125	1	1	1	1	1	1	1	1	1	-4.812211667	-0.74621692	-0.959226346	0.515379696	-0.880351803	2010300C02Rik	88.5	2010300C02Rik+88.5
chr1	37634576	37635225	1	0	1	1	1	1	combo	Th1+Th2+Treg+Th17	2.079834933	2.249802883	2.297012422	2.604975917	1.564633059	1.507753592	0.994028983	1.167869226	1.081929582	1.406865889	0.978453963	1	0.429364308	1	1	1	1	1	1	1	1	-0.098845121	-0.932328723	-0.45390183	-0.829035869	-0.256651418	2010300C02Rik	85	2010300C02Rik+85
chr1	37635801	37636475	1	1	1	1	1	1	shared	all	4.377290813	3.528759031	3.155396479	1.679379641	1.956045981	3.075352747	2.157442261	2.29836168	2.263130466	2.194652372	2.520251107	1	0.996490874	1	0.826778947	1	1	1	1	1	1	-1.578333179	-0.87817096	0.310089135	-2.081864399	-1.140861568	2010300C02Rik	84	2010300C02Rik+84
chr1	37638776	37639775	1	1	1	1	1	1	shared	all	3.39772783	4.249615493	4.212576262	4.374976677	3.657776706	3.056208359	3.912876644	2.489598375	3.174508168	3.098881528	3.716564893	1	0.007409595	0.026211509	1	0.445409047	1	0.064877328	0.157004317	1	1	-1.311473235	0.74065848	0.758108884	-0.363110208	0.740262119	2010300C02Rik	81	2010300C02Rik+81
chr1	37652101	37652650	0	0	0	0	1	0	unique	Th17	0.284628232	0.73686548	0.577599323	0.209567411	1.354138339	0.561785259	0.62655896	0.791672174	0.457997509	0.57075941	0.851525205	1	1	1	0.509445333	1	1	1	1	1	1	-1.2132135	0.694113795	1.207408569	1.037918865	0.90828997	2010300C02Rik	67.5	2010300C02Rik+67.5
chr1	37665426	37665925	1	1	0	0	0	1	combo	Th1+Th0	0.972493959	1.290044212	1.045489244	0.529500407	0.371354882	1.130414005	1.259518748	0.912711149	0.883569236	0.612836282	0.990668066	1	1	0.73951807	1	1	1	1	1	1	1	-0.843660523	0.460500402	-0.903527237	0.38649511	-0.617030037	2010300C02Rik	54.5	2010300C02Rik+54.5
chr1	37675376	37675850	0	0	0	0	0	1	remaining		0.755200451	1.019762039	0.999677741	1.068927043	0.647810233	0.747741434	0.517226981	1.15464765	0.823228261	0.780663699	0.661312543	1	1	1	0.000443894	1	1	1	1	0.005380784	1	0.622758347	-0.473849272	0.567162536	1.662013602	0.695922177	2010300C02Rik	44.5	2010300C02Rik+44.5
chr1	37677626	37678875	1	1	0	1	1	1	combo	Th1+Th0+Treg+Th17	3.080621699	3.244632234	3.47475451	3.80731133	2.912987549	2.534864062	2.575871512	1.64684071	2.2083851	2.52762657	1.63909263	1	0.267586827	1	0.284602762	0.591658757	1	0.994694968	1	1	1	-2.066140486	0.934133043	-1.1579293	-1.356503879	0.868365427	2010300C02Rik	42	2010300C02Rik+42
chr1	37690576	37691650	1	1	1	1	1	1	shared	all	3.334828308	3.023577365	4.272251345	4.52082382	2.353516664	1.827664333	1.514358774	1.151286233	2.005951966	1.685361502	1.249645692	0.451204061	1	1	1	1	1	1	1	1	1	1.163702096	-0.855715709	-0.910977256	-1.198935407	0.586944926	2010300C02Rik	29	2010300C02Rik+29
chr1	37696576	37697575	1	0	0	0	1	1	combo	Th1+Th17	1.574153387	1.915218543	1.369431684	0.943547294	2.957680149	2.042953719	1.615477299	2.068614974	1.851577775	1.757872745	1.574544108	1	0.399199454	1	0.109779536	1	1	1	1	0.531377545	1	-0.643795303	-1.92085419	-0.660656795	0.638119585	-1.29615093	2010300C02Rik	23	2010300C02Rik+23
chr1	37719301	37721275	1	1	1	1	1	1	shared	all	8.236795394	10.37350782	12.0490409	12.33982179	13.13987702	15.71048331	6.801353386	6.323562775	6.445475518	6.44305639	6.107700067	1.86E-08	1.27E-10	2.16E-06	8.98E-09	9.87E-09	1.18E-06	1.39E-08	4.28E-05	3.13E-07	5.62E-07	-2.000221433	-2.191187733	-1.434104254	-2.865275625	-2.30281479	2010300C02Rik	0	2010300C02Rik-0
chr1	37721926	37722675	0	0	0	0	1	0	unique	Th17	1.325059767	1.1589794	1.143382794	0.997494472	3.746391422	0.937012366	0.730454025	0.92408891	0.720284759	0.624364342	0.623360261	1	1	0.018045755	1	1	1	1	0.116747773	1	1	-1.248138083	-0.70349736	-4.779772271	-0.140871949	-1.293830914	2010300C02Rik	-2	2010300C02Rik-2
chr1	37725801	37726350	0	0	0	0	1	0	unique	Th17	0.645739398	0.68394746	0.757473068	0.903380581	2.221232985	0.672251483	0.503511922	0.728884698	0.416337092	0.545981113	0.540880374	1	1	1	0.796556366	1	1	1	1	1	1	0.478208201	0.743591832	0.451798866	1.117508311	0.835084147	2010300C02Rik	-6	2010300C02Rik-6
chr1	37727226	37727800	0	0	0	0	1	0	unique	Th17	0.641554307	0.769016564	0.617503925	0.606128905	1.367978833	0.465332121	0.47956843	0.424444951	0.281572265	0.260937291	0.283867959	1	1	1	1	1	1	1	1	1	1	-1.371686801	1.0378299	0.242180532	0.956881241	-1.265847931	2010300C02Rik	-7.5	2010300C02Rik-7.5
chr1	37728126	37728650	1	1	0	1	1	1	combo	Th1+Th0+Treg+Th17	0.62957658	1.0185318	1.317470852	1.660041785	1.084664831	0.7902424	0.931892478	0.580330134	1.05189388	0.740160696	0.361078284	0.672039387	0.380735839	0.390158545	1	1	1	1	1	1	1	0.826554557	0.691430361	-1.00133734	0.569925927	-0.25080375	2010300C02Rik	-8.5	2010300C02Rik-8.5
chr1	37759501	37760175	0	0	0	0	1	0	unique	Th17	0.695207772	1.117445528	1.027526113	1.060749115	2.234051222	0.304074016	0.222090089	0.155782397	0.190128967	0.359766832	0.120446596	1	1	0.681355078	1	1	1	1	1	1	1	-1.565374248	-0.635006084	-0.696209059	-3.410503239	0.919632423	2010300C02Rik	-40	2010300C02Rik-40
chr1	37762151	37762675	0	0	0	0	1	0	unique	Th17	1.048299106	0.650566138	0.661750508	0.572287657	1.563366726	0.569145551	0.325881153	0.460667309	0.345994716	0.386429591	0.749298195	1	1	1	0.810092479	0.744336456	1	1	1	1	1	-1.025579995	-0.736354875	-1.098089306	-2.153076631	-0.413423756	2010300C02Rik	-42.5	2010300C02Rik-42.5
chr1	37793426	37794175	0	1	0	1	1	0	combo	Th0+Treg+Th17	0.260620756	0.356285432	1.683125243	1.836386712	2.420510452	0.812346932	0.372374831	0.824633911	0.916248519	0.733940015	0.978184632	0.625936165	1	1	1	1	1	1	1	1	1	1.065965129	-0.747595294	0.6339485	-1.047812151	0.538967524	Tsga10	72.5	Tsga10+72.5
chr1	37799476	37800000	1	0	0	0	0	0	unique	Th1	1.195250806	0.469043784	0.84740994	0.658585083	0.552427188	0.540339311	0.602020026	0.47143897	0.311816629	0.754482287	0.414515641	1	1	1	0.787606868	1	1	1	1	1	1	-1.700156631	-0.61800417	-0.469962746	-1.851738861	0.793345136	Tsga10	66.5	Tsga10+66.5
chr1	37830001	37831325	1	0	0	0	1	1	combo	Th1+Th17	2.507505189	2.262876387	0.77977818	1.241160433	4.703743651	1.867449821	1.581869502	1.380405667	1.772966496	1.643135045	1.479352601	0.975021231	1	1	1	1	1	1	1	1	1	1.007086198	0.746983952	-0.949933478	-2.311703336	0.68343163	Tsga10	36	Tsga10+36
chr1	37833976	37834500	0	0	0	0	1	0	unique	Th17	0.156623042	0.414895525	0.431602065	0.287686909	1.814849478	0.307364147	0.299534334	0.103665786	0.263222792	0.185128726	0.305103676	1	1	1	0.790616408	1	1	1	1	1	1	-1.968016268	-0.52367022	0.622940733	-4.350340998	-2.285605882	Tsga10	32	Tsga10+32
chr1	37847076	37847475	0	0	0	0	0	1	remaining		0.454834686	1.23835643	0.499597467	0.403759194	0.348344545	0.643673875	0.524952445	0.423169595	0.258253774	0.617059606	0.868449056	1	1	1	1	1	1	1	1	1	1	-0.846662222	-0.158491545	0.313900988	-0.77304004	0.329721546	Tsga10	19	Tsga10+19
chr1	37864401	37865800	1	1	1	1	1	1	shared	all	81.36374198	77.30668098	83.90228445	97.123105	86.66116046	126.7660113	148.338249	117.3307966	124.9870044	104.1905799	132.7297763	0.137213702	0.010481533	1	0.974091267	1	0.842036512	0.086324339	1	1	1	-0.794727613	0.578711556	-0.622133543	0.422161495	0.509914481	Tsga10	1.5	Tsga10+1.5
chr1	37871676	37873675	1	1	1	1	1	1	shared	all	25.51074916	26.21004081	28.91646325	35.44999957	30.79551288	30.92014547	36.78537315	33.08368817	31.019117	32.81143739	33.75734818	0.011198466	1.02E-07	0.000426359	0.002564301	0.030411105	0.122538079	4.44E-06	0.004810458	0.024754866	0.251385405	0.61270065	0.971021606	0.775071962	0.716570271	0.578244969	Lipt1	1	Lipt1+1
chr1	37879376	37879675	0	0	0	0	1	0	unique	Th17	0.308810883	0.456429398	0.211702504	0.234869268	0.976166881	0.300003698	0.159215103	0.176009707	0.325403658	0.195489472	0.267889577	1	0.119828836	1	1	0.676826526	1	0.567448193	1	1	1	-0.456258834	-1.397516532	-0.499342034	-0.650231393	-1.195724856	Lipt1	8	Lipt1+8
chr1	37884426	37884775	0	0	0	0	0	1	remaining		0.57609829	0.740097077	0.503575806	0.311497766	0.65135873	0.582707833	0.56450312	0.651803209	0.589144131	0.569762848	0.905567731	1	1	0.015781191	1	1	1	1	0.104664953	1	1	0.463034461	0.174812954	1.059979545	0.502049124	-0.332038977	Mitd1	6	Mitd1+6
chr1	37889276	37891025	1	1	1	1	1	1	shared	all	19.59120291	23.08894299	26.69384003	39.84470685	21.72562895	32.46473006	48.01122191	50.99610081	53.31914882	65.56563724	48.69844709	1.37E-09	9.69E-09	2.30E-07	1.64E-11	1.77E-17	1.19E-07	5.82E-07	5.66E-06	1.00E-09	1.74E-14	1.321502041	1.05891441	0.931439521	1.911755772	2.542224205	Mitd1	0.5	Mitd1+0.5
chr1	37891326	37891750	1	1	1	1	1	1	shared	all	3.901028057	4.344067385	4.84647635	5.683760593	4.080136326	2.827056714	2.324902059	1.462489468	2.248067099	2.356546988	2.478434911	1	1	1	0.979397164	1	1	1	1	1	1	-0.384696155	0.214062157	-0.394468837	-0.537871977	-0.265658021	Mrpl30	1	Mrpl30+1
chr1	37903026	37903950	1	1	1	1	1	1	shared	all	3.246292712	3.511223692	4.34868828	4.800951566	2.756613385	2.260546739	1.343013251	1.623961893	2.295344688	1.470660814	1.293966011	1	0.908476299	0.663107862	1	0.308113656	1	1	1	1	1	0.596666077	-0.963904591	-1.525408402	0.004755923	-1.739594887	Lyg2	13	Lyg2+13
chr1	37906176	37906975	1	1	0	1	1	1	combo	Th1+Th0+Treg+Th17	1.848357554	2.46316432	1.363161141	1.866884497	2.034918063	1.385741062	0.69456705	1.206095006	0.728825389	1.209223742	1.013338096	1	0.203839931	1	1	1	1	0.826877162	1	1	1	-1.390741031	-0.981703055	-0.593433814	-4.444854452	-1.428068462	Lyg2	10	Lyg2+10
chr1	37919826	37920225	0	0	0	0	1	0	unique	Th17	0.134068988	0.558574722	0.569521431	0.301828838	1.319893535	0.35817174	0.470214021	0.804305805	0.465170079	0.767732524	0.939987474	0.250139424	0.121743942	1.35E-05	0.088128106	0.002552228	1	0.57420539	0.000223358	0.451252864	0.032550532	1.191272993	1.019729437	1.973567803	1.374747144	1.632910123	Lyg2	-3.5	Lyg2-3.5
chr1	37931701	37932300	1	1	1	1	1	1	shared	all	7.749359658	5.220758312	9.355629488	6.075442476	8.480113823	5.280517643	4.614881567	3.023805641	4.94779123	4.294931325	4.36918946	1	1	1	0.046245067	1	1	1	1	0.274833947	1	0.572505518	0.182026429	-0.299312449	-0.681040905	-0.257513702	Lyg2	-15.5	Lyg2-15.5
chr1	37951501	37952500	0	1	0	1	1	1	combo	Th0+Treg+Th17	1.076491673	1.237126192	6.32537091	1.316659395	4.494508542	2.720900231	2.35493571	1.705072724	2.435883904	1.772863369	2.355643861	1	1	1	0.695792397	1	1	1	1	1	1	0.668809685	0.537613514	-0.528973031	-0.966244639	-0.641676021	Lyg1	6	Lyg1+6
chr1	37982026	37983525	1	1	1	1	1	1	shared	all	2.504948695	5.576568707	11.80141418	21.8514691	2.451490659	5.97408166	5.45057692	6.292178779	8.108566202	10.18712977	5.365137116	0.012329886	0.030740715	0.045629403	0.907748092	4.44E-08	0.13248432	0.204252174	0.242129694	1	2.14E-06	1.742266074	1.350017038	1.354189555	0.164561015	1.421127492	Txndc9	15	Txndc9+15
chr1	37985576	37986600	1	1	0	0	1	1	combo	Th1+Th0+Th17	2.004905661	2.19042167	2.904750272	2.43012199	2.262568021	2.544171799	2.085446695	1.522360693	2.243887456	1.990653935	1.946490943	0.417010013	1	1	1	1	1	1	1	1	1	0.952246244	0.542543347	-0.832605552	-1.221999494	0.43640001	Txndc9	12	Txndc9+12
chr1	37996776	37998775	1	1	1	1	1	1	shared	all	80.12641687	68.26658772	85.43989524	98.25540855	82.62365891	82.80237632	76.72609228	71.39054643	71.87104752	69.82797947	70.82742727	0.605191694	0.227012769	0.186651919	0.214625763	0.01961043	1	0.890054007	0.682040328	0.852595421	0.177102421	0.465819831	0.412141381	0.478840779	-0.658804892	-0.836693785	Txndc9	0	Txndc9+0
chr1	38004426	38004775	1	0	0	0	0	1	unique	Th1	1.152699192	1.417877426	0.937346812	0.636265226	0.823494814	0.794348689	0.26964098	0.394316826	0.345646622	0.370433938	0.581278946	0.055753563	0.001164686	0.109745703	0.019337973	0.149724295	0.437164178	0.013799279	0.468490411	0.135943695	0.838211379	-2.086041318	-1.220602264	-1.242080342	-2.318895067	-1.255253296	Eif5b	6.5	Eif5b+6.5
chr1	38006076	38006500	0	0	0	0	1	0	unique	Th17	0.524650969	1.132520391	0.667536195	0.413428122	1.633547005	0.518543137	0.428209414	0.261230835	0.565439513	0.496113925	0.694745673	1	1	1	1	1	1	1	1	1	1	0.783299357	-0.446446779	0.496370544	-1.302365219	0.789477673	Eif5b	8.5	Eif5b+8.5
chr1	38011326	38012975	1	1	1	1	1	1	shared	all	15.01262915	16.11421251	10.56194723	11.34134709	16.88101006	7.354031762	4.795782886	5.476087383	6.042758963	6.233613556	4.150618171	1	0.885342963	0.095930567	1	1	1	1	0.424248609	1	1	-0.630152855	-0.577261493	-0.775176567	-1.370985501	-1.016997412	Eif5b	14	Eif5b+14
chr1	38021226	38021775	0	0	0	0	1	0	unique	Th17	0.459545302	0.559804961	0.495497914	0.768331904	2.198963568	0.357899478	0.455155193	0.782418115	0.338118712	0.290756254	0.323113775	1	1	1	0.37606714	1	1	1	1	1	1	0.925610309	0.669624673	0.732880878	1.466168624	-1.724977474	Eif5b	23.5	Eif5b+23.5
chr1	38025301	38025875	0	0	0	0	1	1	unique	Th17	1.202115543	0.637951752	1.189436726	0.625105298	2.667291198	0.843546605	0.565493112	0.577758252	0.59882223	0.685077855	0.95822155	1	1	1	1	1	1	1	1	1	1	0.529733242	-0.527439535	-1.232879372	-2.381387843	-0.283819917	Eif5b	27.5	Eif5b+27.5
chr1	38029501	38030425	0	1	0	0	1	1	combo	Th0+Th17	1.121774956	1.502487411	1.995132666	0.927552901	2.527374243	1.052986376	0.601818679	1.132576524	0.664202596	0.935576875	0.703381631	0.560020894	0.564335746	1	1	1	1	1	1	1	1	1.543764922	-1.160810019	-0.578132619	1.089164751	1.373669467	Eif5b	32	Eif5b+32
chr1	38038426	38039650	1	1	0	1	1	1	combo	Th1+Th0+Treg+Th17	5.286758291	2.129351099	13.8659839	6.560605618	7.510473021	5.738357193	4.31516156	4.733130416	5.477702115	4.241466235	5.191641018	0.634526182	0.980077802	0.339592533	1	1	1	1	1	1	1	-2.246199745	-0.435452583	-1.898593683	-0.543342046	-0.396816876	Eif5b	41	Eif5b+41
chr1	38047101	38047700	0	0	0	0	0	1	remaining		0.842107449	1.347424067	0.557707629	0.873605723	0.963516519	1.014777774	0.694473533	0.469677794	0.663738312	0.774626472	0.557568022	1	1	0.870922107	0.488931884	1	1	1	1	1	1	0.443892673	-0.571384604	-1.41611204	-2.077814239	-0.200258908	Eif5b	49.5	Eif5b+49.5
chr1	38048776	38049275	0	1	0	1	0	0	combo	Th0+Treg	0.776301083	1.453260107	1.8572133	1.515324179	1.176426971	0.760624733	0.411919137	0.445158081	0.374902046	0.465123414	0.221844461	1	1	0.277065824	1	0.797564384	1	1	0.891260604	1	1	-0.851220512	-0.478524627	-1.477173967	-1.425936853	-2.236409625	Eif5b	51	Eif5b+51
chr1	38049476	38049975	1	1	0	0	1	1	combo	Th1+Th0+Th17	2.136570418	1.026684351	1.537127985	1.080086972	2.609765695	0.954887247	0.638685326	0.761259819	1.286054852	1.266195278	1.32346872	0.216874423	1	1	1	0.153683349	1	1	1	1	0.854680454	1.012231443	-0.586835131	0.604862145	-0.982392546	0.860992952	Eif5b	51.5	Eif5b+51.5
chr1	38052226	38052600	1	0	0	0	1	0	combo	Th1+Th17	1.756739939	0.952999395	1.191486502	0.873605723	1.661059723	0.53844046	0.374837488	0.566096262	0.210920366	0.474487598	0.547302692	0.299649664	1	1	1	1	1	1	1	1	1	-1.531153309	-0.354203727	0.453765355	0.671217639	0.256901012	Eif5b	54.5	Eif5b+54.5
chr1	38054501	38055125	0	0	0	0	1	1	unique	Th17	1.130145138	1.571710532	1.063452376	0.968849151	1.873746553	0.909707781	0.574782484	0.489419283	0.658188282	0.767815783	0.972255622	1	1	1	1	1	1	1	1	1	1	-0.874226355	-0.706253546	-0.659003147	-0.759771765	0.349368428	Eif5b	57	Eif5b+57
chr1	38058126	38058825	1	0	0	0	1	0	combo	Th1+Th17	1.225247145	0.801167647	0.593633892	0.494529621	1.186650378	0.865396158	0.723959798	0.575227026	0.81515114	0.863170059	0.45007145	1	1	1	1	1	1	1	1	1	1	0.373150497	-0.340797783	-0.835081637	-0.968312467	0.545345514	Eif5b	60.5	Eif5b+60.5
chr1	38075226	38075675	0	0	0	1	0	0	unique	Treg	0.811008038	0.855315905	0.68959888	2.223640742	0.51966517	0.631226104	0.580259582	0.353802066	0.257303643	0.709249211	0.388669811	1	0.89340933	1	1	1	1	1	1	1	1	-1.447329174	-0.970820089	-0.423492941	-1.093847117	0.494493641	Rev1	54.5	Rev1+54.5
chr1	38103601	38104100	0	0	0	0	1	0	unique	Th17	0.500293143	0.990842552	0.493569352	0.539169335	1.209136531	0.620134639	0.275554046	0.397333873	0.593318556	0.422565195	0.455913053	1	1	1	1	1	1	1	1	1	1	0.859603638	-0.7993506	0.648759513	-0.993149932	-0.622040221	Rev1	26	Rev1+26
chr1	38108701	38109225	0	0	0	0	1	1	unique	Th17	1.188334045	0.98392024	1.07562982	0.768331904	2.650013512	0.741752556	0.440989161	0.542366085	0.458313803	0.632058697	0.632941689	1	1	1	1	1	1	1	1	1	1	-0.994712238	-0.884500569	-1.023067758	-0.8256189	-0.603961095	Rev1	21	Rev1+21
chr1	38128751	38130750	1	1	1	1	1	1	shared	all	37.84820405	39.12284432	36.37884282	44.46803464	32.89362696	52.25542363	21.46160126	15.82575057	18.98552864	13.60277866	23.53337409	6.77E-11	1.65E-12	2.24E-10	1.78E-13	8.28E-15	8.34E-09	3.15E-10	1.05E-08	1.63E-11	2.83E-12	-2.387327547	-1.899565839	-1.990104928	-3.264978905	-3.442889924	Rev1	0	Rev1+0
chr1	38141676	38142050	0	0	1	0	0	1	unique	Th2	1.174500524	2.0052086	1.057545475	0.741539046	0.699970652	0.694172682	0.571808044	0.337036967	0.282708958	0.590799167	0.482961456	1	1	1	0.074043143	1	1	1	1	0.39533066	1	-0.819675899	-0.254037767	-0.624814421	-2.107560695	0.330452436	Rev1	-12	Rev1-12
chr1	38145351	38146150	1	1	0	1	1	1	combo	Th1+Th0+Treg+Th17	3.241354898	1.602631377	2.928620305	2.889892981	5.293842526	2.183403068	2.481494103	2.248006244	2.441741905	2.943693172	3.544669251	1	0.000656746	1.22E-05	0.067095692	0.003136787	1	0.008463165	0.000203643	0.367293225	0.03882365	0.678036808	1.342115881	1.250044163	1.122687198	1.06142984	Rev1	-16	Rev1-16
chr1	38158601	38159925	1	1	1	1	1	1	shared	all	5.717737763	5.251367155	6.960119495	7.898351172	11.60364069	4.645669635	3.911873552	4.562343792	2.887869461	4.596704883	4.878256112	1	0.366405612	1	1	1	1	1	1	1	1	-0.561926353	0.766831099	0.480799141	0.887994838	0.665556517	Rev1	-29.5	Rev1-29.5
chr1	38165701	38166025	0	0	0	0	1	0	unique	Th17	0.542092034	0.416125764	0.267641676	0.433895515	1.073135662	0.330629719	0.449640521	0.077830063	0.146730057	0.193915603	0.410892141	0.276573543	1	1	0.013453028	0.278428811	1	1	1	0.101029051	1	-2.592125938	-0.373032346	-0.569652861	-5.319587357	-1.593756917	Rev1	-36	Rev1-36
chr1	38172926	38173475	0	1	0	0	0	0	unique	Th0	0.375369972	0.849623832	0.755423291	0.57414012	0.256968961	0.322120625	0.253325735	0.576543037	0.389084103	0.321655039	0.269261846	1	1	0.410328092	1	1	1	1	1	1	1	1.646598751	0.988386316	1.590955641	1.16742232	-1.517788735	Rev1	-43.5	Rev1-43.5
chr1	38179776	38180500	1	0	0	1	1	1	combo	Th1+Treg+Th17	3.219553567	1.294506047	0.669585972	2.862783807	1.463911818	1.251137423	1.097533008	0.855917111	1.241078983	1.223855927	1.094171921	1	1	0.028069783	1	1	1	1	0.165833892	1	1	0.603892366	0.47670954	1.103404774	-0.51123793	-1.254307986	Rev1	-50.5	Rev1-50.5
chr1	38185226	38186175	1	1	1	1	1	1	shared	all	3.205369695	2.310873454	3.180952646	3.141013943	2.408493568	1.428767659	1.404412022	0.920405623	0.727696479	1.088177867	1.151643139	1	1	0.293996895	1	1	1	1	0.927109312	1	1	-1.063169641	-0.894243942	-1.553952721	-1.692973041	-1.023143717	Rev1	-56	Rev1-56
chr1	38187276	38187600	1	0	0	0	0	0	unique	Th1	1.156884284	0.401050901	0.363606663	0.322657695	0.365915949	0.483532037	0.345758233	0.305977857	0.612779929	0.500760738	0.404171576	0.374443578	1	1	1	1	1	1	1	1	1	1.046945342	-0.310243416	-1.213562577	-1.032397394	0.518786165	Rev1	-57.5	Rev1-57.5
chr1	38202676	38203250	1	1	0	0	1	1	combo	Th1+Th0+Th17	1.640362126	1.394650013	1.345319224	1.293616611	1.696437077	1.090402229	1.103753621	0.880496963	1.42102002	1.096964745	0.962968888	1	1	1	1	1	1	1	1	1	1	0.580950454	0.484195253	-0.447076106	-0.607433151	0.447930473	Rev1	-73	Rev1-73
chr1	38235376	38236225	0	0	0	0	1	0	unique	Th17	0.546277125	1.608323451	1.175451933	1.059619579	5.117261377	0.866547171	0.665589406	0.637184312	0.702685076	0.824489426	0.452596474	1	1	1	1	1	1	1	1	1	1	-2.129276394	-0.540481882	-1.049497631	-1.104814773	-0.718470462	Rev1	-106	Rev1-106
chr1	38236576	38237725	1	1	1	1	1	1	shared	all	8.330041606	5.27567769	7.606197027	3.963188864	16.69333647	4.571911119	4.312841923	5.546406713	5.103075839	4.5014381	6.190233577	0.001543646	0.073770613	2.80E-06	0.000755023	0.111309863	0.023235518	0.398653355	5.42E-05	0.00856591	0.678388579	0.937815075	0.584928229	1.189238095	0.977849665	0.758013723	Rev1	-107.5	Rev1-107.5
chr1	38252776	38253200	0	1	0	1	0	1	combo	Th0+Treg	1.113404773	1.568019817	1.283473151	1.37322711	0.631268383	0.609118252	0.419579552	0.272488315	0.858680793	0.398858253	0.619322189	1	1	1	0.303355217	0.993169963	1	1	1	1	1	0.582009851	0.285598785	-0.290310266	-1.934026922	-1.18957122	Rev1	-123	Rev1-123
chr1	38259476	38260275	1	1	0	0	1	1	combo	Th1+Th0+Th17	2.125118216	1.695853031	3.244848495	1.833766175	4.728843142	1.487670772	1.603992373	1.376943456	1.166021531	1.413397164	1.607305562	1	1	1	1	1	1	1	1	1	1	-0.897155419	0.381066749	0.678699242	0.472796471	0.454421867	Rev1	-130	Rev1-130
chr1	38271051	38272050	1	1	1	1	1	1	shared	all	4.97726962	4.243464301	2.069156183	2.323718634	5.536831372	2.910481627	2.146522892	3.118399778	1.919587406	2.059157765	2.556586243	1	1	0.284881429	0.734593128	1	1	1	0.90744678	1	1	-1.420615326	-0.511967798	0.64143178	0.651127026	-0.763668245	Rev1	-141.5	Rev1-141.5
chr1	38274626	38275100	1	0	0	0	1	1	combo	Th1+Th17	4.18540618	1.382806747	0.711661564	0.747503047	1.475132124	0.881935215	0.739693092	0.901980144	0.721467032	0.789035556	0.479735839	1	1	1	1	1	1	1	1	1	1	0.587815193	0.378400567	-0.634984721	0.408376613	0.539352393	Rev1	-145	Rev1-145
chr1	38276076	38276500	1	0	0	0	0	0	unique	Th1	2.433451791	1.108062739	0.593633892	0.675709013	0.538291251	0.615028041	0.498817157	0.507074712	0.571421488	0.810155134	0.479271449	1	1	1	1	0.285788438	1	1	1	1	1	0.459839189	0.541340552	0.533843752	-0.568200155	0.956552174	Rev1	-146.5	Rev1-146.5
chr1	38287851	38288325	1	0	0	0	0	0	unique	Th1	3.229902696	0.361977506	0.897684638	0.346468552	0.887052928	0.506408084	0.483988233	0.253091196	0.476825045	0.231516415	0.759037091	1	1	1	1	0.107263311	1	1	1	1	0.660866352	-1.101793839	-0.832924926	-0.696823163	-1.279098321	-1.817022999	Rev1	-158.5	Rev1-158.5
chr1	38291926	38292250	0	0	0	0	1	0	unique	Th17	0.615567884	0.283830714	0.341665193	0.260532588	0.856011376	0.220164594	0.408856644	0.437018442	0.227932029	0.291748582	0.417791075	1	0.193794567	0.019744989	0.098863571	0.832342298	1	0.797868565	0.125427197	0.491847222	1	-0.744184203	0.99074383	1.405273826	1.44503575	0.893235283	Rev1	-162.5	Rev1-162.5
chr1	38334226	38334650	0	0	0	0	1	0	unique	Th17	0.135347235	0.462121472	0.27764813	0.219236339	1.069426241	0.397698278	0.382505613	0.422399545	0.236635204	0.267560293	0.139157288	0.764424392	1	0.217663978	0.847743752	1	1	1	0.757847993	1	1	1.534692789	-0.570217372	-1.677962097	1.588387855	-1.195634372	Rev1	-204.5	Rev1-204.5
chr1	38335676	38336225	0	0	0	0	1	0	unique	Th17	0.476460842	0.711636708	0.239550876	0.265367052	2.193609311	0.448135894	0.480470459	0.36121231	0.209738093	0.639753053	0.312288631	1	1	1	1	1	1	1	1	1	1	-1.410106613	-0.382758205	-1.239226533	0.605289037	0.83834318	Rev1	-206	Rev1-206
chr1	38343276	38343550	1	0	0	0	0	0	unique	Th1	1.222515476	0.34936312	0.409539381	0.416410123	0.412282449	0.266797176	0.236590923	0.36287269	0.197332562	0.510028962	0.197735655	1	1	0.983649464	0.214074121	0.067070222	1	1	1	0.851170621	0.463871692	-0.774064545	0.378373561	-1.091319731	1.234488991	1.127904592	Rev1	-213.5	Rev1-213.5
chr1	38347476	38348075	1	1	0	1	0	1	combo	Th1+Th0+Treg	2.022223574	1.322195295	1.661304986	2.087507674	0.955310137	1.333635797	0.676529195	0.778409942	0.638797281	1.03250502	1.367726995	1	1	0.14537001	1	1	1	1	0.572483901	1	1	-0.508060474	-0.662193599	-1.144931199	-0.845512858	-0.431814286	Rev1	-218	Rev1-218
chr1	38353551	38354200	1	0	0	0	1	1	combo	Th1+Th17	3.738263889	1.464644254	1.099257425	0.539169335	5.423335676	1.291966867	0.83890515	1.307130761	1.215101215	0.636115503	1.447445654	1	0.384896746	1	0.933891165	0.751136032	1	1	1	1	1	-0.403524947	-0.837941995	0.637902832	1.114322792	-0.865300762	Rev1	-224	Rev1-224
chr1	38361101	38361550	0	0	0	0	1	1	unique	Th17	0.518837281	0.678255386	0.407732032	0.338652087	2.267838518	0.664501792	0.937258925	0.529103853	0.694059281	0.463632805	0.788062932	1	0.025605704	0.165253867	1	1	1	0.176955632	0.626559281	1	1	0.611547433	1.068224945	0.862154791	0.545901005	-1.548580691	Rev1	-231.5	Rev1-231.5
chr1	38369476	38370825	1	0	0	1	0	1	combo	Th1+Treg	1.36034427	1.857067568	1.311563951	7.140560431	1.105922277	1.848324394	1.187861696	1.745790404	1.122931907	1.513817507	2.099269994	0.899575355	1	1	1	1	1	1	1	1	1	-2.514467295	-0.822998414	-1.314130243	0.662328829	0.429054309	Rev1	-240.5	Rev1-240.5
chr1	38377051	38378225	0	0	0	1	0	1	unique	Treg	0.357176185	1.373883077	0.775557413	7.184115755	0.468684612	1.56116506	1.260673794	1.480750997	1.00923799	1.24872595	1.078363235	1	1	1	1	1	1	1	1	1	1	1.113628136	0.491993441	0.675239859	-0.661722343	-0.822020983	Rev1	-248	Rev1-248
chr1	38392801	38394350	1	1	1	1	1	1	shared	all	5.761165251	4.928938082	4.194734345	5.216127991	6.50677815	2.906235028	1.930913471	2.0082566	2.763537979	2.657919501	2.246024609	1	1	1	1	1	1	1	1	1	1	0.955273374	0.79651022	-0.784589446	-1.66567437	0.840893541	Rev1	-264	Rev1-264
chr1	38394326	38395850	1	1	1	1	1	1	shared	all	4.208135408	2.569771479	2.913070591	4.896556458	4.539129371	3.306004137	2.846150797	2.37021978	3.04883342	2.510940716	2.684792098	0.911009639	1	0.883850747	1	0.785996943	1	1	1	1	1	-1.463794121	0.571118464	0.231096083	-1.174240907	0.271763603	Rev1	-265.5	Rev1-265.5
chr1	38399301	38399600	0	0	0	0	0	1	remaining		0.526279566	0.823164822	0.273669791	0.779491832	0.789926225	0.470857869	0.375891789	0.367205748	0.446348538	0.35503676	0.444544785	1	0.874301285	1	1	1	1	1	1	1	1	-0.917604326	-0.60303689	0.321184652	-0.311434781	-0.250102833	Aff3	265.5	Aff3+265.5
chr1	38405951	38407550	1	0	0	0	1	1	combo	Th1+Th17	4.065595997	3.096491201	1.895674196	1.842712176	3.239295175	1.810344518	1.164901016	2.0773399	1.823738317	1.59555464	1.580020956	1	1	0.859561478	1	1	1	1	1	1	1	0.775048597	-1.143184772	-1.446428619	-2.305948431	0.757369831	Aff3	258	Aff3+258
chr1	38419176	38419600	0	0	1	0	0	1	unique	Th2	0.403912889	2.319026004	0.407732032	0.287686909	0.472000499	0.718453564	0.975972896	0.614324981	0.666018707	0.772458362	0.653360488	1	0.589136782	0.992827352	1	1	1	1	1	1	1	0.348417362	0.748609157	0.591707757	0.48245	0.645424065	Aff3	245.5	Aff3+245.5
chr1	38420751	38421025	0	0	0	0	1	0	unique	Th17	0.623010169	0.961151945	0.301639377	0.417901123	1.38963233	0.356398182	0.134559629	0.328452163	0.223642428	0.178011677	0.263241874	1	0.25454176	1	1	0.32287804	1	0.962067501	1	1	1	-1.282518841	-1.149111145	-0.692187519	-0.340881491	-1.477555777	Aff3	244	Aff3+244
chr1	38424451	38424875	0	0	0	0	1	0	unique	Th17	1.410162994	0.24352708	0.225687297	0.690212405	1.768156887	0.362186309	1.047875613	0.457144957	0.891808127	0.579944374	0.973884994	0.174362461	0.000122179	9.45E-05	1	0.507596017	0.99224142	0.002003373	0.001271328	1	1	1.476725091	1.985304488	2.159379007	0.813744233	1.156205016	Aff3	240.5	Aff3+240.5
chr1	38437226	38438400	1	1	1	1	1	1	shared	all	13.5691644	4.842179622	15.76130327	20.42774244	19.42700016	10.0710712	9.115867903	10.81943912	14.46809706	20.503043	28.54466696	0.00109486	1	3.51E-13	0.897890803	1.03E-08	0.017334281	1	2.94E-11	1	5.82E-07	0.939662106	-0.347394363	1.969283213	0.520112236	1.455488195	Aff3	227	Aff3+227
chr1	38469901	38471425	1	1	1	1	1	1	shared	all	10.97186829	12.34271159	4.84864734	2.261232064	12.55855737	5.988785503	5.631487132	6.685808855	4.6001607	6.228838326	6.650232571	1	1	0.060432697	0.298205758	0.004222111	1	1	0.300187699	1	0.049847479	-0.8331689	0.593455467	0.871417081	0.794128703	1.122112753	Aff3	194.5	Aff3+194.5
chr1	38478601	38479325	1	1	0	0	1	1	combo	Th1+Th0+Th17	1.211588798	1.48541119	1.905195794	1.164893398	5.844860307	2.033216586	1.070541835	1.297653941	1.216308281	1.75428882	1.513664693	1	0.023374104	1	0.242027971	1	1	0.164620592	1	0.923202984	1	-0.588281286	-0.991333654	-0.741004815	-1.662537025	-0.244000441	Aff3	186	Aff3+186
chr1	38498551	38499200	0	0	0	0	1	0	unique	Th17	0.543019931	1.055603838	0.819440354	0.824131545	2.164484753	0.546014859	0.353027683	0.52183506	0.585364394	0.509057801	0.396634093	1	1	1	1	1	1	1	1	1	1	-0.856890867	-0.711669136	-0.601633089	-0.852920814	0.460092189	Aff3	166	Aff3+166
chr1	38528851	38529925	1	0	0	1	0	0	combo	Th1+Treg	1.537817834	1.603861616	1.45731878	2.755657524	0.723585856	1.140799067	1.083343796	0.721575249	1.265503379	0.920927756	1.253128412	1	1	1	1	1	1	1	1	1	1	-2.168124228	0.948509482	0.774129125	-1.04890693	-0.914668279	Aff3	135.5	Aff3+135.5
chr1	38547526	38548075	1	0	0	0	0	1	unique	Th1	2.716428514	1.172824025	0.837645914	0.352794016	0.800146689	0.745874721	0.843321919	0.917489372	0.421932939	0.638091692	0.550926191	1	0.864776251	1	1	1	1	1	1	1	1	-0.956818828	0.799990673	-0.563482644	0.703531067	-1.618747026	Aff3	117	Aff3+117
chr1	38550501	38551400	0	0	0	1	0	1	unique	Treg	0.743573074	1.438185244	0.571571208	7.350746607	0.540305754	1.623436958	2.095058737	4.472546033	1.898201215	2.214281342	1.924940289	0.099219673	0.009444657	0.007928036	8.65E-13	0.000526685	0.667841467	0.079260097	0.059354509	6.88E-11	0.008480433	0.613579827	1.105121084	1.180348228	2.541226231	1.012032513	Aff3	114	Aff3+114
chr1	38557276	38558350	1	1	1	1	1	1	shared	all	12.21616218	10.30997678	14.61381211	13.26799346	12.57053809	10.14368978	14.03300521	28.04354847	28.43730855	25.25510641	27.03858955	7.58E-19	1.99E-06	5.40E-17	2.31E-17	4.77E-16	1.24E-15	5.82E-05	1.09E-14	5.11E-15	2.46E-13	2.361598028	1.018070462	2.226435076	2.282777532	2.092057672	Aff3	107	Aff3+107
chr1	38562851	38563400	1	1	0	0	1	1	combo	Th1+Th0+Th17	1.93619245	1.610783928	1.127469439	1.058128578	0.982922109	1.310733923	1.262045341	1.368763162	1.222491373	1.106735483	0.899328245	1	1	1	1	1	1	1	1	1	1	0.64784197	0.502225332	-0.681850395	0.45212336	-0.492791893	Aff3	102	Aff3+102
chr1	38580176	38581150	1	1	0	1	1	1	combo	Th1+Th0+Treg+Th17	2.617718964	2.453781531	2.683164576	4.472072569	4.763310554	2.674207428	1.548490162	2.816268497	2.140240282	2.428701069	3.352570364	1	0.0262319	0.565141608	1	1	1	0.180347185	1	1	1	0.761021345	-0.963239733	-2.010852159	0.915019572	0.771487833	Aff3	84.5	Aff3+84.5
chr1	38583051	38583725	1	0	0	0	1	1	combo	Th1+Th17	3.073529764	1.6523178	1.351347339	0.519831478	2.641289348	1.491716575	1.366213745	1.206419891	1.097210299	1.374720765	1.189835835	1	1	1	1	1	1	1	1	1	1	-0.892296013	0.2906317	0.391491702	0.389848042	0.917954235	Aff3	81.5	Aff3+81.5
chr1	38594176	38594500	1	0	0	0	0	0	unique	Th1	0.856116146	0.416125764	0.309596054	0.238212732	0.262640268	0.232876576	0.220099504	0.216909493	0.205880976	0.167650931	0.252337995	1	1	0.589662157	1	1	1	1	1	1	1	0.422679743	-0.49484842	0.945319475	1.119756373	-0.449245762	Aff3	70.5	Aff3+70.5
chr1	38597576	38598100	1	0	0	0	1	1	combo	Th1+Th17	1.898578651	0.920848311	0.93758924	0.935369366	2.255449877	1.528224503	0.857211116	1.03620004	1.253438158	1.126010247	0.975207446	1	0.47866731	1	1	1	1	1	1	1	1	-0.698985889	-0.635643847	-0.606212046	0.096678448	-0.477160185	Aff3	67	Aff3+67
chr1	38601501	38602550	1	1	1	1	1	1	shared	all	5.693905462	4.732340866	5.075181086	10.31454339	8.011289946	5.760268753	3.394940452	4.522860813	5.465031865	5.430984758	3.975754267	0.670909481	0.251039921	0.057591805	1	1	1	0.953686836	0.289365404	1	1	0.687880544	-0.580653268	-0.84522717	-0.363811422	0.553122934	Aff3	63	Aff3+63
chr1	38605376	38605750	0	0	0	0	0	1	remaining		0.747758165	1.187439769	0.673564311	1.015341328	0.790116572	0.68131083	0.89735947	0.998843777	1.262403059	0.764764007	0.65302465	0.625874181	0.609114569	1	0.214617	1	1	1	1	0.852584605	1	0.873294092	0.655374048	0.601616611	0.987328408	0.603766789	Aff3	59.5	Aff3+59.5
chr1	38626626	38628725	1	1	1	1	1	1	shared	all	10.27074658	9.262376522	13.00736828	12.84500057	10.24280335	12.11584278	9.58060554	5.223848216	7.178778315	5.35414872	7.188565226	0.005248461	8.52E-06	1.32E-05	2.36E-06	3.29E-08	0.065424291	0.000203924	0.000219068	4.94E-05	1.63E-06	-1.754302092	-1.852963243	-2.089797838	-2.813248186	-3.417571234	Aff3	37.5	Aff3+37.5
chr1	38632326	38633575	1	0	0	0	1	1	combo	Th1+Th17	19.65613341	4.022097431	2.505219394	1.341599789	4.390953469	4.528094917	3.791240591	4.483501128	5.091091468	5.207874113	5.145708016	0.084255921	1	0.753620668	1	0.255902306	0.594292452	1	1	1	1	0.737412601	0.33388671	0.545371188	0.472332942	0.641097843	Aff3	32	Aff3+32
chr1	38635176	38635825	0	0	0	1	0	0	unique	Treg	0.560460997	1.169133309	1.117341771	2.42863099	0.598822	0.930139198	0.713249455	0.541576549	0.713629836	0.843047042	0.828423913	1	1	1	0.838774021	1	1	1	1	1	1	-0.672102267	0.415224291	-0.557035142	-1.990176071	-0.922770635	Aff3	29.5	Aff3+29.5
chr1	38636326	38637075	0	0	0	1	0	0	unique	Treg	0.807400494	0.756402178	0.635588271	1.774623069	0.648092039	0.746936302	0.564765352	0.676727431	0.459148757	0.769406586	0.699691624	1	1	1	1	1	1	1	1	1	1	0.478124761	0.769951099	-1.098975417	-0.811421539	0.739134623	Aff3	28.5	Aff3+28.5
chr1	38641426	38642325	1	0	0	0	0	0	unique	Th1	1.654545997	1.259123367	0.533716382	0.61841837	0.27823426	0.535150352	0.378990873	0.351655865	0.281881788	0.515747128	0.473251477	1	1	1	1	1	1	1	1	1	1	-1.749747358	1.10914184	-1.074548757	-2.420184999	1.02733121	Aff3	23	Aff3+23
chr1	38647176	38647975	1	1	0	1	1	1	combo	Th1+Th0+Treg+Th17	18.59204475	3.312165998	13.80149285	9.311640833	12.36039079	7.373710934	5.633416064	6.223155619	6.14937481	6.7733896	7.33017462	1	1	0.059100842	1	1	1	1	0.295031851	1	1	-0.686112292	-0.327788542	0.588811042	-0.484946426	0.449128685	Aff3	17.5	Aff3+17.5
chr1	38649226	38649675	1	0	1	0	0	1	combo	Th1+Th2	3.265362374	1.92583157	1.491558909	1.242651433	1.362884801	1.111274406	1.378472944	0.942798619	1.428145459	0.930619469	1.395252014	1	0.62814362	1	1	1	1	1	1	1	1	-0.419377708	0.586606392	0.445035634	-0.361825095	-0.355457602	Aff3	15.5	Aff3+15.5
chr1	38657426	38659450	1	1	1	1	1	1	shared	all	19.04041326	12.71651644	26.4393367	24.19586729	25.52104882	18.80292065	17.35270689	17.30320229	19.66752234	19.16171025	20.8010529	0.003714137	0.008231925	0.000843862	1	0.028192719	0.048793339	0.070709795	0.008707979	1	0.236848375	0.975575496	0.846969636	0.994048499	0.584846873	0.77243806	Aff3	6.5	Aff3+6.5
chr1	38662451	38663425	1	1	1	1	1	1	shared	all	16.51165518	11.59908683	17.96210623	15.56892661	20.25552178	11.05275645	8.203411989	9.141128459	6.97421467	9.007709242	8.138853672	1	1	0.69709549	1	1	1	1	1	1	1	-0.73281537	-0.398424093	-0.572243589	-0.424294217	-0.444887793	Aff3	2	Aff3+2
chr1	38663751	38664425	1	0	0	0	1	0	combo	Th1+Th17	3.669953051	2.715911153	3.155032837	3.415222836	3.197268835	3.309081637	2.473188246	2.683000756	2.630331851	2.292927049	2.053112764	1	0.57057181	0.143801441	1	0.190131126	1	1	0.568150765	1	0.990925019	-0.472094127	-0.724253965	-1.056485946	-0.551911552	-1.035048935	Aff3	1	Aff3+1
chr1	38664726	38666075	1	1	1	1	1	1	shared	all	19.16045064	12.3362484	25.59519073	23.94890301	19.27869235	18.33458584	17.56597389	18.82612909	18.00215408	19.39688265	18.44414652	0.869729428	0.001644123	0.00340226	0.00227499	0.279112475	1	0.018475302	0.028951314	0.022340902	1	0.476242993	0.517820936	0.75316712	0.750604614	0.561336178	Aff3	-0.5	Aff3-0.5
chr1	38670851	38671725	1	0	1	1	0	1	combo	Th1+Th2+Treg	1.501430259	2.251033122	0.927461572	4.859010282	0.682528832	1.872651153	1.609571088	3.258616127	2.119639888	1.778983857	1.600340121	1	1	1	3.34E-07	1	1	1	1	8.42E-06	1	0.669916777	0.481772208	-1.697701769	1.949959882	0.64137447	Aff3	-6.5	Aff3-6.5
chr1	38677151	38677500	0	0	0	1	0	0	unique	Treg	0.109886337	0.612722981	0.703462459	0.951725222	0.366167558	0.420505421	0.319951453	0.153636196	0.305516809	0.325711844	0.334896616	1	1	1	1	1	1	1	1	1	1	-0.734985286	-0.423293065	0.615368738	-1.557969828	-0.25334616	Aff3	-12.5	Aff3-12.5
chr1	38694001	38694875	1	1	1	1	1	1	shared	all	6.967618149	3.737199513	3.258954502	3.590799689	2.265324325	4.615599287	3.419169734	2.896713087	2.720495723	2.962267722	2.896737994	1	0.430708109	0.021919892	0.820317059	0.084965357	1	1	0.136445647	1	0.554670007	-0.502490732	-0.222528931	-0.947265598	-0.563551372	-0.801863029	Aff3	-29.5	Aff3-29.5
chr1	38696151	38696625	0	0	0	0	0	1	remaining		0.947033061	0.731173406	0.933368474	1.169366399	0.82000355	0.994789827	0.966195659	0.618658038	0.729744732	0.930012527	1.280425246	1	1	0.480467293	1	1	1	1	1	1	1	0.774939428	0.373437202	0.687208719	0.775400544	0.704488898	Aff3	-31.5	Aff3-31.5
chr1	38723226	38724425	1	1	1	1	1	1	shared	all	22.76615099	10.65978309	35.2407629	30.40218789	14.71452105	23.59324663	29.79393177	34.37763228	32.56701288	42.70124422	39.42963985	0.001230135	1.52E-05	3.68E-06	1.09E-05	3.21E-06	0.019132637	0.000335885	6.93E-05	0.0001975	9.66E-05	1.26366882	1.25744678	1.470499907	1.181848832	1.452461537	Aff3	-59	Aff3-59
chr1	38735851	38736250	1	1	0	0	0	0	combo	Th1+Th0	0.984121336	0.659948927	1.323256539	0.580465584	1.019374656	0.624837511	0.622130851	0.599645943	0.372512707	0.796738378	0.929900513	0.972775581	1	0.059995227	1	1	1	1	0.298497877	1	1	-1.241045458	0.475286578	1.19609076	0.624702301	0.783588211	Aff3	-71	Aff3-71
chr1	38760976	38761875	1	0	0	0	0	0	unique	Th1	2.421526088	1.592477468	1.023668988	0.787308296	0.687933009	1.099966662	0.916872472	0.701713479	0.922308651	1.095282216	0.716536741	1	1	1	1	1	1	1	1	1	1	0.828473454	-0.509428862	-0.835609899	-0.927481596	0.790753338	Lonrf2	75.5	Lonrf2+75.5
chr1	38767901	38768200	0	1	0	0	0	0	unique	Th0	1.160141478	1.579863083	1.677703197	1.160058934	0.755256367	0.62824363	0.574907264	0.581220464	0.42051074	0.461066609	0.371774877	1	1	0.941872794	1	1	1	1	1	1	1	-0.42680941	0.1350621	-0.666215702	-0.553730595	-0.682776014	Lonrf2	68.5	Lonrf2+68.5
chr1	38769751	38771475	1	1	1	1	1	1	shared	all	19.2416671	9.975851554	12.32934282	15.68757429	9.754701698	11.9060333	9.658498814	13.7046108	9.78742951	11.15214017	10.77268588	1	0.497045907	1	0.0006804	0.671325224	1	1	1	0.007819864	1	-0.500888813	0.689927317	0.121232933	0.729999771	0.552255187	Lonrf2	66	Lonrf2+66
chr1	38776876	38778475	1	1	1	1	1	1	shared	all	54.74968468	52.42742937	76.61581114	71.74082027	67.66331019	66.94805956	72.64054835	107.317564	119.551675	114.9584716	119.1090058	1.08E-11	0.001565307	2.47E-10	6.42E-09	1.64E-09	1.69E-09	0.017733109	1.15E-08	2.31E-07	1.13E-07	1.731011928	0.664691458	1.693763989	1.518752469	1.568164846	Lonrf2	59	Lonrf2+59
chr1	38786851	38788125	1	1	1	1	1	1	shared	all	6.719977951	5.780088236	7.840445022	6.422213477	5.367590975	5.398562655	5.38390792	4.61690899	3.47055982	4.704446895	3.976931477	1	0.021030709	1	1	1	1	0.151418104	1	1	1	-0.6515628	0.734360483	-0.743642304	0.793070043	-0.759934123	Lonrf2	49	Lonrf2+49
chr1	38788901	38789200	0	0	0	0	1	0	unique	Th17	0.839953328	0.934692935	1.04163212	1.161549934	0.779053613	0.448016408	0.48477468	0.429263829	0.536300278	0.318009021	0.441178388	1	1	1	1	1	1	1	1	1	1	-0.162353824	-0.33258187	-0.169284483	0.336249817	-0.550416336	Lonrf2	47.5	Lonrf2+47.5
chr1	38791426	38791775	0	0	0	0	1	0	unique	Th17	1.192869486	0.900081375	1.033554228	1.389221503	1.603075271	0.76212747	0.68671667	0.782257179	0.691848721	0.780252912	0.437123626	1	1	0.433686616	1	1	1	1	1	1	1	-0.393951304	-0.320994346	-0.973007689	-0.563007013	-0.500120941	Lonrf2	45	Lonrf2+45
chr1	38794601	38795475	1	0	0	1	1	1	combo	Th1+Treg+Th17	5.576599752	2.124889264	1.133618768	3.241859909	3.28119934	2.811057184	2.481832449	2.515393443	1.810019769	2.152260672	2.230265741	1	1	1	1	1	1	1	1	1	1	-0.744290069	-0.372697186	-0.696761744	-0.660907086	-0.412599075	Lonrf2	41.5	Lonrf2+41.5
chr1	38799226	38799825	1	1	1	1	1	1	shared	all	2.958657396	2.263647508	3.576747613	3.108302232	1.910092601	0.97149816	1.078728525	0.787035402	0.439965105	0.578445298	0.70309561	0.956300007	1	1	1	1	1	1	1	1	1	-1.069958233	0.651021252	-0.623583749	0.438530805	-0.564830682	Lonrf2	37	Lonrf2+37
chr1	38834776	38836850	1	1	1	1	1	1	shared	all	2.837516944	4.877250301	7.061506528	4.408456462	7.206391742	8.418934118	4.831234006	4.823820192	4.986634615	3.991334392	5.110466893	0.035478746	0.076755707	0.400932484	0.0921035	3.20E-05	0.308544858	0.410183288	1	0.466335709	0.00073809	-1.965615552	-0.89625309	-0.99913727	-1.225156898	-2.093910863	Lonrf2	1	Lonrf2+1
chr1	38847751	38849250	1	0	1	0	1	1	combo	Th1+Th2+Th17	2.722067028	3.122491093	1.143504008	0.989316544	13.50466983	2.991516508	2.687374136	4.349035971	2.929992373	2.174804534	3.399299132	0.672357004	1	0.004756686	0.042944127	1	1	1	0.03857962	0.259455175	1	0.775316894	0.732184715	1.144245246	0.987995245	-1.761687901	Lonrf2	-12	Lonrf2-12
chr1	38856176	38856675	0	0	0	1	1	1	combo	Treg+Th17	0.877391952	1.404803922	1.201129314	1.28209522	1.095616911	0.658428028	0.345012559	0.804791626	0.589221512	0.464318773	0.642887871	1	1	1	1	0.751181196	1	1	1	1	1	0.33027114	-0.611568943	-0.879046537	-0.581500849	-1.039095234	Lonrf2	-19.5	Lonrf2-19.5
chr1	38862126	38862625	1	1	0	1	0	1	combo	Th1+Th0+Treg	0.961917632	1.602631377	1.413435839	1.341238325	0.926482323	1.119946382	0.960857297	0.650932364	0.778886228	0.883720798	0.752921695	1	1	1	1	1	1	1	1	1	1	-0.339188591	0.797339776	-0.417760697	-0.671255525	-0.220779882	Lonrf2	-25.5	Lonrf2-25.5
chr1	38881051	38881650	1	1	1	0	1	1	combo	Th1+Th0+Th2+Th17	4.49419415	1.709697656	3.10138587	0.865789259	5.671560999	2.383377209	1.817678383	2.368903769	2.497678104	2.136011007	2.364951495	1	1	1	1	1	1	1	1	1	1	0.253632386	-0.231250848	0.478168257	0.43817558	-0.324312313	Chst10	17	Chst10+17
chr1	38883776	38884175	0	0	0	0	0	1	remaining		0.631205177	1.301428359	0.61147581	0.599441977	0.474814009	0.832305366	0.836845833	0.716007491	0.534329406	0.700475034	0.612187051	1	0.845553603	1	1	1	1	1	1	1	1	-1.221309725	0.572275181	-0.252183609	0.45101898	0.608749557	Chst10	14	Chst10+14
chr1	38885851	38886475	1	1	1	1	1	1	shared	all	3.421910481	3.10587399	5.8584507	6.643559581	5.121171359	3.658341272	2.762507363	3.737748546	3.009995601	3.730426511	2.636657431	1	1	1	1	1	1	1	1	1	1	0.287945022	-0.303751193	-0.338572995	0.41059385	0.38237811	Chst10	12	Chst10+12
chr1	38897051	38898650	1	1	1	1	1	1	shared	all	14.87635782	15.96098564	20.64695489	21.83366739	17.67550724	28.15558945	28.55059702	21.13471846	24.78788582	21.69405442	23.83295742	0.204703844	1.18E-05	0.875960696	0.963390863	0.015138052	1	0.000268926	1	1	0.143622743	0.634582806	1.121059916	0.699461759	-0.503076509	0.85874263	Chst10	0.5	Chst10+0.5
chr1	38899701	38900125	1	0	1	0	1	1	combo	Th1+Th2+Th17	3.941775899	2.623460619	2.173199062	1.75749914	6.369893819	1.528844333	1.736015412	1.228348237	1.719495576	1.448440247	2.283288525	1	1	0.184327762	0.335716973	1	1	1	0.676085605	1	1	0.382742691	0.671964884	0.675257029	-1.420772805	-0.347726724	Chst10	-2	Chst10-2
chr1	38934676	38935225	1	0	0	0	1	1	combo	Th1+Th17	1.459806543	1.244048504	1.477210474	0.871753259	1.244072175	0.78766252	0.303846766	0.636414262	0.685633828	0.445166916	0.26391355	1	0.578107977	0.207016208	1	0.967289235	1	1	0.732199078	1	1	-0.94510911	-0.90577437	-0.711127009	-1.400998429	-1.15627852	Nms	-4	Nms-4
chr1	38936626	38937125	1	1	0	1	1	1	combo	Th1+Th0+Treg+Th17	1.664895127	1.966135204	2.459165463	1.462145074	1.755857744	1.403491709	1.002923872	1.527584081	1.094504429	1.057694104	1.625411086	1	1	1	1	1	1	1	1	1	1	-0.775371326	-0.484105438	-0.579006601	0.837347993	-0.3529553	Nms	-2.5	Nms-2.5
chr1	38956826	38957100	1	0	0	0	0	0	unique	Th1	1.635599487	0.211375996	0.341665193	0.196916482	1.22003796	0.22781176	0.298627951	0.068374414	0.337654427	0.173369098	0.6008686	1	1	0.001970588	0.110523587	1	1	1	0.018135266	0.534190398	1	1.000395768	0.701782565	1.673408484	-4.496782658	-0.712609133	Nms	18	Nms+18
chr1	38968601	38969400	0	0	0	0	1	1	unique	Th17	0.595570325	1.30958091	1.247425674	0.474062228	4.849304994	1.326587317	1.183196765	1.107754426	1.114190936	1.18011346	1.127891072	1	0.451039594	1	1	1	1	1	1	1	1	-0.620084008	-0.70027869	0.760820018	0.880495751	0.69927908	Pdcl3	-16.5	Pdcl3-16.5
chr1	38971726	38972075	0	0	0	0	1	0	unique	Th17	0.934127437	0.735635241	0.309596054	0.133300375	1.735556352	0.496791053	0.369794894	0.526916997	0.123488947	0.348912039	0.536892119	0.404294884	1	1	1	1	1	1	1	1	1	-1.644857171	0.526793802	0.618568296	-0.623779263	-0.445544462	Pdcl3	-13.5	Pdcl3-13.5
chr1	38972826	38973800	1	1	1	0	1	1	combo	Th1+Th0+Th2+Th17	7.695076622	2.233497782	7.353743471	1.215135649	5.673987588	3.460973659	1.934091635	2.31919509	2.155048392	2.43167382	3.837249955	0.484950254	0.048297014	0.658191687	1	0.433974116	1	0.289564624	1	1	1	-2.617779545	-0.784128408	0.642321082	-0.661923499	-0.311448765	Pdcl3	-12.5	Pdcl3-12.5
chr1	38987076	38988450	1	1	1	1	1	1	shared	all	27.2256864	27.65436133	38.0677517	36.05615975	30.47428571	41.78212408	50.16504307	36.66428046	42.22973103	38.12675202	38.3796945	0.542057375	1.38E-05	0.90715443	0.675076416	1	1	0.000309498	1	1	1	0.429038383	0.80337686	0.468777175	0.581585639	0.409328995	Pdcl3	2	Pdcl3+2
chr1	38991401	38992000	0	0	0	0	1	1	unique	Th17	2.678412342	1.425570858	0.911427003	4.145859255	15.8183913	3.10117914	2.236228274	2.700656185	1.930817672	2.245065685	3.297482483	0.188247869	1	0.867698902	1	1	1	1	1	1	1	-0.942116753	-0.345416462	0.723521826	-0.613605071	-0.480488427	Pdcl3	6	Pdcl3+6
chr1	39000851	39002000	1	1	0	1	1	1	combo	Th1+Th0+Treg+Th17	3.841963276	3.04557454	4.279370386	5.59782463	5.114028412	3.458338098	1.848457473	3.403502545	2.13322146	3.671360111	2.722885158	1	0.932429773	1	1	1	1	1	1	1	1	-0.755283113	-0.611623111	-0.707721166	0.614707302	0.73811017	Pdcl3	16	Pdcl3+16
chr1	39005726	39006175	0	0	0	1	0	1	unique	Treg	0.260445581	1.004687176	1.591259808	4.56510207	0.615224659	1.162291306	0.998839968	0.875718741	0.807553633	0.905845405	0.658787519	1	1	0.972237821	1	1	1	1	1	1	1	-1.318870443	-0.739526369	-0.215242121	-0.773923491	-0.829359679	Pdcl3	20.5	Pdcl3+20.5
chr1	39010401	39011350	1	1	1	1	1	1	shared	all	6.771250097	6.131748797	9.024931648	9.50809169	6.121196979	7.465886416	7.127556228	5.385401952	6.4825679	7.658879233	6.221991728	1	0.406520523	1	1	0.353136202	1	1	1	1	1	0.349272901	0.191260419	-0.302060449	0.414337015	0.457312414	Pdcl3	25.5	Pdcl3+25.5
chr1	39024001	39024300	1	0	0	0	0	0	unique	Th1	0.963773426	1.08975628	0.75168738	0.922718437	0.721663314	0.848661569	1.03502919	0.324989952	0.583478925	0.55791996	0.573741463	1	1	1	0.013290996	1	1	1	1	0.10000378	1	-0.856716961	0.306378298	-0.519035497	-2.888161662	-0.552300132	Pdcl3	38.5	Pdcl3+38.5
chr1	39024926	39026225	1	1	1	1	1	1	shared	all	9.104639156	7.897433034	12.72091702	13.54179574	25.78437229	17.25054779	20.98067212	24.73023709	19.28927229	17.48453437	30.55434212	0.017925263	0.001475587	2.67E-11	2.51E-07	0.40554354	0.179450966	0.016859112	1.52E-09	6.48E-06	1	0.734609698	0.801360912	1.757683084	1.303966099	0.550148513	Pdcl3	40	Pdcl3+40
chr1	39028801	39029400	0	0	0	0	1	0	unique	Th17	0.502096915	0.978228166	0.451736187	0.596459977	5.826449749	1.412279498	0.778153087	1.040593238	0.94709492	0.987874652	1.074768652	1	0.524359023	0.764049363	1	1	1	1	1	1	1	-0.890249995	-0.953325399	-1.060700147	-0.629204837	-0.42535413	Pdcl3	43.5	Pdcl3+43.5
chr1	39046701	39047250	1	1	0	1	0	1	combo	Th1+Th0+Treg	1.227401266	0.934692935	2.353315235	4.624290323	0.500365128	1.280185961	1.470433822	1.65803805	1.486772498	1.007232675	1.008897679	0.991272161	1	1	0.276933126	1	1	1	1	1	1	0.611949726	0.406736654	-0.445979028	0.736738742	-0.316750613	Pdcl3	61.5	Pdcl3+61.5
chr1	39089501	39090350	1	1	1	1	1	1	shared	all	4.696901415	2.590538416	4.324939461	5.010776279	3.568418622	3.208370271	3.843381143	3.75708384	3.756509585	3.4370193	2.728021706	1	0.029817447	1	0.286313259	0.248878796	1	0.199564387	1	1	1	0.521439775	0.756883375	0.339978619	0.804849994	1.219267144	Npas2	-104	Npas2-104
chr1	39093301	39093725	1	0	0	0	0	0	unique	Th1	2.108955398	0.749479866	0.231715412	0.452871908	0.571313662	0.396759408	0.307739951	0.125654272	0.257148882	0.257282807	0.199107924	1	1	1	0.401961031	1	1	1	1	1	1	0.599736278	0.463352714	-0.651088922	-2.460299446	-0.610526216	Npas2	-100	Npas2-100
chr1	39105251	39105975	1	1	0	1	1	1	combo	Th1+Th0+Treg+Th17	3.306110215	1.594478827	3.582896942	3.151812408	4.393497956	3.177888529	2.949943041	4.267746049	3.955874391	3.148494703	3.549296054	0.490156485	0.054133363	0.101561736	0.013560993	1	1	0.315744768	0.442194918	0.101715373	1	0.703093393	0.932695044	0.921941058	1.251107485	0.687555113	Npas2	-88	Npas2-88
chr1	39115201	39116300	1	0	1	1	0	1	combo	Th1+Th2+Treg	2.6493439	3.521836719	0.851388279	2.633982702	0.714465018	1.691339462	1.539194272	1.481561703	1.581014615	1.60185858	2.020144276	1	1	1	1	1	1	1	1	1	1	0.481642779	-0.555046521	0.063897613	1.509514684	0.515428858	Npas2	-78	Npas2-78
chr1	39122376	39123825	1	1	1	1	1	1	shared	all	4.010313935	7.166110661	3.110907468	11.93847098	1.931090842	5.13581151	5.029602487	5.742239525	5.253787925	5.525788674	5.196077225	1	0.953861524	1	0.216188441	0.654107095	1	1	1	0.856895093	1	0.509973878	0.65519659	0.613028563	0.670340495	0.530778408	Npas2	-70.5	Npas2-70.5
chr1	39136726	39137625	1	0	0	0	1	1	combo	Th1+Th17	6.545761581	1.218360614	0.209652728	0.325639695	1.099078539	1.754478237	1.222863507	2.44001299	1.504179624	1.555960705	3.190778374	1	0.951452021	0.013427593	0.00242152	1	1	1	0.091791404	0.023579706	1	0.534323849	-1.816367073	1.521223348	1.826939345	0.696398139	Npas2	-56.5	Npas2-56.5
chr1	39158676	39159050	0	0	0	1	0	0	unique	Treg	0.144067768	0.644874064	0.129601096	1.788403534	0.237774518	0.400475656	0.328448921	0.264247881	0.267079909	0.291254535	0.144634136	1	1	0.204335921	0.800065426	1	1	1	0.7262773	1	1	-1.319761974	-0.677388837	-1.520457954	-2.137604096	-0.580195043	Npas2	-35	Npas2-35
chr1	39173776	39174125	0	0	0	1	0	0	unique	Treg	0.337178625	0.394128589	0.8375247	1.755285213	0.462393871	0.305799603	0.317728855	0.398994253	0.323316833	0.409131505	0.240140581	1	1	1	1	1	1	1	1	1	1	-0.602757934	0.344809307	0.593073449	0.646940503	0.529371911	Npas2	-20	Npas2-20
chr1	39185326	39186975	0	1	0	1	1	1	combo	Th0+Treg+Th17	1.183045881	3.548295729	2.131487112	13.61770131	5.258900306	3.476297981	2.854609684	3.297467492	2.935850484	3.377202154	4.13599562	1	1	0.451738993	1	1	1	1	1	1	1	0.613037805	0.653936819	0.685207589	-1.092915754	0.718533453	Npas2	-7.5	Npas2-7.5
chr1	39192501	39195325	1	1	1	1	1	1	shared	all	16.28278631	17.49746246	22.65896857	50.31059575	18.04168551	33.82726382	22.45296831	19.6684399	19.76746142	19.21198399	21.07478047	6.37E-10	3.13E-13	1.25E-10	2.53E-10	4.84E-13	6.05E-08	7.16E-11	6.11E-09	1.21E-08	8.91E-11	-2.832358996	-2.661177877	-2.002062736	-2.180402709	-3.371497162	Npas2	0	Npas2+0
chr1	39196201	39197475	1	1	1	1	1	1	shared	all	23.19452194	21.20480833	27.81925765	50.72870903	28.27778236	24.62527539	24.27205974	21.02469037	21.33255552	22.5746695	25.61762261	1	0.066013047	0.000517794	1	1	1	0.367553355	0.005703939	1	1	0.352031861	0.303439656	0.820649129	0.529371798	0.414783233	Npas2	3	Npas2+3
chr1	39201726	39202150	1	0	0	0	1	1	combo	Th1+Th17	7.055453045	3.65367265	2.263135935	5.335543739	3.954468565	2.175938024	1.779302269	1.54669697	1.622812546	2.046808129	1.863953222	1	1	1	1	1	1	1	1	1	1	-0.549687945	0.307004664	0.082791035	-0.364647366	0.350801959	Npas2	8	Npas2+8
chr1	39204876	39205775	1	1	1	1	1	1	shared	all	5.349534661	6.723229805	5.484597204	14.62697448	2.968879938	5.120144364	4.162408796	5.14943639	4.914619092	5.782485661	4.159287509	1	1	1	0.245419575	0.410818988	1	1	1	0.93210966	1	0.499231998	-0.31704228	-0.558277134	0.647022859	0.541063069	Npas2	11.5	Npas2+11.5
chr1	39206526	39207425	1	1	1	1	1	1	shared	all	10.55169234	7.628840218	11.33316062	15.52464836	9.606071807	8.790608267	8.508629635	5.117871974	6.545731473	5.784972832	6.115772	1	0.444875769	0.275414436	0.032450852	0.831437336	1	1	0.887607223	0.207554283	1	-0.365415457	0.399129785	-0.950866237	-1.350771286	-0.454221524	Npas2	13	Npas2+13
chr1	39211051	39211700	0	0	0	0	1	1	unique	Th17	2.025655943	2.494856285	2.277120728	2.439429455	5.500180034	1.483058523	1.05046653	0.805075856	1.476415758	1.359096251	1.175801763	1	1	1	0.804092885	1	1	1	1	1	1	0.559284569	-0.477184098	0.097600627	-1.50814307	0.289945161	Npas2	17.5	Npas2+17.5
chr1	39226176	39226850	0	1	0	0	1	1	combo	Th0+Th17	0.65684125	0.598878357	1.781018792	1.050312114	5.394652863	1.158426307	1.069195051	1.203261394	0.76454941	0.99182703	1.269521367	1	1	1	0.831835271	1	1	1	1	1	1	-0.813196674	0.34028817	0.382567948	0.27046738	-0.539739659	Npas2	33	Npas2+33
chr1	39234551	39235725	1	1	1	1	1	1	shared	all	18.33022068	9.254995091	18.64857322	22.22494267	33.28490255	16.1668789	13.43868006	14.56062467	15.33011512	15.15400306	13.73222896	0.33463858	1	1	0.138947382	0.941280356	1	1	1	0.629675311	1	1.018143043	0.686243642	-0.391040893	0.309552946	0.908054465	Npas2	41.5	Npas2+41.5
chr1	39239851	39240500	1	0	0	0	0	0	unique	Th1	2.76735031	1.257893128	0.817511792	1.142573541	0.801220338	0.770583306	0.771934092	0.888191437	0.812839957	0.666026192	0.953130357	1	1	1	1	1	1	1	1	1	1	0.469848667	0.50288945	0.779121351	0.474393189	-0.666786764	Npas2	46.5	Npas2+46.5
chr1	39241301	39241700	0	0	0	0	1	0	unique	Th17	0.26625927	0.409203452	0.339615416	0.327130695	0.876484646	0.423337812	0.312322484	0.164407857	0.227731688	0.384934749	0.16757796	1	1	1	1	1	1	1	1	1	1	0.582439011	-0.788462933	-1.143876879	-1.752774954	0.844803031	Npas2	48	Npas2+48
chr1	39242501	39243225	0	0	0	0	1	1	unique	Th17	1.073409654	1.055603838	1.023547774	1.0056724	7.292774431	1.155229819	1.000037599	1.227152506	0.921921747	1.027451653	1.270578698	1	0.808317158	0.626081614	1	1	1	1	1	1	1	0.51622904	-0.23142955	0.69347525	0.937399559	0.814782405	Npas2	49	Npas2+49
chr1	39253826	39254225	1	0	0	1	0	1	combo	Th1+Treg	1.565432854	1.685240004	1.761369526	2.162645172	1.620911819	1.191199925	0.905574531	0.587153762	0.780624958	0.807094891	0.666722884	0.236868724	1	1	1	1	1	1	1	1	1	-1.003088243	-0.229777637	-0.26826021	-1.441779148	-0.445379502	Npas2	60.5	Npas2+60.5
chr1	39255901	39257150	1	1	1	1	1	1	shared	all	5.620429612	3.871036803	7.631995622	3.438627083	15.42586849	5.802511444	6.042099906	9.926443288	7.701515957	8.079308731	7.672129902	0.000583323	0.001797395	7.74E-05	1.19E-08	0.000690419	0.010086633	0.019908588	0.001064497	4.04E-07	0.010705253	0.997381742	0.737688049	1.007968457	1.417179008	0.934415142	Npas2	63	Npas2+63
chr1	39275851	39276700	1	0	1	0	1	1	combo	Th1+Th2+Th17	2.798047349	10.60594684	0.73746016	1.445021145	7.392243284	3.38676715	2.543574133	2.905640932	2.858373334	3.487839168	3.089790618	1	1	1	1	0.426859404	1	1	1	1	1	-0.900018842	-0.570694017	-0.670080546	-0.400754695	-2.132507448	Npas2	82.5	Npas2+82.5
chr1	39280901	39282450	1	1	1	1	1	1	shared	all	26.9572439	22.3153334	26.31529177	40.2078337	34.56287595	23.63866927	21.84330418	29.45987309	21.94142086	27.77586297	26.47453911	0.123186952	0.000117663	0.001094704	9.55E-05	0.00568789	0.780786993	0.001941287	0.010900394	0.001381965	0.064036287	0.643103081	0.984262601	0.9857093	0.707762462	0.665315731	Rpl31	-86	Rpl31-86
chr1	39282651	39283100	0	0	0	0	1	0	unique	Th17	1.423996516	1.225282926	1.211378196	1.285438683	4.879915225	1.390189991	1.186156025	0.507945558	0.805151291	1.045515221	1.203007635	1	1	1	0.008301625	1	1	1	1	0.067235419	1	-0.53963773	-0.349672538	-0.436860319	-2.012412666	-0.747992914	Rpl31	-85	Rpl31-85
chr1	39286751	39287225	0	0	0	0	1	0	unique	Th17	0.445186256	0.42874015	0.389768901	0.594607513	3.658888528	0.779144117	0.464647124	0.558746158	0.296142001	0.46985772	0.387790849	0.300770835	0.872494548	1	1	1	1	1	1	1	1	-1.535820256	-0.786036167	-0.850199427	-0.532739318	-0.738333269	Rpl31	-81	Rpl31-81
chr1	39307176	39307800	0	0	0	0	1	0	unique	Th17	0.747005443	0.808089959	0.783392877	0.537316871	3.057874973	0.578431976	0.437494486	0.623881425	0.556612602	0.689222154	0.37688697	1	1	1	1	0.824681889	1	1	1	1	1	0.70577868	-0.537675665	-0.86287906	0.172652768	1.372849824	Rpl31	-60.5	Rpl31-60.5
chr1	39317951	39319875	1	0	0	0	1	1	combo	Th1+Th17	7.623982091	1.89937256	1.523749262	2.057371353	35.18430741	8.348335982	6.055227205	6.46547883	5.07827622	6.565042244	6.644801735	0.093868411	0.173733361	0.118458578	1	1	0.641543227	0.739587676	0.495141982	1	1	-0.903772518	-1.283955103	0.374866811	-1.023411654	-0.409324806	Rpl31	-48.5	Rpl31-48.5
chr1	39333951	39334775	0	0	0	0	1	1	unique	Th17	0.840128503	1.6523178	0.543601622	0.628087299	10.6003664	2.574613717	2.387331498	1.75743291	2.398831645	2.098593648	2.218196879	0.906646939	1	0.359483344	1	1	1	1	1	1	1	0.784776835	-0.833038281	-0.400178102	-0.805405282	-0.914084192	Rpl31	-33.5	Rpl31-33.5
chr1	39340376	39341350	1	1	1	1	1	1	shared	all	4.021065437	3.656133127	5.487010622	4.206493361	4.668921216	3.998996636	3.613857263	3.186917633	3.133453018	3.898462783	2.75293074	1	1	0.860323306	1	1	1	1	1	1	1	0.539612686	0.612990709	-1.081848854	-1.38161005	0.953795127	Rpl31	-27	Rpl31-27
chr1	39344601	39345575	1	0	0	0	1	0	combo	Th1+Th17	2.088029941	1.67954793	1.387394816	0.860593331	2.45498498	1.564207389	1.505955891	0.881307669	1.349287009	1.379031582	0.698705011	1	0.464447468	1	1	1	1	1	1	1	1	-0.967020015	0.897847266	-0.795474625	-1.117086013	0.601229985	Rpl31	-23	Rpl31-23
chr1	39346376	39347075	0	1	0	0	1	0	combo	Th0+Th17	0.328633268	0.673793551	1.353154687	0.830818473	1.584106734	0.764999506	1.060292636	0.533396255	0.778330785	0.785289344	0.588476128	1	0.213179192	1	0.602996912	1	1	0.853115684	1	1	1	0.836570354	0.871113491	0.707415347	-4.649344093	-0.860489256	Rpl31	-21	Rpl31-21
chr1	39367176	39368525	1	1	1	1	1	1	shared	all	30.4948606	27.34932048	27.15968018	33.9452617	27.04998361	29.97287791	32.86523027	28.01190806	33.12234673	23.15598193	28.5486567	0.092459796	0.00586408	0.479130412	0.023070138	0.295701784	0.635048076	0.053482258	1	0.157094643	1	0.635099649	0.680620172	0.508278555	0.741204686	0.693381935	Rpl31	0	Rpl31+0
chr1	39368801	39369425	1	0	0	0	1	1	combo	Th1+Th17	4.235049729	4.518667428	3.984962452	4.385413679	4.943531978	4.131216241	3.522490749	4.14632072	3.462179946	3.570352718	3.823348645	1	1	1	0.926547781	1	1	1	1	1	1	-0.407328642	0.214277421	0.289898478	0.499246348	-0.296580023	Rpl31	1.5	Rpl31+1.5
chr1	39373226	39375450	1	1	1	1	1	1	shared	all	9.366164898	10.44688078	10.74543567	14.48293465	22.27895919	13.74222154	9.562799275	8.868842758	10.33247067	9.548668123	9.06958113	1	0.332834034	1	1	0.691475437	1	1	1	1	1	-0.558015027	-0.838981769	-0.669457343	-0.774279562	-0.641247292	Rpl31	6.5	Rpl31+6.5
chr1	39375426	39377625	1	1	1	1	1	1	shared	all	7.830400945	5.947453964	5.934160352	8.132664521	17.53370884	8.363296069	5.251070062	5.997378117	6.882141438	6.66355427	6.716568591	1	0.251640195	1	1	1	1	0.954902807	1	1	1	-0.969729852	-0.9211253	-0.479726856	-0.130172085	-0.594277279	Rpl31	8.5	Rpl31+8.5
chr1	39383251	39383850	1	0	0	0	1	1	combo	Th1+Th17	1.769820738	1.320965057	1.167495255	1.04547765	1.441525804	1.058503705	0.914731586	1.425172175	0.960992247	0.899707984	1.592375838	0.751693992	1	0.000149757	0.13086689	1	1	1	0.001907043	0.602634109	1	0.791830716	-0.97477333	1.329070399	0.963254324	-1.124592831	Rpl31	15.5	Rpl31+15.5
chr1	39391901	39392850	1	1	1	1	1	1	shared	all	3.308614687	2.917429324	3.404709332	4.234415756	2.588577976	2.80396545	2.431355911	1.99914532	2.1582013	2.479456158	2.573941357	1	1	1	1	1	1	1	1	1	1	-0.767105512	0.229202537	-0.456023733	-0.573055119	-0.028877342	Rpl31	24.5	Rpl31+24.5
chr1	39417376	39419400	1	1	1	1	1	1	shared	all	8.242959432	5.207372806	4.334824701	8.208253776	3.484429932	4.179756689	3.918147068	4.045549709	4.369383463	4.578711873	3.025913772	0.147714522	1	0.626552327	0.129505754	0.47659303	0.887370988	1	1	0.598024577	1	1.957864743	-0.951542187	-1.505251723	0.868407306	0.665087619	Rpl31	50.5	Rpl31+50.5
chr1	39430476	39430950	0	0	0	1	0	0	unique	Treg	0.33008669	0.732403645	0.317673946	1.475157466	0.165681305	0.707840787	0.789119329	0.505414331	0.772192735	0.470356001	0.239518723	1	1	0.145519781	1	1	1	1	0.572802026	1	1	0.588486018	0.66259732	-1.448990139	-0.428590811	-0.547536933	Tbc1d8	48	Tbc1d8+48
chr1	39455451	39456325	1	1	0	1	0	1	combo	Th1+Th0+Treg	1.730526319	2.131811576	1.815380135	1.91301521	1.328133988	1.92500337	1.150016272	1.088843127	1.423649286	1.143684196	1.156833967	1	1	0.512325131	1	1	1	1	1	1	1	-0.579708049	-0.452547054	-1.085807781	-0.892139237	-0.851605462	Tbc1d8	23	Tbc1d8+23
chr1	39477926	39479150	1	1	1	1	1	1	shared	all	17.99847628	18.48659973	22.39108652	23.40649437	17.58841721	31.78136245	22.65531661	15.60140803	18.02261087	16.01280917	19.5819544	0.010419843	0.58757737	0.001218911	0.000294203	0.000420704	0.115640753	1	0.011960425	0.003746445	0.006987602	-0.888371036	-0.560625114	-1.235867194	-1.172845761	-0.819862959	Tbc1d8	0	Tbc1d8+0
chr1	39480476	39480800	1	0	0	0	0	0	unique	Th1	4.005778494	1.234665715	0.945667132	0.448037444	2.978941203	0.938692179	0.711268634	1.468218161	0.955596978	0.712924863	1.219902569	1	1	0.225945475	0.007108436	1	1	1	0.777400482	0.059015778	1	0.363109311	-0.356933498	0.698295547	1.149319523	-0.240618844	Tbc1d8	-2	Tbc1d8-2
chr1	39487276	39487875	1	0	0	0	0	0	unique	Th1	3.06027379	0.751940342	0.711661564	0.994512472	0.569191223	0.573103656	0.624817865	0.588144888	0.419011161	0.76020892	0.567514205	1	1	1	1	0.3056467	1	1	1	1	1	-0.78855133	0.325985466	0.726512357	-0.771739958	1.434377087	Tbc1d8	-9	Tbc1d8-9
chr1	39492776	39493500	0	0	0	1	0	0	unique	Treg	0.381183661	0.558574722	1.405357948	3.361637121	1.101658719	0.641331075	0.656956832	0.745750591	0.653969054	0.835248259	0.630897744	0.713595503	1	1	1	1	1	1	1	1	1	1.321315191	0.965261302	-1.232135445	0.948653946	0.936697011	Tbc1d8	-14.5	Tbc1d8-14.5
chr1	39502701	39503625	1	1	0	1	1	1	combo	Th1+Th0+Treg+Th17	3.791216655	2.83313134	5.686776061	8.115224275	1.916539007	3.469302041	3.139867543	3.873182329	4.714789955	4.959817105	4.894694673	0.00080189	1	0.018140072	1	0.000722004	0.013236298	1	0.117282701	1	0.011116833	1.100518241	-0.829678803	0.870525934	0.540590424	0.981276701	Tbc1d8	-24.5	Tbc1d8-24.5
chr1	39504201	39504775	0	0	0	0	1	0	unique	Th17	1.71982684	1.084064206	2.135223023	2.333387562	1.223895963	0.573198524	0.789502816	0.246207427	0.601588472	0.399946541	0.48666369	0.984003899	0.744081857	1	0.220784073	1	1	1	1	0.868697592	1	1.655279581	0.808602527	0.798337339	-1.9348316	-0.3377055	Tbc1d8	-25.5	Tbc1d8-25.5
chr1	39505576	39506075	0	0	0	0	1	0	unique	Th17	0.42844589	0.703484158	0.447636634	1.0927379	1.1728071	0.819446635	0.846317191	0.529103853	0.522666657	0.787649374	0.923751989	1	1	1	0.900475912	1	1	1	1	1	1	-1.171125071	0.273762878	0.434943986	-1.142654452	0.470933261	Tbc1d8	-27	Tbc1d8-27
chr1	39509601	39510150	1	0	0	0	1	1	combo	Th1+Th17	1.277972713	0.782861188	0.709733002	1.080448435	1.150082706	0.9422432	0.83123476	0.910179923	1.023573019	0.883716564	1.199069197	1	1	0.338715922	1	1	1	1	1	1	1	-1.068973033	-0.443063094	0.864286193	0.57420865	0.661320255	Cnot11	-25	Cnot11-25
chr1	39514901	39515325	0	0	0	0	1	0	unique	Th17	0.099887558	0.401050901	0.11368774	0.13962584	0.988635339	0.255771182	0.129132084	0.114437447	0.31229493	0.154815715	0.162930256	1	0.16122532	1	1	0.561921392	1	0.701851474	1	1	1	-0.369581682	-2.51619393	-1.239149432	-1.393632522	-2.579892911	Cnot11	-20	Cnot11-20
chr1	39522451	39523000	0	1	0	1	0	1	combo	Th0+Treg	1.682161017	1.942907791	2.333302327	2.850494342	1.775899591	1.222284118	1.969521655	0.759397848	1.387552914	0.75141781	1.37639608	1	0.41253832	0.346225774	1	0.930960673	1	1	1	1	1	-0.895494982	0.814327455	0.966064448	-0.744062747	-0.821341957	Cnot11	-12.5	Cnot11-12.5
chr1	39527351	39528225	1	1	1	1	1	1	shared	all	5.279718378	5.156915263	5.928495878	6.168471978	5.32907813	4.555316094	4.193922491	3.038323743	3.119600257	3.207087953	3.961770013	0.527932392	1	1	0.295021914	1	1	1	1	1	1	-1.309908919	1.189923991	-0.391038729	-0.856196308	-0.376922532	Cnot11	-7	Cnot11-7
chr1	39529026	39529525	1	0	0	0	1	0	combo	Th1+Th17	2.247660067	1.53017666	0.865373072	2.915962912	4.909155279	0.73895178	0.748452726	0.531189914	0.952791152	0.569754381	0.557775308	1	1	1	1	1	1	1	1	1	1	0.841086895	0.478835785	0.670675548	0.386611826	-0.884555319	Cnot11	-5.5	Cnot11-5.5
chr1	39530176	39530750	1	1	0	1	1	1	combo	Th1+Th0+Treg+Th17	3.14409877	3.29185818	3.984962452	4.040901752	2.982816749	3.862763184	3.241387263	2.785208057	3.143500236	2.915942124	2.218864093	1	1	0.489731881	0.100367552	1	1	1	1	0.49764564	1	-0.390324286	0.075096138	-0.806191127	-0.900269018	-0.46671524	Cnot11	-4.5	Cnot11-4.5
chr1	39535151	39536825	1	1	1	1	1	1	shared	all	39.31614977	37.39623348	38.1851733	44.96137571	35.30299871	53.24054754	54.93246413	37.38566214	44.61328664	36.96713935	49.50151295	0.289094449	2.92E-07	0.000694444	0.258170771	0.165936203	1	1.10E-05	0.007374215	0.96572686	0.901301907	0.732947666	1.047268459	0.820525184	0.753425287	-0.684573402	Cnot11	0.5	Cnot11+0.5
chr1	39542926	39543500	0	0	0	0	1	0	unique	Th17	0.352640744	0.817472748	0.477655997	1.002328936	1.262611779	0.461564204	0.536605712	0.586383712	0.395390931	0.358192963	0.187532369	1	0.202757556	0.964777828	0.665005326	1	1	0.823741234	1	1	1	0.929816889	1.070861063	-1.704815683	-4.351114555	-1.283625957	Cnot11	8	Cnot11+8
chr1	39545626	39546025	1	0	0	0	0	1	unique	Th1	1.617983247	1.025454112	0.673443097	1.088626363	2.224812918	1.349089463	0.984467035	0.818479537	1.077276081	0.904949037	0.721134627	1	1	0.05358944	1	1	1	1	0.273926597	1	1	-0.694416615	-0.345886651	-1.414153645	-0.731667273	-0.527220213	Cnot11	11	Cnot11+11
chr1	39547076	39547600	0	1	0	1	0	0	combo	Th0+Treg	1.118342587	0.857776382	1.58330313	2.833008949	2.419505762	0.537982822	0.410354305	0.497760513	0.404758731	0.562055792	0.455162643	1	0.656474605	1	1	1	1	1	1	1	1	-1.614966358	-0.370833492	-1.131352077	-1.27392565	-0.609961026	Cnot11	12.5	Cnot11+12.5
chr1	39548176	39549250	1	1	1	1	1	1	shared	all	8.105130637	3.525839436	2.329445202	5.419627239	25.89605233	6.56520783	7.086824149	7.122404937	6.367661826	6.418342872	5.792590364	0.176344455	0.007023053	0.88918997	0.015649985	0.408908	1	0.062098344	1	0.11438544	1	-1.181110744	0.666644096	0.590113877	0.746162962	0.512324768	Cnot11	13.5	Cnot11+13.5
chr1	39555351	39556800	1	1	1	1	1	1	shared	all	10.53728127	7.717912038	19.02977732	36.9805362	37.73893635	18.09363419	13.18164732	14.5669027	13.29841397	15.9596118	14.2221701	0.910426836	1	0.204596603	1	1	1	1	0.726874376	1	1	-0.601016404	-0.409316008	-1.190650132	0.043009516	-0.799818096	Cnot11	21	Cnot11+21
chr1	39558926	39559700	1	0	0	1	1	1	combo	Th1+Treg+Th17	5.80284099	3.38015888	4.746896665	22.65575202	19.61521073	5.540589737	5.123506397	4.175274284	4.469299583	6.769961039	7.693215915	1	0.492465817	4.52E-08	0.814032476	0.008470287	1	1	1.30E-06	1	0.089186661	-0.447965174	-0.662020286	1.238825191	-0.673218912	0.690148155	Rnf149	18	Rnf149+18
chr1	39560151	39561075	0	1	1	1	1	1	combo	Th0+Th2+Treg+Th17	2.876986538	7.02920666	18.22516145	21.34732957	22.49444253	11.36939333	8.40606217	8.199120399	10.10710415	10.66822608	8.476903644	1	1	1	1	1	1	1	1	1	1	-0.488850241	-0.25360354	-0.471789211	-0.331455789	0.23919915	Rnf149	17	Rnf149+17
chr1	39567726	39568400	0	0	0	0	1	1	unique	Th17	1.047196033	1.50294653	1.099499853	2.548046738	2.039789483	1.638124605	0.671004406	0.982423049	0.712795658	1.135964439	0.985174528	1	0.069389621	1	0.68026742	1	1	0.380988346	1	1	1	-1.149903006	-1.239772426	-0.526469443	-1.309088673	-0.668618289	Rnf149	9.5	Rnf149+9.5
chr1	39568726	39569775	0	0	0	0	1	1	unique	Th17	1.527066332	1.431262932	1.909174133	2.873943735	4.806877448	1.787514325	1.796987819	1.717665701	1.433295583	1.966846799	1.071385567	0.480746234	0.028407491	1	1	0.147183641	1	0.191966472	1	1	0.828952642	0.405251106	1.190533729	-0.789369839	-0.803573223	1.170770381	Rnf149	8	Rnf149+8
[truncated: 134,641 more rows]
