# Supplementary material for: Enhancer hubs govern chromatin topology and Th17 cell identity
Source: bioRxiv. 2026 Apr 8:2026.04.02.715458. Preprint. [Version 3] doi: 10.64898/2026.04.02.715458 (PMC13060143; doi:10.64898/2026.04.02.715458)
Supplement: Supplement 2 — Table 2 ∣ Genomic Coordinates of radial plot OCR categories. Bed coordinates of most subset-preferred enhancer (r > 0.85) and subset shared (r < .15) enhancer calls from radial plot in Fig. 1h [file media-2.tsv]

chr	start	end	subset
chr1	33738701	33739975	Th0
chr1	33916501	33916800	Th0
chr1	54520101	54520700	Th0
chr1	64615601	64618150	Th0
chr1	86048176	86048875	Th0
chr1	193493851	193494275	Th0
chr10	75353901	75354250	Th0
chr10	80665751	80666675	Th0
chr10	130567651	130568100	Th0
chr11	32271201	32271575	Th0
chr11	100257576	100258675	Th0
chr11	119047651	119048500	Th0
chr12	69654026	69654675	Th0
chr12	73875126	73875550	Th0
chr12	111877801	111879075	Th0
chr13	9885476	9885750	Th0
chr13	12574501	12575625	Th0
chr13	21604151	21604650	Th0
chr13	54295776	54296225	Th0
chr13	97559551	97560475	Th0
chr13	104931701	104932600	Th0
chr14	47258751	47259825	Th0
chr14	70276676	70277200	Th0
chr14	75211126	75211625	Th0
chr15	7216351	7217800	Th0
chr15	67714026	67714975	Th0
chr15	99223076	99224850	Th0
chr16	38425576	38426425	Th0
chr16	65814826	65816275	Th0
chr16	78249051	78249725	Th0
chr18	6394251	6394875	Th0
chr18	39308726	39309700	Th0
chr18	56418551	56419075	Th0
chr18	67342726	67344150	Th0
chr18	74942726	74944025	Th0
chr19	43402551	43403075	Th0
chr19	59166076	59167375	Th0
chr2	71580226	71581925	Th0
chr2	92994051	92995575	Th0
chr3	19421201	19421900	Th0
chr3	36834851	36835950	Th0
chr3	36959001	36959725	Th0
chr3	84660076	84661425	Th0
chr3	86993351	86993975	Th0
chr3	149637326	149638650	Th0
chr4	44321901	44322700	Th0
chr4	63715701	63716575	Th0
chr4	97766476	97767125	Th0
chr4	138883976	138884800	Th0
chr5	31267751	31268450	Th0
chr5	107717101	107718450	Th0
chr6	34835826	34837100	Th0
chr6	38398701	38399275	Th0
chr7	45121201	45121850	Th0
chr7	74790651	74791575	Th0
chr7	84528551	84529425	Th0
chr7	127195351	127196700	Th0
chr7	142853926	142854300	Th0
chr8	77307076	77307650	Th0
chr8	86870476	86871525	Th0
chr9	52261301	52262175	Th0
chr9	56549676	56550675	Th0
chr9	57721301	57722550	Th0
chr9	106159501	106160950	Th0
chr1	13050026	13051125	Th1
chr1	33684376	33684925	Th1
chr1	36444276	36445825	Th1
chr1	36545476	36547825	Th1
chr1	37028651	37030150	Th1
chr1	38897051	38898650	Th1
chr1	38987076	38988450	Th1
chr1	39650001	39651625	Th1
chr1	43826751	43828575	Th1
chr1	44099701	44100175	Th1
chr1	51477376	51479025	Th1
chr1	52595676	52596775	Th1
chr1	55404426	55406825	Th1
chr1	65009651	65010775	Th1
chr1	72236201	72238100	Th1
chr1	74284201	74285700	Th1
chr1	74600901	74601925	Th1
chr1	74771926	74773900	Th1
chr1	74802526	74803950	Th1
chr1	75168026	75169375	Th1
chr1	75217351	75219875	Th1
chr1	78724376	78726025	Th1
chr1	85703251	85704175	Th1
chr1	86524976	86526950	Th1
chr1	86526926	86528900	Th1
chr1	86587001	86587425	Th1
chr1	91052301	91054300	Th1
chr1	91293576	91294900	Th1
chr1	92640076	92642475	Th1
chr1	93235351	93236825	Th1
chr1	93444351	93446375	Th1
chr1	111864001	111865400	Th1
chr1	118627301	118628775	Th1
chr1	120120276	120121975	Th1
chr1	125466226	125468550	Th1
chr1	128368351	128370050	Th1
chr1	128590726	128593525	Th1
chr1	131526251	131528450	Th1
chr1	131854526	131855300	Th1
chr1	131866826	131868375	Th1
chr1	133609701	133610925	Th1
chr1	134103676	134104275	Th1
chr1	134493901	134495350	Th1
chr1	134987251	134988650	Th1
chr1	135104926	135106600	Th1
chr1	135130751	135132375	Th1
chr1	135429801	135431225	Th1
chr1	136017351	136019150	Th1
chr1	136233851	136235075	Th1
chr1	138837851	138838825	Th1
chr1	139454126	139456150	Th1
chr1	143776576	143778725	Th1
chr1	151754626	151756425	Th1
chr1	153307376	153308525	Th1
chr1	153486201	153488075	Th1
chr1	159231526	159233575	Th1
chr1	160734501	160735900	Th1
chr1	161033951	161035800	Th1
chr1	161130651	161131975	Th1
chr1	163778976	163780275	Th1
chr1	163929476	163931325	Th1
chr1	164306851	164308650	Th1
chr1	167307651	167309350	Th1
chr1	171085551	171086175	Th1
chr1	171917101	171918375	Th1
chr1	172324501	172326975	Th1
chr1	172520351	172521525	Th1
chr1	175691801	175693975	Th1
chr1	179847051	179848375	Th1
chr1	181016201	181018025	Th1
chr1	181230526	181231750	Th1
chr1	181234176	181234900	Th1
chr1	181639851	181641100	Th1
chr1	181888326	181889600	Th1
chr1	182124351	182125550	Th1
chr1	183220451	183221900	Th1
chr1	183388501	183389475	Th1
chr1	184525701	184526875	Th1
chr1	185203176	185205500	Th1
chr1	186116726	186117550	Th1
chr1	191325351	191327025	Th1
chr1	191562601	191563425	Th1
chr1	191821026	191822225	Th1
chr1	193035026	193036600	Th1
chr10	4711901	4713125	Th1
chr10	12976626	12977050	Th1
chr10	19849376	19852200	Th1
chr10	21618751	21619625	Th1
chr10	21993901	21996200	Th1
chr10	22034576	22035000	Th1
chr10	22058126	22059225	Th1
chr10	24595426	24596200	Th1
chr10	39589901	39591175	Th1
chr10	41488451	41491000	Th1
chr10	41518451	41520425	Th1
chr10	52381151	52382850	Th1
chr10	53629101	53630425	Th1
chr10	58322876	58324175	Th1
chr10	59942851	59943875	Th1
chr10	60191326	60192300	Th1
chr10	62260801	62261850	Th1
chr10	62946551	62947525	Th1
chr10	68723376	68724975	Th1
chr10	75316301	75318450	Th1
chr10	75920826	75922325	Th1
chr10	76961501	76962525	Th1
chr10	77032701	77034400	Th1
chr10	77258526	77259925	Th1
chr10	77581051	77582550	Th1
chr10	77977976	77979325	Th1
chr10	78008701	78010550	Th1
chr10	78164001	78164400	Th1
chr10	78169101	78170500	Th1
chr10	78371976	78373500	Th1
chr10	78402151	78403300	Th1
chr10	78464076	78465725	Th1
chr10	79779751	79781175	Th1
chr10	79877376	79878575	Th1
chr10	80020176	80021050	Th1
chr10	80167151	80168675	Th1
chr10	80172601	80173875	Th1
chr10	80260626	80262075	Th1
chr10	80445751	80446825	Th1
chr10	80834751	80835250	Th1
chr10	80843326	80844750	Th1
chr10	80955151	80956875	Th1
chr10	81036376	81037850	Th1
chr10	81069501	81070900	Th1
chr10	81191826	81193575	Th1
chr10	81279501	81279900	Th1
chr10	81319776	81321650	Th1
chr10	81432576	81433875	Th1
chr10	81461801	81462550	Th1
chr10	81495726	81497225	Th1
chr10	81633176	81634400	Th1
chr10	83183876	83185400	Th1
chr10	84645151	84647375	Th1
chr10	85044326	85045800	Th1
chr10	86636701	86637700	Th1
chr10	88417401	88418400	Th1
chr10	89406501	89407050	Th1
chr10	93291401	93292150	Th1
chr10	93833276	93834550	Th1
chr10	100588376	100589725	Th1
chr10	116903076	116904150	Th1
chr10	116923601	116924650	Th1
chr10	117062951	117064500	Th1
chr10	121033001	121034775	Th1
chr10	122096501	122097750	Th1
chr10	127040901	127043400	Th1
chr10	127068276	127071050	Th1
chr10	127322076	127324350	Th1
chr10	127324326	127326575	Th1
chr10	127337276	127337975	Th1
chr10	127456851	127458075	Th1
chr10	127508301	127509550	Th1
chr10	127576276	127578250	Th1
chr10	128433401	128435375	Th1
chr10	128695401	128696900	Th1
chr10	128703976	128705750	Th1
chr10	128803701	128805850	Th1
chr10	128932676	128934925	Th1
chr11	3451501	3453000	Th1
chr11	3514126	3515350	Th1
chr11	3997901	3999125	Th1
chr11	4186301	4187500	Th1
chr11	4198851	4199400	Th1
chr11	4258451	4259300	Th1
chr11	4848626	4850175	Th1
chr11	4865626	4866525	Th1
chr11	5712451	5713375	Th1
chr11	5901676	5902700	Th1
chr11	5954976	5956525	Th1
chr11	9010126	9011675	Th1
chr11	12025401	12026525	Th1
chr11	16507226	16508825	Th1
chr11	32204826	32206075	Th1
chr11	35693051	35693775	Th1
chr11	35833751	35834875	Th1
chr11	40692101	40693825	Th1
chr11	44610701	44611875	Th1
chr11	45954951	45956925	Th1
chr11	46442001	46442275	Th1
chr11	50324726	50326525	Th1
chr11	50826801	50828100	Th1
chr11	51539176	51540225	Th1
chr11	51619226	51620525	Th1
chr11	51898326	51899425	Th1
chr11	51915201	51917125	Th1
chr11	53736826	53737900	Th1
chr11	53979301	53980750	Th1
chr11	54786676	54788250	Th1
chr11	55097376	55098625	Th1
chr11	55203976	55205000	Th1
chr11	58171151	58172350	Th1
chr11	58239001	58239825	Th1
chr11	58846726	58848375	Th1
chr11	58866626	58868125	Th1
chr11	59207901	59210000	Th1
chr11	59471451	59472950	Th1
chr11	60927301	60927875	Th1
chr11	60930676	60932950	Th1
chr11	61504501	61505575	Th1
chr11	62605401	62607675	Th1
chr11	69062151	69064125	Th1
chr11	69070276	69071725	Th1
chr11	69117526	69119250	Th1
chr11	69235201	69236375	Th1
chr11	69325576	69326750	Th1
chr11	70014501	70016050	Th1
chr11	70020251	70021950	Th1
chr11	70212701	70215525	Th1
chr11	70220251	70221850	Th1
chr11	70228901	70231100	Th1
chr11	70237151	70238850	Th1
chr11	70408851	70410850	Th1
chr11	70431951	70433850	Th1
chr11	71003501	71005250	Th1
chr11	72041451	72042850	Th1
chr11	72570451	72571450	Th1
chr11	73018401	73019925	Th1
chr11	74829651	74831475	Th1
chr11	74831451	74833250	Th1
chr11	75178151	75179375	Th1
chr11	75509501	75511275	Th1
chr11	75530276	75532100	Th1
chr11	76178676	76180450	Th1
chr11	76216176	76218025	Th1
chr11	77216126	77217875	Th1
chr11	78031601	78033150	Th1
chr11	78094051	78095725	Th1
chr11	78194301	78195300	Th1
chr11	79790201	79790875	Th1
chr11	80091576	80092275	Th1
chr11	80141351	80142800	Th1
chr11	80153626	80154675	Th1
chr11	82907426	82908750	Th1
chr11	83270751	83272950	Th1
chr11	84524226	84526050	Th1
chr11	89301301	89303125	Th1
chr11	93954751	93956725	Th1
chr11	94958076	94958950	Th1
chr11	95008651	95010225	Th1
chr11	95116801	95117800	Th1
chr11	95533501	95534575	Th1
chr11	95666426	95668625	Th1
chr11	96829376	96830900	Th1
chr11	96915726	96917075	Th1
chr11	97021326	97022650	Th1
chr11	97029701	97030700	Th1
chr11	97082676	97084425	Th1
chr11	97114351	97116300	Th1
chr11	97140451	97141800	Th1
chr11	97683526	97686325	Th1
chr11	97899551	97900425	Th1
chr11	98438101	98439350	Th1
chr11	98954001	98954875	Th1
chr11	100788026	100788550	Th1
chr11	100851876	100853500	Th1
chr11	100968926	100970900	Th1
chr11	101225651	101226900	Th1
chr11	102155601	102157000	Th1
chr11	102434201	102434750	Th1
chr11	102880076	102881950	Th1
chr11	103016276	103017500	Th1
chr11	103217551	103218950	Th1
chr11	105362751	105363775	Th1
chr11	105530601	105531750	Th1
chr11	106036276	106037650	Th1
chr11	106477626	106478050	Th1
chr11	107124151	107125325	Th1
chr11	107479101	107480375	Th1
chr11	108271176	108271900	Th1
chr11	108925126	108925650	Th1
chr11	113469576	113470675	Th1
chr11	113564601	113566275	Th1
chr11	113750576	113752600	Th1
chr11	115153351	115154500	Th1
chr11	115354076	115354800	Th1
chr11	115366476	115368050	Th1
chr11	115474951	115476525	Th1
chr11	116254251	116256625	Th1
chr11	116305901	116308100	Th1
chr11	116334401	116336350	Th1
chr11	116671076	116672525	Th1
chr11	117291851	117293100	Th1
chr11	117312901	117313300	Th1
chr11	117331226	117333100	Th1
chr11	117610676	117611975	Th1
chr11	117780726	117782650	Th1
chr11	117782876	117784025	Th1
chr11	117788251	117789075	Th1
chr11	118212551	118213200	Th1
chr11	118236451	118237575	Th1
chr11	118476526	118477600	Th1
chr11	119163026	119164825	Th1
chr11	119227901	119229400	Th1
chr11	119237751	119238950	Th1
chr11	119299251	119300850	Th1
chr11	119389801	119391200	Th1
chr11	120310526	120311475	Th1
chr11	120658626	120661500	Th1
chr11	120720426	120722350	Th1
chr11	120762076	120763350	Th1
chr11	121203801	121205050	Th1
chr11	121420801	121422425	Th1
chr11	121672476	121673825	Th1
chr12	3425726	3427900	Th1
chr12	4233451	4234750	Th1
chr12	4906876	4908350	Th1
chr12	8312876	8314100	Th1
chr12	8973426	8974800	Th1
chr12	12390351	12391300	Th1
chr12	16568401	16569975	Th1
chr12	17553126	17554850	Th1
chr12	21285251	21287725	Th1
chr12	28674776	28676625	Th1
chr12	30910251	30912625	Th1
chr12	31498926	31500600	Th1
chr12	31567176	31568575	Th1
chr12	33379451	33380700	Th1
chr12	35649176	35649950	Th1
chr12	36155776	36158375	Th1
chr12	36383526	36383950	Th1
chr12	40445301	40447075	Th1
chr12	51629476	51630450	Th1
chr12	54109351	54110825	Th1
chr12	54655626	54657100	Th1
chr12	69227351	69228625	Th1
chr12	70226826	70228150	Th1
chr12	70331151	70332850	Th1
chr12	72069751	72071400	Th1
chr12	73052151	73054775	Th1
chr12	73286076	73287475	Th1
chr12	73907276	73909100	Th1
chr12	75668976	75670300	Th1
chr12	78910751	78912425	Th1
chr12	80111201	80111925	Th1
chr12	80258501	80260950	Th1
chr12	83921326	83922525	Th1
chr12	84875126	84877300	Th1
chr12	85142426	85143500	Th1
chr12	85218776	85220350	Th1
chr12	85269951	85271100	Th1
chr12	85427601	85428275	Th1
chr12	86891776	86892750	Th1
chr12	91660576	91661875	Th1
chr12	91691226	91692275	Th1
chr12	100724301	100725675	Th1
chr12	101912226	101913700	Th1
chr12	102439151	102440200	Th1
chr12	102757151	102758850	Th1
chr12	103549826	103550625	Th1
chr12	107770026	107771500	Th1
chr12	108332926	108334875	Th1
chr12	108452251	108452800	Th1
chr12	108757526	108758525	Th1
chr12	110695551	110697275	Th1
chr12	110991426	110992750	Th1
chr12	111164426	111165975	Th1
chr12	111573926	111575900	Th1
chr12	111685726	111687250	Th1
chr12	111758101	111760025	Th1
chr12	111813226	111814700	Th1
chr12	111943776	111945100	Th1
chr12	112644151	112645650	Th1
chr12	112674401	112675925	Th1
chr12	112702126	112703075	Th1
chr12	112808401	112809800	Th1
chr12	113155176	113156925	Th1
chr12	119237726	119239150	Th1
chr13	3477226	3478950	Th1
chr13	3541201	3541725	Th1
chr13	3633651	3634750	Th1
chr13	4245051	4245625	Th1
chr13	6647876	6649450	Th1
chr13	13589701	13591125	Th1
chr13	21452676	21454125	Th1
chr13	21779076	21780950	Th1
chr13	21896526	21897675	Th1
chr13	22005651	22007500	Th1
chr13	24830801	24832425	Th1
chr13	28957851	28960050	Th1
chr13	29855026	29855925	Th1
chr13	32801401	32803125	Th1
chr13	32964576	32966650	Th1
chr13	37007351	37008325	Th1
chr13	37992926	37994775	Th1
chr13	38009976	38011125	Th1
chr13	41015651	41017175	Th1
chr13	43215176	43215575	Th1
chr13	44534301	44536075	Th1
chr13	45917226	45917750	Th1
chr13	48668226	48669750	Th1
chr13	49215301	49216475	Th1
chr13	49247276	49248700	Th1
chr13	49340876	49342425	Th1
chr13	49420576	49422425	Th1
chr13	51170676	51171900	Th1
chr13	51408176	51409550	Th1
chr13	54564001	54565900	Th1
chr13	54757976	54758975	Th1
chr13	54788701	54790150	Th1
chr13	55189501	55191300	Th1
chr13	55368326	55370450	Th1
chr13	55512501	55514000	Th1
chr13	56433276	56433925	Th1
chr13	56521926	56523050	Th1
chr13	63567551	63568625	Th1
chr13	64128701	64130400	Th1
chr13	69809351	69811150	Th1
chr13	73626251	73627550	Th1
chr13	73763101	73764850	Th1
chr13	81782801	81784050	Th1
chr13	91662751	91664100	Th1
chr13	97761726	97762600	Th1
chr13	98588526	98589600	Th1
chr13	100107551	100108675	Th1
chr13	100775026	100777175	Th1
chr13	101766801	101768975	Th1
chr13	104227551	104229625	Th1
chr13	106935976	106937450	Th1
chr13	107570251	107570675	Th1
chr13	109260101	109261400	Th1
chr13	113614626	113616600	Th1
chr13	113793876	113795725	Th1
chr13	114817626	114819200	Th1
chr13	115088901	115091100	Th1
chr13	119408076	119409850	Th1
chr14	7773301	7774725	Th1
chr14	7791026	7792250	Th1
chr14	14059401	14060375	Th1
chr14	14904726	14905875	Th1
chr14	19979301	19979850	Th1
chr14	20681951	20683150	Th1
chr14	20928601	20930350	Th1
chr14	21051651	21053075	Th1
chr14	21075401	21076800	Th1
chr14	21981351	21981825	Th1
chr14	24486251	24487250	Th1
chr14	24778826	24779925	Th1
chr14	27335401	27337025	Th1
chr14	30624126	30625950	Th1
chr14	31215176	31216250	Th1
chr14	31397926	31399650	Th1
chr14	34673276	34674950	Th1
chr14	46760076	46761525	Th1
chr14	47567726	47568950	Th1
chr14	51912401	51914300	Th1
chr14	52580176	52580950	Th1
chr14	55721501	55722750	Th1
chr14	56667601	56669525	Th1
chr14	57397751	57399350	Th1
chr14	61556076	61557475	Th1
chr14	61684226	61684600	Th1
chr14	64651951	64653500	Th1
chr14	65373801	65375450	Th1
chr14	68083726	68084950	Th1
chr14	70158976	70160350	Th1
chr14	70174726	70177125	Th1
chr14	70246876	70247900	Th1
chr14	70773951	70775575	Th1
chr14	73441651	73442400	Th1
chr14	74731726	74733000	Th1
chr14	75786326	75788100	Th1
chr14	99099076	99100425	Th1
chr14	101653351	101654875	Th1
chr14	118236001	118237675	Th1
chr14	118854101	118855775	Th1
chr14	120571576	120573025	Th1
chr14	120829901	120830750	Th1
chr14	120925176	120926975	Th1
chr15	5243601	5245075	Th1
chr15	6909201	6910425	Th1
chr15	8444776	8446825	Th1
chr15	9520276	9521050	Th1
chr15	9866176	9866800	Th1
chr15	11351001	11351900	Th1
chr15	12548726	12550375	Th1
chr15	25621626	25623550	Th1
chr15	27680426	27682025	Th1
chr15	31452651	31454225	Th1
chr15	36453376	36454325	Th1
chr15	36594851	36595625	Th1
chr15	36726926	36728175	Th1
chr15	38661251	38662775	Th1
chr15	55111951	55113650	Th1
chr15	55357251	55358025	Th1
chr15	57911776	57913125	Th1
chr15	57975376	57977100	Th1
chr15	58033426	58034850	Th1
chr15	59314276	59315875	Th1
chr15	59416001	59417075	Th1
chr15	62365526	62367125	Th1
chr15	64132026	64132550	Th1
chr15	64921001	64922650	Th1
chr15	66813526	66814550	Th1
chr15	66968476	66970475	Th1
chr15	67041201	67042425	Th1
chr15	67152826	67154425	Th1
chr15	73117551	73118900	Th1
chr15	73838826	73840550	Th1
chr15	74720701	74723575	Th1
chr15	74954576	74957100	Th1
chr15	75615801	75617325	Th1
chr15	75678001	75679700	Th1
chr15	75886601	75888175	Th1
chr15	75893701	75895025	Th1
chr15	76294001	76295500	Th1
chr15	76342926	76344800	Th1
chr15	76368326	76369850	Th1
chr15	76476776	76478375	Th1
chr15	76537601	76539725	Th1
chr15	76606976	76608100	Th1
chr15	76671001	76672675	Th1
chr15	76697676	76698575	Th1
chr15	76816576	76818975	Th1
chr15	76878826	76879925	Th1
chr15	76899201	76900700	Th1
chr15	77366951	77368700	Th1
chr15	77840576	77842825	Th1
chr15	77955776	77958500	Th1
chr15	78244426	78245625	Th1
chr15	78292776	78293750	Th1
chr15	78339801	78340725	Th1
chr15	78547126	78548725	Th1
chr15	78596726	78598150	Th1
chr15	78771526	78773850	Th1
chr15	78947201	78948700	Th1
chr15	79062201	79063550	Th1
chr15	80280576	80281925	Th1
chr15	80327401	80328350	Th1
chr15	80607426	80608350	Th1
chr15	81360276	81361350	Th1
chr15	81415551	81417675	Th1
chr15	82014751	82017250	Th1
chr15	82224076	82225225	Th1
chr15	82353401	82355050	Th1
chr15	84167501	84169575	Th1
chr15	85582426	85584000	Th1
chr15	85645576	85647700	Th1
chr15	85831801	85832975	Th1
chr15	86173026	86174350	Th1
chr15	86213201	86215275	Th1
chr15	88828026	88829025	Th1
chr15	89195626	89197075	Th1
chr15	94542926	94544275	Th1
chr15	96566576	96567775	Th1
chr15	97195501	97196300	Th1
chr15	97465351	97465750	Th1
chr15	98144501	98146225	Th1
chr15	98180826	98181975	Th1
chr15	98510526	98511850	Th1
chr15	98675876	98677900	Th1
chr15	98727501	98728625	Th1
chr15	98743701	98744500	Th1
chr15	98880726	98882050	Th1
chr15	100551076	100552500	Th1
chr15	100705801	100706925	Th1
chr15	100765326	100766425	Th1
chr15	102135476	102136825	Th1
chr15	102224176	102225925	Th1
chr15	102376551	102378550	Th1
chr15	102399101	102400425	Th1
chr15	102624476	102626025	Th1
chr15	103502351	103503575	Th1
chr16	3883826	3885975	Th1
chr16	3908276	3909950	Th1
chr16	4474551	4475875	Th1
chr16	4725851	4728325	Th1
chr16	4963501	4965350	Th1
chr16	10957301	10959400	Th1
chr16	11322426	11324025	Th1
chr16	16982801	16984275	Th1
chr16	17131326	17133350	Th1
chr16	17276026	17278225	Th1
chr16	17617976	17620525	Th1
chr16	18498001	18499700	Th1
chr16	18776726	18778725	Th1
chr16	20425451	20426850	Th1
chr16	21210626	21211625	Th1
chr16	22832851	22833425	Th1
chr16	22839001	22840925	Th1
chr16	27401026	27402150	Th1
chr16	30596926	30597725	Th1
chr16	32418901	32420400	Th1
chr16	33250701	33252450	Th1
chr16	33583601	33585550	Th1
chr16	38136751	38137750	Th1
chr16	48943201	48944025	Th1
chr16	48992401	48994600	Th1
chr16	49698476	49700025	Th1
chr16	49854151	49856450	Th1
chr16	57606126	57607550	Th1
chr16	62846376	62847475	Th1
chr16	63863576	63864700	Th1
chr16	70313476	70315250	Th1
chr16	84704076	84705925	Th1
chr16	84734776	84736150	Th1
chr16	89773576	89774775	Th1
chr16	90933901	90935425	Th1
chr16	91372201	91373500	Th1
chr16	92653876	92655075	Th1
chr16	93603076	93604725	Th1
chr16	94289151	94290725	Th1
chr16	96144901	96146175	Th1
chr17	5769301	5771050	Th1
chr17	15563726	15565125	Th1
chr17	21422601	21423700	Th1
chr17	23598426	23599800	Th1
chr17	23742326	23742725	Th1
chr17	23924401	23925575	Th1
chr17	24151726	24152975	Th1
chr17	24162576	24164100	Th1
chr17	24204951	24207600	Th1
chr17	24219951	24221550	Th1
chr17	24351101	24353400	Th1
chr17	24453226	24455850	Th1
chr17	24548526	24550975	Th1
chr17	24840926	24841675	Th1
chr17	24849601	24851175	Th1
chr17	24959751	24961275	Th1
chr17	25132976	25134325	Th1
chr17	25474226	25476400	Th1
chr17	25578601	25580000	Th1
chr17	25726951	25728175	Th1
chr17	25832176	25833925	Th1
chr17	26972476	26973850	Th1
chr17	27106301	27107450	Th1
chr17	27907301	27908875	Th1
chr17	27996951	27998000	Th1
chr17	28223151	28224700	Th1
chr17	28225901	28226475	Th1
chr17	28287751	28288700	Th1
chr17	28375076	28376025	Th1
chr17	28510251	28511200	Th1
chr17	28926226	28927750	Th1
chr17	29067476	29068700	Th1
chr17	30051676	30052750	Th1
chr17	31205126	31206575	Th1
chr17	31870901	31871750	Th1
chr17	33950426	33952325	Th1
chr17	34586726	34588325	Th1
chr17	34632076	34632775	Th1
chr17	34646726	34647850	Th1
chr17	34849676	34851250	Th1
chr17	34930751	34932625	Th1
chr17	35001426	35003100	Th1
chr17	35029801	35030800	Th1
chr17	35049601	35050600	Th1
chr17	35134551	35136375	Th1
chr17	35201701	35202225	Th1
chr17	35253801	35256250	Th1
chr17	35358726	35360125	Th1
chr17	35666226	35668150	Th1
chr17	36060701	36061650	Th1
chr17	36256951	36258300	Th1
chr17	45432676	45434750	Th1
chr17	45677926	45679125	Th1
chr17	46202126	46204175	Th1
chr17	46649951	46651200	Th1
chr17	46680126	46681700	Th1
chr17	47792176	47794125	Th1
chr17	48096476	48099325	Th1
chr17	53478601	53480525	Th1
chr17	55931176	55932725	Th1
chr17	56039976	56041100	Th1
chr17	56117176	56117775	Th1
chr17	56241751	56242575	Th1
chr17	56461601	56463100	Th1
chr17	56609176	56610350	Th1
chr17	56668501	56669275	Th1
chr17	56761826	56762525	Th1
chr17	56996601	56997975	Th1
chr17	57059426	57061400	Th1
chr17	57096201	57097075	Th1
chr17	57274851	57275900	Th1
chr17	65884076	65885875	Th1
chr17	72866551	72866825	Th1
chr17	72917226	72919775	Th1
chr17	74337976	74339950	Th1
chr17	75551101	75552700	Th1
chr17	78197226	78197575	Th1
chr17	80391401	80392450	Th1
chr17	80468051	80469075	Th1
chr17	83157851	83159225	Th1
chr17	84028276	84029225	Th1
chr17	84465401	84466800	Th1
chr17	86187551	86188300	Th1
chr18	3506926	3508700	Th1
chr18	4920101	4923100	Th1
chr18	5819501	5820700	Th1
chr18	12333276	12335150	Th1
chr18	14782426	14784250	Th1
chr18	23745126	23745550	Th1
chr18	23803276	23804850	Th1
chr18	24528851	24530875	Th1
chr18	24652726	24654675	Th1
chr18	25168026	25169625	Th1
chr18	31759051	31761250	Th1
chr18	34408851	34410300	Th1
chr18	34722476	34723325	Th1
chr18	34750926	34752325	Th1
chr18	35661451	35662725	Th1
chr18	35726376	35727350	Th1
chr18	35942001	35943150	Th1
chr18	36328226	36329300	Th1
chr18	37741751	37742850	Th1
chr18	38184801	38186300	Th1
chr18	47016176	47017100	Th1
chr18	49729726	49731875	Th1
chr18	49755076	49756300	Th1
chr18	60848226	60849700	Th1
chr18	60977251	60978975	Th1
chr18	61706926	61708125	Th1
chr18	62140126	62140775	Th1
chr18	65799701	65801550	Th1
chr18	66001551	66003100	Th1
chr18	66291201	66292650	Th1
chr18	67288326	67290850	Th1
chr18	67768151	67768675	Th1
chr18	67799676	67801025	Th1
chr18	70471526	70473400	Th1
chr18	76160651	76161700	Th1
chr18	76929301	76931500	Th1
chr18	89272126	89273075	Th1
chr19	3413951	3414825	Th1
chr19	3730851	3731950	Th1
chr19	3905426	3907575	Th1
chr19	3999351	4001350	Th1
chr19	4302276	4302625	Th1
chr19	4509801	4511100	Th1
chr19	4718126	4719750	Th1
chr19	4878026	4879275	Th1
chr19	5037876	5039600	Th1
chr19	5071626	5073575	Th1
chr19	5365801	5367725	Th1
chr19	5662426	5664275	Th1
chr19	5770451	5771875	Th1
chr19	5843726	5844600	Th1
chr19	5871301	5872050	Th1
chr19	5872226	5873300	Th1
chr19	5893376	5895025	Th1
chr19	6057301	6058400	Th1
chr19	6241151	6242900	Th1
chr19	6334201	6335875	Th1
chr19	6941076	6943025	Th1
chr19	6979001	6981025	Th1
chr19	6992101	6993250	Th1
chr19	7240251	7241700	Th1
chr19	7381551	7383775	Th1
chr19	8735201	8736625	Th1
chr19	8785651	8786725	Th1
chr19	8818976	8820750	Th1
chr19	9134401	9136350	Th1
chr19	10688176	10689900	Th1
chr19	10712401	10714975	Th1
chr19	10979101	10980550	Th1
chr19	16872176	16874925	Th1
chr19	23272951	23274325	Th1
chr19	24899126	24901175	Th1
chr19	25505026	25506200	Th1
chr19	26606376	26608200	Th1
chr19	27429026	27430700	Th1
chr19	28989801	28991725	Th1
chr19	29047026	29048650	Th1
chr19	29253451	29254275	Th1
chr19	31210226	31211150	Th1
chr19	34526201	34527900	Th1
chr19	36909726	36911050	Th1
chr19	38223301	38224950	Th1
chr19	40512476	40514250	Th1
chr19	41015851	41016850	Th1
chr19	41932576	41934050	Th1
chr19	44266126	44267575	Th1
chr19	44726001	44727075	Th1
chr19	45220476	45221950	Th1
chr19	46038951	46040725	Th1
chr19	46135151	46137725	Th1
chr19	46318776	46319375	Th1
chr19	46337976	46340375	Th1
chr19	46356376	46358600	Th1
chr19	46394876	46396100	Th1
chr19	46523226	46525025	Th1
chr19	46875576	46876625	Th1
chr19	47187626	47189200	Th1
chr19	53037851	53039150	Th1
chr19	53141401	53143550	Th1
chr19	57196876	57197925	Th1
chr19	60226001	60227050	Th1
chr2	3283351	3285550	Th1
chr2	9895976	9897100	Th1
chr2	10372351	10375300	Th1
chr2	13270676	13272050	Th1
chr2	14073276	14074900	Th1
chr2	18799201	18801775	Th1
chr2	24405401	24406200	Th1
chr2	24934301	24935925	Th1
chr2	25371751	25373525	Th1
chr2	25402251	25403650	Th1
chr2	26408201	26410050	Th1
chr2	27703826	27705000	Th1
chr2	27734151	27735000	Th1
chr2	29346351	29347450	Th1
chr2	29764576	29765675	Th1
chr2	29868951	29870550	Th1
chr2	30171176	30172500	Th1
chr2	30363776	30364850	Th1
chr2	30794326	30795400	Th1
chr2	30807276	30808600	Th1
chr2	31005751	31007050	Th1
chr2	31515426	31515725	Th1
chr2	32038426	32039275	Th1
chr2	32070651	32072225	Th1
chr2	32381126	32382525	Th1
chr2	32394976	32396950	Th1
chr2	32586676	32588500	Th1
chr2	32756826	32758150	Th1
chr2	32771751	32773675	Th1
chr2	32775151	32776475	Th1
chr2	33130201	33132225	Th1
chr2	34798701	34800350	Th1
chr2	34904601	34905650	Th1
chr2	36048251	36049850	Th1
chr2	36101376	36104100	Th1
chr2	37771351	37772500	Th1
chr2	38925226	38927375	Th1
chr2	39004526	39005925	Th1
chr2	52741551	52743150	Th1
chr2	52890976	52892325	Th1
chr2	58154626	58155875	Th1
chr2	68397951	68398850	Th1
chr2	69713001	69713875	Th1
chr2	71974051	71974850	Th1
chr2	75937826	75938900	Th1
chr2	76647251	76648800	Th1
chr2	76672101	76674175	Th1
chr2	79254026	79256500	Th1
chr2	83753951	83755950	Th1
chr2	84424576	84426450	Th1
chr2	84888726	84890275	Th1
chr2	92433251	92434750	Th1
chr2	93176426	93177575	Th1
chr2	93468651	93471550	Th1
chr2	94178276	94179450	Th1
chr2	94419576	94420725	Th1
chr2	94436876	94438600	Th1
chr2	112265251	112267175	Th1
chr2	118388076	118389450	Th1
chr2	118813676	118815150	Th1
chr2	119034176	119035700	Th1
chr2	119166751	119168300	Th1
chr2	119250326	119251675	Th1
chr2	119662026	119663375	Th1
chr2	120153626	120155200	Th1
chr2	120567101	120568350	Th1
chr2	120849701	120851150	Th1
chr2	121169201	121172050	Th1
chr2	121448701	121450425	Th1
chr2	121571501	121572375	Th1
chr2	122301001	122303275	Th1
chr2	127133076	127134650	Th1
chr2	127269026	127271050	Th1
chr2	128414201	128415125	Th1
chr2	129100726	129101850	Th1
chr2	129197801	129200050	Th1
chr2	129296551	129297975	Th1
chr2	131384801	131385225	Th1
chr2	146855426	146856475	Th1
chr2	148874276	148875975	Th1
chr2	150310851	150311900	Th1
chr2	150909251	150910825	Th1
chr2	151996176	151997125	Th1
chr2	152847476	152848925	Th1
chr2	153778676	153779800	Th1
chr2	154435876	154437300	Th1
chr2	155050151	155051400	Th1
chr2	155132926	155134575	Th1
chr2	155619276	155620425	Th1
chr2	155728376	155729950	Th1
chr2	156196101	156197600	Th1
chr2	158351176	158353875	Th1
chr2	160886976	160888550	Th1
chr2	164131901	164133000	Th1
chr2	164563351	164564275	Th1
chr2	164822451	164823650	Th1
chr2	164856351	164858550	Th1
chr2	165285751	165288475	Th1
chr2	166553276	166554375	Th1
chr2	167280126	167281300	Th1
chr2	167362851	167363975	Th1
chr2	170128851	170130525	Th1
chr2	172401051	172402150	Th1
chr2	174598376	174599300	Th1
chr2	180224901	180226350	Th1
chr2	180275826	180276625	Th1
chr2	180455651	180457225	Th1
chr2	180582101	180583525	Th1
chr2	181219426	181220650	Th1
chr2	181364451	181366625	Th1
chr2	181519826	181521375	Th1
chr3	19308426	19309325	Th1
chr3	19693801	19695025	Th1
chr3	27182526	27184275	Th1
chr3	27370751	27372650	Th1
chr3	30855276	30856900	Th1
chr3	32708226	32709500	Th1
chr3	33955776	33957025	Th1
chr3	51483451	51484900	Th1
chr3	52103451	52105175	Th1
chr3	52267601	52269825	Th1
chr3	52298351	52299950	Th1
chr3	52989901	52991500	Th1
chr3	54692176	54693575	Th1
chr3	58415776	58417600	Th1
chr3	58576251	58577800	Th1
chr3	59088076	59090200	Th1
chr3	61002026	61003775	Th1
chr3	69316026	69317825	Th1
chr3	83789401	83790675	Th1
chr3	85022676	85023775	Th1
chr3	85886901	85888825	Th1
chr3	87809326	87810900	Th1
chr3	88022376	88024125	Th1
chr3	88081376	88083325	Th1
chr3	89187176	89189150	Th1
chr3	89266026	89267200	Th1
chr3	89269176	89271175	Th1
chr3	89279176	89280175	Th1
chr3	89315376	89317275	Th1
chr3	89393426	89395125	Th1
chr3	89892351	89893075	Th1
chr3	89944651	89945375	Th1
chr3	95052876	95054650	Th1
chr3	95281076	95284000	Th1
chr3	95904326	95905650	Th1
chr3	96186551	96186850	Th1
chr3	103386376	103387200	Th1
chr3	103808801	103810175	Th1
chr3	108652801	108655175	Th1
chr3	116006576	116008575	Th1
chr3	122983626	122985350	Th1
chr3	129724526	129725925	Th1
chr3	131105801	131107575	Th1
chr3	131132851	131133300	Th1
chr3	131250101	131250925	Th1
chr3	135699576	135701325	Th1
chr3	145575701	145577625	Th1
chr3	145648851	145650250	Th1
chr3	152713801	152715175	Th1
chr3	153723726	153725825	Th1
chr3	153943776	153945175	Th1
chr4	5797726	5798950	Th1
chr4	6681451	6682550	Th1
chr4	10905026	10906000	Th1
chr4	11075401	11077325	Th1
chr4	14825876	14827175	Th1
chr4	21712051	21712750	Th1
chr4	35130101	35131350	Th1
chr4	41502576	41503625	Th1
chr4	41740126	41741850	Th1
chr4	43025126	43026250	Th1
chr4	43030726	43032125	Th1
chr4	43045526	43046400	Th1
chr4	43425201	43426675	Th1
chr4	43478026	43479775	Th1
chr4	43492401	43494275	Th1
chr4	43968501	43969025	Th1
chr4	44703051	44705025	Th1
chr4	44973251	44974125	Th1
chr4	44980901	44982275	Th1
chr4	45018001	45019700	Th1
chr4	45798701	45799675	Th1
chr4	46195601	46196800	Th1
chr4	46591951	46593100	Th1
chr4	46649326	46651000	Th1
chr4	47246901	47247375	Th1
chr4	53011576	53012800	Th1
chr4	55349176	55350950	Th1
chr4	55530101	55531950	Th1
chr4	62582851	62584450	Th1
chr4	70534276	70536150	Th1
chr4	83416976	83418525	Th1
chr4	88094051	88095825	Th1
chr4	88692576	88693950	Th1
chr4	99193401	99194850	Th1
chr4	101646851	101648375	Th1
chr4	103313301	103314750	Th1
chr4	106560301	106562675	Th1
chr4	106650676	106651975	Th1
chr4	108914826	108915800	Th1
chr4	115827376	115828950	Th1
chr4	115935826	115937850	Th1
chr4	116820451	116821825	Th1
chr4	117251001	117252500	Th1
chr4	119172976	119174650	Th1
chr4	119232251	119233775	Th1
chr4	119319901	119321400	Th1
chr4	120536201	120538350	Th1
chr4	120544876	120545225	Th1
chr4	120559676	120560600	Th1
chr4	120730426	120732025	Th1
chr4	121097076	121098775	Th1
chr4	123342051	123343825	Th1
chr4	123577351	123578975	Th1
chr4	124801601	124803150	Th1
chr4	124881401	124882825	Th1
chr4	126300501	126302550	Th1
chr4	127235576	127236975	Th1
chr4	129188701	129190650	Th1
chr4	129460901	129462250	Th1
chr4	129623726	129625675	Th1
chr4	129695976	129697500	Th1
chr4	129741301	129743075	Th1
chr4	132328726	132330875	Th1
chr4	132354551	132354825	Th1
chr4	132731751	132733025	Th1
chr4	132939376	132941625	Th1
chr4	133212101	133213450	Th1
chr4	133479576	133480725	Th1
chr4	133493976	133495000	Th1
chr4	134081551	134082650	Th1
chr4	134186376	134187625	Th1
chr4	134370626	134372925	Th1
chr4	134510551	134512125	Th1
chr4	134534051	134536000	Th1
chr4	134749201	134751150	Th1
chr4	135102576	135104150	Th1
chr4	135493301	135495350	Th1
chr4	135920126	135922125	Th1
chr4	137723676	137725275	Th1
chr4	139309701	139311875	Th1
chr4	139350901	139353275	Th1
chr4	139616051	139617250	Th1
chr4	140814101	140815225	Th1
chr4	140904901	140906750	Th1
chr4	141059976	141061350	Th1
chr4	141147201	141148775	Th1
chr4	141238926	141240125	Th1
chr4	141404501	141405450	Th1
chr4	141454126	141455325	Th1
chr4	141874076	141875600	Th1
chr4	148040801	148041525	Th1
chr4	148114551	148115950	Th1
chr4	148139551	148141200	Th1
chr4	149136401	149138000	Th1
chr4	149710251	149711225	Th1
chr4	149941801	149942750	Th1
chr4	150086751	150088250	Th1
chr4	152138151	152139300	Th1
chr4	152153576	152154575	Th1
chr4	152296551	152298175	Th1
chr4	152434851	152436200	Th1
chr4	152447351	152449200	Th1
chr4	154898451	154899750	Th1
chr4	155249051	155250700	Th1
chr4	155408651	155409975	Th1
chr4	155783726	155784850	Th1
chr4	155802601	155804425	Th1
chr5	3801876	3804150	Th1
chr5	21700901	21702125	Th1
chr5	21786376	21787375	Th1
chr5	24347876	24348950	Th1
chr5	28158001	28159675	Th1
chr5	30232051	30233550	Th1
chr5	31192276	31194150	Th1
chr5	33651501	33653175	Th1
chr5	34512626	34514725	Th1
chr5	34525651	34526850	Th1
chr5	34642826	34643500	Th1
chr5	36372951	36375325	Th1
chr5	36414626	36415625	Th1
chr5	36581126	36582750	Th1
chr5	36668101	36670275	Th1
chr5	37027626	37029725	Th1
chr5	53784526	53785425	Th1
chr5	57714626	57717225	Th1
chr5	57856876	57857825	Th1
chr5	65198951	65200325	Th1
chr5	72647226	72648550	Th1
chr5	72891126	72892050	Th1
chr5	74126126	74127200	Th1
chr5	74194251	74195925	Th1
chr5	76856701	76857875	Th1
chr5	76950651	76952100	Th1
chr5	90785576	90786575	Th1
chr5	92042051	92043425	Th1
chr5	92136751	92138700	Th1
chr5	92961101	92962325	Th1
chr5	93091601	93093225	Th1
chr5	93093201	93094800	Th1
chr5	97110801	97112125	Th1
chr5	98328976	98329850	Th1
chr5	100728376	100729275	Th1
chr5	103439051	103439725	Th1
chr5	107725326	107727150	Th1
chr5	107900126	107901550	Th1
chr5	107979701	107981275	Th1
chr5	108252176	108253375	Th1
chr5	109553426	109553850	Th1
chr5	111329901	111331825	Th1
chr5	113226151	113227250	Th1
chr5	113824151	113825975	Th1
chr5	114666726	114668300	Th1
chr5	115124926	115125950	Th1
chr5	115167051	115168200	Th1
chr5	115261676	115263250	Th1
chr5	115300226	115301725	Th1
chr5	115652501	115653525	Th1
chr5	115844376	115845825	Th1
chr5	116023676	116025075	Th1
chr5	118331301	118333150	Th1
chr5	120587251	120589325	Th1
chr5	120612126	120613875	Th1
chr5	121564276	121565125	Th1
chr5	122114026	122115900	Th1
chr5	123074751	123077625	Th1
chr5	123149526	123151600	Th1
chr5	124083151	124085325	Th1
chr5	125105701	125106850	Th1
chr5	125497726	125498500	Th1
chr5	128568926	128570175	Th1
chr5	129846401	129847850	Th1
chr5	134099026	134100375	Th1
chr5	135063801	135064925	Th1
chr5	135106501	135108375	Th1
chr5	135148726	135150150	Th1
chr5	135537201	135538850	Th1
chr5	135544726	135545950	Th1
chr5	135688351	135689900	Th1
chr5	135793426	135795225	Th1
chr5	136116101	136117475	Th1
chr5	137045201	137046625	Th1
chr5	137501576	137503300	Th1
chr5	137706551	137708650	Th1
chr5	138619226	138620150	Th1
chr5	138622476	138623500	Th1
chr5	139251826	139253750	Th1
chr5	139735751	139736850	Th1
chr5	139790951	139793425	Th1
chr5	139911126	139913150	Th1
chr5	140387776	140390125	Th1
chr5	140741676	140742550	Th1
chr5	142898676	142900700	Th1
chr5	142905351	142907425	Th1
chr5	143463951	143465500	Th1
chr5	144357351	144358900	Th1
chr5	144545676	144546150	Th1
chr5	145115826	145117150	Th1
chr5	148928101	148929475	Th1
chr5	149427076	149429250	Th1
chr5	149635601	149637025	Th1
chr5	150522151	150523250	Th1
chr6	15625626	15627025	Th1
chr6	25763201	25763800	Th1
chr6	28134376	28136325	Th1
chr6	29916426	29917725	Th1
chr6	29984876	29986325	Th1
chr6	30390201	30391775	Th1
chr6	34994651	34995850	Th1
chr6	35051676	35052725	Th1
chr6	35176801	35178375	Th1
chr6	42245526	42246550	Th1
chr6	43615126	43615700	Th1
chr6	48692976	48694775	Th1
chr6	49367026	49368975	Th1
chr6	54698651	54700225	Th1
chr6	55202826	55204175	Th1
chr6	58880001	58880325	Th1
chr6	65599601	65600600	Th1
chr6	67101801	67102775	Th1
chr6	67152876	67153625	Th1
chr6	67534826	67535825	Th1
chr6	72164376	72165350	Th1
chr6	83031976	83033975	Th1
chr6	83107476	83110150	Th1
chr6	83268076	83268975	Th1
chr6	83415826	83416975	Th1
chr6	83794326	83795850	Th1
chr6	85068301	85069925	Th1
chr6	85153801	85155850	Th1
chr6	85338951	85339900	Th1
chr6	86396376	86397900	Th1
chr6	86732351	86733975	Th1
chr6	87042001	87043475	Th1
chr6	87590101	87591475	Th1
chr6	89643426	89644950	Th1
chr6	91472226	91474775	Th1
chr6	92941276	92942025	Th1
chr6	97806351	97807750	Th1
chr6	108569301	108571750	Th1
chr6	112728626	112729275	Th1
chr6	113326226	113327550	Th1
chr6	113418326	113419975	Th1
chr6	113604051	113605825	Th1
chr6	117840601	117842200	Th1
chr6	118138401	118139575	Th1
chr6	120482951	120483875	Th1
chr6	120530601	120532250	Th1
chr6	120797926	120798825	Th1
chr6	124569951	124570500	Th1
chr6	124738426	124739250	Th1
chr6	124903451	124904425	Th1
chr6	125067601	125068175	Th1
chr6	125131201	125132725	Th1
chr6	125330601	125331650	Th1
chr6	126848326	126849750	Th1
chr6	127108876	127110075	Th1
chr6	128200051	128201575	Th1
chr6	128838076	128839825	Th1
chr6	128842526	128844425	Th1
chr6	136518426	136519550	Th1
chr6	144677501	144678475	Th1
chr6	148895026	148896825	Th1
chr6	149309201	149310300	Th1
chr7	3330026	3330775	Th1
chr7	4444976	4445850	Th1
chr7	4469926	4471825	Th1
chr7	6362151	6363775	Th1
chr7	12879351	12881775	Th1
chr7	16051751	16053425	Th1
chr7	16183301	16184575	Th1
chr7	16285451	16287325	Th1
chr7	16728501	16730175	Th1
chr7	16905476	16906950	Th1
chr7	19332301	19333350	Th1
chr7	19344051	19345700	Th1
chr7	19360351	19362125	Th1
chr7	19789576	19790775	Th1
chr7	19796751	19797575	Th1
chr7	19830526	19831575	Th1
chr7	24174751	24175525	Th1
chr7	24316101	24317325	Th1
chr7	24364676	24365950	Th1
chr7	24399076	24400525	Th1
chr7	24610126	24611750	Th1
chr7	25076551	25077750	Th1
chr7	25132226	25133775	Th1
chr7	25658126	25659800	Th1
chr7	27178001	27179450	Th1
chr7	27355376	27356550	Th1
chr7	27480976	27482300	Th1
chr7	27507701	27508950	Th1
chr7	28049576	28050800	Th1
chr7	28311126	28312725	Th1
chr7	28371276	28373650	Th1
chr7	28378176	28379850	Th1
chr7	28957901	28958650	Th1
chr7	28961751	28962825	Th1
chr7	29000526	29001800	Th1
chr7	29025251	29027000	Th1
chr7	29155301	29156650	Th1
chr7	29783501	29784800	Th1
chr7	29818676	29819575	Th1
chr7	30089801	30091475	Th1
chr7	30279476	30281300	Th1
chr7	30664426	30665650	Th1
chr7	31040426	31042450	Th1
chr7	31155401	31156700	Th1
chr7	35317651	35318875	Th1
chr7	35333176	35334925	Th1
chr7	35395851	35397775	Th1
chr7	35646551	35648025	Th1
chr7	38182451	38184550	Th1
chr7	39551976	39553300	Th1
chr7	43422726	43424700	Th1
chr7	43474876	43476500	Th1
chr7	43561901	43563875	Th1
chr7	43796651	43798550	Th1
chr7	44245826	44247625	Th1
chr7	44304451	44305925	Th1
chr7	44373601	44374950	Th1
chr7	44433301	44434450	Th1
chr7	44815576	44817025	Th1
chr7	44856626	44858175	Th1
chr7	45204076	45205250	Th1
chr7	45299601	45300900	Th1
chr7	45332701	45334050	Th1
chr7	45340701	45341850	Th1
chr7	45360876	45362150	Th1
chr7	45370126	45371125	Th1
chr7	45434001	45435375	Th1
chr7	45509326	45511075	Th1
chr7	45783501	45784125	Th1
chr7	45813751	45815000	Th1
chr7	45916376	45917275	Th1
chr7	46639026	46640500	Th1
chr7	46795176	46797000	Th1
chr7	49245376	49247025	Th1
chr7	55961726	55963025	Th1
chr7	64158301	64160025	Th1
chr7	66839251	66840825	Th1
chr7	73399176	73400250	Th1
chr7	75847651	75850050	Th1
chr7	78597026	78598600	Th1
chr7	79446301	79448100	Th1
chr7	80197551	80199400	Th1
chr7	80386101	80387650	Th1
chr7	80904751	80906275	Th1
chr7	80946251	80948150	Th1
chr7	81522826	81524075	Th1
chr7	81788476	81790175	Th1
chr7	83631351	83632650	Th1
chr7	84749676	84750325	Th1
chr7	92636051	92637675	Th1
chr7	97399751	97400950	Th1
chr7	97578851	97581425	Th1
chr7	99140551	99141975	Th1
chr7	99181776	99183325	Th1
chr7	99215301	99216650	Th1
chr7	101933201	101934525	Th1
chr7	104369576	104370875	Th1
chr7	109703201	109704550	Th1
chr7	114504176	114505150	Th1
chr7	116442701	116444325	Th1
chr7	116503776	116505125	Th1
chr7	117414026	117415325	Th1
chr7	120101851	120103325	Th1
chr7	121733951	121735200	Th1
chr7	121980976	121982325	Th1
chr7	122020376	122021425	Th1
chr7	122132276	122133525	Th1
chr7	125490876	125492050	Th1
chr7	125706726	125708200	Th1
chr7	126396076	126397300	Th1
chr7	126481726	126483050	Th1
chr7	126779851	126780925	Th1
chr7	127007126	127007725	Th1
chr7	127015901	127017575	Th1
chr7	127020801	127021775	Th1
chr7	127875351	127877250	Th1
chr7	127934826	127936400	Th1
chr7	130761801	130763275	Th1
chr7	131361501	131363500	Th1
chr7	133185951	133186625	Th1
chr7	135002751	135003975	Th1
chr7	138908901	138910375	Th1
chr7	139212626	139213875	Th1
chr7	139683476	139685425	Th1
chr7	139943476	139944975	Th1
chr7	140881126	140882700	Th1
chr7	140954276	140956400	Th1
chr7	141092101	141092825	Th1
chr7	141122426	141123725	Th1
chr7	141215101	141216700	Th1
chr7	141436951	141438600	Th1
chr7	141446976	141448100	Th1
chr7	141454451	141456225	Th1
chr7	141474476	141476600	Th1
chr7	142198476	142199025	Th1
chr7	143599276	143600750	Th1
chr7	143822301	143823675	Th1
chr7	144581401	144582775	Th1
chr8	4258151	4259975	Th1
chr8	4492576	4494350	Th1
chr8	11276176	11277025	Th1
chr8	11634501	11637075	Th1
chr8	12873051	12875075	Th1
chr8	13287051	13288700	Th1
chr8	13676001	13678575	Th1
chr8	14089801	14090875	Th1
chr8	23027576	23028875	Th1
chr8	23237001	23238375	Th1
chr8	27120351	27121375	Th1
chr8	27362051	27362550	Th1
chr8	31111251	31112875	Th1
chr8	34815201	34816650	Th1
chr8	35825476	35827150	Th1
chr8	36992976	36994525	Th1
chr8	39005451	39006825	Th1
chr8	53638176	53639725	Th1
chr8	54528701	54530525	Th1
chr8	69088376	69090375	Th1
chr8	69654001	69655225	Th1
chr8	69821451	69823475	Th1
chr8	69831926	69833325	Th1
chr8	70130876	70132150	Th1
chr8	70233676	70235225	Th1
chr8	70314326	70315900	Th1
chr8	70500726	70501400	Th1
chr8	70629476	70631050	Th1
chr8	70658801	70660825	Th1
chr8	70803876	70805400	Th1
chr8	70864076	70866625	Th1
chr8	70891401	70892650	Th1
chr8	71370651	71372075	Th1
chr8	71375401	71376275	Th1
chr8	71396301	71397550	Th1
chr8	71405176	71407200	Th1
chr8	71628776	71630225	Th1
chr8	71729226	71729750	Th1
chr8	72160226	72162000	Th1
chr8	72420701	72422200	Th1
chr8	75033251	75034725	Th1
chr8	77548801	77550500	Th1
chr8	79680201	79681750	Th1
chr8	83607351	83609300	Th1
chr8	83772551	83773725	Th1
chr8	84210176	84211775	Th1
chr8	84810576	84811350	Th1
chr8	84825251	84826975	Th1
chr8	85509376	85510300	Th1
chr8	85515251	85516150	Th1
chr8	91312976	91314025	Th1
chr8	92355301	92356775	Th1
chr8	94171376	94173625	Th1
chr8	94186326	94187625	Th1
chr8	94393676	94394500	Th1
chr8	95320251	95321375	Th1
chr8	104250626	104251750	Th1
chr8	105264126	105265650	Th1
chr8	105707326	105708650	Th1
chr8	106149926	106151150	Th1
chr8	106415126	106416075	Th1
chr8	106510226	106511850	Th1
chr8	107055876	107057500	Th1
chr8	107424026	107425575	Th1
chr8	108915226	108915800	Th1
chr8	110500376	110500925	Th1
chr8	110997101	110998625	Th1
chr8	119777826	119779775	Th1
chr8	119832076	119833250	Th1
chr8	119861776	119862900	Th1
chr8	120100451	120102225	Th1
chr8	120178751	120179625	Th1
chr8	120735701	120737125	Th1
chr8	121906276	121908575	Th1
chr8	122162276	122163600	Th1
chr8	122610751	122612325	Th1
chr8	122769026	122769875	Th1
chr8	122774851	122776375	Th1
chr8	123410951	123412150	Th1
chr8	123891226	123893275	Th1
chr8	124842501	124843575	Th1
chr8	125498226	125499175	Th1
chr8	126421826	126423425	Th1
chr9	8042226	8043500	Th1
chr9	11970526	11970925	Th1
chr9	14784101	14785425	Th1
chr9	14902226	14902800	Th1
chr9	15356501	15358325	Th1
chr9	20804026	20805375	Th1
chr9	21002301	21003950	Th1
chr9	21029276	21030925	Th1
chr9	21041301	21042050	Th1
chr9	21308901	21309950	Th1
chr9	21313151	21313850	Th1
chr9	21320376	21322025	Th1
chr9	21927026	21927850	Th1
chr9	21961251	21963025	Th1
chr9	22155426	22157600	Th1
chr9	32671951	32672950	Th1
chr9	32836126	32837150	Th1
chr9	37420501	37421700	Th1
chr9	37529076	37531475	Th1
chr9	37612976	37614400	Th1
chr9	44084126	44085675	Th1
chr9	44129651	44130825	Th1
chr9	44325776	44327700	Th1
chr9	44479151	44480500	Th1
chr9	44798701	44800150	Th1
chr9	45137926	45139300	Th1
chr9	45411151	45412750	Th1
chr9	50739026	50739900	Th1
chr9	53666301	53668050	Th1
chr9	53770951	53772650	Th1
chr9	54585951	54587300	Th1
chr9	54916676	54917750	Th1
chr9	55511501	55512900	Th1
chr9	56041476	56042750	Th1
chr9	57560426	57562100	Th1
chr9	57997726	57998975	Th1
chr9	58113251	58115250	Th1
chr9	59584501	59585950	Th1
chr9	59679151	59681600	Th1
chr9	61914126	61915250	Th1
chr9	61947551	61948500	Th1
chr9	62340726	62341875	Th1
chr9	62348826	62349950	Th1
chr9	62549701	62551225	Th1
chr9	65180001	65180600	Th1
chr9	66492051	66493125	Th1
chr9	66795001	66796200	Th1
chr9	66834276	66835600	Th1
chr9	73112401	73114250	Th1
chr9	78587501	78588900	Th1
chr9	80164076	80165525	Th1
chr9	83547951	83548825	Th1
chr9	83924751	83925775	Th1
chr9	85016126	85016775	Th1
chr9	86571076	86573300	Th1
chr9	87143976	87144950	Th1
chr9	88522476	88523950	Th1
chr9	95311301	95312425	Th1
chr9	98985801	98987200	Th1
chr9	104001776	104003475	Th1
chr9	106280251	106281825	Th1
chr9	106469101	106470150	Th1
chr9	106643026	106644100	Th1
chr9	106684151	106686425	Th1
chr9	107526176	107527275	Th1
chr9	107608851	107610250	Th1
chr9	107612051	107613475	Th1
chr9	107984976	107986900	Th1
chr9	108110101	108112075	Th1
chr9	108831751	108833150	Th1
chr9	108842526	108843725	Th1
chr9	109038026	109039875	Th1
chr9	109051551	109053450	Th1
chr9	110475751	110477675	Th1
chr9	114932801	114934575	Th1
chr9	118920826	118921225	Th1
chr9	119155951	119157450	Th1
chr9	119403051	119404675	Th1
chr9	120570101	120572250	Th1
chr9	121937226	121938575	Th1
chr9	122293676	122295050	Th1
chr9	122351151	122352600	Th1
chr9	122805126	122806425	Th1
chr9	123235201	123236225	Th1
chrX	8131801	8133275	Th1
chrX	8174976	8176300	Th1
chrX	18189776	18191675	Th1
chrX	20461926	20462325	Th1
chrX	20819101	20819850	Th1
chrX	36644476	36645625	Th1
chrX	37109601	37110850	Th1
chrX	42197876	42198475	Th1
chrX	42294626	42295900	Th1
chrX	50840826	50842500	Th1
chrX	52743701	52746200	Th1
chrX	52987676	52989875	Th1
chrX	53056601	53059100	Th1
chrX	53369376	53371000	Th1
chrX	56597351	56598675	Th1
chrX	70475751	70477700	Th1
chrX	71214401	71216075	Th1
chrX	73921076	73922750	Th1
chrX	74428276	74430150	Th1
chrX	85775676	85777475	Th1
chrX	93631226	93632725	Th1
chrX	95443726	95445350	Th1
chrX	95711076	95712650	Th1
chrX	102118901	102119825	Th1
chrX	104482426	104483825	Th1
chrX	105119926	105121850	Th1
chrX	111462151	111463925	Th1
chrX	122396751	122397825	Th1
chrX	134746226	134747200	Th1
chrX	136992301	136993775	Th1
chrX	150812651	150813625	Th1
chrX	151522201	151522550	Th1
chrX	151950976	151952000	Th1
chrX	160501776	160503100	Th1
chrX	163957426	163959150	Th1
chr1	10879801	10880775	Th17
chr1	13311851	13313125	Th17
chr1	13615476	13616500	Th17
chr1	13642951	13643650	Th17
chr1	13873576	13874375	Th17
chr1	20634701	20635350	Th17
chr1	20753976	20754925	Th17
chr1	20759326	20760725	Th17
chr1	20791176	20793100	Th17
chr1	20824826	20825775	Th17
chr1	21274501	21275000	Th17
chr1	33689051	33690375	Th17
chr1	33807351	33808075	Th17
chr1	34185676	34186750	Th17
chr1	34510101	34510975	Th17
chr1	34511126	34511700	Th17
chr1	36112901	36113475	Th17
chr1	36302976	36304250	Th17
chr1	36325126	36326600	Th17
chr1	36772126	36772925	Th17
chr1	36909876	36911850	Th17
chr1	36965226	36966475	Th17
chr1	39196201	39197475	Th17
chr1	39383251	39383850	Th17
chr1	39558926	39559700	Th17
chr1	40173576	40174825	Th17
chr1	40586551	40587475	Th17
chr1	40852701	40853100	Th17
chr1	40874601	40875550	Th17
chr1	43491701	43492200	Th17
chr1	43969001	43970000	Th17
chr1	51064751	51066075	Th17
chr1	51243301	51243775	Th17
chr1	51448451	51449300	Th17
chr1	51600276	51601075	Th17
chr1	52916626	52917175	Th17
chr1	53763601	53764000	Th17
chr1	53837776	53839800	Th17
chr1	54218801	54220550	Th17
chr1	54934776	54936000	Th17
chr1	55048801	55049600	Th17
chr1	58725701	58726500	Th17
chr1	58726851	58728850	Th17
chr1	58741651	58743550	Th17
chr1	58909251	58910250	Th17
chr1	61029651	61030400	Th17
chr1	62551051	62552225	Th17
chr1	62735926	62737750	Th17
chr1	64308801	64309225	Th17
chr1	64932676	64933725	Th17
chr1	69367376	69368175	Th17
chr1	71003901	71005750	Th17
chr1	73862501	73863500	Th17
chr1	73955276	73956075	Th17
chr1	74806376	74808600	Th17
chr1	75498426	75499700	Th17
chr1	78626076	78626975	Th17
chr1	80153151	80154075	Th17
chr1	80963951	80965450	Th17
chr1	83137026	83138850	Th17
chr1	83162051	83163250	Th17
chr1	84881201	84882225	Th17
chr1	85957051	85959150	Th17
chr1	85973151	85974150	Th17
chr1	86189101	86189650	Th17
chr1	86226476	86226775	Th17
chr1	86671576	86672275	Th17
chr1	88345301	88346025	Th17
chr1	88503526	88504000	Th17
chr1	89265526	89266650	Th17
chr1	89271601	89272350	Th17
chr1	89700926	89702000	Th17
chr1	90633351	90634600	Th17
chr1	90654376	90655250	Th17
chr1	91023576	91024700	Th17
chr1	91094876	91095925	Th17
chr1	91239176	91241575	Th17
chr1	91692426	91693400	Th17
chr1	91816226	91817300	Th17
chr1	93173326	93174900	Th17
chr1	93417501	93418300	Th17
chr1	93529376	93531025	Th17
chr1	95467776	95468950	Th17
chr1	98134926	98135525	Th17
chr1	98172876	98173625	Th17
chr1	100180051	100180475	Th17
chr1	105431726	105432550	Th17
chr1	105564526	105565550	Th17
chr1	105925426	105926300	Th17
chr1	106407201	106408750	Th17
chr1	126670376	126671325	Th17
chr1	127184151	127184800	Th17
chr1	127239476	127240575	Th17
chr1	127608176	127609950	Th17
chr1	127637401	127638800	Th17
chr1	128238751	128239225	Th17
chr1	130795201	130795925	Th17
chr1	131142251	131143075	Th17
chr1	131533051	131534475	Th17
chr1	131703226	131704200	Th17
chr1	132865201	132866025	Th17
chr1	133315126	133316250	Th17
chr1	133854876	133856625	Th17
chr1	135016751	135017650	Th17
chr1	135128051	135128500	Th17
chr1	135540226	135540850	Th17
chr1	135594076	135594700	Th17
chr1	135844076	135845050	Th17
chr1	136010001	136010900	Th17
chr1	136160976	136161950	Th17
chr1	136254776	136256125	Th17
chr1	136537426	136538875	Th17
chr1	136858476	136860200	Th17
chr1	137669526	137670675	Th17
chr1	138038201	138039725	Th17
chr1	138288651	138290975	Th17
chr1	138348276	138349125	Th17
chr1	138418451	138419375	Th17
chr1	138626076	138627000	Th17
chr1	139009351	139010325	Th17
chr1	139179376	139181025	Th17
chr1	144238851	144240150	Th17
chr1	144242876	144245425	Th17
chr1	144313126	144313950	Th17
chr1	144329776	144331000	Th17
chr1	151371326	151372075	Th17
chr1	151697501	151698725	Th17
chr1	151783076	151783975	Th17
chr1	153121326	153121825	Th17
chr1	153252326	153253325	Th17
chr1	153549426	153550200	Th17
chr1	153802801	153803800	Th17
chr1	154791276	154792650	Th17
chr1	155510151	155511500	Th17
chr1	156217426	156218075	Th17
chr1	160765501	160766525	Th17
chr1	160878476	160879525	Th17
chr1	161406101	161407075	Th17
chr1	161968576	161969900	Th17
chr1	162664876	162666125	Th17
chr1	162773501	162774375	Th17
chr1	164257076	164257825	Th17
chr1	164668926	164669875	Th17
chr1	164887501	164889125	Th17
chr1	165110526	165111450	Th17
chr1	166313151	166314125	Th17
chr1	169554801	169556125	Th17
chr1	169982051	169982750	Th17
chr1	171268251	171269000	Th17
chr1	171445001	171445675	Th17
chr1	171469851	171471475	Th17
chr1	171712251	171714025	Th17
chr1	171827251	171828375	Th17
chr1	172548351	172551025	Th17
chr1	173499551	173499875	Th17
chr1	176823601	176824550	Th17
chr1	176832526	176833450	Th17
chr1	177382651	177383300	Th17
chr1	179986026	179986925	Th17
chr1	180312651	180314950	Th17
chr1	180554901	180556150	Th17
chr1	180731826	180732600	Th17
chr1	180765326	180766000	Th17
chr1	181125576	181126800	Th17
chr1	181131726	181132550	Th17
chr1	181156776	181157650	Th17
chr1	181394901	181395950	Th17
chr1	182025301	182026675	Th17
chr1	182088101	182088950	Th17
chr1	182100001	182101975	Th17
chr1	182432126	182434625	Th17
chr1	182792301	182792975	Th17
chr1	183081926	183082975	Th17
chr1	183104151	183105425	Th17
chr1	183933426	183934575	Th17
chr1	184270901	184271775	Th17
chr1	184911701	184912325	Th17
chr1	191104251	191105125	Th17
chr1	191275426	191276375	Th17
chr1	191416426	191417525	Th17
chr1	191466351	191467350	Th17
chr1	191802251	191803800	Th17
chr1	193297776	193298725	Th17
chr1	193398101	193399400	Th17
chr10	4026776	4027975	Th17
chr10	6200601	6201025	Th17
chr10	8431626	8432450	Th17
chr10	8768701	8769000	Th17
chr10	8781876	8782950	Th17
chr10	8860826	8862625	Th17
chr10	10306501	10306875	Th17
chr10	12600851	12601900	Th17
chr10	12823326	12824800	Th17
chr10	12878676	12878975	Th17
chr10	12893201	12894250	Th17
chr10	13683901	13685150	Th17
chr10	13736076	13736450	Th17
chr10	13868251	13870150	Th17
chr10	14215401	14215850	Th17
chr10	14416451	14417200	Th17
chr10	16507301	16508925	Th17
chr10	16589126	16590300	Th17
chr10	17347426	17348700	Th17
chr10	17578676	17579500	Th17
chr10	17582701	17583575	Th17
chr10	19011601	19012325	Th17
chr10	21407576	21408050	Th17
chr10	21535251	21536400	Th17
chr10	24312151	24312825	Th17
chr10	26263851	26264700	Th17
chr10	26500326	26501325	Th17
chr10	28374976	28376050	Th17
chr10	39570601	39571475	Th17
chr10	39612776	39613800	Th17
chr10	40094801	40095225	Th17
chr10	41243851	41244325	Th17
chr10	41962626	41963450	Th17
chr10	42859701	42861175	Th17
chr10	43745601	43747200	Th17
chr10	44111726	44113350	Th17
chr10	44175851	44177775	Th17
chr10	44419326	44420775	Th17
chr10	44986976	44987825	Th17
chr10	45640601	45641125	Th17
chr10	52272851	52273425	Th17
chr10	53412701	53415025	Th17
chr10	53765376	53766175	Th17
chr10	54530226	54530525	Th17
chr10	56392826	56393925	Th17
chr10	56581826	56582800	Th17
chr10	58457176	58458000	Th17
chr10	59580426	59581250	Th17
chr10	59799101	59799825	Th17
chr10	60379726	60382550	Th17
chr10	62148326	62148750	Th17
chr10	62299776	62300900	Th17
chr10	62323576	62324175	Th17
chr10	62437651	62437900	Th17
chr10	63169376	63170125	Th17
chr10	63571176	63572125	Th17
chr10	63685676	63686850	Th17
chr10	66955451	66955900	Th17
chr10	68299976	68301700	Th17
chr10	68794726	68796000	Th17
chr10	69507576	69508175	Th17
chr10	69872076	69873150	Th17
chr10	70123451	70123775	Th17
chr10	74969251	74969625	Th17
chr10	75120751	75121775	Th17
chr10	75132976	75133575	Th17
chr10	75299601	75300250	Th17
chr10	75466051	75466875	Th17
chr10	75872501	75873575	Th17
chr10	76515676	76516200	Th17
chr10	76730001	76730875	Th17
chr10	77386751	77389575	Th17
chr10	78092626	78093150	Th17
chr10	82796476	82797500	Th17
chr10	82851451	82852575	Th17
chr10	82954951	82956100	Th17
chr10	83010651	83011625	Th17
chr10	83143701	83144725	Th17
chr10	83254376	83254975	Th17
chr10	84513976	84514575	Th17
chr10	84726401	84728025	Th17
chr10	85161476	85163525	Th17
chr10	85871401	85873050	Th17
chr10	86171051	86171850	Th17
chr10	88405401	88406500	Th17
chr10	88728076	88728625	Th17
chr10	91028601	91029575	Th17
chr10	93357026	93358350	Th17
chr10	93876751	93877475	Th17
chr10	94020676	94022900	Th17
chr10	94117776	94118300	Th17
chr10	96337826	96339125	Th17
chr10	96599076	96600500	Th17
chr10	96628001	96629400	Th17
chr10	96660101	96661050	Th17
chr10	97442001	97443175	Th17
chr10	98954101	98955000	Th17
chr10	99561026	99562100	Th17
chr10	100542726	100543900	Th17
chr10	105280851	105281400	Th17
chr10	107231576	107231950	Th17
chr10	110484876	110485250	Th17
chr10	111103001	111103600	Th17
chr10	112000001	112000775	Th17
chr10	115742626	115743350	Th17
chr10	116332251	116333025	Th17
chr10	116422276	116423150	Th17
chr10	116525276	116525825	Th17
chr10	117040476	117040825	Th17
chr10	117867026	117868075	Th17
chr10	118172026	118173425	Th17
chr10	118435051	118436025	Th17
chr10	120204576	120205075	Th17
chr10	121300401	121301050	Th17
chr10	121833301	121833925	Th17
chr10	122603576	122604475	Th17
chr10	127149826	127151500	Th17
chr10	128297751	128298675	Th17
chr10	128737226	128737975	Th17
chr11	3442126	3443750	Th17
chr11	4229451	4230600	Th17
chr11	4307826	4309300	Th17
chr11	5288076	5289075	Th17
chr11	5294701	5296475	Th17
chr11	5485126	5486800	Th17
chr11	5722076	5722800	Th17
chr11	6654776	6655425	Th17
chr11	16716226	16717400	Th17
chr11	16734901	16736025	Th17
chr11	17158651	17160725	Th17
chr11	17215376	17216800	Th17
chr11	19842926	19843650	Th17
chr11	19978901	19979875	Th17
chr11	20063701	20064825	Th17
chr11	21432351	21433200	Th17
chr11	21688101	21688950	Th17
chr11	22643876	22645075	Th17
chr11	31948151	31949900	Th17
chr11	34022426	34023350	Th17
chr11	34033476	34035075	Th17
chr11	34762026	34764525	Th17
chr11	34879501	34880650	Th17
chr11	44331401	44332125	Th17
chr11	44724001	44725075	Th17
chr11	46083176	46084625	Th17
chr11	46687651	46688450	Th17
chr11	46740826	46742300	Th17
chr11	48767076	48767725	Th17
chr11	49694776	49695900	Th17
chr11	49792651	49793550	Th17
chr11	49798151	49799050	Th17
chr11	50439276	50440325	Th17
chr11	51512576	51513675	Th17
chr11	52260726	52262500	Th17
chr11	53342226	53343050	Th17
chr11	54018651	54019725	Th17
chr11	54336101	54336775	Th17
chr11	54953926	54954425	Th17
chr11	55130851	55132500	Th17
chr11	55289676	55290475	Th17
chr11	55505251	55506325	Th17
chr11	57827326	57828825	Th17
chr11	58893526	58894175	Th17
chr11	59226101	59227150	Th17
chr11	60111501	60112475	Th17
chr11	61125951	61126750	Th17
chr11	61698526	61699900	Th17
chr11	62387276	62388825	Th17
chr11	62491451	62492225	Th17
chr11	63098951	63100300	Th17
chr11	64062251	64063000	Th17
chr11	65707501	65708600	Th17
chr11	68074326	68075950	Th17
chr11	68457426	68458950	Th17
chr11	70467676	70468200	Th17
chr11	72428526	72428925	Th17
chr11	72841801	72843850	Th17
chr11	73122601	73123500	Th17
chr11	73220426	73221125	Th17
chr11	75185851	75186700	Th17
chr11	75486251	75487825	Th17
chr11	75877276	75879100	Th17
chr11	76135501	76136250	Th17
chr11	76823326	76825025	Th17
chr11	76844601	76847350	Th17
chr11	76890901	76892825	Th17
chr11	77011526	77012425	Th17
chr11	77531551	77533100	Th17
chr11	79412776	79414375	Th17
chr11	81908776	81910200	Th17
chr11	82951776	82953275	Th17
chr11	83045576	83046025	Th17
chr11	83822376	83822750	Th17
chr11	83882451	83882825	Th17
chr11	84013226	84013725	Th17
chr11	85366026	85366875	Th17
[truncated: 5,730 more rows]
