# Supplementary material for: Enhancer hubs govern chromatin topology and Th17 cell identity
Source: bioRxiv. 2026 Apr 8:2026.04.02.715458. Preprint. [Version 3] doi: 10.64898/2026.04.02.715458 (PMC13060143; doi:10.64898/2026.04.02.715458)
Supplement: Supplement 3 — Table 3 ∣ Summary of OCRs targeted by CRISPR. Rows indicate tested OCR and include total gRNA per region by library used in this study [file media-3.tsv]

peakID	chr	peak_start	peak_end	peak_width	nearest_gene	distance_to_tss_kb	locus	libraries	n_libraries	n_guides_LargeLib	n_guides_BatfLib	n_guides_RorcLib	n_guides_Il17aLib	n_shared_guides	accessibility_cpm_LargeLib
Tcea1+58	chr1	4915845	4916011	166	Tcea1	58.0	other	LargeLibrary	1	3	0	0	0	0	0.2754706578322959
Atp6v1h-54.5	chr1	5015383	5015863	480	Atp6v1h	-54.5	other	LargeLibrary	1	10	0	0	0	0	3.151730436103903
Pcmtd1+85	chr1	7173931	7174437	506	Pcmtd1	85.0	other	LargeLibrary	1	10	0	0	0	0	0.9529418389920024
Pcmtd1+91	chr1	7179915	7180291	376	Pcmtd1	91.0	other	LargeLibrary	1	10	0	0	0	0	1.241636800001338
Mybl1-0.5	chr1	9700324	9700753	429	Mybl1	-0.5	other	LargeLibrary	1	10	0	0	0	0	4.828990129081854
Vcpip1-6.5	chr1	9755046	9755263	217	Vcpip1	-6.5	other	LargeLibrary	1	10	0	0	0	0	1.173948098175655
Sgk3+18	chr1	9815692	9816044	352	Sgk3	18.0	other	LargeLibrary	1	10	0	0	0	0	0.4434956397581554
Mcmdc2-32	chr1	9876704	9876969	265	Mcmdc2	-32.0	other	LargeLibrary	1	10	0	0	0	0	0.2791414667159431
Tcf24-15	chr1	9983025	9983407	382	Tcf24	-15.0	other	LargeLibrary	1	10	0	0	0	0	0.384093456404758
Prdm14-28.5	chr1	13155418	13155873	455	Prdm14	-28.5	other	LargeLibrary	1	10	0	0	0	0	4.341945770886337
Ncoa2+72.5	chr1	13301560	13301784	224	Ncoa2	72.5	other	LargeLibrary	1	10	0	0	0	0	1.4093203127323868
Ncoa2+69	chr1	13304967	13306371	1404	Ncoa2	69.0	other	LargeLibrary	1	10	0	0	0	0	3.0154115257299177
Ncoa2+57.5	chr1	13316388	13316617	229	Ncoa2	57.5	other	LargeLibrary	1	5	0	0	0	0	0.7005679556830897
Ncoa2-9.5	chr1	13383378	13383987	609	Ncoa2	-9.5	other	LargeLibrary	1	10	0	0	0	0	1.6186514291475824
Ncoa2-14.5	chr1	13388313	13388986	673	Ncoa2	-14.5	other	LargeLibrary	1	10	0	0	0	0	1.273223874269367
Ncoa2-53	chr1	13426551	13427200	649	Ncoa2	-53.0	other	LargeLibrary	1	10	0	0	0	0	0.8974251056416183
Tram1+89.5	chr1	13499794	13500743	949	Tram1	89.5	other	LargeLibrary	1	10	0	0	0	0	0.3290128166919757
Tram1+0	chr1	13589391	13590083	692	Tram1	0.0	other	LargeLibrary	1	10	0	0	0	0	2.201722320272948
Xkr9+84	chr1	13752558	13752936	378	Xkr9	84.0	other	LargeLibrary	1	10	0	0	0	0	6.397784370914513
Msc+45.5	chr1	14710417	14711125	708	Msc	45.5	other	LargeLibrary	1	10	0	0	0	0	0.8550359013003389
Msc+8.5	chr1	14746916	14747594	678	Msc	8.5	other	LargeLibrary	1	10	0	0	0	0	5.53563013233049
Msc-25.5	chr1	14781353	14781699	346	Msc	-25.5	other	LargeLibrary	1	10	0	0	0	0	1.3596222547980337
4930444P10Rik+69	chr1	16024332	16024691	359	4930444P10Rik	69.0	other	LargeLibrary	1	10	0	0	0	0	0.7465250071469637
Pkhd1+5	chr1	20612863	20613109	246	Pkhd1	5.0	Il17a/f	Il17aLibrary	1	0	0	0	9	0
Pkhd1-17	chr1	20634899	20635226	327	Pkhd1	-17.0	Il17a/f	Il17aLibrary	1	0	0	0	14	0
Il17a-37	chr1	20693615	20693999	384	Il17a	-37.0	Il17a/f	LargeLibrary,Il17aLibrary	2	10	0	0	11	9	0.3746859114160977
Il17a-34	chr1	20696798	20697221	423	Il17a	-34.0	Il17a/f	LargeLibrary,Il17aLibrary	2	10	0	0	14	11	0.6578397295422527
Il17a-30.5	chr1	20700105	20700445	340	Il17a	-30.5	Il17a/f	Il17aLibrary	1	0	0	0	11	3
Il17a-16.5	chr1	20714077	20714506	429	Il17a	-16.5	Il17a/f	LargeLibrary	1	7	0	0	0	0	0.5360947755550561
Il17a-6	chr1	20724443	20724746	303	Il17a	-6.0	Il17a/f	LargeLibrary,Il17aLibrary	2	7	0	0	8	6	0.5170005712544458
Il17a-5	chr1	20725789	20726107	318	Il17a	-5.0	Il17a/f	LargeLibrary,Il17aLibrary	2	11	0	0	12	11	6.514519220711356
Il17a-0	chr1	20730644	20731792	1148	Il17a	-0.0	Il17a/f	LargeLibrary,Il17aLibrary	2	19	0	0	18	16	2.854631237507572
Il17a+4	chr1	20734974	20735337	363	Il17a	4.0	Il17a/f	LargeLibrary	1	10	0	0	0	0	1.1932574125638342
Il17a+6	chr1	20736200	20736851	651	Il17a	6.0	Il17a/f	LargeLibrary,Il17aLibrary	2	10	0	0	14	8	4.377155059170623
Il17a+8	chr1	20738704	20738753	49	Il17a	8.0	Il17a/f	LargeLibrary,Il17aLibrary	2	2	0	0	14	7	2.488952540496565
Il17a+10	chr1	20740543	20740897	354	Il17a	10.0	Il17a/f	LargeLibrary,Il17aLibrary	2	10	0	0	14	11	7.002980806714495
Il17a+20	chr1	20751044	20751202	158	Il17a	20.0	Il17a/f	LargeLibrary,Il17aLibrary	2	4	0	0	14	5	0.7754593888200423
Il17a+22	chr1	20752732	20752923	191	Il17a	22.0	Il17a/f	LargeLibrary,Il17aLibrary	2	2	0	0	2	2	1.7786438935321056
Il17a+23.5	chr1	20754469	20754732	263	Il17a	23.5	Il17a/f	LargeLibrary,Il17aLibrary	2	10	0	0	14	12	4.507581120881122
Il17a+29	chr1	20759727	20760099	372	Il17a	29.0	Il17a/f	LargeLibrary,Il17aLibrary	2	10	0	0	14	9	5.995925087572381
Il17f+22.5	chr1	20761621	20761786	165	Il17f	22.5	Il17a/f	Il17aLibrary	1	0	0	0	8	4
Il17f+17.5	chr1	20766464	20766894	430	Il17f	17.5	Il17a/f	LargeLibrary,Il17aLibrary	2	10	0	0	14	13	0.8444239633095139
Il17f+8.5	chr1	20775298	20776241	943	Il17f	8.5	Il17a/f	LargeLibrary,Il17aLibrary	2	10	0	0	14	12	2.6391086546309266
Il17f+3	chr1	20781001	20781817	816	Il17f	3.0	Il17a/f	LargeLibrary,Il17aLibrary	2	10	0	0	14	11	2.721247529705317
Il17f+0	chr1	20784312	20784634	322	Il17f	0.0	Il17a/f	LargeLibrary,Il17aLibrary	2	10	0	0	13	9	4.792769914221475
Il17f-3	chr1	20787135	20787337	202	Il17f	-3.0	Il17a/f	LargeLibrary,Il17aLibrary	2	10	0	0	14	8	2.1017494596086
Il17f-4.5	chr1	20788932	20788953	21	Il17f	-4.5	Il17a/f	Il17aLibrary	1	0	0	0	1	0
Il17f-7	chr1	20791551	20792728	1177	Il17f	-7.0	Il17a/f	LargeLibrary,Il17aLibrary	2	10	0	0	24	14	5.868965916252693
Il17f-17.5	chr1	20801710	20802196	486	Il17f	-17.5	Il17a/f	LargeLibrary,Il17aLibrary	2	10	0	0	14	9	0.5014812718719012
Mcm3+12.5	chr1	20807595	20807856	261	Mcm3	12.5	Il17a/f	Il17aLibrary	1	0	0	0	9	3
Mcm3+9.5	chr1	20810658	20810747	89	Mcm3	9.5	Il17a/f	Il17aLibrary	1	0	0	0	4	3
Mcm3-0	chr1	20819892	20820503	611	Mcm3	-0.0	Il17a/f	Il17aLibrary	1	0	0	0	14	5
Mcm3-5	chr1	20824882	20825512	630	Mcm3	-5.0	Il17a/f	Il17aLibrary	1	0	0	0	14	4
Mcm3-10.5	chr1	20830888	20831049	161	Mcm3	-10.5	Il17a/f	Il17aLibrary	1	0	0	0	6	0
Mcm3-12.5	chr1	20832573	20832813	240	Mcm3	-12.5	Il17a/f	Il17aLibrary	1	0	0	0	5	0
Paqr8-18	chr1	20872301	20872795	494	Paqr8	-18.0	Il17a/f	LargeLibrary,Il17aLibrary	2	10	0	0	14	8	0.577765598577182
Paqr8-13	chr1	20877606	20878055	449	Paqr8	-13.0	Il17a/f	LargeLibrary,Il17aLibrary	2	10	0	0	13	5	0.1923561313276671
Paqr8-0	chr1	20890477	20891126	649	Paqr8	-0.0	Il17a/f	Il17aLibrary	1	0	0	0	14	0
Paqr8+22	chr1	20912185	20912845	660	Paqr8	22.0	Il17a/f	Il17aLibrary	1	0	0	0	14	0
Paqr8+30	chr1	20919882	20920742	860	Paqr8	30.0	other	LargeLibrary	1	10	0	0	0	0	0.4529645409210519
Efhc1-25.5	chr1	20925917	20926385	468	Efhc1	-25.5	Il17a/f	Il17aLibrary	1	0	0	0	13	0
Efhc1-18	chr1	20933611	20933740	129	Efhc1	-18.0	Il17a/f	Il17aLibrary	1	0	0	0	7	0
Efhc1-12.5	chr1	20939006	20939419	413	Efhc1	-12.5	Il17a/f	Il17aLibrary	1	0	0	0	10	0
Efhc1-10.5	chr1	20941198	20941529	331	Efhc1	-10.5	Il17a/f	Il17aLibrary	1	0	0	0	9	0
Efhc1+0	chr1	20951344	20952052	708	Efhc1	0.0	Il17a/f	Il17aLibrary	1	0	0	0	14	0
Efhc1+17.5	chr1	20968927	20969076	149	Efhc1	17.5	Il17a/f	Il17aLibrary	1	0	0	0	3	0
Efhc1+23	chr1	20974250	20974869	619	Efhc1	23.0	Il17a/f	LargeLibrary,Il17aLibrary	2	10	0	0	14	6	0.2132426078416283
Efhc1+29	chr1	20980480	20980709	229	Efhc1	29.0	Il17a/f	Il17aLibrary	1	0	0	0	4	0
Efhc1+34.5	chr1	20986100	20986627	527	Efhc1	34.5	Il17a/f	Il17aLibrary	1	0	0	0	14	0
Efhc1+44	chr1	20995348	20995779	431	Efhc1	44.0	Il17a/f	Il17aLibrary	1	0	0	0	14	0
Efhc1+46.5	chr1	20997768	20998094	326	Efhc1	46.5	Il17a/f	Il17aLibrary	1	0	0	0	11	0
Efhc1+55	chr1	21006561	21006966	405	Efhc1	55.0	Il17a/f	Il17aLibrary	1	0	0	0	14	0
Efhc1+57.5	chr1	21008946	21009281	335	Efhc1	57.5	Il17a/f	Il17aLibrary	1	0	0	0	13	0
Efhc1+63	chr1	21014578	21015086	508	Efhc1	63.0	Il17a/f	Il17aLibrary	1	0	0	0	14	0
Tram2+42.5	chr1	21036472	21036786	314	Tram2	42.5	Il17a/f	Il17aLibrary	1	0	0	0	14	0
Tram2+14.5	chr1	21064071	21064802	731	Tram2	14.5	Il17a/f	Il17aLibrary	1	0	0	0	14	0
Tram2-0	chr1	21079189	21079526	337	Tram2	-0.0	Il17a/f	Il17aLibrary	1	0	0	0	14	0
Tram2-16	chr1	21094830	21095296	466	Tram2	-16.0	Il17a/f	Il17aLibrary	1	0	0	0	14	0
Tram2-22	chr1	21101208	21101811	603	Tram2	-22.0	Il17a/f	Il17aLibrary	1	0	0	0	14	0
Tmem14a-56.5	chr1	21161742	21162055	313	Tmem14a	-56.5	Il17a/f	Il17aLibrary	1	0	0	0	12	0
Tmem14a-52	chr1	21166267	21166615	348	Tmem14a	-52.0	Il17a/f	Il17aLibrary	1	0	0	0	14	0
Tmem14a-27.5	chr1	21190778	21191104	326	Tmem14a	-27.5	Il17a/f	Il17aLibrary	1	0	0	0	8	0
Tmem14a-11	chr1	21207709	21207891	182	Tmem14a	-11.0	Il17a/f	Il17aLibrary	1	0	0	0	7	0
Tmem14a+0	chr1	21218355	21218889	534	Tmem14a	0.0	Il17a/f	Il17aLibrary	1	0	0	0	14	0
Gsta3+4	chr1	21244416	21244609	193	Gsta3	4.0	Il17a/f	Il17aLibrary	1	0	0	0	8	0
Gsta3+16.5	chr1	21256524	21257095	571	Gsta3	16.5	Il17a/f	Il17aLibrary	1	0	0	0	9	0
Gsta3+26	chr1	21266773	21266857	84	Gsta3	26.0	Il17a/f	Il17aLibrary	1	0	0	0	5	0
Gsta3+31	chr1	21271402	21271881	479	Gsta3	31.0	Il17a/f	Il17aLibrary	1	0	0	0	14	0
Gsta3+34	chr1	21274579	21274826	247	Gsta3	34.0	Il17a/f	Il17aLibrary	1	0	0	0	5	0
Khdc1a-40	chr1	21309303	21309478	175	Khdc1a	-40.0	Il17a/f	Il17aLibrary	1	0	0	0	5	0
Khdc1a-35	chr1	21314208	21314576	368	Khdc1a	-35.0	Il17a/f	Il17aLibrary	1	0	0	0	11	0
Khdc1a-25	chr1	21324493	21325062	569	Khdc1a	-25.0	Il17a/f	Il17aLibrary	1	0	0	0	14	0
Khdc1a-15.5	chr1	21333319	21334552	1233	Khdc1a	-15.5	Il17a/f	Il17aLibrary	1	0	0	0	14	0
Khdc1a-5	chr1	21344280	21344620	340	Khdc1a	-5.0	Il17a/f	Il17aLibrary	1	0	0	0	12	0
Khdc1b+28	chr1	21411324	21411783	459	Khdc1b	28.0	Il17a/f	Il17aLibrary	1	0	0	0	14	0
Khdc1b+36	chr1	21419243	21419795	552	Khdc1b	36.0	Il17a/f	Il17aLibrary	1	0	0	0	9	0
Khdc1b+42.5	chr1	21425688	21426281	593	Khdc1b	42.5	Il17a/f	Il17aLibrary	1	0	0	0	14	0
Khdc1b+71	chr1	21454118	21454554	436	Khdc1b	71.0	Il17a/f	Il17aLibrary	1	0	0	0	10	0
Khdc1b+75	chr1	21458573	21458978	405	Khdc1b	75.0	Il17a/f	Il17aLibrary	1	0	0	0	14	0
Khdc1b+78	chr1	21461203	21461565	362	Khdc1b	78.0	Il17a/f	Il17aLibrary	1	0	0	0	14	0
Khdc1b+116.5	chr1	21499725	21500932	1207	Khdc1b	116.5	Il17a/f	Il17aLibrary	1	0	0	0	14	0
Khdc1b+137	chr1	21519987	21520752	765	Khdc1b	137.0	Il17a/f	Il17aLibrary	1	0	0	0	14	0
Khdc1b+147.5	chr1	21531050	21531170	120	Khdc1b	147.5	Il17a/f	Il17aLibrary	1	0	0	0	5	0
Khdc1b+148	chr1	21531568	21531845	277	Khdc1b	148.0	Il17a/f	Il17aLibrary	1	0	0	0	6	0
Khdc1b+162	chr1	21545376	21546222	846	Khdc1b	162.0	Il17a/f	Il17aLibrary	1	0	0	0	13	0
Khdc1b+169.5	chr1	21552682	21553399	717	Khdc1b	169.5	Il17a/f	Il17aLibrary	1	0	0	0	14	0
Khdc1b+171.5	chr1	21554588	21555144	556	Khdc1b	171.5	Il17a/f	Il17aLibrary	1	0	0	0	14	0
Ogfrl1+14.5	chr1	23383143	23383459	316	Ogfrl1	14.5	other	LargeLibrary	1	10	0	0	0	0	2.7976318963664157
Smap1-13	chr1	23935280	23935963	683	Smap1	-13.0	other	LargeLibrary	1	10	0	0	0	0	0.3167223073273786
Fam135a-2.5	chr1	24102561	24102919	358	Fam135a	-2.5	other	LargeLibrary	1	10	0	0	0	0	0.6584527165461929
Ptpn18+13.5	chr1	34472662	34473283	621	Ptpn18	13.5	other	LargeLibrary	1	10	0	0	0	0	2.2890887371239943
Hs6st1-122.5	chr1	35945444	35945908	464	Hs6st1	-122.5	other	LargeLibrary	1	6	0	0	0	0	0.8705933086711717
Arid5a-14	chr1	36293571	36294606	1035	Arid5a	-14.0	other	LargeLibrary	1	10	0	0	0	0	5.811609541144227
Arid5a+18	chr1	36325824	36326246	422	Arid5a	18.0	other	LargeLibrary	1	10	0	0	0	0	14.06959652698462
Arid5a+26	chr1	36333341	36334199	858	Arid5a	26.0	other	LargeLibrary	1	10	0	0	0	0	0.6843365480255913
Lman2l+10	chr1	36435156	36435507	351	Lman2l	10.0	other	LargeLibrary	1	10	0	0	0	0	0.417909654161813
Cnnm4+8	chr1	36479607	36480034	427	Cnnm4	8.0	other	LargeLibrary	1	10	0	0	0	0	1.1093293846086794
Cnnm3-15.5	chr1	36495955	36496337	382	Cnnm3	-15.5	other	LargeLibrary	1	10	0	0	0	0	0.2685745023858644
Cnnm3+0	chr1	36511698	36511907	209	Cnnm3	0.0	other	LargeLibrary	1	10	0	0	0	0	5.440114203163487
Fam178b+48	chr1	36634908	36635244	336	Fam178b	48.0	other	LargeLibrary	1	10	0	0	0	0	0.65611605207106
Vwa3b-38	chr1	36988309	36988537	228	Vwa3b	-38.0	other	LargeLibrary	1	10	0	0	0	0	0.9392458091913684
Inpp4a+49	chr1	37348468	37348936	468	Inpp4a	49.0	other	LargeLibrary	1	10	0	0	0	0	0.9517740756437554
Unc50+39	chr1	37468973	37469275	302	Unc50	39.0	other	LargeLibrary	1	10	0	0	0	0	1.029268510431875
Pdcl3-16.5	chr1	38968659	38969221	562	Pdcl3	-16.5	other	LargeLibrary	1	10	0	0	0	0	0.5400475704976215
Pdcl3+6	chr1	38991451	38991913	462	Pdcl3	6.0	other	LargeLibrary	1	10	0	0	0	0	2.355986305748792
Pdcl3+40	chr1	39025245	39025635	390	Pdcl3	40.0	other	LargeLibrary	1	10	0	0	0	0	2.829043112760701
Pdcl3+43.5	chr1	39028923	39029280	357	Pdcl3	43.5	other	LargeLibrary	1	10	0	0	0	0	0.8047186453998867
Npas2+49	chr1	39242650	39243066	416	Npas2	49.0	other	LargeLibrary	1	10	0	0	0	0	0.9636438551857356
Npas2+82.5	chr1	39276104	39276570	466	Npas2	82.5	other	LargeLibrary	1	10	0	0	0	0	0.7048666012167859
Rpl31-48.5	chr1	39319298	39319559	261	Rpl31	-48.5	other	LargeLibrary	1	10	0	0	0	0	3.686536664025114
Rpl31-33.5	chr1	39334136	39334506	370	Rpl31	-33.5	other	LargeLibrary	1	10	0	0	0	0	1.2835556621815072
Tbc1d8+0	chr1	39478143	39478865	722	Tbc1d8	0.0	other	LargeLibrary	1	10	0	0	0	0	2.508017861385172
Tbc1d8-24.5	chr1	39503104	39503381	277	Tbc1d8	-24.5	other	LargeLibrary	1	10	0	0	0	0	0.2483898961334599
Cnot11-5.5	chr1	39529159	39529422	263	Cnot11	-5.5	other	LargeLibrary	1	4	0	0	0	0	0.4682203068180858
Cnot11+0.5	chr1	39535565	39536030	465	Cnot11	0.5	other	LargeLibrary	1	10	0	0	0	0	4.2840580990441754
Rnf149+18	chr1	39558993	39559577	584	Rnf149	18.0	other	LargeLibrary	1	10	0	0	0	0	2.5106253484560472
Il1r2-83.5	chr1	39989922	39990550	628	Il1r2	-83.5	other	LargeLibrary	1	10	0	0	0	0	0.9226491085115678
Il1r2-18	chr1	40055932	40056252	320	Il1r2	-18.0	other	LargeLibrary	1	10	0	0	0	0	8.439890829573084
Il1r2+33	chr1	40106531	40107282	751	Il1r2	33.0	other	LargeLibrary	1	10	0	0	0	0	0.7657973297979889
Il1r1-8	chr1	40217018	40217546	528	Il1r1	-8.0	other	LargeLibrary	1	10	0	0	0	0	2.245551851155414
Il1r1-0	chr1	40224941	40225191	250	Il1r1	-0.0	other	LargeLibrary	1	10	0	0	0	0	1.7398230076517245
Il1r1+3	chr1	40227472	40228245	773	Il1r1	3.0	other	LargeLibrary	1	10	0	0	0	0	0.9591461926171908
Il1r1+5.5	chr1	40230194	40230566	372	Il1r1	5.5	other	LargeLibrary	1	10	0	0	0	0	0.5229816088721984
Il1r1+9.5	chr1	40234611	40234801	190	Il1r1	9.5	other	LargeLibrary	1	9	0	0	0	0	1.1304000092271689
Il1r1+11	chr1	40235664	40236413	749	Il1r1	11.0	other	LargeLibrary	1	10	0	0	0	0	8.286359015863287
Il1r1+38	chr1	40262851	40263608	757	Il1r1	38.0	other	LargeLibrary	1	10	0	0	0	0	1.573605071901352
Il1r1+43.5	chr1	40268372	40268844	472	Il1r1	43.5	other	LargeLibrary	1	10	0	0	0	0	3.319520778300677
Il1r1+46.5	chr1	40271075	40271519	444	Il1r1	46.5	other	LargeLibrary	1	10	0	0	0	0	1.6098521019589214
Il1rl2-9	chr1	40315569	40315792	223	Il1rl2	-9.0	other	LargeLibrary	1	10	0	0	0	0	1.006978297812797
Il1rl1-43.5	chr1	40386154	40386379	225	Il1rl1	-43.5	other	LargeLibrary	1	10	0	0	0	0	1.2071336260975196
Il1rl1-36	chr1	40393309	40393551	242	Il1rl1	-36.0	other	LargeLibrary	1	10	0	0	0	0	4.147974863601474
Il18r1+11.5	chr1	40475740	40477211	1471	Il18r1	11.5	other	LargeLibrary	1	10	0	0	0	0	0.4680227688270642
Slc9a4-17.5	chr1	40562455	40562942	487	Slc9a4	-17.5	other	LargeLibrary	1	10	0	0	0	0	0.7210880545893203
Tmem182+42	chr1	40847638	40848139	501	Tmem182	42.0	other	LargeLibrary	1	10	0	0	0	0	3.8976833338083496
Gpr45+48	chr1	43000184	43000902	718	Gpr45	48.0	other	LargeLibrary	1	10	0	0	0	0	1.7807551609150398
AI597479+29.5	chr1	43127823	43128130	307	AI597479	29.5	other	LargeLibrary	1	10	0	0	0	0	0.2893298967008367
Tpp2-13	chr1	43920697	43921035	338	Tpp2	-13.0	other	LargeLibrary	1	9	0	0	0	0	0.3601899527041327
Mettl21c+5	chr1	44014884	44015515	631	Mettl21c	5.0	other	LargeLibrary	1	10	0	0	0	0	1.866748514028295
Mettl21c-12.5	chr1	44032371	44033452	1081	Mettl21c	-12.5	other	LargeLibrary	1	10	0	0	0	0	0.7506506650372197
Mettl21c-28	chr1	44047640	44048027	387	Mettl21c	-28.0	other	LargeLibrary	1	6	0	0	0	0	0.3110215577700567
Slc39a10+28.5	chr1	46864212	46864486	274	Slc39a10	28.5	other	LargeLibrary	1	10	0	0	0	0	7.444723803828057
Slc39a10+19	chr1	46873854	46874637	783	Slc39a10	19.0	other	LargeLibrary	1	10	0	0	0	0	1.3803532252676562
Nabp1+11.5	chr1	51466543	51467107	564	Nabp1	11.5	other	LargeLibrary	1	10	0	0	0	0	0.492109610142908
Nabp1-29	chr1	51507307	51507695	388	Nabp1	-29.0	other	LargeLibrary	1	10	0	0	0	0	1.336690634692993
Myo1b+0.5	chr1	51915697	51915957	260	Myo1b	0.5	other	LargeLibrary	1	10	0	0	0	0	0.538535353422432
Stat4+19	chr1	52005843	52006382	539	Stat4	19.0	other	LargeLibrary	1	10	0	0	0	0	0.6123445549150845
Stat4+21.5	chr1	52008520	52009133	613	Stat4	21.5	other	LargeLibrary	1	10	0	0	0	0	1.9810411431080373
Stat1-53	chr1	52066306	52066960	654	Stat1	-53.0	other	LargeLibrary	1	10	0	0	0	0	1.979458482862707
Stat1-5.5	chr1	52113446	52114015	569	Stat1	-5.5	other	LargeLibrary	1	10	0	0	0	0	3.128452538248318
Stat1+14	chr1	52133233	52133577	344	Stat1	14.0	other	LargeLibrary	1	10	0	0	0	0	0.9304858331657344
Stat1+24.5	chr1	52143684	52144115	431	Stat1	24.5	other	LargeLibrary	1	8	0	0	0	0	0.6086333697268116
Stat1+25.5	chr1	52144839	52145064	225	Stat1	25.5	other	LargeLibrary	1	10	0	0	0	0	1.0085478949142348
Stat1+27.5	chr1	52146669	52146877	208	Stat1	27.5	other	LargeLibrary	1	10	0	0	0	0	1.4594432284279093
Stat1+51	chr1	52169443	52171616	2173	Stat1	51.0	other	LargeLibrary	1	10	0	0	0	0	1.1520401237149271
Nemp2-30.5	chr1	52599858	52600187	329	Nemp2	-30.5	other	LargeLibrary	1	10	0	0	0	0	0.5975074103086463
Nemp2+8.5	chr1	52639120	52639314	194	Nemp2	8.5	other	LargeLibrary	1	10	0	0	0	0	0.3998657137650044
Stk17b-71	chr1	53855895	53856528	633	Stk17b	-71.0	other	LargeLibrary	1	10	0	0	0	0	2.9244977864208197
Hecw2+179.5	chr1	54015015	54015630	615	Hecw2	179.5	other	LargeLibrary	1	10	0	0	0	0	1.272248820016951
Hecw2+57.5	chr1	54137460	54138251	791	Hecw2	57.5	other	LargeLibrary	1	10	0	0	0	0	0.3269869214002981
Hecw2+37	chr1	54157839	54158358	519	Hecw2	37.0	other	LargeLibrary	1	8	0	0	0	0	0.2184187706927684
Hecw2+18.5	chr1	54175680	54176943	1263	Hecw2	18.5	other	LargeLibrary	1	10	0	0	0	0	3.342938771730387
Hecw2+11	chr1	54183286	54184112	826	Hecw2	11.0	other	LargeLibrary	1	10	0	0	0	0	0.76910984645907
Hecw2-24.5	chr1	54218914	54219866	952	Hecw2	-24.5	other	LargeLibrary	1	10	0	0	0	0	1.0160546250711595
Hecw2-26.5	chr1	54221536	54221887	351	Hecw2	-26.5	other	LargeLibrary	1	4	0	0	0	0	0.4549461853024849
Ankrd44+86.5	chr1	54839729	54840365	636	Ankrd44	86.5	other	LargeLibrary	1	10	0	0	0	0	6.9152716514541765
Ankrd44+6	chr1	54920184	54920456	272	Ankrd44	6.0	other	LargeLibrary	1	9	0	0	0	0	1.3207694443492983
Mob4-0	chr1	55131012	55131340	328	Mob4	-0.0	other	LargeLibrary	1	10	0	0	0	0	2.663063176852944
Mars2+0	chr1	55237063	55237259	196	Mars2	0.0	other	LargeLibrary	1	10	0	0	0	0	4.452114636200079
Boll-0.5	chr1	55363436	55363905	469	Boll	-0.5	other	LargeLibrary	1	10	0	0	0	0	1.5654837165186648
Plcl1+5	chr1	55410748	55411007	259	Plcl1	5.0	other	LargeLibrary	1	10	0	0	0	0	4.041792449996131
Plcl1+14.5	chr1	55420456	55420768	312	Plcl1	14.5	other	LargeLibrary	1	10	0	0	0	0	0.0969478333027005
Plcl1+25	chr1	55430486	55430973	487	Plcl1	25.0	other	LargeLibrary	1	10	0	0	0	0	1.8330506498678285
Plcl1+82.5	chr1	55488336	55488970	634	Plcl1	82.5	other	LargeLibrary	1	10	0	0	0	0	3.4750119710322593
Sgo2a-89	chr1	57906600	57906920	320	Sgo2a	-89.0	other	LargeLibrary	1	10	0	0	0	0	2.3158423648491104
Aox3+39.5	chr1	58152292	58152680	388	Aox3	39.5	other	LargeLibrary	1	10	0	0	0	0	2.0916609333325287
Aox4-40.5	chr1	58169949	58170285	336	Aox4	-40.5	other	LargeLibrary	1	10	0	0	0	0	2.002322343677
Fam126b+36.5	chr1	58549506	58550001	495	Fam126b	36.5	other	LargeLibrary	1	10	0	0	0	0	0.6399763110808192
Casp8+61.5	chr1	58856795	58857409	614	Casp8	61.5	other	LargeLibrary	1	5	0	0	0	0	0.3701385678398856
Trak2+9.5	chr1	58963399	58964119	720	Trak2	9.5	other	LargeLibrary	1	10	0	0	0	0	0.3972526904897265
Cdk15+15	chr1	59271744	59272045	301	Cdk15	15.0	other	LargeLibrary	1	10	0	0	0	0	0.9247694762710388
Sumo1+62	chr1	59608358	59609135	777	Sumo1	62.0	other	LargeLibrary	1	10	0	0	0	0	1.820658812045685
Fam117b+53.5	chr1	59965985	59966683	698	Fam117b	53.5	other	LargeLibrary	1	10	0	0	0	0	2.2463778556120846
Ica1l+59.5	chr1	59983180	59983808	628	Ica1l	59.5	other	LargeLibrary	1	10	0	0	0	0	0.7716796328234343
Cyp20a1-45	chr1	60297942	60298502	560	Cyp20a1	-45.0	other	LargeLibrary	1	10	0	0	0	0	1.0568895426715532
Cd28-58	chr1	60658519	60658717	198	Cd28	-58.0	other	LargeLibrary	1	5	0	0	0	0	0.4543596451580658
Cd28-39.5	chr1	60677235	60677865	630	Cd28	-39.5	other	LargeLibrary	1	4	0	0	0	0	2.024414072094852
Cd28-2	chr1	60714170	60714750	580	Cd28	-2.0	other	LargeLibrary	1	10	0	0	0	0	0.441665948903954
Cd28+27.5	chr1	60744187	60744491	304	Cd28	27.5	other	LargeLibrary	1	4	0	0	0	0	1.1815702098921554
Cd28+29.5	chr1	60745913	60746481	568	Cd28	29.5	other	LargeLibrary	1	10	0	0	0	0	2.4891251921792943
Cd28+33	chr1	60749489	60750473	984	Cd28	33.0	other	LargeLibrary	1	10	0	0	0	0	0.712055634128525
Cd28+39	chr1	60755548	60756027	479	Cd28	39.0	other	LargeLibrary	1	10	0	0	0	0	0.901431156304217
Cd28+43	chr1	60759636	60760720	1084	Cd28	43.0	other	LargeLibrary	1	10	0	0	0	0	3.217427635995908
Cd28+48.5	chr1	60765086	60765891	805	Cd28	48.5	other	LargeLibrary	1	10	0	0	0	0	2.2531762780356432
Cd28+51	chr1	60767523	60767727	204	Cd28	51.0	other	LargeLibrary	1	5	0	0	0	0	0.8730023473570456
Cd28+55	chr1	60771304	60772089	785	Cd28	55.0	other	LargeLibrary	1	10	0	0	0	0	2.1500642433958808
Cd28+60.5	chr1	60776528	60777596	1068	Cd28	60.5	other	LargeLibrary	1	10	0	0	0	0	1.8856714135273025
Cd28+62.5	chr1	60778911	60779402	491	Cd28	62.5	other	LargeLibrary	1	10	0	0	0	0	0.643241659789444
Ctla4-81.5	chr1	60805312	60805912	600	Ctla4	-81.5	other	LargeLibrary	1	10	0	0	0	0	1.456013320692288
Ctla4-64	chr1	60822745	60823209	464	Ctla4	-64.0	other	LargeLibrary	1	10	0	0	0	0	0.6161385001605628
Ctla4-53	chr1	60833606	60834004	398	Ctla4	-53.0	other	LargeLibrary	1	10	0	0	0	0	1.011978963126433
Ctla4-51.5	chr1	60834843	60835271	428	Ctla4	-51.5	other	LargeLibrary	1	4	0	0	0	0	0.6801258423007039
Ctla4-41	chr1	60845760	60846037	277	Ctla4	-41.0	other	LargeLibrary	1	10	0	0	0	0	0.892865649183878
Ctla4-33.5	chr1	60853460	60854303	843	Ctla4	-33.5	other	LargeLibrary	1	10	0	0	0	0	0.8698369914065737
Ctla4-26.5	chr1	60859953	60860793	840	Ctla4	-26.5	other	LargeLibrary	1	10	0	0	0	0	0.972190799439196
Ctla4-22.5	chr1	60864338	60864706	368	Ctla4	-22.5	other	LargeLibrary	1	10	0	0	0	0	1.9035468767828712
Ctla4-18.5	chr1	60868389	60868709	320	Ctla4	-18.5	other	LargeLibrary	1	10	0	0	0	0	0.6932966101367776
Ctla4-11.5	chr1	60875364	60876057	693	Ctla4	-11.5	other	LargeLibrary	1	10	0	0	0	0	5.5105126876392765
Ctla4+0	chr1	60886687	60887353	666	Ctla4	0.0	other	LargeLibrary	1	10	0	0	0	0	0.8126947701961026
Ctla4+6.5	chr1	60893198	60893639	441	Ctla4	6.5	other	LargeLibrary	1	10	0	0	0	0	3.17913030575883
Ctla4+12.5	chr1	60898830	60899609	779	Ctla4	12.5	other	LargeLibrary	1	10	0	0	0	0	6.261146380247887
Ctla4+22	chr1	60908817	60909123	306	Ctla4	22.0	other	LargeLibrary	1	10	0	0	0	0	4.416680254541951
Ctla4+26.5	chr1	60912694	60913642	948	Ctla4	26.5	other	LargeLibrary	1	10	0	0	0	0	3.6984439470868287
Ctla4+30.5	chr1	60916698	60917646	948	Ctla4	30.5	other	LargeLibrary	1	10	0	0	0	0	3.053306811515921
Ctla4+31.5	chr1	60918573	60918760	187	Ctla4	31.5	other	LargeLibrary	1	6	0	0	0	0	1.187552490973922
Ctla4+43.5	chr1	60930489	60930989	500	Ctla4	43.5	other	LargeLibrary	1	10	0	0	0	0	6.892863779769715
Icos-41	chr1	60936370	60937227	857	Icos	-41.0	other	LargeLibrary	1	10	0	0	0	0	4.3874525762840815
Icos-36.5	chr1	60940977	60941413	436	Icos	-36.5	other	LargeLibrary	1	10	0	0	0	0	1.7972349993563883
Icos-23	chr1	60954640	60955288	648	Icos	-23.0	other	LargeLibrary	1	10	0	0	0	0	0.5975550542374852
Icos-2.5	chr1	60974379	60975432	1053	Icos	-2.5	other	LargeLibrary	1	10	0	0	0	0	0.6734006443448841
Icos+0	chr1	60977758	60978206	448	Icos	0.0	other	LargeLibrary	1	10	0	0	0	0	2.023454787992951
Icos+12.5	chr1	60990145	60990523	378	Icos	12.5	other	LargeLibrary	1	10	0	0	0	0	0.2865411949683797
Icos+22.5	chr1	60999965	61000654	689	Icos	22.5	other	LargeLibrary	1	10	0	0	0	0	0.4365766947249175
Icos+45	chr1	61022944	61023266	322	Icos	45.0	other	LargeLibrary	1	10	0	0	0	0	1.3696265018357825
Icos+49	chr1	61026775	61027279	504	Icos	49.0	other	LargeLibrary	1	10	0	0	0	0	1.9479676066473928
Icos+57.5	chr1	61035240	61035751	511	Icos	57.5	other	LargeLibrary	1	10	0	0	0	0	0.8165878343403872
Icos+61.5	chr1	61039406	61039628	222	Icos	61.5	other	LargeLibrary	1	10	0	0	0	0	0.7051492523948285
Icos+68.5	chr1	61045947	61046683	736	Icos	68.5	other	LargeLibrary	1	10	0	0	0	0	3.66023626825844
Icos+72.5	chr1	61050261	61050691	430	Icos	72.5	other	LargeLibrary	1	10	0	0	0	0	4.558008282746345
Icos+76.5	chr1	61054502	61054715	213	Icos	76.5	other	LargeLibrary	1	10	0	0	0	0	6.446657349801965
Icos+82	chr1	61059639	61059880	241	Icos	82.0	other	LargeLibrary	1	8	0	0	0	0	1.4268506288992469
Icos+158	chr1	61135599	61136388	789	Icos	158.0	other	LargeLibrary	1	10	0	0	0	0	0.9805459397833098
Icos+160	chr1	61137621	61137955	334	Icos	160.0	other	LargeLibrary	1	8	0	0	0	0	0.5130906310719285
Icos+162	chr1	61139388	61140182	794	Icos	162.0	other	LargeLibrary	1	10	0	0	0	0	0.7184303902916852
Icos+169.5	chr1	61147142	61147376	234	Icos	169.5	other	LargeLibrary	1	10	0	0	0	0	0.7162228732468497
Icos+177	chr1	61154477	61155114	637	Icos	177.0	other	LargeLibrary	1	10	0	0	0	0	0.7696688614153102
Icos+180.5	chr1	61158056	61158508	452	Icos	180.5	other	LargeLibrary	1	10	0	0	0	0	2.129731284899224
Icos+203.5	chr1	61181202	61181663	461	Icos	203.5	other	LargeLibrary	1	10	0	0	0	0	0.8726014204178076
Icos+225.5	chr1	61203206	61203456	250	Icos	225.5	other	LargeLibrary	1	10	0	0	0	0	0.6940826920653073
Icos+317.5	chr1	61295139	61295481	342	Icos	317.5	other	LargeLibrary	1	10	0	0	0	0	2.349782147524122
Nrp2-10.5	chr1	62692449	62692738	289	Nrp2	-10.5	other	LargeLibrary	1	10	0	0	0	0	2.453021716538466
Klf7+46	chr1	64076035	64076273	238	Klf7	46.0	other	LargeLibrary	1	8	0	0	0	0	0.6594712098316405
Klf7+45	chr1	64077342	64077801	459	Klf7	45.0	other	LargeLibrary	1	10	0	0	0	0	2.305073110070505
Klf7+40.5	chr1	64081753	64081948	195	Klf7	40.5	other	LargeLibrary	1	7	0	0	0	0	0.5882086313466901
Klf7+30.5	chr1	64091497	64091754	257	Klf7	30.5	other	LargeLibrary	1	10	0	0	0	0	0.4590020555810042
Klf7-11.5	chr1	64133461	64134684	1223	Klf7	-11.5	other	LargeLibrary	1	10	0	0	0	0	2.494669883457517
Klf7-179	chr1	64301211	64301591	380	Klf7	-179.0	other	LargeLibrary	1	10	0	0	0	0	2.500157720391051
Ccnyl1-8	chr1	64682462	64682598	136	Ccnyl1	-8.0	other	LargeLibrary	1	5	0	0	0	0	0.8833003929513726
Fzd5-7	chr1	64744574	64744931	357	Fzd5	-7.0	other	LargeLibrary	1	10	0	0	0	0	1.1140833196095683
Plekhm3+7.5	chr1	64949229	64949649	420	Plekhm3	7.5	other	LargeLibrary	1	10	0	0	0	0	1.0487170452537478
Pikfyve+41	chr1	65227479	65228055	576	Pikfyve	41.0	other	LargeLibrary	1	10	0	0	0	0	0.5057934649132035
Rpe-51	chr1	66649665	66650266	601	Rpe	-51.0	other	LargeLibrary	1	10	0	0	0	0	1.1585736405875209
Myl1-37	chr1	66982168	66982602	434	Myl1	-37.0	other	LargeLibrary	1	8	0	0	0	0	0.459927020678778
Ikzf2+6.5	chr1	69680552	69681172	620	Ikzf2	6.5	other	LargeLibrary	1	10	0	0	0	0	1.4097219717593794
Fn1+0	chr1	71652843	71653347	504	Fn1	0.0	other	LargeLibrary	1	10	0	0	0	0	0.3614756052744666
Smarcal1+46	chr1	72628691	72629374	683	Smarcal1	46.0	other	LargeLibrary	1	10	0	0	0	0	0.6064911927093688
Smarcal1+54.5	chr1	72637673	72638090	417	Smarcal1	54.5	other	LargeLibrary	1	7	0	0	0	0	0.2528124997156535
Tns1+217	chr1	73907217	73907505	288	Tns1	217.0	other	LargeLibrary	1	10	0	0	0	0	0.1519518130098379
Tmbim1+10	chr1	74295498	74295717	219	Tmbim1	10.0	other	LargeLibrary	1	10	0	0	0	0	5.1795203585192215
Slc11a1+4	chr1	74379279	74379727	448	Slc11a1	4.0	other	LargeLibrary	1	10	0	0	0	0	0.4156214272597238
Cnot9-31.5	chr1	74474593	74475275	682	Cnot9	-31.5	other	LargeLibrary	1	10	0	0	0	0	1.1526305067253193
Zfp142+9	chr1	74578991	74579327	336	Zfp142	9.0	other	LargeLibrary	1	10	0	0	0	0	0.5906393871731455
Chpf+11.5	chr1	75467385	75467886	501	Chpf	11.5	other	LargeLibrary	1	10	0	0	0	0	0.9117608677172198
Chpf+0	chr1	75479184	75479629	445	Chpf	0.0	other	LargeLibrary	1	10	0	0	0	0	5.759063066017264
Slc4a3+0.5	chr1	75546432	75546865	433	Slc4a3	0.5	other	LargeLibrary	1	10	0	0	0	0	0.3962830411509758
Slc4a3+17.5	chr1	75563619	75563988	369	Slc4a3	17.5	other	LargeLibrary	1	10	0	0	0	0	0.8919089436212666
Acsl3-66.5	chr1	78591349	78591847	498	Acsl3	-66.5	other	LargeLibrary	1	10	0	0	0	0	3.778247270838686
Acsl3-31	chr1	78626422	78626856	434	Acsl3	-31.0	other	LargeLibrary	1	5	0	0	0	0	0.2302892213609179
Acsl3-13	chr1	78644143	78644979	836	Acsl3	-13.0	other	LargeLibrary	1	10	0	0	0	0	2.3215510046694723
Acsl3+0	chr1	78657742	78657898	156	Acsl3	0.0	other	LargeLibrary	1	10	0	0	0	0	4.352243482883547
Ap1s3+90.5	chr1	79581471	79581954	483	Ap1s3	90.5	other	LargeLibrary	1	10	0	0	0	0	2.3280902780299177
Ap1s3-30	chr1	79701586	79701935	349	Ap1s3	-30.0	other	LargeLibrary	1	10	0	0	0	0	4.892848767398526
Mrpl44-39.5	chr1	79736386	79736987	601	Mrpl44	-39.5	other	LargeLibrary	1	10	0	0	0	0	2.089986881575792
Mrpl44-9.5	chr1	79765916	79766517	601	Mrpl44	-9.5	other	LargeLibrary	1	10	0	0	0	0	1.7280736802813894
Serpine2+1.5	chr1	79858452	79860020	1568	Serpine2	1.5	other	LargeLibrary	1	10	0	0	0	0	0.8582762200620794
Serpine2-75.5	chr1	79936360	79936624	264	Serpine2	-75.5	other	LargeLibrary	1	10	0	0	0	0	0.317869209344599
Dock10-83	chr1	80841148	80841723	575	Dock10	-83.0	other	LargeLibrary	1	10	0	0	0	0	0.8303456850591878
Dock10-97	chr1	80855281	80855624	343	Dock10	-97.0	other	LargeLibrary	1	10	0	0	0	0	5.433083674784573
Gm47791-15	chr1	82786306	82786777	471	Gm47791	-15.0	other	LargeLibrary	1	10	0	0	0	0	0.594115474113191
Gm47791-20.5	chr1	82791873	82792056	183	Gm47791	-20.5	other	LargeLibrary	1	4	0	0	0	0	0.6649715588803392
Slc19a3+0	chr1	83038209	83038647	438	Slc19a3	0.0	other	LargeLibrary	1	10	0	0	0	0	0.215668524554928
Krtap28-13+16.5	chr1	83076370	83077447	1077	Krtap28-13	16.5	other	LargeLibrary	1	10	0	0	0	0	3.4191878626324197
Ccl20-25.5	chr1	83091359	83091663	304	Ccl20	-25.5	other	LargeLibrary	1	10	0	0	0	0	1.5995398056064083
Ccl20-20	chr1	83096209	83096714	505	Ccl20	-20.0	other	LargeLibrary	1	10	0	0	0	0	1.799319211767343
Ccl20-5	chr1	83111668	83111996	328	Ccl20	-5.0	other	LargeLibrary	1	10	0	0	0	0	0.6539498467734299
Ccl20+0	chr1	83116763	83117012	249	Ccl20	0.0	other	LargeLibrary	1	10	0	0	0	0	1.1215170224102742
Ccl20+3.5	chr1	83119993	83120436	443	Ccl20	3.5	other	LargeLibrary	1	10	0	0	0	0	4.93872260591245
Ccl20+6.5	chr1	83123298	83123840	542	Ccl20	6.5	other	LargeLibrary	1	10	0	0	0	0	3.010913440946468
Ccl20+21.5	chr1	83137981	83138396	415	Ccl20	21.5	other	LargeLibrary	1	10	0	0	0	0	3.8309641874120586
Daw1-9	chr1	83150644	83150978	334	Daw1	-9.0	other	LargeLibrary	1	9	0	0	0	0	0.3513174699419686
Daw1-3	chr1	83156783	83157163	380	Daw1	-3.0	other	LargeLibrary	1	10	0	0	0	0	1.1713684942851956
AC147806.1+23	chr1	85462144	85462165	21	AC147806.1	23.0	other	LargeLibrary	1	1	0	0	0	0	0.157610014958572
Sp140+0.5	chr1	85600849	85601136	287	Sp140	0.5	other	LargeLibrary	1	3	0	0	0	0	0.3109517328816762
Sp100+56	chr1	85705673	85706398	725	Sp100	56.0	other	LargeLibrary	1	10	0	0	0	0	0.7039015615834618
Itm2c-34	chr1	85859301	85860332	1031	Itm2c	-34.0	other	LargeLibrary	1	10	0	0	0	0	0.2033986965558828
Itm2c+9.5	chr1	85903657	85903906	249	Itm2c	9.5	other	LargeLibrary	1	10	0	0	0	0	0.6082739446999887
Gpr55-14.5	chr1	85975233	85975390	157	Gpr55	-14.5	other	LargeLibrary	1	7	0	0	0	0	0.6525226265338994
Spata3-18.5	chr1	85998157	85998443	286	Spata3	-18.5	other	LargeLibrary	1	10	0	0	0	0	0.8527737584793649
2810459M11Rik+0.5	chr1	86045956	86046464	508	2810459M11Rik	0.5	other	LargeLibrary	1	10	0	0	0	0	0.6016858173182844
Gm21972-9	chr1	86123736	86124689	953	Gm21972	-9.0	other	LargeLibrary	1	10	0	0	0	0	0.5038623812175042
Ncl+15.5	chr1	86342672	86344835	2163	Ncl	15.5	other	LargeLibrary	1	10	0	0	0	0	2.325905162901103
Pde6d+2	chr1	86580415	86580809	394	Pde6d	2.0	other	LargeLibrary	1	10	0	0	0	0	4.891140204408363
Snorc-37	chr1	87433239	87433469	230	Snorc	-37.0	other	LargeLibrary	1	10	0	0	0	0	2.140785915414931
Inpp5d+3	chr1	87623387	87623769	382	Inpp5d	3.0	other	LargeLibrary	1	10	0	0	0	0	0.92005418123515
Inpp5d+6	chr1	87626444	87626713	269	Inpp5d	6.0	other	LargeLibrary	1	10	0	0	0	0	4.311227593480982
Inpp5d+17.5	chr1	87637338	87637809	471	Inpp5d	17.5	other	LargeLibrary	1	10	0	0	0	0	10.38280028068226
Inpp5d+30.5	chr1	87650668	87651002	334	Inpp5d	30.5	other	LargeLibrary	1	10	0	0	0	0	0.2669296456932602
Dgkd+13.5	chr1	87866583	87866942	359	Dgkd	13.5	other	LargeLibrary	1	10	0	0	0	0	0.4908492238806407
Ugt1a7c-0	chr1	88094300	88095303	1003	Ugt1a7c	-0.0	other	LargeLibrary	1	10	0	0	0	0	1.185846444912264
Ugt1a6b+1	chr1	88103774	88104406	632	Ugt1a6b	1.0	other	LargeLibrary	1	10	0	0	0	0	0.5041443911042658
Ugt1a6a-8.5	chr1	88125952	88126876	924	Ugt1a6a	-8.5	other	LargeLibrary	1	7	0	0	0	0	0.3470267871274767
Trpm8+10	chr1	88287428	88288028	600	Trpm8	10.0	other	LargeLibrary	1	10	0	0	0	0	0.8754073673100689
Arl4c+91	chr1	88610898	88611462	564	Arl4c	91.0	other	LargeLibrary	1	10	0	0	0	0	0.1651121677370804
Arl4c+49.5	chr1	88652780	88653029	249	Arl4c	49.5	other	LargeLibrary	1	10	0	0	0	0	1.3237395559344487
Arl4c+9.5	chr1	88692379	88692609	230	Arl4c	9.5	other	LargeLibrary	1	10	0	0	0	0	0.5972255400106236
Arl4c-6	chr1	88708150	88708639	489	Arl4c	-6.0	other	LargeLibrary	1	10	0	0	0	0	2.408231272020183
Sh3bp4+8.5	chr1	89078910	89079193	283	Sh3bp4	8.5	other	LargeLibrary	1	10	0	0	0	0	1.2386596475919824
Sh3bp4+60	chr1	89130514	89130999	485	Sh3bp4	60.0	other	LargeLibrary	1	10	0	0	0	0	1.5755499535604591
Agap1+148	chr1	89602909	89603458	549	Agap1	148.0	other	LargeLibrary	1	10	0	0	0	0	4.669257295180934
Gbx2+150	chr1	89780807	89781063	256	Gbx2	150.0	other	LargeLibrary	1	10	0	0	0	0	2.01690568527693
Lrrfip1+0	chr1	90998450	90998958	508	Lrrfip1	0.0	other	LargeLibrary	1	10	0	0	0	0	0.2983028214883065
Lrrfip1+24	chr1	91022276	91022775	499	Lrrfip1	24.0	other	LargeLibrary	1	10	0	0	0	0	2.015316980111847
Lrrfip1+25.5	chr1	91024014	91024445	431	Lrrfip1	25.5	other	LargeLibrary	1	10	0	0	0	0	3.544663447231379
Lrrfip1+71	chr1	91069752	91069929	177	Lrrfip1	71.0	other	LargeLibrary	1	6	0	0	0	0	1.1138548312544403
Rbm44-53.5	chr1	91091593	91091860	267	Rbm44	-53.5	other	LargeLibrary	1	10	0	0	0	0	1.9687001429750608
Rbm44-49.5	chr1	91095062	91095690	628	Rbm44	-49.5	other	LargeLibrary	1	10	0	0	0	0	5.869118257120932
Rbm44+16.5	chr1	91160818	91161792	974	Rbm44	16.5	other	LargeLibrary	1	10	0	0	0	0	1.513758863624275
Ramp1+5	chr1	91184862	91185147	285	Ramp1	5.0	other	LargeLibrary	1	10	0	0	0	0	1.4116408996370091
Ramp1+16	chr1	91195770	91195966	196	Ramp1	16.0	other	LargeLibrary	1	10	0	0	0	0	1.035009046480214
Ube2f-9.5	chr1	91239341	91240983	1642	Ube2f	-9.5	other	LargeLibrary	1	10	0	0	0	0	2.773754441065055
Ube2f+17.5	chr1	91267960	91268179	219	Ube2f	17.5	other	LargeLibrary	1	4	0	0	0	0	0.443991887329979
Erfe-0	chr1	91366276	91366815	539	Erfe	-0.0	other	LargeLibrary	1	10	0	0	0	0	1.2746531678481758
Erfe+13	chr1	91378995	91379482	487	Erfe	13.0	other	LargeLibrary	1	10	0	0	0	0	1.2573090183316264
Ilkap-2.5	chr1	91400802	91401311	509	Ilkap	-2.5	other	LargeLibrary	1	10	0	0	0	0	0.6006344157629384
Hes6+0.5	chr1	91413176	91413358	182	Hes6	0.5	other	LargeLibrary	1	10	0	0	0	0	6.307450079170358
Per2+21	chr1	91437801	91438362	561	Per2	21.0	other	LargeLibrary	1	10	0	0	0	0	1.1934646110487712
Traf3ip1-1.5	chr1	91492797	91493337	540	Traf3ip1	-1.5	other	LargeLibrary	1	10	0	0	0	0	1.5315336820401444
Asb1-15	chr1	91525180	91525591	411	Asb1	-15.0	other	LargeLibrary	1	10	0	0	0	0	0.2719464895888387
Twist2-116	chr1	91685198	91685410	212	Twist2	-116.0	other	LargeLibrary	1	10	0	0	0	0	0.7517778993940938
Olfr1415+3	chr1	92492945	92493931	986	Olfr1415	3.0	other	LargeLibrary	1	10	0	0	0	0	0.6203753850514577
Olfr12+10	chr1	92627522	92627897	375	Olfr12	10.0	other	LargeLibrary	1	10	0	0	0	0	0.7824501841293988
Gpc1-31.5	chr1	92799754	92799998	244	Gpc1	-31.5	other	LargeLibrary	1	10	0	0	0	0	0.7083418591074683
Gpc1-0.5	chr1	92831196	92831865	669	Gpc1	-0.5	other	LargeLibrary	1	10	0	0	0	0	1.7211654038986168
Gpc1+13.5	chr1	92845057	92845648	591	Gpc1	13.5	other	LargeLibrary	1	10	0	0	0	0	0.4828973186300557
Ankmy1+7.5	chr1	92895180	92895368	188	Ankmy1	7.5	other	LargeLibrary	1	10	0	0	0	0	0.9383075288326316
Gpr35+21.5	chr1	92972072	92972546	474	Gpr35	21.5	other	LargeLibrary	1	10	0	0	0	0	0.2222262951324612
Farp2+66	chr1	93577850	93578334	484	Farp2	66.0	other	LargeLibrary	1	10	0	0	0	0	1.5708900552228882
Atg4b-2.5	chr1	93748634	93748938	304	Atg4b	-2.5	other	LargeLibrary	1	10	0	0	0	0	0.5207817964339725
Thap4+0	chr1	93754591	93755169	578	Thap4	0.0	other	LargeLibrary	1	10	0	0	0	0	2.430300830066112
St8sia4+77	chr1	95590082	95590644	562	St8sia4	77.0	other	LargeLibrary	1	6	0	0	0	0	0.391610793569414
St8sia4+43	chr1	95624386	95624663	277	St8sia4	43.0	other	LargeLibrary	1	10	0	0	0	0	0.2326211629890757
St8sia4+11.5	chr1	95655662	95656075	413	St8sia4	11.5	other	LargeLibrary	1	10	0	0	0	0	0.7330687944961989
Gin1-23.5	chr1	97745846	97746804	958	Gin1	-23.5	other	LargeLibrary	1	10	0	0	0	0	1.4694599580076215
Phlpp1-20	chr1	106151861	106152098	237	Phlpp1	-20.0	other	LargeLibrary	1	10	0	0	0	0	0.7962448628062897
Phlpp1-0	chr1	106171370	106171735	365	Phlpp1	-0.0	other	LargeLibrary	1	10	0	0	0	0	4.120027265323511
Bcl2+128	chr1	106585449	106586616	1167	Bcl2	128.0	other	LargeLibrary	1	10	0	0	0	0	5.213758323471408
Bcl2+86	chr1	106628378	106628529	151	Bcl2	86.0	other	LargeLibrary	1	3	0	0	0	0	0.6835156272408244
Bcl2+52	chr1	106662332	106663172	840	Bcl2	52.0	other	LargeLibrary	1	10	0	0	0	0	0.8392142135627141
Nifk+13.5	chr1	118335120	118335492	372	Nifk	13.5	other	LargeLibrary	1	10	0	0	0	0	0.4212172701715732
Clasp1-20	chr1	118368956	118369308	352	Clasp1	-20.0	other	LargeLibrary	1	10	0	0	0	0	2.187065991312415
Ptpn4+2	chr1	119835676	119835992	316	Ptpn4	2.0	other	LargeLibrary	1	10	0	0	0	0	1.5528512943607842
Ptpn4-10.5	chr1	119847712	119848201	489	Ptpn4	-10.5	other	LargeLibrary	1	7	0	0	0	0	0.4961650935633604
Insig2+91.5	chr1	121241095	121241786	691	Insig2	91.5	other	LargeLibrary	1	10	0	0	0	0	1.2967500259604088
Nckap5-10	chr1	126840401	126840837	436	Nckap5	-10.0	other	LargeLibrary	1	10	0	0	0	0	1.0550942438531208
Nckap5-38	chr1	126868838	126869729	891	Nckap5	-38.0	other	LargeLibrary	1	10	0	0	0	0	0.7561475653428638
Mgat5-87	chr1	127118066	127118338	272	Mgat5	-87.0	other	LargeLibrary	1	10	0	0	0	0	0.5085325673913397
Tmem163+68	chr1	127611576	127611976	400	Tmem163	68.0	other	LargeLibrary	1	9	0	0	0	0	0.8451293857486363
Tmem163+26	chr1	127653368	127653863	495	Tmem163	26.0	other	LargeLibrary	1	10	0	0	0	0	1.2108433904542495
Tmem163+1.5	chr1	127677430	127677894	464	Tmem163	1.5	other	LargeLibrary	1	10	0	0	0	0	1.646872117225902
Ccnt2-16.5	chr1	127757768	127758164	396	Ccnt2	-16.5	other	LargeLibrary	1	10	0	0	0	0	0.3562257619725966
Ubxn4-22	chr1	128221664	128222137	473	Ubxn4	-22.0	other	LargeLibrary	1	10	0	0	0	0	3.280352985621714
Cxcr4+43.5	chr1	128548809	128549333	524	Cxcr4	43.5	other	LargeLibrary	1	10	0	0	0	0	3.708054093910975
Cxcr4-13.5	chr1	128605775	128606277	502	Cxcr4	-13.5	other	LargeLibrary	1	10	0	0	0	0	1.120791662520935
Cxcr4-19.5	chr1	128611857	128612131	274	Cxcr4	-19.5	other	LargeLibrary	1	10	0	0	0	0	5.957448614397559
Cxcr4-78.5	chr1	128670494	128670911	417	Cxcr4	-78.5	other	LargeLibrary	1	10	0	0	0	0	1.3710683941892
Cxcr4-87.5	chr1	128679756	128680337	581	Cxcr4	-87.5	other	LargeLibrary	1	10	0	0	0	0	0.5234102503481599
Cxcr4-115	chr1	128706940	128707227	287	Cxcr4	-115.0	other	LargeLibrary	1	10	0	0	0	0	2.015549742636656
Cxcr4-117	chr1	128708898	128709224	326	Cxcr4	-117.0	other	LargeLibrary	1	10	0	0	0	0	2.12550696472618
Cxcr4-240.5	chr1	128832459	128832858	399	Cxcr4	-240.5	other	LargeLibrary	1	10	0	0	0	0	1.5045301538833649
Cd55-71	chr1	130533590	130534033	443	Cd55	-71.0	other	LargeLibrary	1	10	0	0	0	0	0.6968804689600121
Gm29427+7.5	chr1	130708139	130708547	408	Gm29427	7.5	other	LargeLibrary	1	10	0	0	0	0	0.4137907366515879
Pigr-6	chr1	130819837	130820901	1064	Pigr	-6.0	other	LargeLibrary	1	10	0	0	0	0	0.6736898543035409
Fcmr-15	chr1	130850314	130850698	384	Fcmr	-15.0	other	LargeLibrary	1	10	0	0	0	0	0.378040583214915
Il24+7.5	chr1	130879835	130880250	415	Il24	7.5	other	LargeLibrary	1	10	0	0	0	0	4.194782256705655
Il10-32	chr1	130987548	130987927	379	Il10	-32.0	other	LargeLibrary	1	10	0	0	0	0	1.0012153968070483
Il10-27.5	chr1	130992120	130992419	299	Il10	-27.5	other	LargeLibrary	1	8	0	0	0	0	1.8998910420558857
Il10-26	chr1	130993770	130994027	257	Il10	-26.0	other	LargeLibrary	1	10	0	0	0	0	6.075928503712376
Il10-23	chr1	130996389	130996696	307	Il10	-23.0	other	LargeLibrary	1	10	0	0	0	0	4.7814572598249
Il10-20	chr1	130999066	131000589	1523	Il10	-20.0	other	LargeLibrary	1	10	0	0	0	0	3.607688194985761
Il10-9	chr1	131010593	131010835	242	Il10	-9.0	other	LargeLibrary	1	10	0	0	0	0	1.6288577701508369
Il10-6	chr1	131013975	131014182	207	Il10	-6.0	other	LargeLibrary	1	3	0	0	0	0	0.9395034176622468
Il10+6	chr1	131026035	131026163	128	Il10	6.0	other	LargeLibrary	1	5	0	0	0	0	0.8981605183439372
Il10+18.5	chr1	131038210	131038422	212	Il10	18.5	other	LargeLibrary	1	10	0	0	0	0	4.254287702786364
Il10+29.5	chr1	131049404	131049638	234	Il10	29.5	other	LargeLibrary	1	10	0	0	0	0	2.6208997123919753
Mapkapk2-16	chr1	131113641	131114044	403	Mapkapk2	-16.0	other	LargeLibrary	1	10	0	0	0	0	1.4217251475279835
Rassf5-0	chr1	131245168	131246076	908	Rassf5	-0.0	other	LargeLibrary	1	10	0	0	0	0	1.5659809773741942
Ikbke-14.5	chr1	131293776	131294266	490	Ikbke	-14.5	other	LargeLibrary	1	10	0	0	0	0	2.4566247253966873
Ikbke-52	chr1	131331340	131331571	231	Ikbke	-52.0	other	LargeLibrary	1	8	0	0	0	0	0.6354116012953015
Srgap2+95	chr1	131432027	131432296	269	Srgap2	95.0	other	LargeLibrary	1	8	0	0	0	0	0.5068604038522239
Srgap2+56	chr1	131471397	131471616	219	Srgap2	56.0	other	LargeLibrary	1	4	0	0	0	0	1.0005482504887384
Avpr1b-25.5	chr1	131573777	131573976	199	Avpr1b	-25.5	other	LargeLibrary	1	6	0	0	0	0	0.6757451313317353
Cdk18-5.5	chr1	132144599	132145401	802	Cdk18	-5.5	other	LargeLibrary	1	10	0	0	0	0	4.500405646158229
Klhdc8a-34	chr1	132264684	132264957	273	Klhdc8a	-34.0	other	LargeLibrary	1	10	0	0	0	0	5.2615657567535425
Mdm4+10	chr1	133019990	133020693	703	Mdm4	10.0	other	LargeLibrary	1	10	0	0	0	0	1.0504895983005658
Lax1-22.5	chr1	133712406	133713113	707	Lax1	-22.5	other	LargeLibrary	1	10	0	0	0	0	0.2124846153296133
Atp2b4+29	chr1	133771918	133772229	311	Atp2b4	29.0	other	LargeLibrary	1	10	0	0	0	0	4.7147144612047445
Atp2b4-0	chr1	133800686	133801186	500	Atp2b4	-0.0	other	LargeLibrary	1	10	0	0	0	0	2.303155213062643
Atp2b4-15	chr1	133815800	133816363	563	Atp2b4	-15.0	other	LargeLibrary	1	10	0	0	0	0	3.586291640292411
Optc+8	chr1	133899132	133900222	1090	Optc	8.0	other	LargeLibrary	1	10	0	0	0	0	3.2447581215318495
Syt2-0	chr1	134646349	134647011	662	Syt2	-0.0	other	LargeLibrary	1	10	0	0	0	0	0.3947094277754602
Rnpep+4.5	chr1	135279442	135279651	209	Rnpep	4.5	other	LargeLibrary	1	6	0	0	0	0	1.7381075880959267
Nav1+61.5	chr1	135626042	135626639	597	Nav1	61.5	other	LargeLibrary	1	10	0	0	0	0	1.2529570143308544
Nav1+54.5	chr1	135633180	135633645	465	Nav1	54.5	other	LargeLibrary	1	10	0	0	0	0	0.6040802067841564
Nav1-0	chr1	135687887	135688252	365	Nav1	-0.0	other	LargeLibrary	1	10	0	0	0	0	0.6896529677659957
Nav1-3	chr1	135690955	135691353	398	Nav1	-3.0	other	LargeLibrary	1	10	0	0	0	0	0.714488992479094
Tnni1+14.5	chr1	135793689	135794811	1122	Tnni1	14.5	other	LargeLibrary	1	10	0	0	0	0	0.6260528505666221
Lad1-11	chr1	135807404	135807865	461	Lad1	-11.0	other	LargeLibrary	1	10	0	0	0	0	0.3272255041498947
Lad1-7	chr1	135811199	135811552	353	Lad1	-7.0	other	LargeLibrary	1	10	0	0	0	0	0.8170435303937594
Lad1+0	chr1	135818749	135818907	158	Lad1	0.0	other	LargeLibrary	1	10	0	0	0	0	0.3783077340850017
Lad1+2.5	chr1	135820902	135821599	697	Lad1	2.5	other	LargeLibrary	1	10	0	0	0	0	0.5858544845650414
Kif21b-14	chr1	136117113	136117409	296	Kif21b	-14.0	other	LargeLibrary	1	10	0	0	0	0	3.703092166798565
Kif21b+4	chr1	136135180	136137275	2095	Kif21b	4.0	other	LargeLibrary	1	10	0	0	0	0	2.130581415042157
Gpr25+4	chr1	136256897	136257292	395	Gpr25	4.0	other	LargeLibrary	1	10	0	0	0	0	0.508043910170243
Gpr25+0.5	chr1	136260120	136260342	222	Gpr25	0.5	other	LargeLibrary	1	10	0	0	0	0	0.4886285460374721
Camsap2-15.5	chr1	136361567	136361737	170	Camsap2	-15.5	other	LargeLibrary	1	5	0	0	0	0	0.4633995112842305
Kif14+55.5	chr1	136521597	136521799	202	Kif14	55.5	other	LargeLibrary	1	10	0	0	0	0	4.8750286492602815
Kif14+72	chr1	136537518	136538525	1007	Kif14	72.0	other	LargeLibrary	1	10	0	0	0	0	3.826259225660661
Nr5a2+62	chr1	136897871	136898412	541	Nr5a2	62.0	other	LargeLibrary	1	10	0	0	0	0	1.7075206627693256
Ptprc+222.5	chr1	137952897	137953351	454	Ptprc	222.5	other	LargeLibrary	1	10	0	0	0	0	1.5686654511940308
Ptprc+204	chr1	137971336	137972818	1482	Ptprc	204.0	other	LargeLibrary	1	10	0	0	0	0	1.1425133622489323
Ptprc+158	chr1	138017495	138018056	561	Ptprc	158.0	other	LargeLibrary	1	9	0	0	0	0	0.7362899620651148
Ptprc+146.5	chr1	138029141	138029420	279	Ptprc	146.5	other	LargeLibrary	1	10	0	0	0	0	1.44551623431942
Ptprc+99	chr1	138076593	138077055	462	Ptprc	99.0	other	LargeLibrary	1	10	0	0	0	0	1.6789314272607292
Ptprc-19.5	chr1	138195215	138195418	203	Ptprc	-19.5	other	LargeLibrary	1	5	0	0	0	0	0.5182193301562716
Nek7-34	chr1	138654261	138654460	199	Nek7	-34.0	other	LargeLibrary	1	9	0	0	0	0	0.6284764226453385
2310009B15Rik-29	chr1	138885773	138886344	571	2310009B15Rik	-29.0	other	LargeLibrary	1	10	0	0	0	0	0.4256985633219455
Dennd1b-23.5	chr1	138939771	138940081	310	Dennd1b	-23.5	other	LargeLibrary	1	10	0	0	0	0	0.8470701383534152
Dennd1b-8.5	chr1	138954894	138955335	441	Dennd1b	-8.5	other	LargeLibrary	1	10	0	0	0	0	1.0426378903015396
Zbtb41-8.5	chr1	139413472	139413750	278	Zbtb41	-8.5	other	LargeLibrary	1	10	0	0	0	0	0.300074873706152
B3galt2-540	chr1	143099540	143100776	1236	B3galt2	-540.0	other	LargeLibrary	1	10	0	0	0	0	3.8782558724227782
B3galt2-407	chr1	143233329	143234080	751	B3galt2	-407.0	other	LargeLibrary	1	9	0	0	0	0	0.4459731351960433
B3galt2-316.5	chr1	143323789	143324232	443	B3galt2	-316.5	other	LargeLibrary	1	10	0	0	0	0	1.3470173379602364
B3galt2-174.5	chr1	143466162	143466405	243	B3galt2	-174.5	other	LargeLibrary	1	10	0	0	0	0	3.402989316520985
B3galt2-158.5	chr1	143481854	143482435	581	B3galt2	-158.5	other	LargeLibrary	1	10	0	0	0	0	1.42309209428051
B3galt2-104	chr1	143536218	143537151	933	B3galt2	-104.0	other	LargeLibrary	1	10	0	0	0	0	7.60830699344969
B3galt2-85.5	chr1	143554712	143555294	582	B3galt2	-85.5	other	LargeLibrary	1	10	0	0	0	0	1.655878153061178
B3galt2-83.5	chr1	143556478	143557296	818	B3galt2	-83.5	other	LargeLibrary	1	10	0	0	0	0	0.6159986881537123
B3galt2-50.5	chr1	143589881	143590447	566	B3galt2	-50.5	other	LargeLibrary	1	10	0	0	0	0	0.3033585847770087
B3galt2-43	chr1	143597435	143597984	549	B3galt2	-43.0	other	LargeLibrary	1	10	0	0	0	0	3.84054011651057
Cdc73+0	chr1	143702764	143702976	212	Cdc73	0.0	other	LargeLibrary	1	10	0	0	0	0	2.656241949354083
Rgs13-20.5	chr1	144197179	144198139	960	Rgs13	-20.5	other	LargeLibrary	1	10	0	0	0	0	0.9732662041520472
Rgs1+21	chr1	144227636	144228228	592	Rgs1	21.0	other	LargeLibrary	1	10	0	0	0	0	0.9779503344900252
Rgs1+18	chr1	144231078	144231125	47	Rgs1	18.0	other	LargeLibrary	1	2	0	0	0	0	0.462817903207566
Rgs1+10	chr1	144239290	144239571	281	Rgs1	10.0	other	LargeLibrary	1	10	0	0	0	0	9.45682861505101
Rgs1+7.5	chr1	144241401	144241771	370	Rgs1	7.5	other	LargeLibrary	1	4	0	0	0	0	2.7524325828923826
Rgs1+0	chr1	144248385	144249254	869	Rgs1	0.0	other	LargeLibrary	1	10	0	0	0	0	1.6358019108140294
Rgs1-24	chr1	144273093	144273358	265	Rgs1	-24.0	other	LargeLibrary	1	6	0	0	0	0	0.3704551962537563
Fam129a+67.5	chr1	151638367	151638633	266	Fam129a	67.5	other	LargeLibrary	1	10	0	0	0	0	0.7617185384422134
Edem3-24	chr1	151731111	151731668	557	Edem3	-24.0	other	LargeLibrary	1	10	0	0	0	0	0.544677271821326
1700025G04Rik+62	chr1	152028051	152028508	457	1700025G04Rik	62.0	other	LargeLibrary	1	10	0	0	0	0	0.3282171106093562
1700025G04Rik+52	chr1	152038102	152038532	430	1700025G04Rik	52.0	other	LargeLibrary	1	10	0	0	0	0	0.6006752618468301
1700025G04Rik+36.5	chr1	152053258	152053572	314	1700025G04Rik	36.5	other	LargeLibrary	1	10	0	0	0	0	6.754405335665507
Apobec4-62.5	chr1	152688044	152688836	792	Apobec4	-62.5	other	LargeLibrary	1	10	0	0	0	0	0.3397522355747489
Smg7-19.5	chr1	152921793	152922333	540	Smg7	-19.5	other	LargeLibrary	1	10	0	0	0	0	0.8698663378866236
Lamc2+56.5	chr1	153129487	153130295	808	Lamc2	56.5	other	LargeLibrary	1	10	0	0	0	0	2.660406305203746
Lamc2+48	chr1	153138184	153138504	320	Lamc2	48.0	other	LargeLibrary	1	10	0	0	0	0	0.6765914654825569
Lamc2+17	chr1	153168936	153169357	421	Lamc2	17.0	other	LargeLibrary	1	10	0	0	0	0	0.4671113928738637
Lamc2-29.5	chr1	153215722	153215982	260	Lamc2	-29.5	other	LargeLibrary	1	10	0	0	0	0	0.4054651508188823
Lamc1+65	chr1	153267566	153267850	284	Lamc1	65.0	other	LargeLibrary	1	10	0	0	0	0	0.4643360039374376
Shcbp1l-11	chr1	153413487	153415250	1763	Shcbp1l	-11.0	other	LargeLibrary	1	10	0	0	0	0	0.5713682032483435
Npl+14	chr1	153535524	153535936	412	Npl	14.0	other	LargeLibrary	1	10	0	0	0	0	0.5970708562405325
Rgs8+1	chr1	153653731	153653995	264	Rgs8	1.0	other	LargeLibrary	1	10	0	0	0	0	2.273753305798512
Rgs8+22	chr1	153674372	153674932	560	Rgs8	22.0	other	LargeLibrary	1	10	0	0	0	0	0.3966693254551907
Rgs16-37.5	chr1	153702726	153703058	332	Rgs16	-37.5	other	LargeLibrary	1	10	0	0	0	0	1.6851893205231714
Rgs16-17	chr1	153723385	153723687	302	Rgs16	-17.0	other	LargeLibrary	1	10	0	0	0	0	3.467961674295079
Rgs16-13	chr1	153727070	153727322	252	Rgs16	-13.0	other	LargeLibrary	1	5	0	0	0	0	0.575331228366655
Rgsl1+41	chr1	153803056	153803412	356	Rgsl1	41.0	other	LargeLibrary	1	10	0	0	0	0	0.528155603179653
Ier5+16	chr1	155083352	155083727	375	Ier5	16.0	other	LargeLibrary	1	10	0	0	0	0	2.303383912394552
Ier5+8	chr1	155091336	155091807	471	Ier5	8.0	other	LargeLibrary	1	10	0	0	0	0	3.919478282890443
Stx6+15.5	chr1	155173842	155174070	228	Stx6	15.5	other	LargeLibrary	1	10	0	0	0	0	1.6396211057996937
BC034090+29	chr1	155215285	155215701	416	BC034090	29.0	other	LargeLibrary	1	10	0	0	0	0	1.2803948506025564
BC034090+24	chr1	155220220	155220462	242	BC034090	24.0	other	LargeLibrary	1	10	0	0	0	0	0.4784587320644841
BC034090+0	chr1	155244160	155244687	527	BC034090	0.0	other	LargeLibrary	1	10	0	0	0	0	0.408593006199318
Xpr1-17.5	chr1	155434457	155435031	574	Xpr1	-17.5	other	LargeLibrary	1	10	0	0	0	0	0.5313569705130506
Xpr1-35.5	chr1	155452649	155452930	281	Xpr1	-35.5	other	LargeLibrary	1	8	0	0	0	0	0.8053984642254256
Acbd6-47.5	chr1	155510340	155510535	195	Acbd6	-47.5	other	LargeLibrary	1	10	0	0	0	0	2.86433845761701
Qsox1+20.5	chr1	155792111	155792559	448	Qsox1	20.5	other	LargeLibrary	1	10	0	0	0	0	1.3594508431100771
Qsox1-3	chr1	155816000	155816308	308	Qsox1	-3.0	other	LargeLibrary	1	10	0	0	0	0	0.5696012761196706
Cep350-29	chr1	156002161	156002662	501	Cep350	-29.0	other	LargeLibrary	1	10	0	0	0	0	0.3997442187221501
Tor1aip1-71	chr1	156107445	156108054	609	Tor1aip1	-71.0	other	LargeLibrary	1	10	0	0	0	0	0.4285443018785504
Tor1aip1-72	chr1	156108555	156109156	601	Tor1aip1	-72.0	other	LargeLibrary	1	10	0	0	0	0	0.207629365264763
Soat1-39.5	chr1	156513764	156514301	537	Soat1	-39.5	other	LargeLibrary	1	6	0	0	0	0	1.0969830977002497
Ralgps2-55.5	chr1	156995161	156995577	416	Ralgps2	-55.5	other	LargeLibrary	1	10	0	0	0	0	2.794844843314909
Rasal2-0	chr1	157412530	157412782	252	Rasal2	-0.0	other	LargeLibrary	1	10	0	0	0	0	2.544054650541681
Cryzl2-22.5	chr1	157435806	157436108	302	Cryzl2	-22.5	other	LargeLibrary	1	5	0	0	0	0	0.4000220630952945
Cryzl2-5	chr1	157453499	157453815	316	Cryzl2	-5.0	other	LargeLibrary	1	7	0	0	0	0	0.2828795311727327
Cryzl2-0	chr1	157458419	157458615	196	Cryzl2	-0.0	other	LargeLibrary	1	10	0	0	0	0	0.8505755108881695
Sec16b+23.5	chr1	157530007	157530193	186	Sec16b	23.5	other	LargeLibrary	1	3	0	0	0	0	0.2244654394748373
4930523C07Rik-38	chr1	160006101	160006362	261	4930523C07Rik	-38.0	other	LargeLibrary	1	10	0	0	0	0	1.8588905437955252
Tnn-12.5	chr1	160165935	160166229	294	Tnn	-12.5	other	LargeLibrary	1	10	0	0	0	0	0.5251133440712048
Cacybp-32	chr1	160244708	160244965	257	Cacybp	-32.0	other	LargeLibrary	1	10	0	0	0	0	3.324302714771398
Rabgap1l+27.5	chr1	160765654	160766206	552	Rabgap1l	27.5	other	LargeLibrary	1	10	0	0	0	0	2.859094308035361
Rc3h1-41.5	chr1	160864488	160865249	761	Rc3h1	-41.5	other	LargeLibrary	1	10	0	0	0	0	1.0477357169926975
Serpinc1-15	chr1	160963270	160963565	295	Serpinc1	-15.0	other	LargeLibrary	1	10	0	0	0	0	2.7762978123415563
Prdx6+26.5	chr1	161224865	161225035	170	Prdx6	26.5	other	LargeLibrary	1	6	0	0	0	0	0.6176004874012568
Tnfsf4-58	chr1	161336919	161337483	564	Tnfsf4	-58.0	other	LargeLibrary	1	10	0	0	0	0	0.6424465654422028
Tnfsf4-42	chr1	161353352	161354172	820	Tnfsf4	-42.0	other	LargeLibrary	1	10	0	0	0	0	1.492376061042988
Tnfsf4+11	chr1	161406427	161406750	323	Tnfsf4	11.0	other	LargeLibrary	1	10	0	0	0	0	2.34729082449966
Tnfsf4+41.5	chr1	161436573	161436908	335	Tnfsf4	41.5	other	LargeLibrary	1	10	0	0	0	0	1.7241393230685744
Tnfsf18-42	chr1	161452194	161453043	849	Tnfsf18	-42.0	other	LargeLibrary	1	10	0	0	0	0	0.7587487682618563
Tnfsf18-28	chr1	161466031	161466650	619	Tnfsf18	-28.0	other	LargeLibrary	1	10	0	0	0	0	0.5826411719066295
Fasl+83	chr1	161705082	161705550	468	Fasl	83.0	other	LargeLibrary	1	10	0	0	0	0	2.5329382252414847
Fasl+75	chr1	161713074	161713649	575	Fasl	75.0	other	LargeLibrary	1	10	0	0	0	0	0.2592640457592695
Fasl+37.5	chr1	161750655	161750989	334	Fasl	37.5	other	LargeLibrary	1	10	0	0	0	0	0.5289417522567681
Fasl+15.5	chr1	161772896	161773366	470	Fasl	15.5	other	LargeLibrary	1	10	0	0	0	0	0.5613547407884992
Fasl-0	chr1	161788463	161788669	206	Fasl	-0.0	other	LargeLibrary	1	10	0	0	0	0	0.930965745091863
4930558K02Rik-64	chr1	162043350	162043646	296	4930558K02Rik	-64.0	other	LargeLibrary	1	10	0	0	0	0	1.3566289892908103
Dnm3-31.5	chr1	162509432	162509887	455	Dnm3	-31.5	other	LargeLibrary	1	10	0	0	0	0	4.342136365487501
BC055324+30.5	chr1	163964096	163964577	481	BC055324	30.5	other	LargeLibrary	1	10	0	0	0	0	0.975845956569792
Sele-17	chr1	164031003	164031282	279	Sele	-17.0	other	LargeLibrary	1	9	0	0	0	0	0.4023111264896086
Sell+20.5	chr1	164082163	164083096	933	Sell	20.5	other	LargeLibrary	1	10	0	0	0	0	0.9554758055918332
F5-15.5	chr1	164135531	164136264	733	F5	-15.5	other	LargeLibrary	1	10	0	0	0	0	4.072942370584309
Atp1b1+63	chr1	164395213	164395690	477	Atp1b1	63.0	other	LargeLibrary	1	10	0	0	0	0	0.2986018585738711
Tbx19+50	chr1	165110724	165111037	313	Tbx19	50.0	other	LargeLibrary	1	10	0	0	0	0	0.5049906727802822
Rcsd1+20	chr1	165689521	165689975	454	Rcsd1	20.0	other	LargeLibrary	1	10	0	0	0	0	3.3772329801395555
Rcsd1-13	chr1	165722683	165723009	326	Rcsd1	-13.0	other	LargeLibrary	1	10	0	0	0	0	0.4687931039435525
Cd247+14	chr1	165801813	165803440	1627	Cd247	14.0	other	LargeLibrary	1	10	0	0	0	0	6.812660288796543
Nuf2-27	chr1	169558400	169558729	329	Nuf2	-27.0	other	LargeLibrary	1	10	0	0	0	0	0.4846128488627592
Hsd17b7-34	chr1	170003022	170003332	310	Hsd17b7	-34.0	other	LargeLibrary	1	10	0	0	0	0	0.9148886307001092
Ddr2+53	chr1	170057505	170058254	749	Ddr2	53.0	other	LargeLibrary	1	10	0	0	0	0	0.8601645970683978
Ddr2+51	chr1	170059453	170059698	245	Ddr2	51.0	other	LargeLibrary	1	10	0	0	0	0	0.6666997759337597
Ddr2-24	chr1	170134577	170134944	367	Ddr2	-24.0	other	LargeLibrary	1	10	0	0	0	0	1.016611916594769
Uap1-14	chr1	170188573	170188832	259	Uap1	-14.0	other	LargeLibrary	1	10	0	0	0	0	0.1602308270555022
Atf6+38	chr1	170829553	170830129	576	Atf6	38.0	other	LargeLibrary	1	10	0	0	0	0	0.5423975138883195
Fcrlb+0.5	chr1	170912381	170912598	217	Fcrlb	0.5	other	LargeLibrary	1	10	0	0	0	0	1.493391131940039
Fcgr2b+1	chr1	170975572	170975860	288	Fcgr2b	1.0	other	LargeLibrary	1	10	0	0	0	0	1.5824508153936905
Ly9-20.5	chr1	171627918	171628235	317	Ly9	-20.5	other	LargeLibrary	1	10	0	0	0	0	3.667370950107705
Slamf7-3.5	chr1	171655897	171656552	655	Slamf7	-3.5	other	LargeLibrary	1	10	0	0	0	0	1.1340594814501492
Cd48+31	chr1	171712351	171713355	1004	Cd48	31.0	other	LargeLibrary	1	10	0	0	0	0	0.0900812942260865
Slamf1+26	chr1	171792735	171793615	880	Slamf1	26.0	other	LargeLibrary	1	10	0	0	0	0	1.937385176896171
Cd84+10	chr1	171849265	171849812	547	Cd84	10.0	other	LargeLibrary	1	10	0	0	0	0	1.0116456349883332
Slamf6-1.5	chr1	171915809	171916029	220	Slamf6	-1.5	other	LargeLibrary	1	10	0	0	0	0	0.4972607728885265
Slamf6-0	chr1	171917352	171917976	624	Slamf6	-0.0	other	LargeLibrary	1	10	0	0	0	0	1.012767428414037
Slamf6+3.5	chr1	171921062	171921783	721	Slamf6	3.5	other	LargeLibrary	1	10	0	0	0	0	0.9011957418282912
Slamf6+48.5	chr1	171965909	171966564	655	Slamf6	48.5	other	LargeLibrary	1	10	0	0	0	0	0.8140519989286965
Igsf9+0.5	chr1	172481733	172482235	502	Igsf9	0.5	other	LargeLibrary	1	10	0	0	0	0	0.8846831117061373
Ifi206-0	chr1	173491280	173491610	330	Ifi206	-0.0	other	LargeLibrary	1	2	0	0	0	0	0.775642713315441
Ifi206-20	chr1	173510870	173510891	21	Ifi206	-20.0	other	LargeLibrary	1	1	0	0	0	0	1.44464714752876
Ifi209-0	chr1	173630570	173630824	254	Ifi209	-0.0	other	LargeLibrary	1	3	0	0	0	0	0.505379142453701
Ifi209+15	chr1	173645481	173646668	1187	Ifi209	15.0	other	LargeLibrary	1	10	0	0	0	0	0.4231177533301232
Ifi204-0	chr1	173767017	173767216	199	Ifi204	-0.0	other	LargeLibrary	1	2	0	0	0	0	1.2134574159058165
Ifi204-36	chr1	173802734	173803486	752	Ifi204	-36.0	other	LargeLibrary	1	4	0	0	0	0	0.1695969808670692
Mndal+0.5	chr1	173879714	173880367	653	Mndal	0.5	other	LargeLibrary	1	3	0	0	0	0	0.5325649713934414
Ifi211+0.5	chr1	173912674	173912709	35	Ifi211	0.5	other	LargeLibrary	1	2	0	0	0	0	0.424216550715622
Ifi203-0	chr1	173942019	173942900	881	Ifi203	-0.0	other	LargeLibrary	1	2	0	0	0	0	0.207514216995354
Olfr433+0.5	chr1	174040739	174041254	515	Olfr433	0.5	other	LargeLibrary	1	10	0	0	0	0	3.120504128559459
Sdccag8+0	chr1	176814370	176814863	493	Sdccag8	0.0	other	LargeLibrary	1	10	0	0	0	0	8.366343923183193
Sdccag8+4	chr1	176818701	176819000	299	Sdccag8	4.0	other	LargeLibrary	1	10	0	0	0	0	1.4044792144490488
Sdccag8+12.5	chr1	176827317	176827740	423	Sdccag8	12.5	other	LargeLibrary	1	10	0	0	0	0	3.27104168570917
Sdccag8+21	chr1	176834965	176835967	1002	Sdccag8	21.0	other	LargeLibrary	1	10	0	0	0	0	0.4884199374696368
Sdccag8+47.5	chr1	176862140	176862425	285	Sdccag8	47.5	other	LargeLibrary	1	10	0	0	0	0	0.2143885157211403
Akt3+62	chr1	177195947	177196591	644	Akt3	62.0	other	LargeLibrary	1	9	0	0	0	0	0.2930204371253461
Zbtb18+25.5	chr1	177467197	177467948	751	Zbtb18	25.5	other	LargeLibrary	1	10	0	0	0	0	1.285591546255066
Desi2+4	chr1	178190923	178191350	427	Desi2	4.0	other	LargeLibrary	1	10	0	0	0	0	0.7536225872655815
Smyd3+25	chr1	179493023	179493378	355	Smyd3	25.0	other	LargeLibrary	1	10	0	0	0	0	0.8266772843987635
Cnst+24.5	chr1	179570045	179570850	805	Cnst	24.5	other	LargeLibrary	1	10	0	0	0	0	3.534773852518118
Cdc42bpa-44.5	chr1	179915692	179916290	598	Cdc42bpa	-44.5	other	LargeLibrary	1	9	0	0	0	0	0.4910140410230043
Cdc42bpa-15.5	chr1	179945064	179945331	267	Cdc42bpa	-15.5	other	LargeLibrary	1	10	0	0	0	0	0.4158409428800954
Coq8a+53	chr1	180146129	180146637	508	Coq8a	53.0	other	LargeLibrary	1	10	0	0	0	0	0.5864144500689596
Coq8a+3.5	chr1	180195958	180196171	213	Coq8a	3.5	other	LargeLibrary	1	10	0	0	0	0	7.131525199804633
Coq8a+0	chr1	180199312	180199730	418	Coq8a	0.0	other	LargeLibrary	1	10	0	0	0	0	3.2291265572509937
Coq8a-15.5	chr1	180214845	180215275	430	Coq8a	-15.5	other	LargeLibrary	1	10	0	0	0	0	0.8859424093090611
Coq8a-26.5	chr1	180225957	180226590	633	Coq8a	-26.5	other	LargeLibrary	1	10	0	0	0	0	1.384953732084915
Psen2+7	chr1	180255862	180256441	579	Psen2	7.0	other	LargeLibrary	1	10	0	0	0	0	3.912837028359207
Itpkb-17.5	chr1	180312929	180313131	202	Itpkb	-17.5	other	LargeLibrary	1	10	0	0	0	0	4.275019348817629
Itpkb+73.5	chr1	180403665	180403954	289	Itpkb	73.5	other	LargeLibrary	1	10	0	0	0	0	6.162732737721106
Stum+55	chr1	180427905	180428602	697	Stum	55.0	other	LargeLibrary	1	10	0	0	0	0	1.9273722506422568
Stum-24	chr1	180507244	180507656	412	Stum	-24.0	other	LargeLibrary	1	10	0	0	0	0	0.32643734848686
Stum-35.5	chr1	180518696	180519835	1139	Stum	-35.5	other	LargeLibrary	1	10	0	0	0	0	1.0139374327156978
Lin9+17	chr1	180657578	180658054	476	Lin9	17.0	other	LargeLibrary	1	10	0	0	0	0	2.405030923339474
Acbd3+6	chr1	180732004	180732435	431	Acbd3	6.0	other	LargeLibrary	1	9	0	0	0	0	0.6407013608290419
H3f3a+41.5	chr1	180772276	180772855	579	H3f3a	41.5	other	LargeLibrary	1	9	0	0	0	0	1.9173703346487292
Pycr2+10	chr1	180913930	180914240	310	Pycr2	10.0	other	LargeLibrary	1	10	0	0	0	0	2.008588314186527
Lefty1-7	chr1	180928056	180928328	272	Lefty1	-7.0	other	LargeLibrary	1	10	0	0	0	0	4.662929126298397
Tmem63a-1.5	chr1	180940847	180941061	214	Tmem63a	-1.5	other	LargeLibrary	1	7	0	0	0	0	1.078876994598451
Cnih3+42.5	chr1	181395259	181395692	433	Cnih3	42.5	other	LargeLibrary	1	10	0	0	0	0	3.038853546315578
Cnih3+49.5	chr1	181401809	181402333	524	Cnih3	49.5	other	LargeLibrary	1	10	0	0	0	0	2.611001477493189
Lbr-78.5	chr1	181921553	181922014	461	Lbr	-78.5	other	LargeLibrary	1	10	0	0	0	0	0.736763160164079
Enah+34.5	chr1	181984958	181985528	570	Enah	34.5	other	LargeLibrary	1	8	0	0	0	0	0.4755937990005187
Enah+0.5	chr1	182019434	182020535	1101	Enah	0.5	other	LargeLibrary	1	10	0	0	0	0	0.5198245092671915
Srp9-23	chr1	182100499	182101855	1356	Srp9	-23.0	other	LargeLibrary	1	10	0	0	0	0	3.008704288130364
Fbxo28+20.5	chr1	182320938	182321302	364	Fbxo28	20.5	other	LargeLibrary	1	10	0	0	0	0	0.6128864785433181
Fbxo28-15	chr1	182356720	182357005	285	Fbxo28	-15.0	other	LargeLibrary	1	10	0	0	0	0	0.8587378665417708
Tlr5+130	chr1	183084709	183084969	260	Tlr5	130.0	other	LargeLibrary	1	10	0	0	0	0	1.137562232171468
Mia3+34.5	chr1	183335062	183335265	203	Mia3	34.5	other	LargeLibrary	1	9	0	0	0	0	0.5812226536096925
1700056E22Rik-36.5	chr1	184070509	184070716	207	1700056E22Rik	-36.5	other	LargeLibrary	1	10	0	0	0	0	2.4846356994884102
1700056E22Rik-51	chr1	184084875	184085241	366	1700056E22Rik	-51.0	other	LargeLibrary	1	10	0	0	0	0	4.021438077800194
1700056E22Rik-78.5	chr1	184112139	184113239	1100	1700056E22Rik	-78.5	other	LargeLibrary	1	10	0	0	0	0	0.6647074536627123
Hlx+340.5	chr1	184391855	184392347	492	Hlx	340.5	other	LargeLibrary	1	10	0	0	0	0	1.0988432753190964
C130074G19Rik+0	chr1	184882763	184883103	340	C130074G19Rik	0.0	other	LargeLibrary	1	10	0	0	0	0	0.2944763561734497
Cenpf+79	chr1	189608776	189609087	311	Cenpf	79.0	other	LargeLibrary	1	8	0	0	0	0	0.2312465455156936
Ptpn14+18.5	chr1	189746632	189746890	258	Ptpn14	18.5	other	LargeLibrary	1	10	0	0	0	0	0.7891230006838216
Vash2-19	chr1	190998039	190998506	467	Vash2	-19.0	other	LargeLibrary	1	10	0	0	0	0	1.4229235098252535
Batf3+13.5	chr1	191111261	191111682	421	Batf3	13.5	other	LargeLibrary	1	10	0	0	0	0	0.7147421394979254
Batf3+28.5	chr1	191125909	191126229	320	Batf3	28.5	other	LargeLibrary	1	10	0	0	0	0	2.398361010845335
Atf3+24	chr1	191193711	191194071	360	Atf3	24.0	other	LargeLibrary	1	10	0	0	0	0	6.881447616904479
Atf3-41	chr1	191259073	191259497	424	Atf3	-41.0	other	LargeLibrary	1	10	0	0	0	0	0.2135512631926865
Dtl+75.5	chr1	191499729	191500272	543	Dtl	75.5	other	LargeLibrary	1	8	0	0	0	0	0.6623143286688579
Lpgat1-44	chr1	191673792	191674353	561	Lpgat1	-44.0	other	LargeLibrary	1	10	0	0	0	0	3.5024785283544837
Lpgat1+0.5	chr1	191717906	191718282	376	Lpgat1	0.5	other	LargeLibrary	1	10	0	0	0	0	1.7928741470752971
Nek2-41	chr1	191780241	191780541	300	Nek2	-41.0	other	LargeLibrary	1	10	0	0	0	0	3.810207466333939
Nek2-36	chr1	191785016	191785280	264	Nek2	-36.0	other	LargeLibrary	1	10	0	0	0	0	1.818786059226848
Slc30a1-15.5	chr1	191891044	191891407	363	Slc30a1	-15.5	other	LargeLibrary	1	7	0	0	0	0	0.3168598433433273
Irf6-1.5	chr1	193151267	193151583	316	Irf6	-1.5	other	LargeLibrary	1	6	0	0	0	0	0.6612987402559684
Irf6-0	chr1	193152965	193153157	192	Irf6	-0.0	other	LargeLibrary	1	10	0	0	0	0	0.8657431119146827
Traf3ip3+12	chr1	193189253	193190047	794	Traf3ip3	12.0	other	LargeLibrary	1	10	0	0	0	0	1.0595674323005004
Hsd11b1+21	chr1	193243008	193243315	307	Hsd11b1	21.0	other	LargeLibrary	1	10	0	0	0	0	0.4289312004321296
G0s2-25	chr1	193298019	193298421	402	G0s2	-25.0	other	LargeLibrary	1	10	0	0	0	0	2.614408276047061
Cr2-65	chr1	195241344	195242326	982	Cr2	-65.0	other	LargeLibrary	1	10	0	0	0	0	0.4605979873109905
Iyd-74	chr10	3466277	3466631	354	Iyd	-74.0	other	LargeLibrary	1	10	0	0	0	0	0.862857440545066
Iyd-50.5	chr10	3489385	3490019	634	Iyd	-50.5	other	LargeLibrary	1	10	0	0	0	0	1.184109458026123
Mthfd1l+54	chr10	4027007	4027742	735	Mthfd1l	54.0	other	LargeLibrary	1	10	0	0	0	0	1.31103300816897
Syne1+2.5	chr10	5548815	5549244	429	Syne1	2.5	other	LargeLibrary	1	10	0	0	0	0	1.803164218220454
Myct1+4	chr10	5597506	5597932	426	Myct1	4.0	other	LargeLibrary	1	10	0	0	0	0	0.5692467937700753
Myct1+10	chr10	5603529	5603767	238	Myct1	10.0	other	LargeLibrary	1	10	0	0	0	0	2.004539372322627
Ipcef1+47.5	chr10	7005120	7005425	305	Ipcef1	47.5	other	LargeLibrary	1	8	0	0	0	0	0.224400790768637
Ipcef1-66	chr10	7118319	7118915	596	Ipcef1	-66.0	other	LargeLibrary	1	10	0	0	0	0	0.6461152390168622
Cnksr3+66.5	chr10	7145770	7146047	277	Cnksr3	66.5	other	LargeLibrary	1	10	0	0	0	0	0.8224023685136114
Ulbp1+85	chr10	7387904	7388787	883	Ulbp1	85.0	other	LargeLibrary	1	6	0	0	0	0	0.3089781631373672
Zc3h12d-7.5	chr10	7824589	7825072	483	Zc3h12d	-7.5	other	LargeLibrary	1	10	0	0	0	0	4.612067210376999
Tab2-15.5	chr10	7971660	7971840	180	Tab2	-15.5	other	LargeLibrary	1	2	0	0	0	0	0.1859916878663083
Tab2-62	chr10	8018405	8018449	44	Tab2	-62.0	other	LargeLibrary	1	2	0	0	0	0	0.6294138887063816
Ust+86.5	chr10	8431922	8432309	387	Ust	86.5	other	LargeLibrary	1	10	0	0	0	0	1.3234531318536054
Ust+27.5	chr10	8490807	8491305	498	Ust	27.5	other	LargeLibrary	1	10	0	0	0	0	0.4919549627214537
Ust+12.5	chr10	8505824	8506593	769	Ust	12.5	other	LargeLibrary	1	10	0	0	0	0	7.538886610711896
Stxbp5+98	chr10	9803110	9803634	524	Stxbp5	98.0	other	LargeLibrary	1	10	0	0	0	0	1.977753596053236
Fbxo30-51.5	chr10	11229589	11230253	664	Fbxo30	-51.5	other	LargeLibrary	1	10	0	0	0	0	1.9315481290966312
Fbxo30-3.5	chr10	11277229	11278268	1039	Fbxo30	-3.5	other	LargeLibrary	1	10	0	0	0	0	1.186683034677931
Fbxo30-0	chr10	11280787	11281371	584	Fbxo30	-0.0	other	LargeLibrary	1	10	0	0	0	0	2.5699259103277328
Epm2a+0.5	chr10	11343451	11343783	332	Epm2a	0.5	other	LargeLibrary	1	10	0	0	0	0	2.197914874460411
Epm2a+148.5	chr10	11491977	11492208	231	Epm2a	148.5	other	LargeLibrary	1	10	0	0	0	0	0.6286504105055035
Utrn-11.5	chr10	12880567	12880733	166	Utrn	-11.5	other	LargeLibrary	1	5	0	0	0	0	0.4365287626430144
Stx11+24.5	chr10	12939687	12939905	218	Stx11	24.5	other	LargeLibrary	1	6	0	0	0	0	0.7996110015167122
Sf3b5-13	chr10	12991055	12992261	1206	Sf3b5	-13.0	other	LargeLibrary	1	10	0	0	0	0	1.1928249189175149
Adgrg6+158.5	chr10	14387136	14387293	157	Adgrg6	158.5	other	LargeLibrary	1	8	0	0	0	0	1.3252721780368282
Vta1+43	chr10	14662221	14662523	302	Vta1	43.0	other	LargeLibrary	1	6	0	0	0	0	0.7058868431733413
Gje1-544	chr10	15262146	15262500	354	Gje1	-544.0	other	LargeLibrary	1	5	0	0	0	0	0.7385961430036853
Cited2+25	chr10	17747784	17748291	507	Cited2	25.0	other	LargeLibrary	1	8	0	0	0	0	1.3542991004147826
Txlnb-23.5	chr10	17772374	17772750	376	Txlnb	-23.5	other	LargeLibrary	1	10	0	0	0	0	4.985408961833565
Txlnb-8	chr10	17787902	17788742	840	Txlnb	-8.0	other	LargeLibrary	1	10	0	0	0	0	1.2304849841226124
Heca-30.5	chr10	17978283	17978813	530	Heca	-30.5	other	LargeLibrary	1	10	0	0	0	0	3.209123528294622
Ect2l+13.5	chr10	18197041	18197577	536	Ect2l	13.5	other	LargeLibrary	1	10	0	0	0	0	0.6681451384451002
Ccdc28a-16.5	chr10	18251307	18251531	224	Ccdc28a	-16.5	other	LargeLibrary	1	10	0	0	0	0	0.399404970295416
Ccdc28a-19.5	chr10	18254332	18254599	267	Ccdc28a	-19.5	other	LargeLibrary	1	9	0	0	0	0	0.4712166096991392
Nhsl1+0	chr10	18318485	18319318	833	Nhsl1	0.0	other	LargeLibrary	1	10	0	0	0	0	0.7839692211310185
Nhsl1+93	chr10	18411746	18412049	303	Nhsl1	93.0	other	LargeLibrary	1	8	0	0	0	0	0.4258622007265877
Hebp2+74.5	chr10	18471122	18471869	747	Hebp2	74.5	other	LargeLibrary	1	10	0	0	0	0	1.0867537808568015
Perp-0	chr10	18844824	18845152	328	Perp	-0.0	other	LargeLibrary	1	10	0	0	0	0	1.685917868900694
Perp+16	chr10	18860917	18861112	195	Perp	16.0	other	LargeLibrary	1	10	0	0	0	0	4.883290834661965
Tnfaip3-13	chr10	19028368	19028693	325	Tnfaip3	-13.0	other	LargeLibrary	1	10	0	0	0	0	3.155893057445349
Tnfaip3-53	chr10	19067452	19068660	1208	Tnfaip3	-53.0	other	LargeLibrary	1	10	0	0	0	0	0.6262997742143337
Tnfaip3-66.5	chr10	19082118	19082432	314	Tnfaip3	-66.5	other	LargeLibrary	1	10	0	0	0	0	0.7456688588279261
Tnfaip3-109	chr10	19124489	19125071	582	Tnfaip3	-109.0	other	LargeLibrary	1	10	0	0	0	0	0.7930451318277425
Ifngr1-100	chr10	19491663	19492788	1125	Ifngr1	-100.0	other	LargeLibrary	1	10	0	0	0	0	0.479960181072373
Ifngr1-93.5	chr10	19498226	19498551	325	Ifngr1	-93.5	other	LargeLibrary	1	10	0	0	0	0	4.408403070482565
Ifngr1-87	chr10	19504491	19504851	360	Ifngr1	-87.0	other	LargeLibrary	1	10	0	0	0	0	1.0265513401695707
Ifngr1-86	chr10	19506058	19506326	268	Ifngr1	-86.0	other	LargeLibrary	1	10	0	0	0	0	1.9582036071951117
Ifngr1-76	chr10	19515765	19516437	672	Ifngr1	-76.0	other	LargeLibrary	1	10	0	0	0	0	0.1833739756309944
Ifngr1-0	chr10	19591716	19591993	277	Ifngr1	-0.0	other	LargeLibrary	1	10	0	0	0	0	5.00515598389321
Ifngr1+5	chr10	19596767	19597160	393	Ifngr1	5.0	other	LargeLibrary	1	10	0	0	0	0	1.1355904419741436
Ifngr1+6.5	chr10	19598033	19598381	348	Ifngr1	6.5	other	LargeLibrary	1	10	0	0	0	0	2.2271095912
Slc35d3-13.5	chr10	19864555	19864893	338	Slc35d3	-13.5	other	LargeLibrary	1	10	0	0	0	0	0.8292129127637198
Pex7+2.5	chr10	19904626	19905166	540	Pex7	2.5	other	LargeLibrary	1	10	0	0	0	0	0.9192486644844048
Pex7+0	chr10	19907318	19907732	414	Pex7	0.0	other	LargeLibrary	1	10	0	0	0	0	2.9491872050008103
Map3k5-0.5	chr10	19933875	19934270	395	Map3k5	-0.5	other	LargeLibrary	1	10	0	0	0	0	2.464615883650459
Bclaf1-32.5	chr10	20279493	20280007	514	Bclaf1	-32.5	other	LargeLibrary	1	10	0	0	0	0	0.6160872729387243
Ahi1+84	chr10	21036000	21036500	500	Ahi1	84.0	other	LargeLibrary	1	10	0	0	0	0	0.4356222917003686
Myb+48	chr10	21112832	21113205	373	Myb	48.0	other	LargeLibrary	1	10	0	0	0	0	3.077507473932879
Myb+42.5	chr10	21118568	21119303	735	Myb	42.5	other	LargeLibrary	1	10	0	0	0	0	3.061741721576454
Myb-43.5	chr10	21204501	21204991	490	Myb	-43.5	other	LargeLibrary	1	10	0	0	0	0	1.0832482417566287
Myb-57.5	chr10	21218280	21218635	355	Myb	-57.5	other	LargeLibrary	1	10	0	0	0	0	0.4888673954750996
Hbs1l-27	chr10	21268982	21269180	198	Hbs1l	-27.0	other	LargeLibrary	1	10	0	0	0	0	3.6854734673559735
Hbs1l-18.5	chr10	21277625	21277646	21	Hbs1l	-18.5	other	LargeLibrary	1	1	0	0	0	0	0.140756086292498
Aldh8a1-36	chr10	21340960	21341256	296	Aldh8a1	-36.0	other	LargeLibrary	1	10	0	0	0	0	1.1323649235136413
Aldh8a1-19	chr10	21358130	21358354	224	Aldh8a1	-19.0	other	LargeLibrary	1	10	0	0	0	0	4.490822649559645
Aldh8a1+34.5	chr10	21411629	21411868	239	Aldh8a1	34.5	other	LargeLibrary	1	10	0	0	0	0	2.291065622867536
Sgk1+15	chr10	21896913	21897092	179	Sgk1	15.0	other	LargeLibrary	1	5	0	0	0	0	0.499249710247133
Sgk1+32	chr10	21913796	21914348	552	Sgk1	32.0	other	LargeLibrary	1	10	0	0	0	0	0.4742849994536358
Sgk1+65	chr10	21946713	21947168	455	Sgk1	65.0	other	LargeLibrary	1	10	0	0	0	0	0.9777916916189816
Sgk1+82	chr10	21964259	21964556	297	Sgk1	82.0	other	LargeLibrary	1	10	0	0	0	0	0.3854794724170736
4930444G20Rik+91.5	chr10	21976396	21976649	253	4930444G20Rik	91.5	other	LargeLibrary	1	10	0	0	0	0	0.9385677621218438
Raet1d-2.5	chr10	22357407	22358014	607	Raet1d	-2.5	other	LargeLibrary	1	2	0	0	0	0	0.0620601013136543
Slc2a12-13	chr10	22631548	22631935	387	Slc2a12	-13.0	other	LargeLibrary	1	10	0	0	0	0	0.3147042745480269
Slc2a12-0	chr10	22644937	22645277	340	Slc2a12	-0.0	other	LargeLibrary	1	10	0	0	0	0	0.3669759707317835
Taar9-3	chr10	24112178	24113027	849	Taar9	-3.0	other	LargeLibrary	1	10	0	0	0	0	0.600765853270052
Akap7+39	chr10	25268250	25268957	707	Akap7	39.0	other	LargeLibrary	1	10	0	0	0	0	0.6343713040772194
Akap7+11	chr10	25296871	25297175	304	Akap7	11.0	other	LargeLibrary	1	10	0	0	0	0	1.6034826664485682
Akap7-24	chr10	25331712	25332053	341	Akap7	-24.0	other	LargeLibrary	1	10	0	0	0	0	2.868569337370157
Epb41l2+7	chr10	25366752	25367121	369	Epb41l2	7.0	other	LargeLibrary	1	10	0	0	0	0	3.4979229759310377
Epb41l2+12.5	chr10	25371920	25372314	394	Epb41l2	12.5	other	LargeLibrary	1	10	0	0	0	0	0.5845012571706325
Epb41l2+45	chr10	25404328	25404981	653	Epb41l2	45.0	other	LargeLibrary	1	10	0	0	0	0	0.9953777503433564
Epb41l2+87.5	chr10	25447245	25447645	400	Epb41l2	87.5	other	LargeLibrary	1	10	0	0	0	0	0.5262085482340616
Smlr1+79	chr10	25457242	25457499	257	Smlr1	79.0	other	LargeLibrary	1	10	0	0	0	0	3.6903041932263023
Tmem200a+117.5	chr10	25961132	25961677	545	Tmem200a	117.5	other	LargeLibrary	1	10	0	0	0	0	1.395042377608911
L3mbtl3+50.5	chr10	26325332	26326110	778	L3mbtl3	50.5	other	LargeLibrary	1	10	0	0	0	0	0.3730223911304983
Themis-75.5	chr10	28592401	28593099	698	Themis	-75.5	other	LargeLibrary	1	10	0	0	0	0	2.3808716789574733
Themis-24	chr10	28644375	28644773	398	Themis	-24.0	other	LargeLibrary	1	8	0	0	0	0	0.6117527855840564
Themis-18	chr10	28649879	28650599	720	Themis	-18.0	other	LargeLibrary	1	10	0	0	0	0	0.9361776385580984
Echdc1+3	chr10	29316161	29316470	309	Echdc1	3.0	other	LargeLibrary	1	7	0	0	0	0	1.235948460894777
Ncoa7+0.5	chr10	30802728	30803200	472	Ncoa7	0.5	other	LargeLibrary	1	10	0	0	0	0	3.477063117386353
Zup1+5	chr10	33945748	33946595	847	Zup1	5.0	other	LargeLibrary	1	10	0	0	0	0	2.1118851762257203
Calhm6+10	chr10	34117735	34118399	664	Calhm6	10.0	other	LargeLibrary	1	10	0	0	0	0	3.04485695652219
Fam229b+69	chr10	39064884	39065137	253	Fam229b	69.0	other	LargeLibrary	1	6	0	0	0	0	0.1712401629364757
Fam229b+16.5	chr10	39117431	39117889	458	Fam229b	16.5	other	LargeLibrary	1	8	0	0	0	0	0.5261205601917708
Ccn6+6	chr10	39157306	39157915	609	Ccn6	6.0	other	LargeLibrary	1	10	0	0	0	0	1.1162569397726163
Fyn-75.5	chr10	39292773	39293312	539	Fyn	-75.5	other	LargeLibrary	1	10	0	0	0	0	0.8460183385992245
Fyn-53.5	chr10	39315242	39315674	432	Fyn	-53.5	other	LargeLibrary	1	10	0	0	0	0	0.3171962373737497
Fyn-22	chr10	39346830	39347175	345	Fyn	-22.0	other	LargeLibrary	1	10	0	0	0	0	0.73102611012247
Fyn-10	chr10	39358556	39359162	606	Fyn	-10.0	other	LargeLibrary	1	10	0	0	0	0	2.278841380271086
Fyn+1	chr10	39369573	39369800	227	Fyn	1.0	other	LargeLibrary	1	10	0	0	0	0	9.244341030095978
Fyn+8	chr10	39376384	39377107	723	Fyn	8.0	other	LargeLibrary	1	14	0	0	0	4	1.3352967759645729
Fyn+9.5	chr10	39378079	39378319	240	Fyn	9.5	other	LargeLibrary	1	6	0	0	0	0	2.5317588589882583
Fyn+17.5	chr10	39385934	39386504	570	Fyn	17.5	other	LargeLibrary	1	10	0	0	0	0	1.4572199443347984
Fyn+34	chr10	39402541	39402946	405	Fyn	34.0	other	LargeLibrary	1	8	0	0	0	0	0.5454106599098754
Fyn+44.5	chr10	39412885	39413454	569	Fyn	44.5	other	LargeLibrary	1	10	0	0	0	0	0.7962583074049274
Fyn+52.5	chr10	39420855	39421487	632	Fyn	52.5	other	LargeLibrary	1	10	0	0	0	0	3.288776193600063
Fyn+57	chr10	39425800	39426171	371	Fyn	57.0	other	LargeLibrary	1	10	0	0	0	0	1.573104104344028
Fyn+66.5	chr10	39434948	39435425	477	Fyn	66.5	other	LargeLibrary	1	20	0	0	0	10	1.8144826812911805
Fyn+80.5	chr10	39449310	39449490	180	Fyn	80.5	other	LargeLibrary	1	10	0	0	0	0	0.5292085475093213
Fyn+87	chr10	39455967	39457769	1802	Fyn	87.0	other	LargeLibrary	1	10	0	0	0	0	2.2524131153085873
Fyn+100.5	chr10	39468814	39469646	832	Fyn	100.5	other	LargeLibrary	1	10	0	0	0	0	4.219347370638632
Traf3ip2-40	chr10	39572812	39573073	261	Traf3ip2	-40.0	other	LargeLibrary	1	10	0	0	0	0	2.846683412728321
Traf3ip2-28.5	chr10	39584480	39584833	353	Traf3ip2	-28.5	other	LargeLibrary	1	3	0	0	0	0	0.4330964394543317
Rev3l-51.5	chr10	39680165	39680758	593	Rev3l	-51.5	other	LargeLibrary	1	10	0	0	0	0	1.3104929201126727
Mfsd4b1-47	chr10	40071916	40072377	461	Mfsd4b1	-47.0	other	LargeLibrary	1	10	0	0	0	0	1.5145075194947222
Slc16a10+34	chr10	40107853	40108261	408	Slc16a10	34.0	other	LargeLibrary	1	10	0	0	0	0	1.9310707192544831
Slc16a10+33	chr10	40109362	40109565	203	Slc16a10	33.0	other	LargeLibrary	1	6	0	0	0	0	0.9057841311207878
Slc16a10-0	chr10	40142244	40142472	228	Slc16a10	-0.0	other	LargeLibrary	1	10	0	0	0	0	5.052238353336259
Slc16a10-10.5	chr10	40152433	40153610	1177	Slc16a10	-10.5	other	LargeLibrary	1	10	0	0	0	0	7.763225828554916
Slc22a16-59.5	chr10	40510672	40510912	240	Slc22a16	-59.5	other	LargeLibrary	1	10	0	0	0	0	1.3997052635859348
Ccdc162-31.5	chr10	41748028	41748260	232	Ccdc162	-31.5	other	LargeLibrary	1	10	0	0	0	0	0.6122879365260195
Sesn1+29	chr10	41838556	41839200	644	Sesn1	29.0	other	LargeLibrary	1	10	0	0	0	0	1.3932217315309958
Sec63-60	chr10	42701548	42702012	464	Sec63	-60.0	other	LargeLibrary	1	10	0	0	0	0	0.9274535812149064
Sec63-9	chr10	42752600	42752923	323	Sec63	-9.0	other	LargeLibrary	1	10	0	0	0	0	0.40974125389139
Scml4+144.5	chr10	43004622	43004866	244	Scml4	144.5	other	LargeLibrary	1	10	0	0	0	0	1.403909900515723
Bend3+1	chr10	43479259	43480007	748	Bend3	1.0	other	LargeLibrary	1	10	0	0	0	0	2.994502213031296
Gm9803-4	chr10	43519890	43520359	469	Gm9803	-4.0	other	LargeLibrary	1	10	0	0	0	0	3.175126367175016
Mtres1+3	chr10	43537848	43538395	547	Mtres1	3.0	other	LargeLibrary	1	10	0	0	0	0	1.7796818846545972
Qrsl1+155	chr10	43745989	43746904	915	Qrsl1	155.0	other	LargeLibrary	1	10	0	0	0	0	3.4829659559253647
Prdm1-156.5	chr10	44684792	44685556	764	Prdm1	-156.5	other	LargeLibrary	1	10	0	0	0	0	0.9330340211638312
Prep-119	chr10	44948043	44948946	903	Prep	-119.0	other	LargeLibrary	1	10	0	0	0	0	3.0810259897790457
Prep-72.5	chr10	44994623	44995123	500	Prep	-72.5	other	LargeLibrary	1	10	0	0	0	0	1.169268774908473
Ascc3+16	chr10	50608734	50609045	311	Ascc3	16.0	other	LargeLibrary	1	8	0	0	0	0	1.2227275983012362
Lilrb4a-0	chr10	51490483	51490858	375	Lilrb4a	-0.0	other	LargeLibrary	1	3	0	0	0	0	0.2284659034950393
Nepn+3.5	chr10	52392327	52392624	297	Nepn	3.5	other	LargeLibrary	1	10	0	0	0	0	1.3367472620793668
Nepn+11	chr10	52399550	52400115	565	Nepn	11.0	other	LargeLibrary	1	10	0	0	0	0	1.9858345023068305
Pln-231.5	chr10	53105995	53106436	441	Pln	-231.5	other	LargeLibrary	1	3	0	0	0	0	0.1802589605803743
Pln-52.5	chr10	53285170	53285425	255	Pln	-52.5	other	LargeLibrary	1	6	0	0	0	0	0.2678642129946851
Cep85l-15.5	chr10	53394658	53395660	1002	Cep85l	-15.5	other	LargeLibrary	1	10	0	0	0	0	1.76472297896429
Cep85l-39.5	chr10	53419426	53419747	321	Cep85l	-39.5	other	LargeLibrary	1	7	0	0	0	0	0.2921960863171457
Fam184a-154.5	chr10	53905547	53906126	579	Fam184a	-154.5	other	LargeLibrary	1	10	0	0	0	0	1.803754332028829
Man1a+91.5	chr10	53984986	53985278	292	Man1a	91.5	other	LargeLibrary	1	10	0	0	0	0	0.2446226399052683
Man1a-8.5	chr10	54084736	54085537	801	Man1a	-8.5	other	LargeLibrary	1	10	0	0	0	0	0.387594888194878
Gja1-32	chr10	56345401	56345524	123	Gja1	-32.0	other	LargeLibrary	1	5	0	0	0	0	0.4537863326270966
Gja1+16	chr10	56393086	56393578	492	Gja1	16.0	other	LargeLibrary	1	10	0	0	0	0	0.2107328782614021
Pkib+35	chr10	57666713	57667222	509	Pkib	35.0	other	LargeLibrary	1	10	0	0	0	0	2.754570293639294
Fabp7-57.5	chr10	57727467	57727971	504	Fabp7	-57.5	other	LargeLibrary	1	10	0	0	0	0	1.4492151699565352
Smpdl3a+5.5	chr10	57799462	57799778	316	Smpdl3a	5.5	other	LargeLibrary	1	5	0	0	0	0	1.0956871729605124
Lims1-24	chr10	58299066	58299361	295	Lims1	-24.0	other	LargeLibrary	1	10	0	0	0	0	1.6264603908103648
Ranbp2-38.5	chr10	58408115	58408457	342	Ranbp2	-38.5	other	LargeLibrary	1	8	0	0	0	0	0.2653663612539295
P4ha1-30.5	chr10	59292622	59292852	230	P4ha1	-30.5	other	LargeLibrary	1	10	0	0	0	0	0.9028410632648262
Anapc16-13.5	chr10	60016278	60016819	541	Anapc16	-13.5	other	LargeLibrary	1	10	0	0	0	0	1.5384064826970096
Spock2-27.5	chr10	60078603	60078820	217	Spock2	-27.5	other	LargeLibrary	1	10	0	0	0	0	1.8349218958405131
Psap+10.5	chr10	60287803	60288164	361	Psap	10.5	other	LargeLibrary	1	10	0	0	0	0	3.22873510514762
Cdh23-23.5	chr10	60719851	60720199	348	Cdh23	-23.5	other	LargeLibrary	1	3	0	0	0	0	0.134975526287722
Slc29a3+8	chr10	60744672	60744881	209	Slc29a3	8.0	other	LargeLibrary	1	10	0	0	0	0	2.8747947752806753
Npffr1+4	chr10	61599466	61599871	405	Npffr1	4.0	other	LargeLibrary	1	10	0	0	0	0	2.068282478551555
Ppa1-23	chr10	61625680	61626180	500	Ppa1	-23.0	other	LargeLibrary	1	10	0	0	0	0	0.4806090939108199
Tacr2+48	chr10	62300075	62300544	469	Tacr2	48.0	other	LargeLibrary	1	10	0	0	0	0	1.1799963411208982
Supv3l1-14	chr10	62463886	62464132	246	Supv3l1	-14.0	other	LargeLibrary	1	10	0	0	0	0	1.930254109921791
Vps26a-19.5	chr10	62506262	62506494	232	Vps26a	-19.5	other	LargeLibrary	1	10	0	0	0	0	3.4049469343388585
Stox1+0	chr10	62725817	62726184	367	Stox1	0.0	other	LargeLibrary	1	10	0	0	0	0	0.7483463978391165
Jmjd1c-246	chr10	66849849	66850050	201	Jmjd1c	-246.0	other	LargeLibrary	1	7	0	0	0	0	2.7150593949729513
Nrbf2+62	chr10	67223102	67224118	1016	Nrbf2	62.0	other	LargeLibrary	1	10	0	0	0	0	2.109464709499664
Egr2-41.5	chr10	67493555	67494110	555	Egr2	-41.5	other	LargeLibrary	1	10	0	0	0	0	1.9502169397017792
Egr2-11.5	chr10	67523859	67524199	340	Egr2	-11.5	other	LargeLibrary	1	10	0	0	0	0	1.970235795923032
Egr2-5.5	chr10	67529638	67530087	449	Egr2	-5.5	other	LargeLibrary	1	10	0	0	0	0	5.085077693506639
Ado-17	chr10	67566192	67566669	477	Ado	-17.0	other	LargeLibrary	1	10	0	0	0	0	0.7605998986636958
Rtkn2-2	chr10	67977446	67977829	383	Rtkn2	-2.0	other	LargeLibrary	1	10	0	0	0	0	0.425849660411481
Ccdc6-319.5	chr10	69777290	69777668	378	Ccdc6	-319.5	other	LargeLibrary	1	10	0	0	0	0	1.176312238099084
Bcr+25	chr10	75085371	75085912	541	Bcr	25.0	other	LargeLibrary	1	10	0	0	0	0	1.2007068342088043
Specc1l+40.5	chr10	75252295	75252693	398	Specc1l	40.5	other	LargeLibrary	1	10	0	0	0	0	0.5696134539669326
Upb1-18	chr10	75383053	75383074	21	Upb1	-18.0	other	LargeLibrary	1	1	0	0	0	0	0.882821961099544
Upb1-4	chr10	75397044	75397298	254	Upb1	-4.0	other	LargeLibrary	1	10	0	0	0	0	0.4838068266449661
Upb1+32.5	chr10	75433355	75434809	1454	Upb1	32.5	other	LargeLibrary	1	10	0	0	0	0	3.388468013055096
Upb1+45.5	chr10	75446514	75446966	452	Upb1	45.5	other	LargeLibrary	1	10	0	0	0	0	0.8811948565631578
Zfp280b-15.5	chr10	76016867	76017098	231	Zfp280b	-15.5	other	LargeLibrary	1	8	0	0	0	0	0.3647755761746362
Zfp280b-0	chr10	76032464	76032635	171	Zfp280b	-0.0	other	LargeLibrary	1	10	0	0	0	0	5.473757078449389
Slc19a1+38	chr10	77070193	77070417	224	Slc19a1	38.0	other	LargeLibrary	1	10	0	0	0	0	0.9403034683053392
Slc19a1+57.5	chr10	77089466	77089953	487	Slc19a1	57.5	other	LargeLibrary	1	10	0	0	0	0	0.9274164669707208
Col18a1+0	chr10	77166154	77166641	487	Col18a1	0.0	other	LargeLibrary	1	10	0	0	0	0	0.5544283597342191
Adarb1+64.5	chr10	77353481	77353843	362	Adarb1	64.5	other	LargeLibrary	1	10	0	0	0	0	1.0284624301215692
Adarb1+46	chr10	77372114	77372295	181	Adarb1	46.0	other	LargeLibrary	1	5	0	0	0	0	1.1532293779041185
Adarb1+31	chr10	77387370	77387789	419	Adarb1	31.0	other	LargeLibrary	1	10	0	0	0	0	8.824634459280318
Adarb1+22	chr10	77396191	77396414	223	Adarb1	22.0	other	LargeLibrary	1	10	0	0	0	0	1.3330731285572537
Adarb1+20	chr10	77398234	77398434	200	Adarb1	20.0	other	LargeLibrary	1	9	0	0	0	0	0.837267266399012
Adarb1+9	chr10	77409404	77409661	257	Adarb1	9.0	other	LargeLibrary	1	10	0	0	0	0	1.820634534309436
Adarb1+7	chr10	77411271	77411693	422	Adarb1	7.0	other	LargeLibrary	1	10	0	0	0	0	1.217665570411273
Adarb1+2	chr10	77415748	77416248	500	Adarb1	2.0	other	LargeLibrary	1	10	0	0	0	0	2.362279459667074
Adarb1-1	chr10	77419354	77419604	250	Adarb1	-1.0	other	LargeLibrary	1	7	0	0	0	0	2.8736469168241867
Fam207a+34	chr10	77481691	77482124	433	Fam207a	34.0	other	LargeLibrary	1	10	0	0	0	0	0.5343731368154436
Itgb2-0	chr10	77530234	77530571	337	Itgb2	-0.0	other	LargeLibrary	1	10	0	0	0	0	2.273218137118028
Itgb2+1.5	chr10	77531777	77532056	279	Itgb2	1.5	other	LargeLibrary	1	10	0	0	0	0	3.272405235676262
Itgb2+7	chr10	77536861	77537444	583	Itgb2	7.0	other	LargeLibrary	1	10	0	0	0	0	2.3462549962806767
Itgb2+15	chr10	77545021	77545276	255	Itgb2	15.0	other	LargeLibrary	1	10	0	0	0	0	0.5909836693284194
Pttg1ip-25	chr10	77556703	77556982	279	Pttg1ip	-25.0	other	LargeLibrary	1	10	0	0	0	0	3.225184465145793
Gm49325+3.5	chr10	77609409	77609871	462	Gm49325	3.5	other	LargeLibrary	1	10	0	0	0	0	2.170558505016871
Aire+0	chr10	78043463	78043788	325	Aire	0.0	other	LargeLibrary	1	10	0	0	0	0	0.8015727419851035
Icosl-6	chr10	78063263	78063635	372	Icosl	-6.0	other	LargeLibrary	1	10	0	0	0	0	0.5850204745304188
Icosl+6	chr10	78075117	78075654	537	Icosl	6.0	other	LargeLibrary	1	10	0	0	0	0	0.4392140547154747
Trappc10+20.5	chr10	78223809	78224371	562	Trappc10	20.5	other	LargeLibrary	1	10	0	0	0	0	0.9038037372548496
Trappc10-7.5	chr10	78251501	78252292	791	Trappc10	-7.5	other	LargeLibrary	1	10	0	0	0	0	1.006371994882859
Trappc10-22.5	chr10	78266902	78267181	279	Trappc10	-22.5	other	LargeLibrary	1	7	0	0	0	0	0.5907889916161047
Agpat3+19	chr10	78333399	78333859	460	Agpat3	19.0	other	LargeLibrary	1	10	0	0	0	0	2.8058808311514434
Agpat3-1.5	chr10	78353369	78353907	538	Agpat3	-1.5	other	LargeLibrary	1	10	0	0	0	0	1.4608235503888705
Agpat3-12	chr10	78364202	78364593	391	Agpat3	-12.0	other	LargeLibrary	1	10	0	0	0	0	0.4135752612384983
Rrp1+6	chr10	78406651	78407006	355	Rrp1	6.0	other	LargeLibrary	1	10	0	0	0	0	1.5585772915566392
Olfr1358+21.5	chr10	78538749	78539134	385	Olfr1358	21.5	other	LargeLibrary	1	10	0	0	0	0	1.4169310229427476
Ilvbl-6.5	chr10	78567741	78568226	485	Ilvbl	-6.5	other	LargeLibrary	1	10	0	0	0	0	0.1062263197840913
Vmn2r83-51	chr10	79417541	79418043	502	Vmn2r83	-51.0	other	LargeLibrary	1	3	0	0	0	0	0.2625398155134257
C2cd4c-0	chr10	79613950	79614279	329	C2cd4c	-0.0	other	LargeLibrary	1	10	0	0	0	0	0.6300915071017698
Odf3l2-4	chr10	79649477	79649968	491	Odf3l2	-4.0	other	LargeLibrary	1	10	0	0	0	0	0.5658680756048424
Hcn2+0	chr10	79716605	79717264	659	Hcn2	0.0	other	LargeLibrary	1	10	0	0	0	0	0.818339921431629
Cfd+7	chr10	79897684	79897835	151	Cfd	7.0	other	LargeLibrary	1	7	0	0	0	0	0.2932506979962537
Atp5d+0.5	chr10	80138662	80139483	821	Atp5d	0.5	other	LargeLibrary	1	10	0	0	0	0	0.9007909220020502
Cbarp-0.5	chr10	80141320	80141601	281	Cbarp	-0.5	other	LargeLibrary	1	13	0	0	0	3	3.233681622282693
Cbarp-1.5	chr10	80142207	80142336	129	Cbarp	-1.5	other	LargeLibrary	1	7	0	0	0	0	4.171622166238574
Efna2+0	chr10	80179517	80180101	584	Efna2	0.0	other	LargeLibrary	1	10	0	0	0	0	0.5197268414967586
Efna2+11	chr10	80190447	80191157	710	Efna2	11.0	other	LargeLibrary	1	10	0	0	0	0	0.3887236156144218
Efna2+20	chr10	80199544	80199848	304	Efna2	20.0	other	LargeLibrary	1	10	0	0	0	0	1.2336044053097246
2310011J03Rik-3	chr10	80323405	80323907	502	2310011J03Rik	-3.0	other	LargeLibrary	1	10	0	0	0	0	1.2874633192185967
Reep6+0	chr10	80329791	80330028	237	Reep6	0.0	other	LargeLibrary	1	10	0	0	0	0	4.884741210349725
Onecut3+0	chr10	80494773	80496058	1285	Onecut3	0.0	other	LargeLibrary	1	10	0	0	0	0	0.6952289714393562
Btbd2+0.5	chr10	80656245	80656806	561	Btbd2	0.5	other	LargeLibrary	1	10	0	0	0	0	1.2627230116649082
Mknk2-4	chr10	80682016	80682495	479	Mknk2	-4.0	other	LargeLibrary	1	10	0	0	0	0	3.8434791886342574
Dot1l-3.5	chr10	80751369	80752219	850	Dot1l	-3.5	other	LargeLibrary	1	10	0	0	0	0	10.184644615307375
Dot1l-0	chr10	80754905	80755236	331	Dot1l	-0.0	other	LargeLibrary	1	10	0	0	0	0	4.0144774280601805
Tmprss9+6.5	chr10	80878324	80878631	307	Tmprss9	6.5	other	LargeLibrary	1	10	0	0	0	0	3.162499876756001
Gng7+21.5	chr10	80993257	80993536	279	Gng7	21.5	other	LargeLibrary	1	10	0	0	0	0	1.367171335876411
Zbtb7a+2.5	chr10	81137330	81137966	636	Zbtb7a	2.5	other	LargeLibrary	1	10	0	0	0	0	8.514339285682414
Matk-8	chr10	81244547	81244897	350	Matk	-8.0	other	LargeLibrary	1	10	0	0	0	0	0.8752610726597254
Matk+4.5	chr10	81257362	81257964	602	Matk	4.5	other	LargeLibrary	1	10	0	0	0	0	0.7889726860407096
Tjp3+5.5	chr10	81285764	81285998	234	Tjp3	5.5	other	LargeLibrary	1	10	0	0	0	0	1.5547624355538
Hmg20b-0	chr10	81350459	81350683	224	Hmg20b	-0.0	other	LargeLibrary	1	10	0	0	0	0	9.377160458062074
Nfic-9	chr10	81464437	81464732	295	Nfic	-9.0	other	LargeLibrary	1	10	0	0	0	0	2.1250088522802257
S1pr4-10.5	chr10	81510298	81510649	351	S1pr4	-10.5	other	LargeLibrary	1	10	0	0	0	0	1.6475786468980649
Tle5+1.5	chr10	81559433	81561311	1878	Tle5	1.5	other	LargeLibrary	1	10	0	0	0	0	1.876112088491226
Tle6+0	chr10	81600974	81601163	189	Tle6	0.0	other	LargeLibrary	1	10	0	0	0	0	1.985017818649396
Ankrd24+5	chr10	81633583	81633839	256	Ankrd24	5.0	other	LargeLibrary	1	10	0	0	0	0	3.866374738714949
Gm10778-0	chr10	81648737	81649060	323	Gm10778	-0.0	other	LargeLibrary	1	10	0	0	0	0	2.5273945575916397
Nfyb-7.5	chr10	82771584	82771826	242	Nfyb	-7.5	other	LargeLibrary	1	10	0	0	0	0	0.9600216308846116
Txnrd1-18	chr10	82815748	82815994	246	Txnrd1	-18.0	other	LargeLibrary	1	8	0	0	0	0	0.4802853209858049
Eid3-14.5	chr10	82851691	82852042	351	Eid3	-14.5	other	LargeLibrary	1	10	0	0	0	0	3.2130692951231374
Chst11+6.5	chr10	82992080	82992428	348	Chst11	6.5	other	LargeLibrary	1	10	0	0	0	0	0.2648205903613277
Chst11+19	chr10	83004484	83004798	314	Chst11	19.0	other	LargeLibrary	1	10	0	0	0	0	0.3480866186950347
Slc41a2+91.5	chr10	83246207	83246727	520	Slc41a2	91.5	other	LargeLibrary	1	10	0	0	0	0	0.6622996735645101
Slc41a2+7.5	chr10	83330138	83330933	795	Slc41a2	7.5	other	LargeLibrary	1	10	0	0	0	0	0.8131292054561354
Slc41a2-0	chr10	83337419	83337950	531	Slc41a2	-0.0	other	LargeLibrary	1	10	0	0	0	0	1.687889199930974
D10Wsu102e-0	chr10	83359986	83360270	284	D10Wsu102e	-0.0	other	LargeLibrary	1	10	0	0	0	0	2.892246243706705
Aldh1l2+5	chr10	83529234	83529505	271	Aldh1l2	5.0	other	LargeLibrary	1	6	0	0	0	0	0.6711819235712988
Nuak1-0.5	chr10	84440777	84441320	543	Nuak1	-0.5	other	LargeLibrary	1	10	0	0	0	0	2.247044835185278
Ckap4+32.5	chr10	84501259	84501585	326	Ckap4	32.5	other	LargeLibrary	1	9	0	0	0	0	0.4780656804537414
Tcp11l2-5.5	chr10	84571105	84571426	321	Tcp11l2	-5.5	other	LargeLibrary	1	10	0	0	0	0	1.2080851033461084
Cry1+23	chr10	85161932	85163147	1215	Cry1	23.0	other	LargeLibrary	1	10	0	0	0	0	3.749768634883997
Cry1+13.5	chr10	85171087	85171576	489	Cry1	13.5	other	LargeLibrary	1	10	0	0	0	0	0.374580928844094
Cry1-26	chr10	85210806	85210932	126	Cry1	-26.0	other	LargeLibrary	1	2	0	0	0	0	0.4274568933582765
Btbd11-91	chr10	85295350	85295884	534	Btbd11	-91.0	other	LargeLibrary	1	10	0	0	0	0	0.1324553140708417
Btbd11+41.5	chr10	85428266	85428506	240	Btbd11	41.5	other	LargeLibrary	1	10	0	0	0	0	0.6882858248615801
Ascl4+1	chr10	85927820	85928781	961	Ascl4	1.0	other	LargeLibrary	1	10	0	0	0	0	1.730666984881856
Bpifc+5	chr10	86006302	86006805	503	Bpifc	5.0	other	LargeLibrary	1	10	0	0	0	0	1.012158783157552
Fbxo7+1.5	chr10	86023471	86023821	350	Fbxo7	1.5	other	LargeLibrary	1	4	0	0	0	0	0.4330707471007865
Fbxo7+10.5	chr10	86032250	86032615	365	Fbxo7	10.5	other	LargeLibrary	1	10	0	0	0	0	0.6078975745675959
Timp3-101.5	chr10	86198718	86199150	432	Timp3	-101.5	other	LargeLibrary	1	10	0	0	0	0	1.311726352800185
Nt5dc3+5.5	chr10	86783854	86784600	746	Nt5dc3	5.5	other	LargeLibrary	1	10	0	0	0	0	1.4491790044388744
Nt5dc3+16	chr10	86794434	86795095	661	Nt5dc3	16.0	other	LargeLibrary	1	10	0	0	0	0	6.153180796449865
Nt5dc3+95.5	chr10	86874150	86874433	283	Nt5dc3	95.5	other	LargeLibrary	1	10	0	0	0	0	0.4031696327237667
1700113H08Rik-6	chr10	87051832	87052169	337	1700113H08Rik	-6.0	other	LargeLibrary	1	10	0	0	0	0	2.81862745381741
Gnptab+29	chr10	88407558	88408498	940	Gnptab	29.0	other	LargeLibrary	1	10	0	0	0	0	2.6770280405207982
Arl1-2.5	chr10	88728139	88728549	410	Arl1	-2.5	other	LargeLibrary	1	10	0	0	0	0	1.3011683492579065
Ano4-39	chr10	89383585	89383891	306	Ano4	-39.0	other	LargeLibrary	1	10	0	0	0	0	0.7005520183201372
Gas2l3-24.5	chr10	89468305	89468802	497	Gas2l3	-24.5	other	LargeLibrary	1	10	0	0	0	0	0.6800750244828706
Gas2l3-26	chr10	89469734	89470168	434	Gas2l3	-26.0	other	LargeLibrary	1	10	0	0	0	0	0.956110122661789
Uhrf1bp1l+31	chr10	89776068	89776510	442	Uhrf1bp1l	31.0	other	LargeLibrary	1	10	0	0	0	0	0.8495207075804805
Uhrf1bp1l+42	chr10	89786970	89787259	289	Uhrf1bp1l	42.0	other	LargeLibrary	1	9	0	0	0	0	0.4433639048319983
Tmpo+27	chr10	91154053	91154419	366	Tmpo	27.0	other	LargeLibrary	1	10	0	0	0	0	2.275961432559216
Usp44-48	chr10	93783362	93783638	276	Usp44	-48.0	other	LargeLibrary	1	10	0	0	0	0	1.9376028276804909
Vezt+69.5	chr10	93965190	93966630	1440	Vezt	69.5	other	LargeLibrary	1	10	0	0	0	0	1.089955139173468
Fgd6+8	chr10	94043837	94044177	340	Fgd6	8.0	other	LargeLibrary	1	10	0	0	0	0	0.3446559583260102
Nr2c1-30	chr10	94117894	94118166	272	Nr2c1	-30.0	other	LargeLibrary	1	7	0	0	0	0	0.8328471896023356
Cep83+21	chr10	94709019	94709869	850	Cep83	21.0	other	LargeLibrary	1	10	0	0	0	0	0.4593510049394916
Plxnc1+80	chr10	94864360	94864851	491	Plxnc1	80.0	other	LargeLibrary	1	10	0	0	0	0	0.5956010205861776
Plxnc1+35	chr10	94909467	94909690	223	Plxnc1	35.0	other	LargeLibrary	1	8	0	0	0	0	0.3422646829060914
Plxnc1-23	chr10	94967689	94968028	339	Plxnc1	-23.0	other	LargeLibrary	1	10	0	0	0	0	0.3095027453927833
Cradd+24.5	chr10	95299557	95300339	782	Cradd	24.5	other	LargeLibrary	1	10	0	0	0	0	2.6812088506965077
Cradd+0	chr10	95323635	95324181	546	Cradd	0.0	other	LargeLibrary	1	10	0	0	0	0	2.014219118479751
Socs2+0	chr10	95416796	95417388	592	Socs2	0.0	other	LargeLibrary	1	10	0	0	0	0	2.375906502719813
Mrpl42+30.5	chr10	95471256	95471500	244	Mrpl42	30.5	other	LargeLibrary	1	10	0	0	0	0	0.7054823327501262
Mrpl42+26	chr10	95476041	95476239	198	Mrpl42	26.0	other	LargeLibrary	1	10	0	0	0	0	0.9225098264996971
Ube2n-0	chr10	95514730	95515164	434	Ube2n	-0.0	other	LargeLibrary	1	10	0	0	0	0	5.8907724351936235
Gm5426-31.5	chr10	96104852	96105419	567	Gm5426	-31.5	other	LargeLibrary	1	10	0	0	0	0	0.267708916104415
Btg1-17	chr10	96599266	96600102	836	Btg1	-17.0	other	LargeLibrary	1	10	0	0	0	0	5.55031003534746
Btg1+39.5	chr10	96656122	96656478	356	Btg1	39.5	other	LargeLibrary	1	10	0	0	0	0	0.95991253692864
Btg1+178	chr10	96794520	96795098	578	Btg1	178.0	other	LargeLibrary	1	10	0	0	0	0	1.164580449897345
Atp2b1-352	chr10	98561963	98562302	339	Atp2b1	-352.0	other	LargeLibrary	1	9	0	0	0	0	0.6937559239444306
Atp2b1-193.5	chr10	98720843	98721089	246	Atp2b1	-193.5	other	LargeLibrary	1	6	0	0	0	0	0.3048776029446237
Atp2b1-175	chr10	98739178	98739498	320	Atp2b1	-175.0	other	LargeLibrary	1	10	0	0	0	0	4.481240060562434
Atp2b1+0	chr10	98914307	98915177	870	Atp2b1	0.0	other	LargeLibrary	1	10	0	0	0	0	6.758966729724119
Poc1b-59	chr10	99047633	99047956	323	Poc1b	-59.0	other	LargeLibrary	1	10	0	0	0	0	2.736055531717434
Poc1b-50.5	chr10	99055653	99056827	1174	Poc1b	-50.5	other	LargeLibrary	1	10	0	0	0	0	0.7144717190333267
Dusp6-64	chr10	99199005	99199478	473	Dusp6	-64.0	other	LargeLibrary	1	10	0	0	0	0	0.8739388210527329
Dusp6+113	chr10	99376247	99376626	379	Dusp6	113.0	other	LargeLibrary	1	10	0	0	0	0	1.0867502834368807
4930430F08Rik+47.5	chr10	100542990	100543307	317	4930430F08Rik	47.5	other	LargeLibrary	1	10	0	0	0	0	4.853009691076757
1700017N19Rik+71.5	chr10	100661683	100662120	437	1700017N19Rik	71.5	other	LargeLibrary	1	10	0	0	0	0	0.7236036258070759
Tmtc2+167.5	chr10	105406759	105407076	317	Tmtc2	167.5	other	LargeLibrary	1	10	0	0	0	0	1.1345900503854156
Tmtc2+165.5	chr10	105408660	105409042	382	Tmtc2	165.5	other	LargeLibrary	1	10	0	0	0	0	1.0994275742095012
E2f7+59	chr10	110804541	110805215	674	E2f7	59.0	other	LargeLibrary	1	10	0	0	0	0	1.6453121448797556
Zdhhc17+0	chr10	111009736	111010275	539	Zdhhc17	0.0	other	LargeLibrary	1	10	0	0	0	0	3.932956688083947
Bbs10-64	chr10	111233629	111234780	1151	Bbs10	-64.0	other	LargeLibrary	1	10	0	0	0	0	3.1682575261550636
Bbs10+70.5	chr10	111368892	111369688	796	Bbs10	70.5	other	LargeLibrary	1	10	0	0	0	0	0.3705752332043016
Krr1-191.5	chr10	111780787	111781212	425	Krr1	-191.5	other	LargeLibrary	1	10	0	0	0	0	1.5950869834189312
Glipr1+6.5	chr10	111995898	111997287	1389	Glipr1	6.5	other	LargeLibrary	1	10	0	0	0	0	2.5945289975415458
Glipr1-0	chr10	112002177	112002801	624	Glipr1	-0.0	other	LargeLibrary	1	10	0	0	0	0	0.3129956749216068
Cnot2-32	chr10	116613370	116613737	367	Cnot2	-32.0	other	LargeLibrary	1	10	0	0	0	0	0.4052599843889038
Cct2-18.5	chr10	117082151	117082725	574	Cct2	-18.5	other	LargeLibrary	1	10	0	0	0	0	0.4889210970919862
Frs2+15	chr10	117133220	117134037	817	Frs2	15.0	other	LargeLibrary	1	10	0	0	0	0	0.3055966560348974
Yeats4-6.5	chr10	117230815	117231548	733	Yeats4	-6.5	other	LargeLibrary	1	10	0	0	0	0	0.3117675731259544
Cpm-3.5	chr10	117625904	117626192	288	Cpm	-3.5	other	LargeLibrary	1	9	0	0	0	0	0.7681545374119518
Cpm-0	chr10	117629327	117629532	205	Cpm	-0.0	other	LargeLibrary	1	10	0	0	0	0	2.696307668387831
Cpm+30.5	chr10	117659614	117660064	450	Cpm	30.5	other	LargeLibrary	1	10	0	0	0	0	2.651060272403975
Cpm+36.5	chr10	117665753	117666065	312	Cpm	36.5	other	LargeLibrary	1	9	0	0	0	0	1.9061753063239588
Mdm2-11	chr10	117720796	117721929	1133	Mdm2	-11.0	other	LargeLibrary	1	10	0	0	0	0	2.4683284251730098
Nup107-12	chr10	117804312	117804884	572	Nup107	-12.0	other	LargeLibrary	1	10	0	0	0	0	1.0410037594325283
Rap1b+16.5	chr10	117829328	117830037	709	Rap1b	16.5	other	LargeLibrary	1	10	0	0	0	0	0.8108505821754364
Rap1b+0	chr10	117845955	117846674	719	Rap1b	0.0	other	LargeLibrary	1	10	0	0	0	0	3.610989408247179
Rap1b-21.5	chr10	117867344	117867615	271	Rap1b	-21.5	other	LargeLibrary	1	10	0	0	0	0	3.1268803227362514
Rap1b-33	chr10	117878669	117878926	257	Rap1b	-33.0	other	LargeLibrary	1	10	0	0	0	0	1.6018793598922918
Rap1b-52.5	chr10	117897884	117899018	1134	Rap1b	-52.5	other	LargeLibrary	1	10	0	0	0	0	1.8347986124974005
Rap1b-55	chr10	117900726	117900954	228	Rap1b	-55.0	other	LargeLibrary	1	9	0	0	0	0	1.5437276791828944
Rap1b-64.5	chr10	117909423	117910776	1353	Rap1b	-64.5	other	LargeLibrary	1	10	0	0	0	0	5.31493453970017
Rap1b-70.5	chr10	117916366	117916574	208	Rap1b	-70.5	other	LargeLibrary	1	7	0	0	0	0	0.3526519691958635
Rap1b-72.5	chr10	117917975	117918980	1005	Rap1b	-72.5	other	LargeLibrary	1	10	0	0	0	0	1.3150495906990751
Mdm1+31	chr10	118172470	118172810	340	Mdm1	31.0	other	LargeLibrary	1	10	0	0	0	0	4.455722270634257
Il22-31	chr10	118173887	118174017	130	Il22	-31.0	other	LargeLibrary	1	4	0	0	0	0	0.7438108640578123
Il22-26	chr10	118178700	118179352	652	Il22	-26.0	other	LargeLibrary	1	10	0	0	0	0	0.8595019070975072
Il22-16	chr10	118188731	118189107	376	Il22	-16.0	other	LargeLibrary	1	3	0	0	0	0	0.1829527950439365
Il22-10	chr10	118194936	118195310	374	Il22	-10.0	other	LargeLibrary	1	5	0	0	0	0	0.0907815032343873
Iltifb+1.5	chr10	118293555	118293665	110	Iltifb	1.5	other	LargeLibrary	1	3	0	0	0	0	0.2329374269021964
Cand1+20	chr10	119219692	119220089	397	Cand1	20.0	other	LargeLibrary	1	10	0	0	0	0	1.2568899453572138
Msrb3+16.5	chr10	120882287	120883049	762	Msrb3	16.5	other	LargeLibrary	1	10	0	0	0	0	0.3365122243070147
Msrb3+0	chr10	120898571	120899052	481	Msrb3	0.0	other	LargeLibrary	1	10	0	0	0	0	0.520077061325311
Tbc1d30+57	chr10	121293852	121294565	713	Tbc1d30	57.0	other	LargeLibrary	1	10	0	0	0	0	0.3879617423607701
Tbc1d30+40	chr10	121309470	121311135	1665	Tbc1d30	40.0	other	LargeLibrary	1	10	0	0	0	0	1.4346144212236398
Tbc1d30+35	chr10	121316215	121316695	480	Tbc1d30	35.0	other	LargeLibrary	1	10	0	0	0	0	0.7724936440886854
Tbc1d30+0	chr10	121351172	121351505	333	Tbc1d30	0.0	other	LargeLibrary	1	10	0	0	0	0	0.4591054795298778
Gns+11	chr10	121376200	121376395	195	Gns	11.0	other	LargeLibrary	1	10	0	0	0	0	1.2860938927271657
Rassf3+50.5	chr10	121425871	121426109	238	Rassf3	50.5	other	LargeLibrary	1	10	0	0	0	0	0.4483212660324481
Ppm1h-85	chr10	122593859	122593880	21	Ppm1h	-85.0	other	LargeLibrary	1	1	0	0	0	0	0.678279813365145
Ppm1h-49.5	chr10	122628975	122629379	404	Ppm1h	-49.5	other	LargeLibrary	1	9	0	0	0	0	0.6053359462746652
Ppm1h+28.5	chr10	122707320	122707512	192	Ppm1h	28.5	other	LargeLibrary	1	6	0	0	0	0	0.5376696628748084
Mon2+65	chr10	123011252	123011927	675	Mon2	65.0	other	LargeLibrary	1	10	0	0	0	0	1.4933903212534685
Tafa2+874.5	chr10	124138562	124138936	374	Tafa2	874.5	other	LargeLibrary	1	10	0	0	0	0	1.3956922314465126
Atp23-2.5	chr10	126903716	126904220	504	Atp23	-2.5	other	LargeLibrary	1	10	0	0	0	0	0.5393308316273532
Ctdsp2-0	chr10	126978423	126978897	474	Ctdsp2	-0.0	other	LargeLibrary	1	10	0	0	0	0	1.71650385642029
Marchf9-0	chr10	127059691	127060461	770	Marchf9	-0.0	other	LargeLibrary	1	10	0	0	0	0	1.5961650432068624
Os9+10	chr10	127111118	127111313	195	Os9	10.0	other	LargeLibrary	1	8	0	0	0	0	2.8682318310997736
Os9-7	chr10	127127899	127128275	376	Os9	-7.0	other	LargeLibrary	1	10	0	0	0	0	0.8233267401767993
Os9-10.5	chr10	127131567	127131958	391	Os9	-10.5	other	LargeLibrary	1	7	0	0	0	0	0.5453139673980761
Os9-14.5	chr10	127135669	127136782	1113	Os9	-14.5	other	LargeLibrary	1	10	0	0	0	0	0.9448884026662794
Os9-20.5	chr10	127141101	127141732	631	Os9	-20.5	other	LargeLibrary	1	10	0	0	0	0	0.6008070994503252
B4galnt1-0	chr10	127165134	127165814	680	B4galnt1	-0.0	other	LargeLibrary	1	10	0	0	0	0	5.374308197248494
B4galnt1+5.5	chr10	127170864	127171224	360	B4galnt1	5.5	other	LargeLibrary	1	10	0	0	0	0	2.147690041888718
Slc26a10+0	chr10	127180067	127180684	617	Slc26a10	0.0	other	LargeLibrary	1	10	0	0	0	0	0.831779904531803
Arhgef25+1.5	chr10	127188752	127189496	744	Arhgef25	1.5	other	LargeLibrary	1	10	0	0	0	0	0.6870158234948238
Pip4k2c-14.5	chr10	127225799	127226117	318	Pip4k2c	-14.5	other	LargeLibrary	1	10	0	0	0	0	0.2851817908951208
Zbtb39-3.5	chr10	127736038	127736498	460	Zbtb39	-3.5	other	LargeLibrary	1	10	0	0	0	0	1.253808769032022
Zbtb39-0	chr10	127739341	127739966	625	Zbtb39	-0.0	other	LargeLibrary	1	10	0	0	0	0	2.039414515577764
Ptges3-2	chr10	128056802	128057005	203	Ptges3	-2.0	other	LargeLibrary	1	6	0	0	0	0	2.7506620853585564
Baz2a+9	chr10	128100665	128100901	236	Baz2a	9.0	other	LargeLibrary	1	6	0	0	0	0	0.5222108504923167
Cdk2-11.5	chr10	128715718	128716707	989	Cdk2	-11.5	other	LargeLibrary	1	10	0	0	0	0	0.2826308418847473
Gdf11-0	chr10	128891239	128891992	753	Gdf11	-0.0	other	LargeLibrary	1	10	0	0	0	0	1.8996603083662535
Olfr9+1.5	chr10	128990694	128991334	640	Olfr9	1.5	other	LargeLibrary	1	10	0	0	0	0	0.7414161857548527
Olfr9+3.5	chr10	128992643	128993047	404	Olfr9	3.5	other	LargeLibrary	1	10	0	0	0	0	0.5470186162221459
Olfr763-6.5	chr10	129004193	129005028	835	Olfr763	-6.5	other	LargeLibrary	1	9	0	0	0	0	1.0461172442900006
Vmn2r84+23	chr10	130371332	130371785	453	Vmn2r84	23.0	other	LargeLibrary	1	10	0	0	0	0	0.6241964840516772
Sfi1+88	chr11	3104749	3106285	1536	Sfi1	88.0	other	LargeLibrary	1	10	0	0	0	0	1.1135796006842955
Sfi1+70	chr11	3123204	3125599	2395	Sfi1	70.0	other	LargeLibrary	1	7	0	0	0	0	0.8473055958392236
Pik3ip1-3	chr11	3327274	3327461	187	Pik3ip1	-3.0	other	LargeLibrary	1	4	0	0	0	0	1.63669460608487
Limk2+6	chr11	3403078	3403344	266	Limk2	6.0	other	LargeLibrary	1	10	0	0	0	0	4.210355182005888
Pla2g3-10.5	chr11	3477466	3477901	435	Pla2g3	-10.5	other	LargeLibrary	1	10	0	0	0	0	2.513954371791016
Pla2g3-6	chr11	3481950	3482635	685	Pla2g3	-6.0	other	LargeLibrary	1	10	0	0	0	0	3.095351290030832
Smtn+5	chr11	3535443	3535917	474	Smtn	5.0	other	LargeLibrary	1	10	0	0	0	0	2.1234494089726317
Gal3st1+15	chr11	3998167	3998588	421	Gal3st1	15.0	other	LargeLibrary	1	10	0	0	0	0	0.2312976940635172
Tbc1d10a+4	chr11	4190488	4190849	361	Tbc1d10a	4.0	other	LargeLibrary	1	10	0	0	0	0	1.929627557402677
Tbc1d10a+12.5	chr11	4198959	4199363	404	Tbc1d10a	12.5	other	LargeLibrary	1	10	0	0	0	0	2.003493004554587
Castor1-0	chr11	4218064	4218430	366	Castor1	-0.0	other	LargeLibrary	1	10	0	0	0	0	3.403981314946614
Osm-6.5	chr11	4229765	4230383	618	Osm	-6.5	other	LargeLibrary	1	10	0	0	0	0	0.614607194478167
Lif-10	chr11	4246847	4247433	586	Lif	-10.0	other	LargeLibrary	1	10	0	0	0	0	0.7921889316206716
Lif+4.5	chr11	4261289	4263148	1859	Lif	4.5	other	LargeLibrary	1	10	0	0	0	0	3.4844379033338475
Lif+11	chr11	4268555	4268828	273	Lif	11.0	other	LargeLibrary	1	10	0	0	0	0	2.864300689056132
Lif+14	chr11	4270940	4271759	819	Lif	14.0	other	LargeLibrary	1	10	0	0	0	0	1.462052754562111
Lif+15	chr11	4272594	4273023	429	Lif	15.0	other	LargeLibrary	1	10	0	0	0	0	1.3435388890955822
Lif+32	chr11	4289132	4289687	555	Lif	32.0	other	LargeLibrary	1	10	0	0	0	0	2.3103129758164744
Lif+51.5	chr11	4308020	4308910	890	Lif	51.5	other	LargeLibrary	1	10	0	0	0	0	0.3268856041534832
Lif+61.5	chr11	4318661	4319792	1131	Lif	61.5	other	LargeLibrary	1	10	0	0	0	0	2.300943794445206
Lif+79	chr11	4336363	4337068	705	Lif	79.0	other	LargeLibrary	1	10	0	0	0	0	1.988244159604229
Lif+86.5	chr11	4344015	4344332	317	Lif	86.5	other	LargeLibrary	1	20	0	0	0	10	4.38768675718512
Hormad2+73	chr11	4367787	4368093	306	Hormad2	73.0	other	LargeLibrary	1	6	0	0	0	0	2.55129729738564
Hormad2+38	chr11	4402601	4403644	1043	Hormad2	38.0	other	LargeLibrary	1	10	0	0	0	0	0.7719022822140866
Hormad2+11	chr11	4429713	4430204	491	Hormad2	11.0	other	LargeLibrary	1	10	0	0	0	0	1.9419467228978808
Hormad2-74.5	chr11	4515472	4515763	291	Hormad2	-74.5	other	LargeLibrary	1	10	0	0	0	0	2.807324205764316
Ascc2+22	chr11	4659905	4660111	206	Ascc2	22.0	other	LargeLibrary	1	7	0	0	0	0	1.159770904392508
Ascc2+23.5	chr11	4661297	4661613	316	Ascc2	23.5	other	LargeLibrary	1	10	0	0	0	0	2.506086464002131
Uqcr10+26	chr11	4677235	4678457	1222	Uqcr10	26.0	other	LargeLibrary	1	10	0	0	0	0	0.4658541245265962
Cabp7+15.5	chr11	4731187	4731687	500	Cabp7	15.5	other	LargeLibrary	1	10	0	0	0	0	0.3542319652346988
Cabp7+0	chr11	4746251	4747168	917	Cabp7	0.0	other	LargeLibrary	1	20	0	0	0	9	0.282126926344655
Thoc5+19	chr11	4914008	4914246	238	Thoc5	19.0	other	LargeLibrary	1	10	0	0	0	0	2.328737696141183
Nefh+1	chr11	4946992	4947304	312	Nefh	1.0	other	LargeLibrary	1	10	0	0	0	0	1.9993815685224028
Ap1b1+13.5	chr11	5000196	5000512	316	Ap1b1	13.5	other	LargeLibrary	1	10	0	0	0	0	1.360654586161258
Ap1b1+23	chr11	5009466	5010001	535	Ap1b1	23.0	other	LargeLibrary	1	10	0	0	0	0	2.596042236055782
Rasl10a-15	chr11	5043117	5043297	180	Rasl10a	-15.0	other	LargeLibrary	1	10	0	0	0	0	1.726528095055923
Gas2l1-0	chr11	5064818	5065776	958	Gas2l1	-0.0	other	LargeLibrary	1	10	0	0	0	0	1.870994075971921
Emid1+0.5	chr11	5151753	5152260	507	Emid1	0.5	other	LargeLibrary	1	10	0	0	0	0	1.0191623806902128
Kremen1+42	chr11	5219425	5220089	664	Kremen1	42.0	other	LargeLibrary	1	10	0	0	0	0	1.2880047728025594
Kremen1+5	chr11	5256427	5256681	254	Kremen1	5.0	other	LargeLibrary	1	10	0	0	0	0	2.012862643195364
Kremen1-27	chr11	5288411	5288940	529	Kremen1	-27.0	other	LargeLibrary	1	10	0	0	0	0	1.1814798682484515
Kremen1-33.5	chr11	5294950	5295403	453	Kremen1	-33.5	other	LargeLibrary	1	10	0	0	0	0	8.095487951825394
Znrf3+88	chr11	5356453	5356829	376	Znrf3	88.0	other	LargeLibrary	1	8	0	0	0	0	0.8452160027647686
Znrf3+61	chr11	5383555	5384274	719	Znrf3	61.0	other	LargeLibrary	1	10	0	0	0	0	0.4497102870753345
Urgcp+17	chr11	5745035	5745456	421	Urgcp	17.0	other	LargeLibrary	1	10	0	0	0	0	0.6809391351385825
Polm+3	chr11	5835138	5835337	199	Polm	3.0	other	LargeLibrary	1	10	0	0	0	0	6.347122369942484
Myl7-10	chr11	5908681	5908894	213	Myl7	-10.0	other	LargeLibrary	1	10	0	0	0	0	3.3976071179596907
A730071L15Rik-24.5	chr11	6175613	6175942	329	A730071L15Rik	-24.5	other	LargeLibrary	1	9	0	0	0	0	1.448643506125525
Myo1g-2	chr11	6522830	6523178	348	Myo1g	-2.0	other	LargeLibrary	1	10	0	0	0	0	7.880732428437698
Myo1g-5.5	chr11	6526227	6526723	496	Myo1g	-5.5	other	LargeLibrary	1	10	0	0	0	0	0.8442418783917764
Ramp3+11.5	chr11	6670015	6670288	273	Ramp3	11.5	other	LargeLibrary	1	10	0	0	0	0	0.2012865438240304
Ramp3+37	chr11	6695288	6695647	359	Ramp3	37.0	other	LargeLibrary	1	10	0	0	0	0	5.277460685157365
Gm11992-9	chr11	9039054	9039868	814	Gm11992	-9.0	other	LargeLibrary	1	10	0	0	0	0	0.4472219765429167
Sun3-11.5	chr11	9060182	9060720	538	Sun3	-11.5	other	LargeLibrary	1	10	0	0	0	0	0.2803549622316817
Upp1+3.5	chr11	9121219	9121516	297	Upp1	3.5	other	LargeLibrary	1	10	0	0	0	0	1.1417802635742504
Upp1+8.5	chr11	9126145	9127007	862	Upp1	8.5	other	LargeLibrary	1	10	0	0	0	0	1.8019027374842604
Upp1+22	chr11	9139732	9140439	707	Upp1	22.0	other	LargeLibrary	1	10	0	0	0	0	0.1820664005612148
Sec61g-29.5	chr11	16537973	16538403	430	Sec61g	-29.5	other	LargeLibrary	1	10	0	0	0	0	0.7638551006541594
Fbxo48-33.5	chr11	16917645	16918969	1324	Fbxo48	-33.5	other	LargeLibrary	1	10	0	0	0	0	1.2360826126094309
Cep68+17	chr11	20232160	20232362	202	Cep68	17.0	other	LargeLibrary	1	6	0	0	0	0	0.5937686097805402
Slc1a4-8.5	chr11	20341161	20341821	660	Slc1a4	-8.5	other	LargeLibrary	1	10	0	0	0	0	1.507149319987592
Sertad2+15	chr11	20558271	20558421	150	Sertad2	15.0	other	LargeLibrary	1	6	0	0	0	0	1.75357274144974
Aftph+60	chr11	20681375	20681667	292	Aftph	60.0	other	LargeLibrary	1	10	0	0	0	0	1.1666865514702878
Aftph-39	chr11	20780467	20780710	243	Aftph	-39.0	other	LargeLibrary	1	6	0	0	0	0	0.5226090914048444
Peli1+48.5	chr11	21139719	21139980	261	Peli1	48.5	other	LargeLibrary	1	10	0	0	0	0	3.477182107144877
Vps54-13	chr11	21226217	21226437	220	Vps54	-13.0	other	LargeLibrary	1	9	0	0	0	0	1.9529853061839488
Ugp2+56.5	chr11	21314108	21314616	508	Ugp2	56.5	other	LargeLibrary	1	10	0	0	0	0	2.3383792685630853
Ugp2-61.5	chr11	21432560	21433090	530	Ugp2	-61.5	other	LargeLibrary	1	10	0	0	0	0	0.8606349855536054
Otx1-5	chr11	22007692	22008197	505	Otx1	-5.0	other	LargeLibrary	1	10	0	0	0	0	0.391630625171491
Ehbp1+142	chr11	22200005	22200674	669	Ehbp1	142.0	other	LargeLibrary	1	10	0	0	0	0	2.113246365841077
Ehbp1+106.5	chr11	22234916	22236019	1103	Ehbp1	106.5	other	LargeLibrary	1	10	0	0	0	0	1.0672002728284078
Ehbp1+86.5	chr11	22255281	22255805	524	Ehbp1	86.5	other	LargeLibrary	1	10	0	0	0	0	1.502433883495995
Ehbp1+66	chr11	22275746	22276178	432	Ehbp1	66.0	other	LargeLibrary	1	10	0	0	0	0	1.3534560006097218
Fam161a+57.5	chr11	23064764	23065293	529	Fam161a	57.5	other	LargeLibrary	1	10	0	0	0	0	0.806693533321791
Fam161a+67.5	chr11	23074816	23075109	293	Fam161a	67.5	other	LargeLibrary	1	10	0	0	0	0	0.5904612417365743
Pus10-7.5	chr11	23657661	23658218	557	Pus10	-7.5	other	LargeLibrary	1	10	0	0	0	0	1.4268601748547511
Pex13-41	chr11	23706573	23706939	366	Pex13	-41.0	other	LargeLibrary	1	10	0	0	0	0	1.7773434016675085
Rel+16.5	chr11	23753393	23754618	1225	Rel	16.5	other	LargeLibrary	1	10	0	0	0	0	1.4213454440858635
Rel-0.5	chr11	23770816	23771474	658	Rel	-0.5	other	LargeLibrary	1	10	0	0	0	0	4.626406936897408
Rel-8	chr11	23778761	23779172	411	Rel	-8.0	other	LargeLibrary	1	10	0	0	0	0	0.9548778280599568
Rel-15.5	chr11	23786366	23786676	310	Rel	-15.5	other	LargeLibrary	1	10	0	0	0	0	2.867455738840417
Rel-49.5	chr11	23820633	23820822	189	Rel	-49.5	other	LargeLibrary	1	8	0	0	0	0	0.7962578233332007
Papolg+39	chr11	23855554	23856507	953	Papolg	39.0	other	LargeLibrary	1	10	0	0	0	0	0.606922986919604
5730522E02Rik+25.5	chr11	26184882	26185543	661	5730522E02Rik	25.5	other	LargeLibrary	1	10	0	0	0	0	2.048244427757704
Ccdc88a+20	chr11	29393679	29393980	301	Ccdc88a	20.0	other	LargeLibrary	1	10	0	0	0	0	1.867719795687321
Psme4+15	chr11	30786674	30787096	422	Psme4	15.0	other	LargeLibrary	1	10	0	0	0	0	1.0919731741421472
Stc2-1.5	chr11	31371408	31372416	1008	Stc2	-1.5	other	LargeLibrary	1	10	0	0	0	0	1.178720682171253
Stc2-3.5	chr11	31373269	31373726	457	Stc2	-3.5	other	LargeLibrary	1	10	0	0	0	0	1.003492340855121
Stc2-100	chr11	31469984	31470192	208	Stc2	-100.0	other	LargeLibrary	1	7	0	0	0	0	0.3657566758720431
Stc2-114	chr11	31483930	31484328	398	Stc2	-114.0	other	LargeLibrary	1	10	0	0	0	0	1.9107842122929009
Cpeb4-74	chr11	31798145	31798396	251	Cpeb4	-74.0	other	LargeLibrary	1	10	0	0	0	0	1.785990786485043
Cpeb4-64	chr11	31807558	31808354	796	Cpeb4	-64.0	other	LargeLibrary	1	10	0	0	0	0	4.795169883603755
Nsg2+39.5	chr11	32039759	32040100	341	Nsg2	39.5	other	LargeLibrary	1	10	0	0	0	0	0.2971178325542247
Nsg2+41	chr11	32041041	32041599	558	Nsg2	41.0	other	LargeLibrary	1	10	0	0	0	0	0.2682688940825298
Nsg2+87	chr11	32087550	32087783	233	Nsg2	87.0	other	LargeLibrary	1	10	0	0	0	0	0.517345778144118
Hbq1a+21.5	chr11	32321254	32321486	232	Hbq1a	21.5	other	LargeLibrary	1	10	0	0	0	0	0.7168354169390232
Ubtd2+12.5	chr11	32467981	32468366	385	Ubtd2	12.5	other	LargeLibrary	1	4	0	0	0	0	0.5610900979324193
Fbxw11+1.5	chr11	32643915	32644323	408	Fbxw11	1.5	other	LargeLibrary	1	10	0	0	0	0	2.190232520498971
Fbxw11+24.5	chr11	32666894	32667325	431	Fbxw11	24.5	other	LargeLibrary	1	10	0	0	0	0	0.6229873728711818
Fbxw11+37.5	chr11	32679864	32680260	396	Fbxw11	37.5	other	LargeLibrary	1	10	0	0	0	0	0.6963745525820241
Fbxw11+57.5	chr11	32699877	32700265	388	Fbxw11	57.5	other	LargeLibrary	1	10	0	0	0	0	1.9504813696204433
Fbxw11+62.5	chr11	32705084	32705490	406	Fbxw11	62.5	other	LargeLibrary	1	10	0	0	0	0	5.549191481966843
Fbxw11+90.5	chr11	32732970	32733505	535	Fbxw11	90.5	other	LargeLibrary	1	10	0	0	0	0	3.4403838022192184
Fgf18-4	chr11	33151568	33151737	169	Fgf18	-4.0	other	LargeLibrary	1	7	0	0	0	0	1.484338318985799
4930469K13Rik-31	chr11	34129253	34129506	253	4930469K13Rik	-31.0	other	LargeLibrary	1	10	0	0	0	0	2.899896842386374
Spdl1-46	chr11	34879791	34880180	389	Spdl1	-46.0	other	LargeLibrary	1	10	0	0	0	0	2.906989528545929
Spdl1-66	chr11	34899386	34899799	413	Spdl1	-66.0	other	LargeLibrary	1	10	0	0	0	0	0.8581914012302658
Slit3-93.5	chr11	35027539	35028179	640	Slit3	-93.5	other	LargeLibrary	1	10	0	0	0	0	1.8642980584546505
Ccng1-0	chr11	40755246	40755477	231	Ccng1	-0.0	other	LargeLibrary	1	10	0	0	0	0	6.0786526338450795
Ttc1-19	chr11	43766945	43767580	635	Ttc1	-19.0	other	LargeLibrary	1	10	0	0	0	0	0.8859610694751565
Il12b-241	chr11	44158911	44159292	381	Il12b	-241.0	other	LargeLibrary	1	10	0	0	0	0	2.142684317649875
Ebf1-4.5	chr11	44612609	44613130	521	Ebf1	-4.5	other	LargeLibrary	1	10	0	0	0	0	0.7708208487396918
Ebf1+81	chr11	44697807	44698410	603	Ebf1	81.0	other	LargeLibrary	1	10	0	0	0	0	0.3337804975222651
Clint1+45	chr11	45896685	45897009	324	Clint1	45.0	other	LargeLibrary	1	7	0	0	0	0	0.5327275223334599
Sox30+0.5	chr11	45980176	45980781	605	Sox30	0.5	other	LargeLibrary	1	10	0	0	0	0	0.5824957653763123
Adam19+11.5	chr11	46067160	46067552	392	Adam19	11.5	other	LargeLibrary	1	8	0	0	0	0	0.4770794606056026
Adam19+18	chr11	46073784	46074069	285	Adam19	18.0	other	LargeLibrary	1	10	0	0	0	0	3.6004506812967394
Adam19+24.5	chr11	46080416	46081025	609	Adam19	24.5	other	LargeLibrary	1	10	0	0	0	0	3.8466254287090544
Adam19+28	chr11	46083604	46084166	562	Adam19	28.0	other	LargeLibrary	1	10	0	0	0	0	8.092792977092351
Nipal4+19	chr11	46147460	46147930	470	Nipal4	19.0	other	LargeLibrary	1	10	0	0	0	0	0.2649082491353676
Nipal4+16.5	chr11	46149246	46149975	729	Nipal4	16.5	other	LargeLibrary	1	10	0	0	0	0	0.3077850497425847
Nipal4+9.5	chr11	46156952	46157243	291	Nipal4	9.5	other	LargeLibrary	1	10	0	0	0	0	1.8683192112263587
Cyfip2+28	chr11	46284550	46284723	173	Cyfip2	28.0	other	LargeLibrary	1	8	0	0	0	0	0.7157542201407361
Cyfip2+6	chr11	46306804	46307124	320	Cyfip2	6.0	other	LargeLibrary	1	10	0	0	0	0	3.991761752750233
Cyfip2+0.5	chr11	46311417	46312412	995	Cyfip2	0.5	other	LargeLibrary	1	10	0	0	0	0	2.898202876652418
Cyfip2-14	chr11	46326608	46326995	387	Cyfip2	-14.0	other	LargeLibrary	1	10	0	0	0	0	5.355850831741755
Itk+32.5	chr11	46356938	46357650	712	Itk	32.5	other	LargeLibrary	1	10	0	0	0	0	2.2750278879900065
Itk+29	chr11	46360267	46360807	540	Itk	29.0	other	LargeLibrary	1	10	0	0	0	0	2.048688881606167
Itk+26.5	chr11	46362612	46362937	325	Itk	26.5	other	LargeLibrary	1	10	0	0	0	0	3.072840975775693
Itk+15.5	chr11	46372704	46373916	1212	Itk	15.5	other	LargeLibrary	1	10	0	0	0	0	2.153188244059103
Itk+14.5	chr11	46375107	46375362	255	Itk	14.5	other	LargeLibrary	1	10	0	0	0	0	1.861402680622214
Itk+4.5	chr11	46383912	46385241	1329	Itk	4.5	other	LargeLibrary	1	10	0	0	0	0	1.0919744959055202
Itk+3	chr11	46386660	46387293	633	Itk	3.0	other	LargeLibrary	1	10	0	0	0	0	2.398308731439091
Itk+1	chr11	46388314	46388678	364	Itk	1.0	other	LargeLibrary	1	10	0	0	0	0	1.2797077871778515
Itk-0	chr11	46389435	46389888	453	Itk	-0.0	other	LargeLibrary	1	10	0	0	0	0	2.085545691611871
Fam71b-3	chr11	46393404	46393633	229	Fam71b	-3.0	other	LargeLibrary	1	5	0	0	0	0	0.8788170770874307
Fam71b+7.5	chr11	46403885	46403944	59	Fam71b	7.5	other	LargeLibrary	1	4	0	0	0	0	1.5619145563968702
Med7-5.5	chr11	46431094	46431459	365	Med7	-5.5	other	LargeLibrary	1	10	0	0	0	0	1.0476214699274884
Havcr2-7	chr11	46447231	46448527	1296	Havcr2	-7.0	other	LargeLibrary	1	10	0	0	0	0	1.597941657880177
Havcr2-2	chr11	46452667	46453458	791	Havcr2	-2.0	other	LargeLibrary	1	10	0	0	0	0	0.6370137260887532
Havcr2+7	chr11	46461510	46462285	775	Havcr2	7.0	other	LargeLibrary	1	10	0	0	0	0	3.7771072981860057
Havcr2+12	chr11	46466894	46467165	271	Havcr2	12.0	other	LargeLibrary	1	10	0	0	0	0	3.350817514824489
Dppa1+0.5	chr11	46628659	46628729	70	Dppa1	0.5	other	LargeLibrary	1	2	0	0	0	0	0.440974037286595
Dppa1-31.5	chr11	46660127	46660962	835	Dppa1	-31.5	other	LargeLibrary	1	10	0	0	0	0	0.7379009151953488
Dppa1-37	chr11	46665855	46666336	481	Dppa1	-37.0	other	LargeLibrary	1	7	0	0	0	0	0.8439567538369573
Dppa1-38.5	chr11	46667203	46668338	1135	Dppa1	-38.5	other	LargeLibrary	1	10	0	0	0	0	3.063466341646074
Timd2+15	chr11	46692232	46692361	129	Timd2	15.0	other	LargeLibrary	1	3	0	0	0	0	0.3970048490788223
Timd2+8	chr11	46698812	46699240	428	Timd2	8.0	other	LargeLibrary	1	10	0	0	0	0	1.041677082345795
Timd2+1	chr11	46705904	46706353	449	Timd2	1.0	other	LargeLibrary	1	10	0	0	0	0	1.990856095198312
Rack1-33	chr11	48767348	48767472	124	Rack1	-33.0	other	LargeLibrary	1	4	0	0	0	0	0.4029592407737782
Rack1-10	chr11	48790124	48790659	535	Rack1	-10.0	other	LargeLibrary	1	10	0	0	0	0	1.361141459349697
Trim41+0	chr11	48817004	48817406	402	Trim41	0.0	other	LargeLibrary	1	10	0	0	0	0	6.348913394560785
Trim41-2.5	chr11	48819890	48820530	640	Trim41	-2.5	other	LargeLibrary	1	10	0	0	0	0	2.854437169472492
Gm12184-0	chr11	48826275	48826986	711	Gm12184	-0.0	other	LargeLibrary	1	8	0	0	0	0	0.5328599433204081
Gm12184-11.5	chr11	48837387	48838338	951	Gm12184	-11.5	other	LargeLibrary	1	10	0	0	0	0	1.457050468761855
Irgm1+0	chr11	48871354	48872236	882	Irgm1	0.0	other	LargeLibrary	1	10	0	0	0	0	1.8032102127996013
Irgm1-11.5	chr11	48883014	48883445	431	Irgm1	-11.5	other	LargeLibrary	1	10	0	0	0	0	0.4069107821946334
Gm5431+3	chr11	48898906	48899403	497	Gm5431	3.0	other	LargeLibrary	1	9	0	0	0	0	0.4213727805492047
Gm12185-0.5	chr11	48992353	48992784	431	Gm12185	-0.5	other	LargeLibrary	1	9	0	0	0	0	0.0629482081768507
Tgtp1+0	chr11	48994098	48994532	434	Tgtp1	0.0	other	LargeLibrary	1	4	0	0	0	0	0.2792918872079345
Ifi47-2	chr11	49074216	49074763	547	Ifi47	-2.0	other	LargeLibrary	1	6	0	0	0	0	0.2367796679330655
Olfr1392+7.5	chr11	49292652	49292974	322	Olfr1392	7.5	other	LargeLibrary	1	8	0	0	0	0	0.3294364452862368
Cnot6-8	chr11	49720798	49721078	280	Cnot6	-8.0	other	LargeLibrary	1	10	0	0	0	0	1.0696531632722122
Gfpt2+17	chr11	49811098	49811653	555	Gfpt2	17.0	other	LargeLibrary	1	10	0	0	0	0	1.033116859780273
Mapk9-0	chr11	49846640	49846829	189	Mapk9	-0.0	other	LargeLibrary	1	10	0	0	0	0	6.790717631617747
Mapk9+8.5	chr11	49855065	49855454	389	Mapk9	8.5	other	LargeLibrary	1	8	0	0	0	0	0.3213064235969151
Mapk9+16	chr11	49862778	49863023	245	Mapk9	16.0	other	LargeLibrary	1	10	0	0	0	0	0.5727134110612416
Rnf130-0	chr11	50024882	50025539	657	Rnf130	-0.0	other	LargeLibrary	1	10	0	0	0	0	1.225085923165545
Tbc1d9b-52.5	chr11	50078745	50079194	449	Tbc1d9b	-52.5	other	LargeLibrary	1	9	0	0	0	0	0.8183047244859861
Mgat4b+2.5	chr11	50213089	50213264	175	Mgat4b	2.5	other	LargeLibrary	1	10	0	0	0	0	1.488333194898798
Rufy1-8.5	chr11	50439638	50440273	635	Rufy1	-8.5	other	LargeLibrary	1	10	0	0	0	0	3.478077685323863
Prop1-2.5	chr11	50955987	50956270	283	Prop1	-2.5	other	LargeLibrary	1	10	0	0	0	0	0.8588714887420842
N4bp3+6	chr11	51644460	51645005	545	N4bp3	6.0	other	LargeLibrary	1	10	0	0	0	0	0.8740789451458498
0610009B22Rik-8	chr11	51696962	51697211	249	0610009B22Rik	-8.0	other	LargeLibrary	1	7	0	0	0	0	0.7523277475603022
Sec24a+16	chr11	51747300	51747706	406	Sec24a	16.0	other	LargeLibrary	1	10	0	0	0	0	1.821665677838285
Sar1b+5.5	chr11	51769223	51769565	342	Sar1b	5.5	other	LargeLibrary	1	7	0	0	0	0	0.563599632382459
Jade2+45.5	chr11	51812086	51812491	405	Jade2	45.5	other	LargeLibrary	1	10	0	0	0	0	4.439631897918398
Jade2+24	chr11	51832648	51833898	1250	Jade2	24.0	other	LargeLibrary	1	10	0	0	0	0	2.7595134831633
Jade2+1.5	chr11	51855518	51858009	2491	Jade2	1.5	other	LargeLibrary	1	10	0	0	0	0	2.7889510815874017
Jade2-8.5	chr11	51865485	51866425	940	Jade2	-8.5	other	LargeLibrary	1	10	0	0	0	0	1.4614023194491714
Jade2-35	chr11	51892715	51892946	231	Jade2	-35.0	other	LargeLibrary	1	10	0	0	0	0	0.4008256593726992
Jade2-46.5	chr11	51904176	51904547	371	Jade2	-46.5	other	LargeLibrary	1	10	0	0	0	0	0.1824085371518072
Jade2-49	chr11	51906517	51906900	383	Jade2	-49.0	other	LargeLibrary	1	10	0	0	0	0	0.448720563437767
Cdkn2aipnl-31.5	chr11	51936133	51936326	193	Cdkn2aipnl	-31.5	other	LargeLibrary	1	10	0	0	0	0	0.3626407229283659
Cdkn2aipnl+8	chr11	51975141	51975686	545	Cdkn2aipnl	8.0	other	LargeLibrary	1	10	0	0	0	0	1.0437426729349328
Cdkl3+1.5	chr11	52005724	52005992	268	Cdkl3	1.5	other	LargeLibrary	1	5	0	0	0	0	1.3539872841522933
Cdkl3+14	chr11	52018084	52018548	464	Cdkl3	14.0	other	LargeLibrary	1	10	0	0	0	0	1.6333834723654772
Cdkl3+15	chr11	52019179	52019366	187	Cdkl3	15.0	other	LargeLibrary	1	3	0	0	0	0	0.4587361208705213
Cdkl3+42.5	chr11	52046561	52047049	488	Cdkl3	42.5	other	LargeLibrary	1	10	0	0	0	0	6.2638710104056745
Ppp2ca-44	chr11	52054268	52054803	535	Ppp2ca	-44.0	other	LargeLibrary	1	10	0	0	0	0	0.4329426351380892
Ppp2ca-22	chr11	52076422	52076679	257	Ppp2ca	-22.0	other	LargeLibrary	1	10	0	0	0	0	4.968721810005642
Tcf7+22	chr11	52260984	52262208	1224	Tcf7	22.0	other	LargeLibrary	1	10	0	0	0	0	4.639342174908158
Tcf7+17.5	chr11	52265640	52266176	536	Tcf7	17.5	other	LargeLibrary	1	10	0	0	0	0	2.703803958872108
Tcf7+14.5	chr11	52268251	52268954	703	Tcf7	14.5	other	LargeLibrary	1	10	0	0	0	0	1.469937675809832
Tcf7+10	chr11	52272798	52275012	2214	Tcf7	10.0	other	LargeLibrary	1	10	0	0	0	0	1.855005694387068
Tcf7+2	chr11	52281249	52282191	942	Tcf7	2.0	other	LargeLibrary	1	10	0	0	0	0	1.757846053185793
Tcf7-1	chr11	52284159	52284444	285	Tcf7	-1.0	other	LargeLibrary	1	10	0	0	0	0	0.6220706669519799
Tcf7-14	chr11	52297465	52297836	371	Tcf7	-14.0	other	LargeLibrary	1	10	0	0	0	0	1.7648186709094111
Tcf7-27.5	chr11	52310930	52311203	273	Tcf7	-27.5	other	LargeLibrary	1	10	0	0	0	0	0.4917039690140933
Tcf7-31	chr11	52314201	52314631	430	Tcf7	-31.0	other	LargeLibrary	1	10	0	0	0	0	0.639929335199861
Tcf7-33	chr11	52315936	52316246	310	Tcf7	-33.0	other	LargeLibrary	1	9	0	0	0	0	1.2304236865060234
Tcf7-37.5	chr11	52320545	52320862	317	Tcf7	-37.5	other	LargeLibrary	1	10	0	0	0	0	1.1780208505373084
Aff4-3.5	chr11	53347232	53347735	503	Aff4	-3.5	other	LargeLibrary	1	10	0	0	0	0	3.326176542744944
Sowaha-7	chr11	53487299	53487610	311	Sowaha	-7.0	other	LargeLibrary	1	10	0	0	0	0	0.2503366513776504
Septin8+0.5	chr11	53519582	53519930	348	Septin8	0.5	other	LargeLibrary	1	10	0	0	0	0	1.122201703493396
Kif3a+21	chr11	53588383	53588859	476	Kif3a	21.0	other	LargeLibrary	1	10	0	0	0	3	2.0467085095899997
P4ha2+5	chr11	54105116	54105367	251	P4ha2	5.0	other	LargeLibrary	1	10	0	0	0	0	1.7471949502171469
Csf2+70.5	chr11	54178499	54179252	753	Csf2	70.5	other	LargeLibrary	1	10	0	0	0	0	1.3488610565530783
Csf2+47.5	chr11	54201723	54202152	429	Csf2	47.5	other	LargeLibrary	1	10	0	0	0	0	1.3239910653937297
Csf2+33.5	chr11	54216231	54216464	233	Csf2	33.5	other	LargeLibrary	1	10	0	0	0	0	1.242346550203378
Csf2+22	chr11	54227414	54228035	621	Csf2	22.0	other	LargeLibrary	1	10	0	0	0	0	0.5025612586535357
Csf2+12.5	chr11	54237053	54237434	381	Csf2	12.5	other	LargeLibrary	1	10	0	0	0	0	1.3197732534290207
Csf2+0	chr11	54249382	54249773	391	Csf2	0.0	other	LargeLibrary	1	10	0	0	0	0	1.381800728052111
Csf2-4.5	chr11	54254255	54254586	331	Csf2	-4.5	other	LargeLibrary	1	10	0	0	0	0	1.1036470638469051
Csf2-7.5	chr11	54256805	54257279	474	Csf2	-7.5	other	LargeLibrary	1	10	0	0	0	0	0.988809412482014
Il3-0	chr11	54267365	54267658	293	Il3	-0.0	other	LargeLibrary	1	10	0	0	0	0	0.3208115795755396
Acsl6-15.5	chr11	54287920	54288392	472	Acsl6	-15.5	other	LargeLibrary	1	10	0	0	0	0	0.7221503333318884
Acsl6+0.5	chr11	54304088	54304431	343	Acsl6	0.5	other	LargeLibrary	1	10	0	0	0	0	0.3182065170770066
Acsl6+27.5	chr11	54330799	54331294	495	Acsl6	27.5	other	LargeLibrary	1	10	0	0	0	0	0.7722306484714397
Acsl6+28.5	chr11	54332317	54332617	300	Acsl6	28.5	other	LargeLibrary	1	10	0	0	0	0	2.236599958403544
Cdc42se2+38.5	chr11	54748754	54749345	591	Cdc42se2	38.5	other	LargeLibrary	1	10	0	0	0	0	4.5648874805746695
Slc36a1+2.5	chr11	55206647	55207374	727	Slc36a1	2.5	other	LargeLibrary	1	10	0	0	0	0	2.151010439734328
Nmur2-301	chr11	56341791	56342207	416	Nmur2	-301.0	other	LargeLibrary	1	10	0	0	0	0	0.6500801728400968
Larp1-43.5	chr11	57965312	57965668	356	Larp1	-43.5	other	LargeLibrary	1	5	0	0	0	0	0.4635698116060663
Cnot8+22.5	chr11	58126549	58126939	390	Cnot8	22.5	other	LargeLibrary	1	10	0	0	0	0	0.9343998552932452
Gemin5+17	chr11	58151035	58151609	574	Gemin5	17.0	other	LargeLibrary	1	10	0	0	0	0	0.5604338547573938
Mrpl22+12	chr11	58183693	58184205	512	Mrpl22	12.0	other	LargeLibrary	1	10	0	0	0	0	0.9796432628532696
Irgm2+15	chr11	58214628	58214869	241	Irgm2	15.0	other	LargeLibrary	1	10	0	0	0	0	0.4128016844952748
4930438A08Rik+8	chr11	58282430	58282982	552	4930438A08Rik	8.0	other	LargeLibrary	1	10	0	0	0	0	1.5677854067133188
Olfr313-2.5	chr11	58812136	58812859	723	Olfr313	-2.5	other	LargeLibrary	1	8	0	0	0	0	0.2591852834042006
2810021J22Rik+17	chr11	58883841	58884191	350	2810021J22Rik	17.0	other	LargeLibrary	1	10	0	0	0	0	0.4322455723155013
Zfp39+10.5	chr11	58893720	58893886	166	Zfp39	10.5	other	LargeLibrary	1	6	0	0	0	0	0.8233648796961974
Gjc2+4.5	chr11	59178375	59179319	944	Gjc2	4.5	other	LargeLibrary	1	10	0	0	0	0	0.9201336259074312
Jmjd4-37	chr11	59412906	59413275	369	Jmjd4	-37.0	other	LargeLibrary	1	10	0	0	0	0	0.3747720006721615
Nlrp3+1.5	chr11	59542226	59542966	740	Nlrp3	1.5	other	LargeLibrary	1	10	0	0	0	0	1.358567628360054
Olfr223-29	chr11	59622100	59622145	45	Olfr223	-29.0	other	LargeLibrary	1	2	0	0	0	0	0.223322701405621
Pld6+41	chr11	59746754	59746957	203	Pld6	41.0	other	LargeLibrary	1	6	0	0	0	0	0.3769128024797976
Pld6+0.5	chr11	59787281	59787678	397	Pld6	0.5	other	LargeLibrary	1	10	0	0	0	0	0.5522512240673007
Atpaf2-6.5	chr11	60424766	60425158	392	Atpaf2	-6.5	other	LargeLibrary	1	10	0	0	0	0	0.7147625569400777
Map2k3+3.5	chr11	60935377	60935572	195	Map2k3	3.5	other	LargeLibrary	1	10	0	0	0	0	6.581149836715788
Kcnj12-36.5	chr11	60986114	60986363	249	Kcnj12	-36.5	other	LargeLibrary	1	9	0	0	0	0	0.7600608404063638
Tnfrsf13b-14	chr11	61112450	61112858	408	Tnfrsf13b	-14.0	other	LargeLibrary	1	10	0	0	0	0	3.2453144838834818
Tnfrsf13b-6.5	chr11	61120122	61120449	327	Tnfrsf13b	-6.5	other	LargeLibrary	1	10	0	0	0	0	5.735151009657678
Tnfrsf13b-3.5	chr11	61122840	61123255	415	Tnfrsf13b	-3.5	other	LargeLibrary	1	10	0	0	0	0	9.2303688783003
Epn2+15.5	chr11	61563886	61564725	839	Epn2	15.5	other	LargeLibrary	1	10	0	0	0	0	4.609904058353296
Epn2+0	chr11	61579267	61579799	532	Epn2	0.0	other	LargeLibrary	1	10	0	0	0	0	1.3470067899192644
Epn2-13.5	chr11	61593072	61593313	241	Epn2	-13.5	other	LargeLibrary	1	6	0	0	0	0	1.333947714570325
Epn2-18	chr11	61597699	61598038	339	Epn2	-18.0	other	LargeLibrary	1	10	0	0	0	0	7.069131150066833
Grap-33	chr11	61620399	61620597	198	Grap	-33.0	other	LargeLibrary	1	10	0	0	0	0	1.192919386152507
Grap-8.5	chr11	61644588	61645593	1005	Grap	-8.5	other	LargeLibrary	1	10	0	0	0	0	4.188296039549007
Grap-6	chr11	61647173	61647370	197	Grap	-6.0	other	LargeLibrary	1	10	0	0	0	0	6.4217617261383975
Fam83g-8.5	chr11	61674981	61675622	641	Fam83g	-8.5	other	LargeLibrary	1	10	0	0	0	0	0.5256903312687526
Fam83g+0	chr11	61683986	61684468	482	Fam83g	0.0	other	LargeLibrary	1	10	0	0	0	0	0.7268443722712772
Slc5a10-8.5	chr11	61729304	61729479	175	Slc5a10	-8.5	other	LargeLibrary	1	5	0	0	0	0	0.298864304303982
Prpsap2+9	chr11	61753022	61753303	281	Prpsap2	9.0	other	LargeLibrary	1	10	0	0	0	0	0.3685635024471758
Akap10+9.5	chr11	61920558	61920785	227	Akap10	9.5	other	LargeLibrary	1	10	0	0	0	0	1.2479917815670838
Specc1+0	chr11	61956680	61957616	936	Specc1	0.0	other	LargeLibrary	1	10	0	0	0	0	1.6419282425417407
Specc1+95	chr11	62051180	62051823	643	Specc1	95.0	other	LargeLibrary	1	10	0	0	0	0	1.4783213796363592
Specc1+117.5	chr11	62073880	62074142	262	Specc1	117.5	other	LargeLibrary	1	10	0	0	0	0	2.7202262323002357
Adora2b-114.5	chr11	62134506	62134801	295	Adora2b	-114.5	other	LargeLibrary	1	10	0	0	0	0	1.8263327635992908
Adora2b-64	chr11	62185026	62185277	251	Adora2b	-64.0	other	LargeLibrary	1	10	0	0	0	0	3.562918157596563
Adora2b-53	chr11	62195707	62196144	437	Adora2b	-53.0	other	LargeLibrary	1	10	0	0	0	0	1.07469544556135
Ttc19+57.5	chr11	62338822	62339273	451	Ttc19	57.5	other	LargeLibrary	1	10	0	0	0	0	0.6228158919105483
Pigl-78	chr11	62380279	62380524	245	Pigl	-78.0	other	LargeLibrary	1	6	0	0	0	0	0.4752848384757023
Ncor1-8.5	chr11	62466700	62466930	230	Ncor1	-8.5	other	LargeLibrary	1	10	0	0	0	0	3.377286885051616
Zfp287+1.5	chr11	62730254	62730780	526	Zfp287	1.5	other	LargeLibrary	1	10	0	0	0	0	2.571425783223268
Pmp22+25	chr11	63153848	63154530	682	Pmp22	25.0	other	LargeLibrary	1	10	0	0	0	0	1.3946501382467735
Cox10+31	chr11	64048519	64048748	229	Cox10	31.0	other	LargeLibrary	1	10	0	0	0	0	1.1896246691306245
Map2k4+90	chr11	65697793	65698248	455	Map2k4	90.0	other	LargeLibrary	1	10	0	0	0	0	0.3643025291532906
Map2k4+62.5	chr11	65724617	65725695	1078	Map2k4	62.5	other	LargeLibrary	1	10	0	0	0	0	0.5015338559487535
Map2k4+16.5	chr11	65771505	65771790	285	Map2k4	16.5	other	LargeLibrary	1	10	0	0	0	0	1.35732605434207
Adprm+4	chr11	67048617	67049035	418	Adprm	4.0	other	LargeLibrary	1	10	0	0	0	0	5.185989701522323
Sco1+2.5	chr11	67054852	67055472	620	Sco1	2.5	other	LargeLibrary	1	10	0	0	0	0	1.2007541921544858
Gas7+25	chr11	67479624	67480711	1087	Gas7	25.0	other	LargeLibrary	1	10	0	0	0	0	1.9314899000853507
Rcvrn-117	chr11	67577684	67578746	1062	Rcvrn	-117.0	other	LargeLibrary	1	10	0	0	0	0	2.1032896759596262
Pik3r6-1.5	chr11	68501182	68501751	569	Pik3r6	-1.5	other	LargeLibrary	1	10	0	0	0	0	1.413487600998204
Mfsd6l-2	chr11	68554022	68554335	313	Mfsd6l	-2.0	other	LargeLibrary	1	10	0	0	0	0	4.894269709395611
Myh10+0.5	chr11	68691738	68691956	218	Myh10	0.5	other	LargeLibrary	1	10	0	0	0	0	5.297438776557925
Myh10+15	chr11	68706581	68707013	432	Myh10	15.0	other	LargeLibrary	1	10	0	0	0	0	1.0969058312298154
Ndel1+89	chr11	68782300	68782703	403	Ndel1	89.0	other	LargeLibrary	1	10	0	0	0	0	1.320225553655685
Ndel1-1.5	chr11	68873016	68873393	377	Ndel1	-1.5	other	LargeLibrary	1	10	0	0	0	0	0.6431927854643397
Gucy2e-29.5	chr11	69266374	69266659	285	Gucy2e	-29.5	other	LargeLibrary	1	13	0	0	0	3	2.248045108510537
Gucy2e-31	chr11	69267513	69268326	813	Gucy2e	-31.0	other	LargeLibrary	1	7	0	0	0	0	2.8268290447397297
Slc2a4-3.5	chr11	69951417	69951666	249	Slc2a4	-3.5	other	LargeLibrary	1	5	0	0	0	0	0.883409666938056
Mgl2+12	chr11	70142088	70142109	21	Mgl2	12.0	other	LargeLibrary	1	1	0	0	0	0	0.672194234496024
Bcl6b-1	chr11	70228994	70230715	1721	Bcl6b	-1.0	other	LargeLibrary	1	10	0	0	0	0	1.732945849396796
Pld2-0	chr11	70539945	70540281	336	Pld2	-0.0	other	LargeLibrary	1	10	0	0	0	0	2.5175826590846997
Mink1+23.5	chr11	70586337	70586653	316	Mink1	23.5	other	LargeLibrary	1	10	0	0	0	0	2.422918326979046
4930544D05Rik-24	chr11	70591854	70592234	380	4930544D05Rik	-24.0	other	LargeLibrary	1	10	0	0	0	0	2.104132791318272
Slc25a11-1.5	chr11	70648689	70649131	442	Slc25a11	-1.5	other	LargeLibrary	1	10	0	0	0	0	2.401109041511891
Pfn1+0	chr11	70654573	70655490	917	Pfn1	0.0	other	LargeLibrary	1	10	0	0	0	0	4.18239060155041
Kif1c+1.5	chr11	70701961	70702240	279	Kif1c	1.5	other	LargeLibrary	1	4	0	0	0	0	0.8543345669734955
Kif1c+20	chr11	70720642	70720913	271	Kif1c	20.0	other	LargeLibrary	1	10	0	0	0	0	5.55908565675324
Zfp3+10.5	chr11	70774586	70774830	244	Zfp3	10.5	other	LargeLibrary	1	10	0	0	0	0	2.8819588203735114
Scimp+15.5	chr11	70796928	70797312	384	Scimp	15.5	other	LargeLibrary	1	10	0	0	0	0	3.155638916942302
Scimp+6.5	chr11	70805914	70806360	446	Scimp	6.5	other	LargeLibrary	1	10	0	0	0	0	1.568029160551524
Pimreg+42	chr11	72083804	72084084	280	Pimreg	42.0	other	LargeLibrary	1	10	0	0	0	0	0.9116050775872584
Gm43951+26.5	chr11	72180570	72181189	619	Gm43951	26.5	other	LargeLibrary	1	10	0	0	0	0	1.0436377273585822
Spns3-28	chr11	72578229	72578797	568	Spns3	-28.0	other	LargeLibrary	1	10	0	0	0	0	1.4915613808039974
Ube2g1-12	chr11	72595038	72595548	510	Ube2g1	-12.0	other	LargeLibrary	1	10	0	0	0	0	1.0644074174030396
Ube2g1+22	chr11	72628931	72629373	442	Ube2g1	22.0	other	LargeLibrary	1	7	0	0	0	0	0.3198139452448059
Ankfy1+7	chr11	72696689	72696998	309	Ankfy1	7.0	other	LargeLibrary	1	8	0	0	0	0	1.228927040418892
Ankfy1+9.5	chr11	72699207	72699735	528	Ankfy1	9.5	other	LargeLibrary	1	10	0	0	0	0	0.4461511560358863
Ankfy1+49.5	chr11	72739233	72739827	594	Ankfy1	49.5	other	LargeLibrary	1	10	0	0	0	0	1.1191196937531347
Zzef1+44.5	chr11	72840434	72841025	591	Zzef1	44.5	other	LargeLibrary	1	10	0	0	0	0	1.253597514122824
Atp2a3-63.5	chr11	72897763	72898052	289	Atp2a3	-63.5	other	LargeLibrary	1	10	0	0	0	0	1.0441479130785438
Itgae+5	chr11	73094753	73095844	1091	Itgae	5.0	other	LargeLibrary	1	10	0	0	0	0	2.514260962644379
Itgae+18	chr11	73108163	73108805	642	Itgae	18.0	other	LargeLibrary	1	10	0	0	0	0	1.1791006457528406
Haspin+15.5	chr11	73122709	73123124	415	Haspin	15.5	other	LargeLibrary	1	10	0	0	0	0	0.2970591683919582
Haspin+7	chr11	73131086	73131335	249	Haspin	7.0	other	LargeLibrary	1	10	0	0	0	0	2.512875034356862
Trpv1-13.5	chr11	73220608	73220931	323	Trpv1	-13.5	other	LargeLibrary	1	10	0	0	0	0	1.1502485924901102
Mettl16+27	chr11	74797815	74798648	833	Mettl16	27.0	other	LargeLibrary	1	10	0	0	0	0	1.0145250602125149
Mnt-30	chr11	74800573	74801094	521	Mnt	-30.0	other	LargeLibrary	1	10	0	0	0	0	0.7112447286199605
Mnt-8	chr11	74822817	74823086	269	Mnt	-8.0	other	LargeLibrary	1	10	0	0	0	0	0.9621767627908407
Smg6-9	chr11	74916577	74917076	499	Smg6	-9.0	other	LargeLibrary	1	10	0	0	0	0	0.4889569051186704
Srr-40	chr11	74965466	74965870	404	Srr	-40.0	other	LargeLibrary	1	10	0	0	0	0	0.8273823107692022
Srr-47.5	chr11	74973196	74973881	685	Srr	-47.5	other	LargeLibrary	1	10	0	0	0	0	3.247305854467382
Hic1+15	chr11	75154248	75154479	231	Hic1	15.0	other	LargeLibrary	1	10	0	0	0	0	6.408863743252236
Hic1+0.5	chr11	75169131	75169294	163	Hic1	0.5	other	LargeLibrary	1	10	0	0	0	0	4.1328531408755795
Dph1+5	chr11	75186211	75186624	413	Dph1	5.0	other	LargeLibrary	1	10	0	0	0	0	4.334386888964898
Serpinf1+23.5	chr11	75398911	75399550	639	Serpinf1	23.5	other	LargeLibrary	1	10	0	0	0	0	0.6219889517462888
Tlcd2+6	chr11	75467749	75468214	465	Tlcd2	6.0	other	LargeLibrary	1	10	0	0	0	0	0.5176859678359038
Tlcd2+11	chr11	75472789	75473060	271	Tlcd2	11.0	other	LargeLibrary	1	10	0	0	0	0	1.4595779078711677
Rilp+0.5	chr11	75510671	75510913	242	Rilp	0.5	other	LargeLibrary	1	10	0	0	0	0	3.637751927766262
Slc43a2+9.5	chr11	75541177	75541433	256	Slc43a2	9.5	other	LargeLibrary	1	10	0	0	0	0	1.000099782016494
Myo1c-5.5	chr11	75644686	75645105	419	Myo1c	-5.5	other	LargeLibrary	1	10	0	0	0	0	0.5107535906194619
Crk+13.5	chr11	75692651	75693122	471	Crk	13.5	other	LargeLibrary	1	10	0	0	0	0	0.4123401349836665
Rph3al+59.5	chr11	75877841	75878792	951	Rph3al	59.5	other	LargeLibrary	1	10	0	0	0	0	2.4668643366104552
Rph3al-18	chr11	75956461	75956959	498	Rph3al	-18.0	other	LargeLibrary	1	10	0	0	0	0	0.8380997296534881
1700016K19Rik-19	chr11	75980693	75980958	265	1700016K19Rik	-19.0	other	LargeLibrary	1	10	0	0	0	0	0.5343368631101933
Vps53+48.5	chr11	76130370	76131040	670	Vps53	48.5	other	LargeLibrary	1	10	0	0	0	0	0.7929098822698893
Vps53+45.5	chr11	76133832	76134019	187	Vps53	45.5	other	LargeLibrary	1	7	0	0	0	0	0.8736017354205655
Vps53+44	chr11	76135714	76136121	407	Vps53	44.0	other	LargeLibrary	1	10	0	0	0	0	1.2853522121813516
Vps53+42.5	chr11	76136992	76137354	362	Vps53	42.5	other	LargeLibrary	1	2	0	0	0	0	0.7984456143267165
Vps53+41.5	chr11	76138005	76138573	568	Vps53	41.5	other	LargeLibrary	1	10	0	0	0	0	1.787821266606597
Vps53+38	chr11	76141674	76142005	331	Vps53	38.0	other	LargeLibrary	1	10	0	0	0	0	0.3635917064912685
Fam57a+9.5	chr11	76188954	76189236	282	Fam57a	9.5	other	LargeLibrary	1	10	0	0	0	0	1.58229386455413
Mrm3-9.5	chr11	76234143	76234391	248	Mrm3	-9.5	other	LargeLibrary	1	10	0	0	0	0	1.0897970599207498
Mrm3-7.5	chr11	76236186	76236560	374	Mrm3	-7.5	other	LargeLibrary	1	10	0	0	0	0	1.5188166170336408
Timm22+73	chr11	76479553	76480008	455	Timm22	73.0	other	LargeLibrary	1	10	0	0	0	0	4.0213349941842065
Gosr1-10.5	chr11	76773942	76774204	262	Gosr1	-10.5	other	LargeLibrary	1	10	0	0	0	0	3.64281672418481
Gosr1-22	chr11	76785566	76786008	442	Gosr1	-22.0	other	LargeLibrary	1	10	0	0	0	0	0.1947975244092469
Cpd+37.5	chr11	76809432	76809699	267	Cpd	37.5	other	LargeLibrary	1	10	0	0	0	0	0.6065754815003874
Cpd+1	chr11	76845605	76845878	273	Cpd	1.0	other	LargeLibrary	1	10	0	0	0	0	11.069418347912151
Blmh-8	chr11	76916596	76916803	207	Blmh	-8.0	other	LargeLibrary	1	10	0	0	0	0	1.5954540890340243
Coro6-61	chr11	77400849	77401510	661	Coro6	-61.0	other	LargeLibrary	1	10	0	0	0	0	0.6173586629233461
Coro6-46	chr11	77416429	77416743	314	Coro6	-46.0	other	LargeLibrary	1	10	0	0	0	0	0.8304659503157531
Coro6-17.5	chr11	77444957	77445284	327	Coro6	-17.5	other	LargeLibrary	1	10	0	0	0	0	0.3963658272349978
Trp53i13-16.5	chr11	77532020	77532682	662	Trp53i13	-16.5	other	LargeLibrary	1	10	0	0	0	0	2.906261631143357
Gm10277+1.5	chr11	77785970	77786274	304	Gm10277	1.5	other	LargeLibrary	1	10	0	0	0	0	0.8351031877831125
Flot2+10	chr11	78047781	78048277	496	Flot2	10.0	other	LargeLibrary	1	10	0	0	0	0	0.9335387236043364
Slc46a1-0	chr11	78465621	78466137	516	Slc46a1	-0.0	other	LargeLibrary	1	10	0	0	0	0	1.1737186245210611
Ksr1+74.5	chr11	79071666	79071912	246	Ksr1	74.5	other	LargeLibrary	1	10	0	0	0	0	2.5101492580636684
Ksr1+69.5	chr11	79076380	79076818	438	Ksr1	69.5	other	LargeLibrary	1	10	0	0	0	0	3.3891380480110582
Ksr1+58.5	chr11	79087685	79088193	508	Ksr1	58.5	other	LargeLibrary	1	10	0	0	0	0	1.107568146788704
Ksr1+52	chr11	79094123	79094502	379	Ksr1	52.0	other	LargeLibrary	1	10	0	0	0	0	0.4985835168783951
Ksr1+34.5	chr11	79111983	79112201	218	Ksr1	34.5	other	LargeLibrary	1	10	0	0	0	0	0.8962012137796694
Ksr1+23.5	chr11	79122658	79122917	259	Ksr1	23.5	other	LargeLibrary	1	10	0	0	0	0	0.3546049171559652
Ksr1+16	chr11	79130108	79130315	207	Ksr1	16.0	other	LargeLibrary	1	10	0	0	0	0	8.482073238009226
Ksr1+14.5	chr11	79131964	79132350	386	Ksr1	14.5	other	LargeLibrary	1	10	0	0	0	0	2.651117294712693
Ksr1-0	chr11	79146388	79146631	243	Ksr1	-0.0	other	LargeLibrary	1	10	0	0	0	0	2.3373974491891008
Ksr1-4	chr11	79150127	79150327	200	Ksr1	-4.0	other	LargeLibrary	1	4	0	0	0	0	1.6706326994396703
Ksr1-51	chr11	79197262	79197717	455	Ksr1	-51.0	other	LargeLibrary	1	10	0	0	0	0	2.895895364660102
Omg+19	chr11	79484242	79485936	1694	Omg	19.0	other	LargeLibrary	1	10	0	0	0	0	1.0764763330535254
Rab11fip4+22.5	chr11	79613758	79614110	352	Rab11fip4	22.5	other	LargeLibrary	1	10	0	0	0	0	3.042200137726227
Utp6+60.5	chr11	79901647	79902080	433	Utp6	60.5	other	LargeLibrary	1	10	0	0	0	0	1.786969166306868
Crlf3+26	chr11	80054762	80055174	412	Crlf3	26.0	other	LargeLibrary	1	10	0	0	0	0	1.5965249238234585
Crlf3+20	chr11	80060284	80061196	912	Crlf3	20.0	other	LargeLibrary	1	10	0	0	0	0	0.6881035042735385
Adap2-3	chr11	80150799	80151289	490	Adap2	-3.0	other	LargeLibrary	1	10	0	0	0	0	1.0255703973672743
Rnf135+0	chr11	80183495	80184099	604	Rnf135	0.0	other	LargeLibrary	1	10	0	0	0	0	0.7567956363789076
Rhot1+34	chr11	80242865	80243047	182	Rhot1	34.0	other	LargeLibrary	1	6	0	0	0	0	0.5371572127619558
Cdk5r1-0	chr11	80476690	80477130	440	Cdk5r1	-0.0	other	LargeLibrary	1	10	0	0	0	0	2.2247245629188783
Cdk5r1+20	chr11	80496785	80496976	191	Cdk5r1	20.0	other	LargeLibrary	1	10	0	0	0	0	2.767429470413131
Cdk5r1+76.5	chr11	80553211	80554483	1272	Cdk5r1	76.5	other	LargeLibrary	1	10	0	0	0	0	2.763228225306044
Myo1d-0	chr11	80779697	80780249	552	Myo1d	-0.0	other	LargeLibrary	1	10	0	0	0	0	2.550072028159284
5530401A14Rik-121.5	chr11	81739073	81739355	282	5530401A14Rik	-121.5	other	LargeLibrary	1	10	0	0	0	0	0.5833866750428027
Asic2+44.5	chr11	81923194	81923927	733	Asic2	44.5	other	LargeLibrary	1	10	0	0	0	0	2.111503891989659
Rffl+3.5	chr11	82867400	82867632	232	Rffl	3.5	other	LargeLibrary	1	10	0	0	0	0	0.7254241619109175
Slfn8-0	chr11	83020326	83020976	650	Slfn8	-0.0	other	LargeLibrary	1	10	0	0	0	0	0.5571767068462747
Slfn2-21	chr11	83043886	83044228	342	Slfn2	-21.0	other	LargeLibrary	1	10	0	0	0	0	2.9703225610826913
Slfn2+2	chr11	83066767	83067401	634	Slfn2	2.0	other	LargeLibrary	1	10	0	0	0	0	1.2305654608628924
Slfn1+2.5	chr11	83119077	83119657	580	Slfn1	2.5	other	LargeLibrary	1	10	0	0	0	0	2.367913815462249
Pex12-30	chr11	83332748	83333003	255	Pex12	-30.0	other	LargeLibrary	1	10	0	0	0	0	2.566047071538105
Ccl3-0.5	chr11	83649369	83649799	430	Ccl3	-0.5	other	LargeLibrary	1	10	0	0	0	0	1.3372817102356815
Ccl3-4.5	chr11	83653860	83654079	219	Ccl3	-4.5	other	LargeLibrary	1	8	0	0	0	0	0.711828431441342
Ccl4-0	chr11	83662324	83662665	341	Ccl4	-0.0	other	LargeLibrary	1	10	0	0	0	0	1.1953114115479548
Ccl4+3.5	chr11	83665870	83666109	239	Ccl4	3.5	other	LargeLibrary	1	6	0	0	0	0	0.534850702967149
Wfdc17-12	chr11	83692037	83692751	714	Wfdc17	-12.0	other	LargeLibrary	1	10	0	0	0	0	0.3853271381038687
Hnf1b-27.5	chr11	83822466	83822487	21	Hnf1b	-27.5	other	LargeLibrary	1	1	0	0	0	0	0.641457316524025
Dusp14+26	chr11	84042904	84043628	724	Dusp14	26.0	other	LargeLibrary	1	10	0	0	0	0	5.178338429655971
Dusp14-5	chr11	84074242	84074554	312	Dusp14	-5.0	other	LargeLibrary	1	9	0	0	0	0	0.4566664594813479
Gm11437+13.5	chr11	84153670	84154065	395	Gm11437	13.5	other	LargeLibrary	1	10	0	0	0	0	0.8985096408751655
Gm11437-0.5	chr11	84167801	84168091	290	Gm11437	-0.5	other	LargeLibrary	1	10	0	0	0	0	0.8457787853662804
Pigw-15.5	chr11	84895707	84896071	364	Pigw	-15.5	other	LargeLibrary	1	10	0	0	0	0	0.3930605190483944
Appbp2-15.5	chr11	85250465	85250785	320	Appbp2	-15.5	other	LargeLibrary	1	10	0	0	0	0	0.8671864457063304
Bcas3+25	chr11	85377975	85378266	291	Bcas3	25.0	other	LargeLibrary	1	5	0	0	0	0	0.3535361256322206
Bcas3+26	chr11	85379131	85379354	223	Bcas3	26.0	other	LargeLibrary	1	7	0	0	0	0	0.6260056291226862
Bcas3+54.5	chr11	85407717	85408108	391	Bcas3	54.5	other	LargeLibrary	1	10	0	0	0	0	5.9921568260850835
Bcas3+83.5	chr11	85436484	85436942	458	Bcas3	83.5	other	LargeLibrary	1	10	0	0	0	0	0.4683017615249419
Tbx2-70	chr11	85762108	85762870	762	Tbx2	-70.0	other	LargeLibrary	1	10	0	0	0	0	0.8496551178804825
Med13-12.5	chr11	86369759	86370114	355	Med13	-12.5	other	LargeLibrary	1	10	0	0	0	0	1.1715884933369485
Med13-31.5	chr11	86388936	86389169	233	Med13	-31.5	other	LargeLibrary	1	10	0	0	0	0	3.150901897902677
Rnft1-57.5	chr11	86426895	86427084	189	Rnft1	-57.5	other	LargeLibrary	1	4	0	0	0	0	0.6078242003331642
Rnft1+22	chr11	86506551	86507162	611	Rnft1	22.0	other	LargeLibrary	1	10	0	0	0	0	2.3618768034001327
Rps6kb1+14	chr11	86530920	86531201	281	Rps6kb1	14.0	other	LargeLibrary	1	6	0	0	0	0	0.9015059498470884
Vmp1+2.5	chr11	86681234	86681661	427	Vmp1	2.5	other	LargeLibrary	1	9	0	0	0	0	1.0299775314596047
Ptrh2+7.5	chr11	86691503	86691754	251	Ptrh2	7.5	other	LargeLibrary	1	10	0	0	0	0	1.179477632970943
Ptrh2+20	chr11	86703890	86704250	360	Ptrh2	20.0	other	LargeLibrary	1	10	0	0	0	0	3.903858288283293
Cltc+12	chr11	86745523	86745951	428	Cltc	12.0	other	LargeLibrary	1	10	0	0	0	0	1.102728953123425
Dhx40-3	chr11	86810623	86810901	278	Dhx40	-3.0	other	LargeLibrary	1	6	0	0	0	0	0.3847896034779405
Dhx40-3.5	chr11	86811398	86811725	327	Dhx40	-3.5	other	LargeLibrary	1	9	0	0	0	0	0.4352004800479791
Dhx40-49	chr11	86856475	86856698	223	Dhx40	-49.0	other	LargeLibrary	1	10	0	0	0	0	0.8854647757154221
Ypel2+34.5	chr11	86958941	86959139	198	Ypel2	34.5	other	LargeLibrary	1	10	0	0	0	0	0.6915104374798071
Ppm1e+104.5	chr11	87254291	87255059	768	Ppm1e	104.5	other	LargeLibrary	1	10	0	0	0	0	0.6595677407047026
Rad51c+13	chr11	87391351	87392085	734	Rad51c	13.0	other	LargeLibrary	1	9	0	0	0	0	0.1937492432688769
Tex14+78.5	chr11	87483170	87483847	677	Tex14	78.5	other	LargeLibrary	1	7	0	0	0	0	2.3438529869642397
Septin4+11.5	chr11	87578333	87578652	319	Septin4	11.5	other	LargeLibrary	1	10	0	0	0	0	1.1468768568191938
Rnf43+16.5	chr11	87678692	87679194	502	Rnf43	16.5	other	LargeLibrary	1	10	0	0	0	0	1.6831479839830572
Supt4a-26	chr11	87711171	87711535	364	Supt4a	-26.0	other	LargeLibrary	1	10	0	0	0	0	0.2515426449742804
Supt4a+7.5	chr11	87745009	87745278	269	Supt4a	7.5	other	LargeLibrary	1	10	0	0	0	0	4.609427093055816
Tspoap1-11	chr11	87749279	87749796	517	Tspoap1	-11.0	other	LargeLibrary	1	10	0	0	0	0	10.428170450694829
Mpo-10.5	chr11	87782811	87783095	284	Mpo	-10.5	other	LargeLibrary	1	10	0	0	0	0	0.5935527263978606
Vezf1-0	chr11	88067947	88069221	1274	Vezf1	-0.0	other	LargeLibrary	1	10	0	0	0	0	1.960559611110203
Cuedc1-6	chr11	88091900	88092223	323	Cuedc1	-6.0	other	LargeLibrary	1	10	0	0	0	0	2.287627427339479
Trim25+25	chr11	89024269	89024573	304	Trim25	25.0	other	LargeLibrary	1	10	0	0	0	0	0.5268688493800469
Mmd-0	chr11	90249130	90249405	275	Mmd	-0.0	other	LargeLibrary	1	10	0	0	0	0	6.679599278899538
Mmd+5	chr11	90254217	90254672	455	Mmd	5.0	other	LargeLibrary	1	10	0	0	0	0	1.352976351343522
Nme1-13	chr11	93981143	93981589	446	Nme1	-13.0	other	LargeLibrary	1	10	0	0	0	0	3.297296855474709
Tob1-97.5	chr11	94113749	94114240	491	Tob1	-97.5	other	LargeLibrary	1	10	0	0	0	0	0.8438483989696275
Tob1-90	chr11	94121036	94121756	720	Tob1	-90.0	other	LargeLibrary	1	10	0	0	0	0	2.9015619513693496
Ankrd40+17	chr11	94344246	94344945	699	Ankrd40	17.0	other	LargeLibrary	1	10	0	0	0	0	0.8938527976109517
Abcc3-20	chr11	94412723	94413408	685	Abcc3	-20.0	other	LargeLibrary	1	10	0	0	0	0	0.5323236700968207
Cacna1g-0	chr11	94474318	94474666	348	Cacna1g	-0.0	other	LargeLibrary	1	10	0	0	0	0	2.6627220163619283
Mycbpap+0.5	chr11	94521259	94521590	331	Mycbpap	0.5	other	LargeLibrary	1	10	0	0	0	0	0.3190369866964059
Itga3-6	chr11	95082843	95083196	353	Itga3	-6.0	other	LargeLibrary	1	10	0	0	0	0	7.916952370982673
Dlx4-0	chr11	95145993	95146324	331	Dlx4	-0.0	other	LargeLibrary	1	10	0	0	0	0	0.4067970238000825
Tac4+18	chr11	95279358	95280113	755	Tac4	18.0	other	LargeLibrary	1	10	0	0	0	0	1.488566917290952
Kat7-8.5	chr11	95318144	95319067	923	Kat7	-8.5	other	LargeLibrary	1	10	0	0	0	0	1.2607469229137878
Spop+22.5	chr11	95436173	95436513	340	Spop	22.5	other	LargeLibrary	1	10	0	0	0	0	1.001904248954776
Zfp652+35.5	chr11	95748209	95748704	495	Zfp652	35.5	other	LargeLibrary	1	10	0	0	0	0	2.677086749057336
Phospho1-46.5	chr11	95777669	95778022	353	Phospho1	-46.5	other	LargeLibrary	1	10	0	0	0	0	0.9787691546842656
Phospho1-0	chr11	95824356	95824511	155	Phospho1	-0.0	other	LargeLibrary	1	10	0	0	0	0	3.120973408462599
Abi3+2	chr11	95840200	95840425	225	Abi3	2.0	other	LargeLibrary	1	8	0	0	0	0	0.5481081555110796
Abi3-16.5	chr11	95858710	95858916	206	Abi3	-16.5	other	LargeLibrary	1	10	0	0	0	0	11.265446995275273
Skap1-20	chr11	96444138	96444502	364	Skap1	-20.0	other	LargeLibrary	1	10	0	0	0	0	1.0805163853063102
Snx11+98.5	chr11	96678822	96679672	850	Snx11	98.5	other	LargeLibrary	1	10	0	0	0	0	0.4156038905134819
Snx11+30	chr11	96747683	96747999	316	Snx11	30.0	other	LargeLibrary	1	9	0	0	0	0	0.4660544331642349
Copz2+11	chr11	96859561	96860819	1258	Copz2	11.0	other	LargeLibrary	1	10	0	0	0	0	1.4324648903242023
Sp6+5.5	chr11	97018335	97019031	696	Sp6	5.5	other	LargeLibrary	1	10	0	0	0	0	0.7745904556817635
Tbx21+31.5	chr11	97083022	97084032	1010	Tbx21	31.5	other	LargeLibrary	1	10	0	0	0	2	2.327242606764358
Tbx21+5.5	chr11	97109792	97110042	250	Tbx21	5.5	other	LargeLibrary	1	10	0	0	0	4	0.7462820774347279
Tbx21+2.5	chr11	97112757	97113044	287	Tbx21	2.5	other	LargeLibrary	1	10	0	0	0	4	0.9402033708387868
Tbx21-0	chr11	97114640	97116027	1387	Tbx21	-0.0	other	LargeLibrary	1	10	0	0	0	2	1.102695303129145
Tbx21-4.5	chr11	97119459	97119827	368	Tbx21	-4.5	other	LargeLibrary	1	10	0	0	0	8	0.6750681429742729
Tbx21-11.5	chr11	97126880	97127334	454	Tbx21	-11.5	other	LargeLibrary	1	10	0	0	0	3	7.09651545797954
Tbkbp1-8	chr11	97159150	97159466	316	Tbkbp1	-8.0	other	LargeLibrary	1	10	0	0	0	8	2.0050722615552483
Kpnb1-0.5	chr11	97188003	97188309	306	Kpnb1	-0.5	other	LargeLibrary	1	10	0	0	0	0	14.58101121424362
Mrpl45+6	chr11	97321525	97322709	1184	Mrpl45	6.0	other	LargeLibrary	1	7	0	0	0	0	0.28409653539571
Mllt6-12	chr11	97651372	97651768	396	Mllt6	-12.0	other	LargeLibrary	1	8	0	0	0	0	0.4041563307388331
Pip4k2b+16	chr11	97728416	97728689	273	Pip4k2b	16.0	other	LargeLibrary	1	10	0	0	0	0	4.15361751109498
B230217C12Rik+10	chr11	97850681	97851138	457	B230217C12Rik	10.0	other	LargeLibrary	1	10	0	0	0	0	0.5246176039608087
Fbxo47-22	chr11	97905652	97906364	712	Fbxo47	-22.0	other	LargeLibrary	1	10	0	0	0	0	2.578523287211241
Plxdc1+40.5	chr11	97945907	97946257	350	Plxdc1	40.5	other	LargeLibrary	1	8	0	0	0	0	0.1940586101085705
Cacnb1+0.5	chr11	98022410	98022989	579	Cacnb1	0.5	other	LargeLibrary	1	10	0	0	0	0	0.644518874305796
Stac2-33.5	chr11	98086714	98087138	424	Stac2	-33.5	other	LargeLibrary	1	10	0	0	0	0	0.7854120522942647
Cdk12+56	chr11	98258986	98259329	343	Cdk12	56.0	other	LargeLibrary	1	10	0	0	0	0	0.4583710273289761
Neurod2+2	chr11	98327333	98328542	1209	Neurod2	2.0	other	LargeLibrary	1	10	0	0	0	0	0.494989489261988
Grb7+31	chr11	98477361	98477866	505	Grb7	31.0	other	LargeLibrary	1	10	0	0	0	0	1.5712768878848755
Ikzf3+33	chr11	98512981	98513975	994	Ikzf3	33.0	other	LargeLibrary	1	10	0	0	0	0	1.2216300174090944
Lrrc3c-0.5	chr11	98597454	98597761	307	Lrrc3c	-0.5	other	LargeLibrary	1	10	0	0	0	0	0.6576947685065543
Csf3+8	chr11	98709313	98709637	324	Csf3	8.0	other	LargeLibrary	1	10	0	0	0	0	1.1463185699073588
Nr1d1-0.5	chr11	98775426	98775961	535	Nr1d1	-0.5	other	LargeLibrary	1	10	0	0	0	0	4.173864907810094
Rapgefl1+0	chr11	98836682	98837062	380	Rapgefl1	0.0	other	LargeLibrary	1	10	0	0	0	0	1.6793682524413462
Wipf2-5.5	chr11	98858186	98858463	277	Wipf2	-5.5	other	LargeLibrary	1	8	0	0	0	0	0.6832448000394992
Wipf2+3	chr11	98866543	98866698	155	Wipf2	3.0	other	LargeLibrary	1	5	0	0	0	0	0.8865448976742722
Rara-2.5	chr11	98924874	98925426	552	Rara	-2.5	other	LargeLibrary	1	10	0	0	0	0	0.8020873042412268
Rara+5.5	chr11	98933328	98933511	183	Rara	5.5	other	LargeLibrary	1	10	0	0	0	0	3.0716415232591503
Rara+10	chr11	98937518	98938084	566	Rara	10.0	other	LargeLibrary	1	10	0	0	0	0	4.233254854617842
Rara+11.5	chr11	98939166	98939682	516	Rara	11.5	other	LargeLibrary	1	10	0	0	0	0	3.03828668691154
Rara+14.5	chr11	98941905	98942541	636	Rara	14.5	other	LargeLibrary	1	10	0	0	0	0	5.905764505024473
Rara+16	chr11	98943459	98944330	871	Rara	16.0	other	LargeLibrary	1	10	0	0	0	0	3.881525104840133
Gjd3+13	chr11	98969856	98970236	380	Gjd3	13.0	other	LargeLibrary	1	10	0	0	0	0	1.05927067377398
Gjd3-11.5	chr11	98994340	98994492	152	Gjd3	-11.5	other	LargeLibrary	1	6	0	0	0	0	1.6404341210304658
Tns4-17	chr11	99106405	99106686	281	Tns4	-17.0	other	LargeLibrary	1	10	0	0	0	0	0.7328100227703997
Ccr7-16	chr11	99170914	99171213	299	Ccr7	-16.0	other	LargeLibrary	1	10	0	0	0	0	5.505499302948013
Smarce1+27	chr11	99203989	99204321	332	Smarce1	27.0	other	LargeLibrary	1	10	0	0	0	0	1.436692882222904
Jup-0	chr11	100397817	100397991	174	Jup	-0.0	other	LargeLibrary	1	10	0	0	0	0	4.14837132881783
P3h4+5.5	chr11	100408309	100409878	1569	P3h4	5.5	other	LargeLibrary	1	10	0	0	0	0	3.024297456676042
P3h4+0.5	chr11	100414402	100414780	378	P3h4	0.5	other	LargeLibrary	1	10	0	0	0	0	0.7014083802279961
Ghdc-19	chr11	100789614	100790176	562	Ghdc	-19.0	other	LargeLibrary	1	10	0	0	0	3	2.37426069444909
Stat5b+32	chr11	100818516	100819223	707	Stat5b	32.0	other	LargeLibrary	1	10	0	0	0	3	2.117435135575883
Stat5b+26	chr11	100824094	100824702	608	Stat5b	26.0	other	LargeLibrary	1	10	0	0	0	3	3.3196994730273532
Stat5b+24.5	chr11	100826275	100826547	272	Stat5b	24.5	other	LargeLibrary	1	10	0	0	0	6	1.3293236064906604
Stat5b+19	chr11	100831269	100831682	413	Stat5b	19.0	other	LargeLibrary	1	10	0	0	0	3	0.631823055803756
Stat5b+17	chr11	100833444	100833733	289	Stat5b	17.0	other	LargeLibrary	1	10	0	0	0	3	0.9317579508853496
Stat5b+8.5	chr11	100842018	100842344	326	Stat5b	8.5	other	LargeLibrary	1	10	0	0	0	7	2.356931726041509
Stat5b+7	chr11	100843257	100843578	321	Stat5b	7.0	other	LargeLibrary	1	6	0	0	0	0	1.0920535740234831
Stat5b+6	chr11	100844259	100844961	702	Stat5b	6.0	other	LargeLibrary	1	10	0	0	0	7	2.845419087601336
Stat5b+0	chr11	100850320	100851322	1002	Stat5b	0.0	other	LargeLibrary	1	10	0	0	0	1	1.972602887202516
Stat5b-1.5	chr11	100852338	100853182	844	Stat5b	-1.5	other	LargeLibrary	1	10	0	0	0	1	2.4283735776204773
Stat5a+28	chr11	100887322	100887976	654	Stat5a	28.0	other	LargeLibrary	1	10	0	0	0	3	1.1431242960334456
Stat3+34.5	chr11	100904983	100905552	569	Stat3	34.5	other	LargeLibrary	1	10	0	0	0	6	1.235500617514082
Stat3+26.5	chr11	100912840	100913030	190	Stat3	26.5	other	LargeLibrary	1	10	0	0	0	3	3.164983510434402
Stat3+18	chr11	100921158	100921867	709	Stat3	18.0	other	LargeLibrary	1	10	0	0	0	3	5.471262906025587
Stat3+8	chr11	100931522	100931848	326	Stat3	8.0	other	LargeLibrary	1	10	0	0	0	6	1.4463502430905766
Stat3+5	chr11	100933901	100934455	554	Stat3	5.0	other	LargeLibrary	1	10	0	0	0	4	0.6648706676554038
Stat3-0	chr11	100939442	100939753	311	Stat3	-0.0	other	LargeLibrary	1	10	0	0	0	2	10.177068156554755
Stat3-13	chr11	100952029	100952527	498	Stat3	-13.0	other	LargeLibrary	1	10	0	0	0	8	0.8629963588550066
Psme3-7	chr11	101309341	101309518	177	Psme3	-7.0	other	LargeLibrary	1	4	0	0	0	0	0.4907891008846382
Hrob-3.5	chr11	102245051	102245359	308	Hrob	-3.5	other	LargeLibrary	1	10	0	0	0	0	4.090808753022062
Tmub2-7.5	chr11	102276514	102277591	1077	Tmub2	-7.5	other	LargeLibrary	1	10	0	0	0	0	1.8803957372994256
Rundc3a-8.5	chr11	102384297	102384786	489	Rundc3a	-8.5	other	LargeLibrary	1	10	0	0	0	0	0.936306423497642
Grn+8	chr11	102437728	102438514	786	Grn	8.0	other	LargeLibrary	1	10	0	0	0	0	0.4319495091969645
Fam171a2+0	chr11	102447070	102447905	835	Fam171a2	0.0	other	LargeLibrary	1	10	0	0	0	0	1.4358427194958392
Fam171a2-8.5	chr11	102455830	102456292	462	Fam171a2	-8.5	other	LargeLibrary	1	10	0	0	0	0	1.6827412421628876
Meioc+11.5	chr11	102674964	102675686	722	Meioc	11.5	other	LargeLibrary	1	10	0	0	0	0	0.7824878414462628
Adam11+1	chr11	102762182	102762519	337	Adam11	1.0	other	LargeLibrary	1	10	0	0	0	0	0.3405336972276645
Map3k14+21	chr11	103246448	103247081	633	Map3k14	21.0	other	LargeLibrary	1	10	0	0	0	0	1.049137915952665
Map3k14+9	chr11	103258134	103258616	482	Map3k14	9.0	other	LargeLibrary	1	10	0	0	0	0	0.8888906435748979
Map3k14+5	chr11	103262405	103262665	260	Map3k14	5.0	other	LargeLibrary	1	10	0	0	0	0	4.656853577977664
Map3k14+2.5	chr11	103264574	103264948	374	Map3k14	2.5	other	LargeLibrary	1	10	0	0	0	0	1.627590556831798
Map3k14-0	chr11	103267530	103267715	185	Map3k14	-0.0	other	LargeLibrary	1	10	0	0	0	0	10.598304075143933
Map3k14-28	chr11	103295114	103295561	447	Map3k14	-28.0	other	LargeLibrary	1	10	0	0	0	0	0.4117150777036035
Map3k14-33.5	chr11	103301095	103301294	199	Map3k14	-33.5	other	LargeLibrary	1	8	0	0	0	0	0.6679683044381757
Map3k14-44.5	chr11	103311981	103312449	468	Map3k14	-44.5	other	LargeLibrary	1	10	0	0	0	0	1.261523943337178
Map3k14-46.5	chr11	103313644	103313935	291	Map3k14	-46.5	other	LargeLibrary	1	6	0	0	0	0	0.4300180827682948
Arhgap27-20	chr11	103383638	103383877	239	Arhgap27	-20.0	other	LargeLibrary	1	10	0	0	0	0	6.773011646344526
Plekhm1+18.5	chr11	103393568	103394297	729	Plekhm1	18.5	other	LargeLibrary	1	10	0	0	0	0	0.6375721621878379
Wnt9b+16.5	chr11	103733112	103733552	440	Wnt9b	16.5	other	LargeLibrary	1	10	0	0	0	0	0.4612644688327923
Arf2-2.5	chr11	103964059	103964375	316	Arf2	-2.5	other	LargeLibrary	1	10	0	0	0	0	4.6003354560316305
Arf2+12.5	chr11	103979242	103979407	165	Arf2	12.5	other	LargeLibrary	1	8	0	0	0	0	0.1901463868274676
Crhr1-76.5	chr11	104056034	104056553	519	Crhr1	-76.5	other	LargeLibrary	1	10	0	0	0	0	0.6160436347267245
Kansl1+71	chr11	104397329	104397951	622	Kansl1	71.0	other	LargeLibrary	1	9	0	0	0	0	0.0951431410363798
Cdc27+38.5	chr11	104512124	104512683	559	Cdc27	38.5	other	LargeLibrary	1	10	0	0	0	0	0.3083144038667974
Cdc27+12	chr11	104538205	104538677	472	Cdc27	12.0	other	LargeLibrary	1	5	0	0	0	0	0.3365109808723919
Gm11639+6.5	chr11	104692240	104692612	372	Gm11639	6.5	other	LargeLibrary	1	9	0	0	0	0	0.2757173908418058
Cyb561+9	chr11	105944244	105944509	265	Cyb561	9.0	other	LargeLibrary	1	10	0	0	0	0	0.8464660624256221
Limd2-5	chr11	106165449	106165975	526	Limd2	-5.0	other	LargeLibrary	1	10	0	0	0	0	0.5893637160716603
Limd2-14.5	chr11	106175182	106175510	328	Limd2	-14.5	other	LargeLibrary	1	6	0	0	0	0	0.9823168899823213
Limd2-17.5	chr11	106178200	106178784	584	Limd2	-17.5	other	LargeLibrary	1	10	0	0	0	0	1.0188440439684252
Gh-4	chr11	106305576	106305808	232	Gh	-4.0	other	LargeLibrary	1	10	0	0	0	0	0.3308776111828172
Icam2-28.5	chr11	106416398	106416625	227	Icam2	-28.5	other	LargeLibrary	1	10	0	0	0	0	0.7193536316747468
Icam2-30.5	chr11	106418691	106419941	1250	Icam2	-30.5	other	LargeLibrary	1	10	0	0	0	0	0.7234994927842661
Ern1+12.5	chr11	106475360	106475982	622	Ern1	12.5	other	LargeLibrary	1	10	0	0	0	0	4.476424806962372
Pecam1+62	chr11	106688401	106688684	283	Pecam1	62.0	other	LargeLibrary	1	10	0	0	0	0	1.124188482948271
Polg2+0	chr11	106779468	106779830	362	Polg2	0.0	other	LargeLibrary	1	10	0	0	0	0	7.630547979860138
Smurf2-38	chr11	106958443	106958862	419	Smurf2	-38.0	other	LargeLibrary	1	10	0	0	0	0	0.6749302747639897
1810010H24Rik+28.5	chr11	107054200	107054567	367	1810010H24Rik	28.5	other	LargeLibrary	1	10	0	0	0	0	1.0258103490779076
Nol11-98	chr11	107287379	107287685	306	Nol11	-98.0	other	LargeLibrary	1	10	0	0	0	0	0.6351813779918676
Helz+26	chr11	107573593	107574122	529	Helz	26.0	other	LargeLibrary	1	10	0	0	0	0	0.8499308135867043
Apoh-94.5	chr11	108248452	108249088	636	Apoh	-94.5	other	LargeLibrary	1	10	0	0	0	0	0.9384265739713264
Prkca-0	chr11	108343878	108344187	309	Prkca	-0.0	other	LargeLibrary	1	10	0	0	0	0	2.357102456294475
Axin2+32	chr11	108952229	108952658	429	Axin2	32.0	other	LargeLibrary	1	10	0	0	0	0	1.2111823314327936
Rgs9+35	chr11	109262963	109263183	220	Rgs9	35.0	other	LargeLibrary	1	9	0	0	0	0	0.3856294354768887
Rgs9-18.5	chr11	109316253	109317193	940	Rgs9	-18.5	other	LargeLibrary	1	10	0	0	0	0	1.0133805788876291
Rgs9-30	chr11	109327841	109328065	224	Rgs9	-30.0	other	LargeLibrary	1	10	0	0	0	0	0.932438035883181
Gna13-5.5	chr11	109356917	109357234	317	Gna13	-5.5	other	LargeLibrary	1	10	0	0	0	0	0.6901128292677485
Gna13+6.5	chr11	109369061	109369330	269	Gna13	6.5	other	LargeLibrary	1	10	0	0	0	0	4.004670410550104
Gna13+8.5	chr11	109371088	109371529	441	Gna13	8.5	other	LargeLibrary	1	10	0	0	0	0	3.4859760421423465
Amz2+12	chr11	109437920	109438170	250	Amz2	12.0	other	LargeLibrary	1	6	0	0	0	0	0.9996897345689836
Slc16a6-6.5	chr11	109479929	109480180	251	Slc16a6	-6.5	other	LargeLibrary	1	10	0	0	0	0	0.8060284897678065
Wipi1+42	chr11	109569364	109570354	990	Wipi1	42.0	other	LargeLibrary	1	10	0	0	0	0	0.9985631526313417
Prkar1a-13.5	chr11	109635749	109636263	514	Prkar1a	-13.5	other	LargeLibrary	1	10	0	0	0	0	0.7386734343644947
Fam20a-22	chr11	109743975	109744469	494	Fam20a	-22.0	other	LargeLibrary	1	10	0	0	0	0	1.8541643459746993
Fam20a-40.5	chr11	109762578	109763103	525	Fam20a	-40.5	other	LargeLibrary	1	10	0	0	0	0	0.9863895220227432
Fam20a-48	chr11	109770126	109770904	778	Fam20a	-48.0	other	LargeLibrary	1	10	0	0	0	0	0.1786802087105463
1700012B07Rik+39.5	chr11	109788512	109788754	242	1700012B07Rik	39.5	other	LargeLibrary	1	10	0	0	0	0	0.8782058713233198
Abca6-17	chr11	110268399	110268732	333	Abca6	-17.0	other	LargeLibrary	1	10	0	0	0	0	1.0174371635163693
Abca5-20.5	chr11	110357913	110358572	659	Abca5	-20.5	other	LargeLibrary	1	10	0	0	0	0	1.8298365448462943
Map2k6+28	chr11	110427253	110427460	207	Map2k6	28.0	other	LargeLibrary	1	7	0	0	0	0	0.6004019185456251
Sox9+227	chr11	113009322	113009829	507	Sox9	227.0	other	LargeLibrary	1	10	0	0	0	0	0.9494108054798606
Fam104a+6	chr11	113677745	113678349	604	Fam104a	6.0	other	LargeLibrary	1	10	0	0	0	0	0.5134145123991136
Kif19a+0	chr11	114764957	114765440	483	Kif19a	0.0	other	LargeLibrary	1	10	0	0	0	0	0.1943654464051811
Rab37+14	chr11	115104982	115105471	489	Rab37	14.0	other	LargeLibrary	1	10	0	0	0	0	1.902518511062689
Slc9a3r1-5	chr11	115158066	115158289	223	Slc9a3r1	-5.0	other	LargeLibrary	1	8	0	0	0	0	0.5047680411434737
Tmem104-5	chr11	115182125	115182578	453	Tmem104	-5.0	other	LargeLibrary	1	10	0	0	0	0	0.8744277596124386
Grin2c+16.5	chr11	115249862	115250641	779	Grin2c	16.5	other	LargeLibrary	1	10	0	0	0	0	0.3666361027705912
Kctd2+5.5	chr11	115425650	115425849	199	Kctd2	5.5	other	LargeLibrary	1	7	0	0	0	0	0.6226306848181702
Slc16a5-2	chr11	115459896	115460767	871	Slc16a5	-2.0	other	LargeLibrary	1	9	0	0	0	0	1.5681581165461496
Armc7+6	chr11	115481614	115482152	538	Armc7	6.0	other	LargeLibrary	1	10	0	0	0	0	0.7552605083979435
Nt5c-7	chr11	115498558	115499152	594	Nt5c	-7.0	other	LargeLibrary	1	10	0	0	0	0	0.3384939989205126
Mrps7-15	chr11	115588925	115589195	270	Mrps7	-15.0	other	LargeLibrary	1	10	0	0	0	0	1.2415741621703993
Unk-0	chr11	116030112	116030625	513	Unk	-0.0	other	LargeLibrary	1	10	0	0	0	0	5.010565446143977
Unk+12	chr11	116042412	116042615	203	Unk	12.0	other	LargeLibrary	1	6	0	0	0	0	0.1257225444487008
Unc13d+6	chr11	116071401	116072078	677	Unc13d	6.0	other	LargeLibrary	1	10	0	0	0	0	1.3773394227503684
Fbf1-4	chr11	116171882	116172382	500	Fbf1	-4.0	other	LargeLibrary	1	10	0	0	0	0	1.2348324439261271
Rnf157+33.5	chr11	116379549	116379887	338	Rnf157	33.5	other	LargeLibrary	1	10	0	0	0	0	6.123504707029066
Rnf157+6.5	chr11	116406235	116406688	453	Rnf157	6.5	other	LargeLibrary	1	10	0	0	0	0	9.326602794118484
Rhbdf2+6.5	chr11	116620682	116620885	203	Rhbdf2	6.5	other	LargeLibrary	1	10	0	0	0	0	2.810307687593043
Septin9+21.5	chr11	117220861	117221351	490	Septin9	21.5	other	LargeLibrary	1	10	0	0	0	0	1.3718378520411654
Tnrc6c+53	chr11	117707204	117707656	452	Tnrc6c	53.0	other	LargeLibrary	1	10	0	0	0	0	0.7324755982478909
Tmc8-52.5	chr11	117729500	117729895	395	Tmc8	-52.5	other	LargeLibrary	1	10	0	0	0	0	0.6223565314185053
6030468B19Rik+1.5	chr11	117799132	117799364	232	6030468B19Rik	1.5	other	LargeLibrary	1	9	0	0	0	0	0.1881625020374348
Socs3+28.5	chr11	117941542	117941894	352	Socs3	28.5	other	LargeLibrary	1	10	0	0	0	0	0.4692522206632754
Socs3+6.5	chr11	117963327	117963739	412	Socs3	6.5	other	LargeLibrary	1	10	0	0	0	0	1.4856456925682946
Socs3+4	chr11	117965442	117965971	529	Socs3	4.0	other	LargeLibrary	1	10	0	0	0	0	2.941726452561403
Socs3+0.5	chr11	117969168	117969428	260	Socs3	0.5	other	LargeLibrary	1	10	0	0	0	0	8.77394379772705
Pgs1+1	chr11	117986576	117987326	750	Pgs1	1.0	other	LargeLibrary	1	10	0	0	0	0	2.189707278427467
Pgs1+33	chr11	118018921	118019209	288	Pgs1	33.0	other	LargeLibrary	1	10	0	0	0	0	0.7401809941596413
Dnah17-22.5	chr11	118153062	118153738	676	Dnah17	-22.5	other	LargeLibrary	1	10	0	0	0	0	0.9719773896368722
Dnah17-36	chr11	118166484	118166886	402	Dnah17	-36.0	other	LargeLibrary	1	10	0	0	0	0	1.2099966486636056
Cyth1+25.5	chr11	118222862	118223221	359	Cyth1	25.5	other	LargeLibrary	1	10	0	0	0	0	4.601609363522103
Cyth1+18.5	chr11	118229866	118230576	710	Cyth1	18.5	other	LargeLibrary	1	10	0	0	0	0	2.414174101153009
Usp36+14	chr11	118276132	118276517	385	Usp36	14.0	other	LargeLibrary	1	10	0	0	0	0	0.4805358946453254
Usp36-9	chr11	118299206	118299566	360	Usp36	-9.0	other	LargeLibrary	1	10	0	0	0	0	0.8570903072017734
Cep295nl-0	chr11	118342523	118342817	294	Cep295nl	-0.0	other	LargeLibrary	1	9	0	0	0	0	2.161750657522042
Cep295nl-4.5	chr11	118346932	118347301	369	Cep295nl	-4.5	other	LargeLibrary	1	9	0	0	0	0	2.094747936084054
Timp2-11	chr11	118366453	118366811	358	Timp2	-11.0	other	LargeLibrary	1	10	0	0	0	0	1.5438129541755146
Cbx2+0	chr11	119022893	119023466	573	Cbx2	0.0	other	LargeLibrary	1	10	0	0	0	0	2.220097809127958
Tbc1d16+38	chr11	119190414	119190853	439	Tbc1d16	38.0	other	LargeLibrary	1	10	0	0	0	0	0.8832649452520094
Slc26a11+8	chr11	119363442	119363990	548	Slc26a11	8.0	other	LargeLibrary	1	10	0	0	0	0	1.3375020030109102
Endov-15	chr11	119476101	119476355	254	Endov	-15.0	other	LargeLibrary	1	10	0	0	0	0	1.1042176629008709
Baiap2+44.5	chr11	119986936	119987490	554	Baiap2	44.5	other	LargeLibrary	1	10	0	0	0	0	1.3046417957886978
Cep131-0	chr11	120086833	120087057	224	Cep131	-0.0	other	LargeLibrary	1	10	0	0	0	0	8.25381052736766
Slc38a10+12	chr11	120139373	120139606	233	Slc38a10	12.0	other	LargeLibrary	1	10	0	0	0	0	5.189102019843323
Mcrip1-0	chr11	120549529	120549825	296	Mcrip1	-0.0	other	LargeLibrary	1	10	0	0	0	0	1.442869332298595
Mafg-0	chr11	120632922	120633796	874	Mafg	-0.0	other	LargeLibrary	1	10	0	0	0	0	4.369423487727793
Notum+2	chr11	120658978	120659302	324	Notum	2.0	other	LargeLibrary	1	15	0	0	0	5	0.4333713666733396
Notum+0.5	chr11	120660558	120660845	287	Notum	0.5	other	LargeLibrary	1	5	0	0	0	0	0.5561260659870034
Dcxr-0	chr11	120727064	120727419	355	Dcxr	-0.0	other	LargeLibrary	1	10	0	0	0	0	1.3677722777768064
Hmga1b-11.5	chr11	120751075	120751454	379	Hmga1b	-11.5	other	LargeLibrary	1	10	0	0	0	0	0.5009279676829184
Rfng+10.5	chr11	120773549	120773775	226	Rfng	10.5	other	LargeLibrary	1	10	0	0	0	0	3.726526931285143
Rfng+8	chr11	120776175	120776419	244	Rfng	8.0	other	LargeLibrary	1	10	0	0	0	0	2.2330158309947388
Fasn+0.5	chr11	120824151	120824638	487	Fasn	0.5	other	LargeLibrary	1	10	0	0	0	0	6.659573363001161
Tbcd+12.5	chr11	121464427	121464630	203	Tbcd	12.5	other	LargeLibrary	1	5	0	0	0	0	0.4581575892865056
Zfp750+1.5	chr11	121517560	121517844	284	Zfp750	1.5	other	LargeLibrary	1	10	0	0	0	0	0.8709857470273918
Zfp750-35.5	chr11	121554792	121555187	395	Zfp750	-35.5	other	LargeLibrary	1	10	0	0	0	0	0.8931813314035221
B3gntl1+46	chr11	121626981	121627392	411	B3gntl1	46.0	other	LargeLibrary	1	10	0	0	0	0	0.387352503685884
Metrnl+45	chr11	121745629	121746436	807	Metrnl	45.0	other	LargeLibrary	1	10	0	0	0	0	1.237510945349216
Metrnl+55	chr11	121756207	121756449	242	Metrnl	55.0	other	LargeLibrary	1	10	0	0	0	0	0.9211824963999968
Ptchd3-52.5	chr11	121777089	121777874	785	Ptchd3	-52.5	other	LargeLibrary	1	10	0	0	0	0	5.763454963585
Kif3c-26	chr12	3339008	3339379	371	Kif3c	-26.0	other	LargeLibrary	1	10	0	0	0	0	0.5654639903215768
Dnmt3a-76	chr12	3729690	3729994	304	Dnmt3a	-76.0	other	LargeLibrary	1	10	0	0	0	0	5.299921259948823
Dnmt3a-66	chr12	3740033	3740512	479	Dnmt3a	-66.0	other	LargeLibrary	1	10	0	0	0	0	0.7881916853759927
Dnmt3a-60	chr12	3745571	3746036	465	Dnmt3a	-60.0	other	LargeLibrary	1	10	0	0	0	0	1.7027845436310902
Dnmt3a-50	chr12	3755573	3755897	324	Dnmt3a	-50.0	other	LargeLibrary	1	10	0	0	0	0	0.6302637754322189
Dnmt3a-24.5	chr12	3780441	3781732	1291	Dnmt3a	-24.5	other	LargeLibrary	1	10	0	0	0	0	2.424447672691408
Dnmt3a-14	chr12	3791850	3792069	219	Dnmt3a	-14.0	other	LargeLibrary	1	10	0	0	0	0	3.42214737805095
Dnmt3a+0.5	chr12	3806327	3807063	736	Dnmt3a	0.5	other	LargeLibrary	1	10	0	0	0	0	2.437792778931609
Dnmt3a+50	chr12	3855748	3856325	577	Dnmt3a	50.0	other	LargeLibrary	1	10	0	0	0	0	1.0382171665785105
Ncoa1+83.5	chr12	4392753	4393741	988	Ncoa1	83.5	other	LargeLibrary	1	10	0	0	0	0	0.84313473074268
Ncoa1+71.5	chr12	4405443	4405613	170	Ncoa1	71.5	other	LargeLibrary	1	7	0	0	0	0	0.6434317359399285
Ncoa1+43.5	chr12	4433303	4433880	577	Ncoa1	43.5	other	LargeLibrary	1	10	0	0	0	0	2.071945376094958
Ncoa1+41	chr12	4435993	4436448	455	Ncoa1	41.0	other	LargeLibrary	1	10	0	0	0	0	1.7660059778927557
Fam228a+2.5	chr12	4735853	4736112	259	Fam228a	2.5	other	LargeLibrary	1	10	0	0	0	0	2.064869043679034
Sf3b6+2	chr12	4819525	4819966	441	Sf3b6	2.0	other	LargeLibrary	1	10	0	0	0	0	5.468380967116795
Mfsd2b-1.5	chr12	4875909	4876291	382	Mfsd2b	-1.5	other	LargeLibrary	1	10	0	0	0	0	0.499640813817496
Atad2b+7	chr12	4924162	4924311	149	Atad2b	7.0	other	LargeLibrary	1	3	0	0	0	0	0.4065160526961863
Hs1bp3+46	chr12	8359442	8359813	371	Hs1bp3	46.0	other	LargeLibrary	1	8	0	0	0	0	0.1125168985397231
Hs1bp3+58.5	chr12	8371815	8372183	368	Hs1bp3	58.5	other	LargeLibrary	1	10	0	0	0	0	0.4754762490485834
Sdc1+71	chr12	8842200	8842973	773	Sdc1	71.0	other	LargeLibrary	1	10	0	0	0	0	0.4669571256654121
Fam49a+183	chr12	12444823	12445123	300	Fam49a	183.0	other	LargeLibrary	1	10	0	0	0	0	1.1244188897594247
Trib2+245	chr12	15571590	15572118	528	Trib2	245.0	other	LargeLibrary	1	10	0	0	0	0	1.9740181651093656
Lpin1+314	chr12	16332983	16333326	343	Lpin1	314.0	other	LargeLibrary	1	10	0	0	0	0	1.706785649442362
Kcnf1+40	chr12	17136591	17136853	262	Kcnf1	40.0	other	LargeLibrary	1	10	0	0	0	0	2.0990408062123533
Odc1-37.5	chr12	17507171	17507423	252	Odc1	-37.5	other	LargeLibrary	1	10	0	0	0	0	2.526887434149388
Odc1-2	chr12	17542534	17542800	266	Odc1	-2.0	other	LargeLibrary	1	10	0	0	0	0	4.061541024725071
Mboat2-44	chr12	24786108	24786831	723	Mboat2	-44.0	other	LargeLibrary	1	10	0	0	0	0	0.6266076962664614
Kidins220-19.5	chr12	24955247	24955759	512	Kidins220	-19.5	other	LargeLibrary	1	10	0	0	0	0	1.7070499907538792
Id2-129.5	chr12	25226375	25226740	365	Id2	-129.5	other	LargeLibrary	1	10	0	0	0	0	1.273358132144735
Id2-145	chr12	25241694	25242192	498	Id2	-145.0	other	LargeLibrary	1	10	0	0	0	0	3.132003904904713
Id2-184.5	chr12	25281433	25281911	478	Id2	-184.5	other	LargeLibrary	1	10	0	0	0	0	1.0094435094418577
Id2-202.5	chr12	25299635	25299891	256	Id2	-202.5	other	LargeLibrary	1	10	0	0	0	0	2.97342481131024
Id2-270.5	chr12	25367154	25367751	597	Id2	-270.5	other	LargeLibrary	1	10	0	0	0	0	1.7915960913970852
Id2-512	chr12	25608827	25609470	643	Id2	-512.0	other	LargeLibrary	1	10	0	0	0	0	2.0255183644824077
Cog5+2.5	chr12	31656964	31657503	539	Cog5	2.5	other	LargeLibrary	1	10	0	0	0	0	1.6772594106524177
Gpr22+14.5	chr12	31699535	31699810	275	Gpr22	14.5	other	LargeLibrary	1	8	0	0	0	0	0.6388608932144771
Hbp1+21	chr12	31929273	31929988	715	Hbp1	21.0	other	LargeLibrary	1	10	0	0	0	0	0.3070930430153366
Hbp1-19.5	chr12	31969919	31970227	308	Hbp1	-19.5	other	LargeLibrary	1	7	0	0	0	0	0.6671038806267245
Hbp1-46.5	chr12	31996739	31997100	361	Hbp1	-46.5	other	LargeLibrary	1	10	0	0	0	0	1.586361561105762
Pik3cg+27.5	chr12	32181081	32181487	406	Pik3cg	27.5	other	LargeLibrary	1	10	0	0	0	0	0.6629513020757594
Pik3cg-16.5	chr12	32225008	32225406	398	Pik3cg	-16.5	other	LargeLibrary	1	10	0	0	0	0	1.1897152021237267
Pik3cg-19	chr12	32227658	32227956	298	Pik3cg	-19.0	other	LargeLibrary	1	10	0	0	0	0	1.830984312871493
Pik3cg-23.5	chr12	32232297	32232478	181	Pik3cg	-23.5	other	LargeLibrary	1	6	0	0	0	0	1.3103501687685268
Ccdc71l-35	chr12	32343566	32344244	678	Ccdc71l	-35.0	other	LargeLibrary	1	10	0	0	0	0	2.056221728839958
Ccdc71l+1	chr12	32378666	32379633	967	Ccdc71l	1.0	other	LargeLibrary	1	10	0	0	0	0	3.646938891807209
Ccdc71l+52.5	chr12	32431106	32431421	315	Ccdc71l	52.5	other	LargeLibrary	1	10	0	0	0	0	0.6935501367063458
Ccdc71l+65.5	chr12	32444171	32444390	219	Ccdc71l	65.5	other	LargeLibrary	1	7	0	0	0	0	1.5169660871831634
Ccdc71l+72.5	chr12	32451346	32451745	399	Ccdc71l	72.5	other	LargeLibrary	1	8	0	0	0	0	0.7990840474512647
Nampt-6.5	chr12	32812872	32812893	21	Nampt	-6.5	other	LargeLibrary	1	1	0	0	0	0	0.279672929672778
Nampt+28.5	chr12	32847655	32848138	483	Nampt	28.5	other	LargeLibrary	1	10	0	0	0	0	0.2945791173660088
Nampt+37.5	chr12	32856477	32856940	463	Nampt	37.5	other	LargeLibrary	1	10	0	0	0	0	0.562334198897839
Sypl-7	chr12	32946303	32946815	512	Sypl	-7.0	other	LargeLibrary	1	10	0	0	0	0	0.7098863426111393
Cdhr3+69	chr12	33023517	33023864	347	Cdhr3	69.0	other	LargeLibrary	1	10	0	0	0	0	0.368187326608477
Cdhr3+67.5	chr12	33025373	33025549	176	Cdhr3	67.5	other	LargeLibrary	1	6	0	0	0	0	0.4656480690370175
Cdhr3+54	chr12	33038376	33038988	612	Cdhr3	54.0	other	LargeLibrary	1	10	0	0	0	0	1.2345483886495885
Cdhr3+45.5	chr12	33047009	33047411	402	Cdhr3	45.5	other	LargeLibrary	1	8	0	0	0	0	0.5187307153744825
Efcab10-24.5	chr12	33370308	33370672	364	Efcab10	-24.5	other	LargeLibrary	1	10	0	0	0	0	1.944808469068262
Ahr+240	chr12	35294650	35294998	348	Ahr	240.0	other	LargeLibrary	1	10	0	0	0	0	1.0211564897932226
Ahr+209.5	chr12	35325199	35325481	282	Ahr	209.5	other	LargeLibrary	1	8	0	0	0	0	0.1583292912762987
Ahr+196.5	chr12	35338323	35338951	628	Ahr	196.5	other	LargeLibrary	1	10	0	0	0	0	0.3654823640522731
Ahr+72	chr12	35462733	35463458	725	Ahr	72.0	other	LargeLibrary	1	10	0	0	0	0	0.6256633370728286
Ahr+54	chr12	35480703	35481044	341	Ahr	54.0	other	LargeLibrary	1	10	0	0	0	0	0.7635957675387044
Ahr+41.5	chr12	35493407	35494812	1405	Ahr	41.5	other	LargeLibrary	1	10	0	0	0	0	0.9432842512118348
Ahr+16	chr12	35518985	35519464	479	Ahr	16.0	other	LargeLibrary	1	10	0	0	0	0	0.3131105101265983
Ahr+14.5	chr12	35520526	35520795	269	Ahr	14.5	other	LargeLibrary	1	10	0	0	0	0	0.4735171782353623
Ahr+0	chr12	35534276	35535171	895	Ahr	0.0	other	LargeLibrary	1	10	0	0	0	0	2.686964184863234
Ahr-18.5	chr12	35553121	35553538	417	Ahr	-18.5	other	LargeLibrary	1	10	0	0	0	0	3.4484897822233327
Ahr-28	chr12	35562941	35563325	384	Ahr	-28.0	other	LargeLibrary	1	10	0	0	0	0	2.1521252018211596
Ahr-29.5	chr12	35564561	35564800	239	Ahr	-29.5	other	LargeLibrary	1	10	0	0	0	0	5.102555592322794
Ahr-35.5	chr12	35570210	35570463	253	Ahr	-35.5	other	LargeLibrary	1	10	0	0	0	0	0.7666798646336088
Ahr-40.5	chr12	35575747	35575952	205	Ahr	-40.5	other	LargeLibrary	1	6	0	0	0	0	1.1763831714270525
Ahr-44	chr12	35578468	35579276	808	Ahr	-44.0	other	LargeLibrary	1	10	0	0	0	0	1.4581047180520308
Ahr-54	chr12	35588610	35588999	389	Ahr	-54.0	other	LargeLibrary	1	7	0	0	0	0	0.2985381205968512
Ahr-71	chr12	35605465	35606096	631	Ahr	-71.0	other	LargeLibrary	1	10	0	0	0	0	0.5433980435364246
Ahr-85	chr12	35619749	35620281	532	Ahr	-85.0	other	LargeLibrary	1	10	0	0	0	0	2.475988368073023
Ahr-88.5	chr12	35623463	35623798	335	Ahr	-88.5	other	LargeLibrary	1	10	0	0	0	0	2.37200590400475
Ahr-91.5	chr12	35626186	35626494	308	Ahr	-91.5	other	LargeLibrary	1	8	0	0	0	0	0.6060758510562617
Ahr-98.5	chr12	35633634	35634393	759	Ahr	-98.5	other	LargeLibrary	1	10	0	0	0	0	0.7247498961315246
Ahr-106	chr12	35641075	35641359	284	Ahr	-106.0	other	LargeLibrary	1	10	0	0	0	0	4.568189157945946
Ahr-117.5	chr12	35652233	35653074	841	Ahr	-117.5	other	LargeLibrary	1	10	0	0	0	0	3.17342334086415
Ahr-125.5	chr12	35660286	35660688	402	Ahr	-125.5	other	LargeLibrary	1	10	0	0	0	0	0.3524658003314622
Ahr-137.5	chr12	35672060	35672635	575	Ahr	-137.5	other	LargeLibrary	1	7	0	0	0	0	0.3282812147252612
Ahr-152.5	chr12	35687457	35687990	533	Ahr	-152.5	other	LargeLibrary	1	10	0	0	0	0	0.6619943450269064
Ahr-164	chr12	35698729	35699392	663	Ahr	-164.0	other	LargeLibrary	1	8	0	0	0	0	0.5056364444920921
Ahr-178	chr12	35712752	35713304	552	Ahr	-178.0	other	LargeLibrary	1	10	0	0	0	0	1.4398994004697392
Ahr-182.5	chr12	35717296	35717593	297	Ahr	-182.5	other	LargeLibrary	1	10	0	0	0	0	2.201273866866311
Agr3+2.5	chr12	35927712	35928029	317	Agr3	2.5	other	LargeLibrary	1	4	0	0	0	0	0.3039833798415506
Dock4+127.5	chr12	40573240	40573641	401	Dock4	127.5	other	LargeLibrary	1	10	0	0	0	0	1.275562476615432
Lrrn3-102.5	chr12	41588646	41589043	397	Lrrn3	-102.5	other	LargeLibrary	1	10	0	0	0	0	2.2630859136509267
G2e3-64	chr12	51283407	51284155	748	G2e3	-64.0	other	LargeLibrary	1	10	0	0	0	0	0.5540443832008712
Scfd1+52	chr12	51429140	51430017	877	Scfd1	52.0	other	LargeLibrary	1	10	0	0	0	0	0.4731815674643037
Coch+0	chr12	51593005	51593746	741	Coch	0.0	other	LargeLibrary	1	10	0	0	0	0	0.6434924837703819
Coch+36.5	chr12	51629548	51630307	759	Coch	36.5	other	LargeLibrary	1	10	0	0	0	0	1.123822079801592
Akap6-91	chr12	52608210	52608661	451	Akap6	-91.0	other	LargeLibrary	1	10	0	0	0	0	0.8973611758691076
Egln3+60	chr12	54143830	54144643	813	Egln3	60.0	other	LargeLibrary	1	10	0	0	0	0	0.786242811330194
Egln3+45	chr12	54158524	54158611	87	Egln3	45.0	other	LargeLibrary	1	2	0	0	0	0	0.5550385175685805
Egln3+27	chr12	54176563	54177139	576	Egln3	27.0	other	LargeLibrary	1	10	0	0	0	0	0.5353028244475464
Egln3+26	chr12	54177550	54178291	741	Egln3	26.0	other	LargeLibrary	1	10	0	0	0	0	0.6453498493399541
Egln3-7	chr12	54210722	54211100	378	Egln3	-7.0	other	LargeLibrary	1	10	0	0	0	0	4.020494906857003
Egln3-69	chr12	54272768	54273083	315	Egln3	-69.0	other	LargeLibrary	1	10	0	0	0	0	1.6160856875827585
Egln3-89.5	chr12	54293074	54294032	958	Egln3	-89.5	other	LargeLibrary	1	10	0	0	0	0	5.484214008373251
Egln3-97.5	chr12	54301145	54301498	353	Egln3	-97.5	other	LargeLibrary	1	9	0	0	0	0	1.013041298718778
Egln3-98.5	chr12	54302050	54302221	171	Egln3	-98.5	other	LargeLibrary	1	5	0	0	0	0	0.4415591322435598
Cfl2+24	chr12	54838995	54839471	476	Cfl2	24.0	other	LargeLibrary	1	6	0	0	0	0	1.535288329232161
Cfl2+4.5	chr12	54858154	54858374	220	Cfl2	4.5	other	LargeLibrary	1	4	0	0	0	0	0.914464318435234
Gm20403-6.5	chr12	54992902	54993655	753	Gm20403	-6.5	other	LargeLibrary	1	10	0	0	0	0	1.3442153958372287
Ppp2r3c-21.5	chr12	55324364	55325015	651	Ppp2r3c	-21.5	other	LargeLibrary	1	10	0	0	0	0	0.8415691449220188
Ppp2r3c-28	chr12	55330907	55331085	178	Ppp2r3c	-28.0	other	LargeLibrary	1	8	0	0	0	0	1.1660449853258326
Psma6-40.5	chr12	55343270	55344247	977	Psma6	-40.5	other	LargeLibrary	1	10	0	0	0	0	3.3287196674063075
Nfkbia+49.5	chr12	55443196	55443474	278	Nfkbia	49.5	other	LargeLibrary	1	9	0	0	0	0	0.6603693578768002
Brms1l+118	chr12	55953940	55954382	442	Brms1l	118.0	other	LargeLibrary	1	6	0	0	0	0	0.068132797177308
Arf6+84.5	chr12	69456634	69456874	240	Arf6	84.5	other	LargeLibrary	1	10	0	0	0	0	3.70408486868601
Vcpkmt+22.5	chr12	69560076	69560631	555	Vcpkmt	22.5	other	LargeLibrary	1	7	0	0	0	0	0.6125840921610461
Map4k5+0	chr12	69893038	69893210	172	Map4k5	0.0	other	LargeLibrary	1	10	0	0	0	0	2.658545918107781
Sav1-0	chr12	69986531	69987434	903	Sav1	-0.0	other	LargeLibrary	1	10	0	0	0	0	1.4496404368113989
Nin+25	chr12	70088382	70088653	271	Nin	25.0	other	LargeLibrary	1	10	0	0	0	0	2.509814033657803
Trim9+16	chr12	70331461	70332404	943	Trim9	16.0	other	LargeLibrary	1	10	0	0	0	0	5.722866271355124
Trim9-10	chr12	70357323	70357708	385	Trim9	-10.0	other	LargeLibrary	1	10	0	0	0	0	0.6531682362185822
Trim9-25.5	chr12	70372907	70373158	251	Trim9	-25.5	other	LargeLibrary	1	10	0	0	0	0	0.5717944343297872
Tmx1+14.5	chr12	70467452	70467908	456	Tmx1	14.5	other	LargeLibrary	1	10	0	0	0	0	0.4225598540404734
Tmx1+17.5	chr12	70470271	70470583	312	Tmx1	17.5	other	LargeLibrary	1	10	0	0	0	0	0.2871052725032822
Actr10-52	chr12	70885647	70885860	213	Actr10	-52.0	other	LargeLibrary	1	10	0	0	0	0	2.476766189299158
Trmt5+63	chr12	73223555	73224144	589	Trmt5	63.0	other	LargeLibrary	1	10	0	0	0	0	0.418346936877834
Hif1a-155	chr12	73746027	73746288	261	Hif1a	-155.0	other	LargeLibrary	1	10	0	0	0	0	2.344627490648036
Hif1a-145.5	chr12	73755749	73755948	199	Hif1a	-145.5	other	LargeLibrary	1	10	0	0	0	0	4.35380543009858
Hif1a-122	chr12	73779282	73779725	443	Hif1a	-122.0	other	LargeLibrary	1	10	0	0	0	0	6.019327796252213
Hif1a-120.5	chr12	73780606	73780959	353	Hif1a	-120.5	other	LargeLibrary	1	10	0	0	0	0	1.6198067146618509
Hif1a-107	chr12	73794203	73794404	201	Hif1a	-107.0	other	LargeLibrary	1	10	0	0	0	0	0.8252989913623245
Hif1a-101	chr12	73800262	73801195	933	Hif1a	-101.0	other	LargeLibrary	1	10	0	0	0	0	0.6713211792324529
Hif1a-79	chr12	73822296	73822520	224	Hif1a	-79.0	other	LargeLibrary	1	10	0	0	0	0	1.2258609491396055
Hif1a-71	chr12	73830085	73830420	335	Hif1a	-71.0	other	LargeLibrary	1	10	0	0	0	0	0.6939439972673579
Hif1a-69.5	chr12	73831799	73832227	428	Hif1a	-69.5	other	LargeLibrary	1	10	0	0	0	0	1.1648098977670132
Hif1a-59	chr12	73842266	73842681	415	Hif1a	-59.0	other	LargeLibrary	1	10	0	0	0	0	7.598111864134912
Hif1a-24.5	chr12	73876379	73877114	735	Hif1a	-24.5	other	LargeLibrary	1	10	0	0	0	0	0.8263340091342375
Hif1a-21	chr12	73879929	73880670	741	Hif1a	-21.0	other	LargeLibrary	1	10	0	0	0	0	2.293011836620699
Hif1a-19.5	chr12	73881555	73881901	346	Hif1a	-19.5	other	LargeLibrary	1	8	0	0	0	0	0.4464923243864347
Hif1a-13	chr12	73888028	73888498	470	Hif1a	-13.0	other	LargeLibrary	1	10	0	0	0	0	4.754176391853783
Hif1a-11.5	chr12	73889798	73890094	296	Hif1a	-11.5	other	LargeLibrary	1	8	0	0	0	0	0.4339713568705021
Hif1a-0	chr12	73901209	73901498	289	Hif1a	-0.0	other	LargeLibrary	1	10	0	0	0	0	0.7335660112040082
Hif1a+6.5	chr12	73907740	73908058	318	Hif1a	6.5	other	LargeLibrary	1	10	0	0	0	0	5.568829821037649
Snapc1+10.5	chr12	73974663	73974904	241	Snapc1	10.5	other	LargeLibrary	1	10	0	0	0	0	5.917702608000347
Kcnh5+370.5	chr12	74806596	74807087	491	Kcnh5	370.5	other	LargeLibrary	1	10	0	0	0	0	1.579485732631061
Kcnh5+360	chr12	74816994	74817296	302	Kcnh5	360.0	other	LargeLibrary	1	10	0	0	0	0	1.6650526973277906
Kcnh5+352.5	chr12	74824825	74825246	421	Kcnh5	352.5	other	LargeLibrary	1	10	0	0	0	0	3.336014774675726
Kcnh5+289	chr12	74888114	74888750	636	Kcnh5	289.0	other	LargeLibrary	1	10	0	0	0	0	1.9648809006871537
Kcnh5+276.5	chr12	74900816	74901063	247	Kcnh5	276.5	other	LargeLibrary	1	10	0	0	0	0	1.3843108284275665
Gphb5-9.5	chr12	75425980	75426377	397	Gphb5	-9.5	other	LargeLibrary	1	10	0	0	0	0	2.332819196019999
Gphb5-79.5	chr12	75496015	75496610	595	Gphb5	-79.5	other	LargeLibrary	1	10	0	0	0	0	6.454518709920556
Ppp2r5e+84.5	chr12	75511338	75511812	474	Ppp2r5e	84.5	other	LargeLibrary	1	10	0	0	0	0	1.3060663289149004
Ppp2r5e+43	chr12	75552495	75553341	846	Ppp2r5e	43.0	other	LargeLibrary	1	10	0	0	0	0	2.020976528707106
Ppp2r5e+41	chr12	75555086	75555395	309	Ppp2r5e	41.0	other	LargeLibrary	1	10	0	0	0	0	1.2062778644812815
Akap5-17	chr12	76307953	76308288	335	Akap5	-17.0	other	LargeLibrary	1	10	0	0	0	0	0.5099428809774686
Akap5-12.5	chr12	76312036	76312366	330	Akap5	-12.5	other	LargeLibrary	1	10	0	0	0	0	2.00290025400336
Zbtb1+0	chr12	76369399	76370610	1211	Zbtb1	0.0	other	LargeLibrary	1	10	0	0	0	0	4.07236277990325
Zbtb1+4	chr12	76374062	76374367	305	Zbtb1	4.0	other	LargeLibrary	1	10	0	0	0	0	3.20687940091509
Zbtb1+5.5	chr12	76375069	76375855	786	Zbtb1	5.5	other	LargeLibrary	1	10	0	0	0	0	2.4034618186926258
Hspa2-0	chr12	76403952	76404241	289	Hspa2	-0.0	other	LargeLibrary	1	10	0	0	0	0	5.403419139343238
Plekhg3+21.5	chr12	76552419	76552684	265	Plekhg3	21.5	other	LargeLibrary	1	10	0	0	0	0	4.659732153282174
Plekhg3+32.5	chr12	76563352	76563900	548	Plekhg3	32.5	other	LargeLibrary	1	10	0	0	0	0	0.5181563108705858
Sptb+0.5	chr12	76709796	76710738	942	Sptb	0.5	other	LargeLibrary	1	10	0	0	0	0	1.748317112636349
Churc1-12.5	chr12	76752824	76753357	533	Churc1	-12.5	other	LargeLibrary	1	10	0	0	0	0	0.5034579978580063
Fut8-96.5	chr12	77140757	77141790	1033	Fut8	-96.5	other	LargeLibrary	1	10	0	0	0	0	1.5935494425905272
Fut8+55	chr12	77292876	77293275	399	Fut8	55.0	other	LargeLibrary	1	10	0	0	0	0	1.2866516624100086
Mpp5-7	chr12	78741686	78742156	470	Mpp5	-7.0	other	LargeLibrary	1	10	0	0	0	0	0.3074132852810448
Plek2-33	chr12	78939873	78940340	467	Plek2	-33.0	other	LargeLibrary	1	10	0	0	0	0	3.230830286642619
Pigh-1	chr12	79090527	79091053	526	Pigh	-1.0	other	LargeLibrary	1	10	0	0	0	0	1.5029004194556197
Rdh12+8	chr12	79216914	79217309	395	Rdh12	8.0	other	LargeLibrary	1	9	0	0	0	0	0.3131311633468909
Rad51b+22.5	chr12	79319509	79320248	739	Rad51b	22.5	other	LargeLibrary	1	10	0	0	0	0	0.4782802101794157
Rad51b+37.5	chr12	79334667	79335296	629	Rad51b	37.5	other	LargeLibrary	1	10	0	0	0	0	1.295088028589846
Rad51b+145	chr12	79442110	79442477	367	Rad51b	145.0	other	LargeLibrary	1	6	0	0	0	0	0.3404119776432219
Zfp36l1+227.5	chr12	79885368	79885671	303	Zfp36l1	227.5	other	LargeLibrary	1	10	0	0	0	0	1.3016608975578006
Zfp36l1+83.5	chr12	80029670	80029776	106	Zfp36l1	83.5	other	LargeLibrary	1	4	0	0	0	0	1.6787033601171426
Zfp36l1+48	chr12	80065042	80065355	313	Zfp36l1	48.0	other	LargeLibrary	1	10	0	0	0	0	1.4099936546031724
Zfp36l1-36.5	chr12	80149415	80149776	361	Zfp36l1	-36.5	other	LargeLibrary	1	10	0	0	0	0	0.6993135602914171
Zfp36l1-49	chr12	80162023	80162352	329	Zfp36l1	-49.0	other	LargeLibrary	1	10	0	0	0	0	0.4855686809036328
Dcaf5+76	chr12	80360417	80360881	464	Dcaf5	76.0	other	LargeLibrary	1	10	0	0	0	0	0.4992280857648096
Dcaf5+4.5	chr12	80432015	80432371	356	Dcaf5	4.5	other	LargeLibrary	1	9	0	0	0	0	1.6752125581726176
Ccdc177+2.5	chr12	80757995	80758473	478	Ccdc177	2.5	other	LargeLibrary	1	10	0	0	0	0	0.6085184337281874
Susd6-14	chr12	80776304	80776687	383	Susd6	-14.0	other	LargeLibrary	1	8	0	0	0	0	0.2766890548083544
Susd6+57	chr12	80846897	80847818	921	Susd6	57.0	other	LargeLibrary	1	10	0	0	0	0	2.01047997836591
Cox16-6.5	chr12	81491517	81491696	179	Cox16	-6.5	other	LargeLibrary	1	6	0	0	0	0	0.3913174070359866
Ttc9+35	chr12	81665794	81666186	392	Ttc9	35.0	other	LargeLibrary	1	10	0	0	0	0	0.2630299009324397
Pcnx+89	chr12	81948871	81949277	406	Pcnx	89.0	other	LargeLibrary	1	10	0	0	0	0	2.179954735044587
Dcaf4+37.5	chr12	83557671	83558059	388	Dcaf4	37.5	other	LargeLibrary	1	10	0	0	0	0	3.046912360576485
Psen1+17	chr12	83705036	83705245	209	Psen1	17.0	other	LargeLibrary	1	8	0	0	0	0	1.3140508742500674
Riox1+8.5	chr12	83958870	83959324	454	Riox1	8.5	other	LargeLibrary	1	10	0	0	0	0	1.782805398590512
Aldh6a1+8	chr12	84442922	84443360	438	Aldh6a1	8.0	other	LargeLibrary	1	8	0	0	0	0	0.377118264054408
Prox2+2	chr12	85108719	85109252	533	Prox2	2.0	other	LargeLibrary	1	8	0	0	0	0	2.396598976913127
Pgf+8	chr12	85169245	85170064	819	Pgf	8.0	Batf	BatfLibrary	1	0	14	0	0	0
Pgf+0.5	chr12	85177069	85177458	389	Pgf	0.5	Batf	BatfLibrary	1	0	14	0	0	0
Pgf-5.5	chr12	85182643	85183234	591	Pgf	-5.5	Batf	BatfLibrary	1	0	14	0	0	0
Pgf-15	chr12	85192364	85193112	748	Pgf	-15.0	Batf	BatfLibrary	1	0	14	0	0	0
Eif2b2-17.5	chr12	85201677	85201953	276	Eif2b2	-17.5	Batf	BatfLibrary	1	0	11	0	0	0
Eif2b2-10.5	chr12	85208900	85209598	698	Eif2b2	-10.5	Batf	BatfLibrary	1	0	14	0	0	0
Eif2b2-0	chr12	85219300	85220112	812	Eif2b2	-0.0	Batf	BatfLibrary	1	0	14	0	0	0
Eif2b2+8.5	chr12	85227506	85228192	686	Eif2b2	8.5	Batf	BatfLibrary	1	0	14	0	0	0
Eif2b2+14	chr12	85233494	85233910	416	Eif2b2	14.0	Batf	BatfLibrary	1	0	14	0	0	0
Mlh3+14.5	chr12	85256113	85256561	448	Mlh3	14.5	Batf	BatfLibrary	1	0	14	0	0	0
Mlh3+13	chr12	85257174	85257831	657	Mlh3	13.0	Batf	BatfLibrary	1	0	14	0	0	0
Mlh3+0	chr12	85270344	85270656	312	Mlh3	0.0	Batf	BatfLibrary	1	0	14	0	0	0
Zc2hc1c+6	chr12	85280289	85280738	449	Zc2hc1c	6.0	Batf	BatfLibrary	1	0	14	0	0	0
Acyp1-0	chr12	85288404	85288979	575	Acyp1	-0.0	Batf	BatfLibrary	1	0	14	0	0	0
Acyp1-16.5	chr12	85304805	85305785	980	Acyp1	-16.5	Batf	BatfLibrary	1	0	14	0	0	0
Acyp1-23.5	chr12	85311521	85312251	730	Acyp1	-23.5	Batf	BatfLibrary	1	0	14	0	0	0
Nek9+12	chr12	85327466	85327561	95	Nek9	12.0	Batf	BatfLibrary	1	0	4	0	0	0
Nek9+0	chr12	85339112	85339657	545	Nek9	0.0	Batf	BatfLibrary	1	0	14	0	0	0
Nek9-2	chr12	85341280	85341387	107	Nek9	-2.0	Batf	BatfLibrary	1	0	2	0	0	0
Nek9-7.5	chr12	85346473	85347365	892	Nek9	-7.5	Batf	BatfLibrary	1	0	14	0	0	0
Nek9-12.5	chr12	85350757	85352111	1354	Nek9	-12.5	Batf	BatfLibrary	1	0	14	0	0	0
Nek9-15	chr12	85354485	85354790	305	Nek9	-15.0	Batf	LargeLibrary,BatfLibrary	2	10	14	0	0	8	0.551146351829191
Tmed10+12	chr12	85362125	85362933	808	Tmed10	12.0	Batf	BatfLibrary	1	0	14	0	0	0
Tmed10+9	chr12	85365731	85366018	287	Tmed10	9.0	Batf	BatfLibrary	1	0	5	0	0	0
Tmed10+0	chr12	85374177	85375049	872	Tmed10	0.0	Batf	BatfLibrary	1	0	14	0	0	0
Tmed10-8.5	chr12	85382896	85383423	527	Tmed10	-8.5	Batf	BatfLibrary	1	0	14	0	0	0
Tmed10-41.5	chr12	85416121	85416746	625	Tmed10	-41.5	Batf	BatfLibrary	1	0	14	0	0	0
Tmed10-43	chr12	85417760	85418330	570	Tmed10	-43.0	Batf	BatfLibrary	1	0	14	0	0	0
Tmed10-46	chr12	85420886	85421333	447	Tmed10	-46.0	Batf	BatfLibrary	1	0	14	0	0	0
Fos-46	chr12	85427742	85427952	210	Fos	-46.0	Batf	BatfLibrary	1	0	8	0	0	0
Fos-43.5	chr12	85430228	85430800	572	Fos	-43.5	Batf	BatfLibrary	1	0	14	0	0	0
Fos-37.5	chr12	85436238	85436400	162	Fos	-37.5	Batf	BatfLibrary	1	0	5	0	0	0
Fos-32	chr12	85441641	85441908	267	Fos	-32.0	Batf	BatfLibrary	1	0	9	0	0	0
Fos-31.5	chr12	85442267	85442540	273	Fos	-31.5	Batf	BatfLibrary	1	0	9	0	0	0
Fos-29	chr12	85444691	85445288	597	Fos	-29.0	Batf	BatfLibrary	1	0	14	0	0	0
Fos-26.5	chr12	85447058	85447474	416	Fos	-26.5	Batf	BatfLibrary	1	0	14	0	0	0
Fos-18.5	chr12	85455153	85455562	409	Fos	-18.5	Batf	BatfLibrary	1	0	14	0	0	0
Fos-1.5	chr12	85472241	85472615	374	Fos	-1.5	Batf	BatfLibrary	1	0	14	0	0	0
Fos-0	chr12	85473505	85473935	430	Fos	-0.0	Batf	BatfLibrary	1	0	14	0	0	0
Fos+5	chr12	85478716	85479172	456	Fos	5.0	Batf	BatfLibrary	1	0	14	0	0	0
Fos+12	chr12	85485963	85486255	292	Fos	12.0	Batf	BatfLibrary	1	0	14	0	0	0
Fos+16	chr12	85489678	85490348	670	Fos	16.0	Batf	BatfLibrary	1	0	14	0	0	0
Fos+18.5	chr12	85492078	85492550	472	Fos	18.5	Batf	BatfLibrary	1	0	14	0	0	0
Fos+23	chr12	85496753	85497094	341	Fos	23.0	Batf	BatfLibrary	1	0	14	0	0	0
Fos+46	chr12	85519679	85520198	519	Fos	46.0	Batf	BatfLibrary	1	0	14	0	0	0
Fos+59	chr12	85532803	85533088	285	Fos	59.0	Batf	BatfLibrary	1	0	11	0	0	5
Fos+59.5	chr12	85533334	85533637	303	Fos	59.5	Batf	BatfLibrary	1	0	14	0	0	5
Jdp2-53	chr12	85545708	85546070	362	Jdp2	-53.0	Batf	BatfLibrary	1	0	14	0	0	9
Jdp2-28.5	chr12	85569771	85570433	662	Jdp2	-28.5	Batf	BatfLibrary	1	0	14	0	0	5
Jdp2-27.5	chr12	85571344	85571769	425	Jdp2	-27.5	Batf	BatfLibrary	1	0	14	0	0	4
Jdp2-24	chr12	85574591	85575201	610	Jdp2	-24.0	Batf	BatfLibrary	1	0	14	0	0	0
Jdp2-8.5	chr12	85590044	85590759	715	Jdp2	-8.5	Batf	BatfLibrary	1	0	14	0	0	5
Jdp2-6	chr12	85592800	85593485	685	Jdp2	-6.0	Batf	BatfLibrary	1	0	14	0	0	3
Jdp2-4.5	chr12	85594476	85594669	193	Jdp2	-4.5	Batf	BatfLibrary	1	0	3	0	0	0
Jdp2-3	chr12	85595938	85596198	260	Jdp2	-3.0	Batf	BatfLibrary	1	0	11	0	0	0
Jdp2-0	chr12	85598904	85599854	950	Jdp2	-0.0	Batf	BatfLibrary	1	0	14	0	0	4
Jdp2+2	chr12	85600911	85601180	269	Jdp2	2.0	Batf	BatfLibrary	1	0	9	0	0	0
Jdp2+4	chr12	85602874	85603188	314	Jdp2	4.0	Batf	BatfLibrary	1	0	14	0	0	1
Jdp2+26	chr12	85624482	85625159	677	Jdp2	26.0	Batf	BatfLibrary	1	0	14	0	0	6
Jdp2+31	chr12	85629839	85630231	392	Jdp2	31.0	Batf	BatfLibrary	1	0	14	0	0	4
Jdp2+33.5	chr12	85632343	85632636	293	Jdp2	33.5	Batf	BatfLibrary	1	0	14	0	0	5
Jdp2+41.5	chr12	85640133	85641049	916	Jdp2	41.5	Batf	BatfLibrary	1	0	14	0	0	6
Batf-41	chr12	85645751	85646065	314	Batf	-41.0	Batf	BatfLibrary	1	0	10	0	0	4
Batf-39	chr12	85647571	85647796	225	Batf	-39.0	Batf	LargeLibrary,BatfLibrary	2	7	6	0	0	4	0.3994973872918453
Batf-36	chr12	85650351	85650606	255	Batf	-36.0	Batf	BatfLibrary	1	0	3	0	0	0
Batf-31	chr12	85655756	85655806	50	Batf	-31.0	Batf	BatfLibrary	1	0	2	0	0	0
Batf-23.5	chr12	85662983	85663295	312	Batf	-23.5	Batf	LargeLibrary,BatfLibrary	2	10	11	0	0	8	0.4208402609307518
Batf-22	chr12	85664311	85664643	332	Batf	-22.0	Batf	BatfLibrary	1	0	14	0	0	5
Batf-20.5	chr12	85665676	85666371	695	Batf	-20.5	Batf	LargeLibrary,BatfLibrary	2	10	14	0	0	9	0.3641538769681375
Batf-16.5	chr12	85669970	85670337	367	Batf	-16.5	Batf	LargeLibrary,BatfLibrary	2	10	14	0	0	8	0.4808982447923401
Batf-7.5	chr12	85678890	85679022	132	Batf	-7.5	Batf	BatfLibrary	1	0	6	0	0	0
Batf-6.5	chr12	85679788	85680299	511	Batf	-6.5	Batf	BatfLibrary	1	0	14	0	0	6
Batf+0	chr12	85686418	85688098	1680	Batf	0.0	Batf	LargeLibrary,BatfLibrary	2	10	14	0	0	9	2.668263401320048
Batf+7	chr12	85693380	85693626	246	Batf	7.0	Batf	LargeLibrary,BatfLibrary	2	7	7	0	0	6	0.8621294437595866
Batf+10	chr12	85696581	85697477	896	Batf	10.0	Batf	LargeLibrary,BatfLibrary	2	10	14	0	0	8	0.8140775318286437
Batf+16	chr12	85702363	85702797	434	Batf	16.0	Batf	BatfLibrary	1	0	13	0	0	5
Batf+17	chr12	85703522	85703750	228	Batf	17.0	Batf	LargeLibrary,BatfLibrary	2	7	10	0	0	6	0.7801738276142143
Batf+19	chr12	85705370	85705770	400	Batf	19.0	Batf	LargeLibrary,BatfLibrary	2	10	14	0	0	11	7.63366983843139
Batf+24.5	chr12	85710836	85711105	269	Batf	24.5	Batf	LargeLibrary,BatfLibrary	2	10	12	0	0	8	3.5105362847578
Batf+26	chr12	85712306	85712856	550	Batf	26.0	Batf	LargeLibrary,BatfLibrary	2	10	11	0	0	9	1.7575491351871535
Flvcr2-19.5	chr12	85726810	85727345	535	Flvcr2	-19.5	Batf	BatfLibrary	1	0	14	0	0	4
Flvcr2-16.5	chr12	85729538	85730199	661	Flvcr2	-16.5	Batf	LargeLibrary,BatfLibrary	2	10	14	0	0	12	5.260966198329842
Flvcr2-0.5	chr12	85745823	85746565	742	Flvcr2	-0.5	Batf	BatfLibrary	1	0	14	0	0	4
Erg28+6	chr12	85818433	85818808	375	Erg28	6.0	Batf	BatfLibrary	1	0	12	0	0	0
Ttll5-0	chr12	85824508	85825485	977	Ttll5	-0.0	Batf	BatfLibrary	1	0	14	0	0	0
Ttll5+15	chr12	85839496	85839880	384	Ttll5	15.0	Batf	BatfLibrary	1	0	10	0	0	0
Ttll5+23.5	chr12	85848131	85848736	605	Ttll5	23.5	Batf	BatfLibrary	1	0	14	0	0	0
Ttll5+37.5	chr12	85862140	85862268	128	Ttll5	37.5	Batf	BatfLibrary	1	0	5	0	0	0
Ttll5+39	chr12	85862893	85863981	1088	Ttll5	39.0	Batf	BatfLibrary	1	0	14	0	0	0
Ttll5+45	chr12	85869373	85869997	624	Ttll5	45.0	Batf	BatfLibrary	1	0	14	0	0	0
Ttll5+104.5	chr12	85928838	85929435	597	Ttll5	104.5	Batf	BatfLibrary	1	0	14	0	0	0
Ttll5+112.5	chr12	85936949	85937081	132	Ttll5	112.5	Batf	BatfLibrary	1	0	5	0	0	0
Ttll5+122.5	chr12	85946837	85947450	613	Ttll5	122.5	Batf	LargeLibrary,BatfLibrary	2	10	7	0	0	1	1.555334112034658
Tgfb3+124.5	chr12	85954395	85954555	160	Tgfb3	124.5	Batf	BatfLibrary	1	0	4	0	0	0
Tgfb3+111	chr12	85967881	85968278	397	Tgfb3	111.0	Batf	BatfLibrary	1	0	12	0	0	0
Tgfb3+107	chr12	85971851	85972095	244	Tgfb3	107.0	Batf	BatfLibrary	1	0	9	0	0	0
Tgfb3+105	chr12	85973583	85974071	488	Tgfb3	105.0	Batf	BatfLibrary	1	0	12	0	0	0
Tgfb3+86.5	chr12	85991840	85992667	827	Tgfb3	86.5	Batf	BatfLibrary	1	0	14	0	0	0
Tgfb3+64	chr12	86014706	86015336	630	Tgfb3	64.0	Batf	LargeLibrary,BatfLibrary	2	10	7	0	0	4	1.1098017569054917
Tgfb3+54.5	chr12	86024422	86024829	407	Tgfb3	54.5	Batf	BatfLibrary	1	0	12	0	0	0
Tgfb3+33	chr12	86046093	86046470	377	Tgfb3	33.0	Batf	BatfLibrary	1	0	14	0	0	0
Tgfb3+31.5	chr12	86046851	86048151	1300	Tgfb3	31.5	Batf	BatfLibrary	1	0	14	0	0	0
Tgfb3+27.5	chr12	86051241	86051539	298	Tgfb3	27.5	Batf	BatfLibrary	1	0	10	0	0	0
Tgfb3+18	chr12	86060949	86061215	266	Tgfb3	18.0	Batf	BatfLibrary	1	0	8	0	0	0
Tgfb3-0.5	chr12	86078929	86079659	730	Tgfb3	-0.5	Batf	BatfLibrary	1	0	14	0	0	0
Ift43+0	chr12	86082514	86082925	411	Ift43	0.0	Batf	BatfLibrary	1	0	14	0	0	0
Ift43+13.5	chr12	86095633	86096005	372	Ift43	13.5	Batf	LargeLibrary,BatfLibrary	2	10	11	0	0	10	3.6325170196052374
Ift43+22.5	chr12	86104728	86105478	750	Ift43	22.5	Batf	BatfLibrary	1	0	14	0	0	0
Ift43+24	chr12	86106250	86106726	476	Ift43	24.0	Batf	BatfLibrary	1	0	14	0	0	0
Ift43+28.5	chr12	86110773	86111055	282	Ift43	28.5	Batf	BatfLibrary	1	0	3	0	0	0
Ift43+45.5	chr12	86127742	86128009	267	Ift43	45.5	Batf	BatfLibrary	1	0	9	0	0	0
Ift43+46.5	chr12	86128679	86129184	505	Ift43	46.5	Batf	BatfLibrary	1	0	14	0	0	0
Ift43+50.5	chr12	86132928	86133241	313	Ift43	50.5	Batf	BatfLibrary	1	0	8	0	0	0
Ift43+60	chr12	86142256	86142941	685	Ift43	60.0	Batf	BatfLibrary	1	0	10	0	0	0
Vash1-60	chr12	86618651	86618914	263	Vash1	-60.0	other	LargeLibrary	1	9	0	0	0	0	0.550719082081288
Vash1-30	chr12	86648464	86648863	399	Vash1	-30.0	other	LargeLibrary	1	9	0	0	0	0	0.3619852403290792
Vash1+0	chr12	86678649	86678981	332	Vash1	0.0	other	LargeLibrary	1	10	0	0	0	0	0.9219465345005105
Angel1+13.5	chr12	86712646	86713318	672	Angel1	13.5	other	LargeLibrary	1	10	0	0	0	0	0.4069808628981112
Dio2+162	chr12	90576015	90576552	537	Dio2	162.0	other	LargeLibrary	1	10	0	0	0	0	1.9123709031905136
Cep128+232.5	chr12	91151502	91152179	677	Cep128	232.5	other	LargeLibrary	1	10	0	0	0	0	2.866619740543326
Cep128+196	chr12	91187652	91188388	736	Cep128	196.0	other	LargeLibrary	1	10	0	0	0	0	2.05324350758703
Cep128+179.5	chr12	91204717	91204985	268	Cep128	179.5	other	LargeLibrary	1	10	0	0	0	0	2.004131425283444
Ston2-15.5	chr12	91803589	91803816	227	Ston2	-15.5	other	LargeLibrary	1	10	0	0	0	0	1.932162962626117
Galc+27.5	chr12	98232064	98232651	587	Galc	27.5	other	LargeLibrary	1	10	0	0	0	0	0.5725560592123846
Galc+14.5	chr12	98244279	98245193	914	Galc	14.5	other	LargeLibrary	1	10	0	0	0	0	2.590079447593316
Galc+9.5	chr12	98249708	98250003	295	Galc	9.5	other	LargeLibrary	1	10	0	0	0	0	1.788071228357012
Galc+0	chr12	98258973	98259465	492	Galc	0.0	other	LargeLibrary	1	10	0	0	0	0	1.525290461933829
Gpr65+1.5	chr12	98270052	98270563	511	Gpr65	1.5	other	LargeLibrary	1	10	0	0	0	0	11.145097702129984
Gpr65+15	chr12	98283327	98283731	404	Gpr65	15.0	other	LargeLibrary	1	10	0	0	0	0	7.056959251097455
Gpr65+84	chr12	98352273	98352695	422	Gpr65	84.0	other	LargeLibrary	1	10	0	0	0	0	1.2252099663246871
Spata7+10	chr12	98637777	98638318	541	Spata7	10.0	other	LargeLibrary	1	10	0	0	0	0	1.586121366860379
Ttc8+263	chr12	99183403	99183717	314	Ttc8	263.0	other	LargeLibrary	1	10	0	0	0	0	2.2215904797558
Foxn3-47	chr12	99610338	99610686	348	Foxn3	-47.0	other	LargeLibrary	1	10	0	0	0	0	0.8283917642529659
Tdp1+33.5	chr12	99917886	99918377	491	Tdp1	33.5	other	LargeLibrary	1	10	0	0	0	0	4.918512507962219
Nrde2-5.5	chr12	100164939	100165373	434	Nrde2	-5.5	other	LargeLibrary	1	10	0	0	0	0	1.2500299650764644
Fbln5-33.5	chr12	101852301	101852536	235	Fbln5	-33.5	other	LargeLibrary	1	5	0	0	0	0	0.1927110553768093
Trip11+38	chr12	101875127	101875314	187	Trip11	38.0	other	LargeLibrary	1	6	0	0	0	0	0.0969571217349836
Trip11+20	chr12	101892879	101893536	657	Trip11	20.0	other	LargeLibrary	1	10	0	0	0	0	1.2858414345871791
Trip11-16.5	chr12	101929468	101929938	470	Trip11	-16.5	other	LargeLibrary	1	10	0	0	0	0	0.3767987983727408
Rin3+45.5	chr12	102328191	102328577	386	Rin3	45.5	other	LargeLibrary	1	10	0	0	0	0	0.5655458858238778
Lgmn+42.5	chr12	102397022	102397597	575	Lgmn	42.5	other	LargeLibrary	1	10	0	0	0	0	0.3503359920955927
Itpk1+30	chr12	102674349	102674858	509	Itpk1	30.0	other	LargeLibrary	1	10	0	0	0	0	2.301668035234583
Gm20604-25.5	chr12	102784035	102784372	337	Gm20604	-25.5	other	LargeLibrary	1	10	0	0	0	0	0.3811783965772816
Fam181a-26.5	chr12	103284186	103284654	468	Fam181a	-26.5	other	LargeLibrary	1	10	0	0	0	0	0.450220200159905
Asb2+14.5	chr12	103341174	103341573	399	Asb2	14.5	other	LargeLibrary	1	10	0	0	0	0	4.069782857105594
Otub2+0	chr12	103388510	103388731	221	Otub2	0.0	other	LargeLibrary	1	10	0	0	0	0	2.316725337724352
Ddx24+4.5	chr12	103421187	103421605	418	Ddx24	4.5	other	LargeLibrary	1	7	0	0	0	0	1.0247059792803042
Ifi27l2b-37.5	chr12	103494408	103494719	311	Ifi27l2b	-37.5	other	LargeLibrary	1	10	0	0	0	0	0.3001998130761899
Ppp4r4-10.5	chr12	103521672	103522021	349	Ppp4r4	-10.5	other	LargeLibrary	1	5	0	0	0	0	0.432204411321947
Ppp4r4-0	chr12	103532090	103532489	399	Ppp4r4	-0.0	other	LargeLibrary	1	10	0	0	0	0	2.230915463512279
Serpina3i+8.5	chr12	104271395	104271816	421	Serpina3i	8.5	other	LargeLibrary	1	10	0	0	0	0	1.67488781383347
Papola+57	chr12	105841460	105841889	429	Papola	57.0	other	LargeLibrary	1	10	0	0	0	0	0.6209308782993481
Bcl11b+875.5	chr12	107127689	107127978	289	Bcl11b	875.5	other	LargeLibrary	1	10	0	0	0	0	8.66448227191609
Bcl11b+219.5	chr12	107783801	107784164	363	Bcl11b	219.5	other	LargeLibrary	1	10	0	0	0	0	2.611331770689585
Bcl11b+63	chr12	107940496	107940915	419	Bcl11b	63.0	other	LargeLibrary	1	10	0	0	0	0	1.0951013505603424
Setd3+74	chr12	108105257	108105479	222	Setd3	74.0	other	LargeLibrary	1	10	0	0	0	0	2.067078285413496
Ccdc85c-0	chr12	108275524	108275773	249	Ccdc85c	-0.0	other	LargeLibrary	1	10	0	0	0	0	6.355767119670528
Eml1+52	chr12	108422641	108423189	548	Eml1	52.0	other	LargeLibrary	1	10	0	0	0	0	1.4869108277871197
Evl-65.5	chr12	108488502	108489305	803	Evl	-65.5	other	LargeLibrary	1	10	0	0	0	0	1.1913293317681428
Wars-48.5	chr12	108942594	108942869	275	Wars	-48.5	other	LargeLibrary	1	10	0	0	0	0	1.2891005278612675
Begain+0	chr12	109067961	109068131	170	Begain	0.0	other	LargeLibrary	1	10	0	0	0	0	1.504467595917011
Dync1h1-24.5	chr12	110576539	110576955	416	Dync1h1	-24.5	other	LargeLibrary	1	10	0	0	0	0	1.6344725206739743
Wdr20-12.5	chr12	110724997	110725810	813	Wdr20	-12.5	other	LargeLibrary	1	10	0	0	0	0	0.4637869871350352
Ckb+8.5	chr12	111663712	111664003	291	Ckb	8.5	other	LargeLibrary	1	10	0	0	0	0	1.4550848975828894
Ppp1r13b-4	chr12	111911742	111911984	242	Ppp1r13b	-4.0	other	LargeLibrary	1	6	0	0	0	0	0.336547175601876
Zbtb42+0.5	chr12	112678807	112679479	672	Zbtb42	0.5	other	LargeLibrary	1	10	0	0	0	0	1.0465367963686705
Gpr132+15	chr12	112853133	112853387	254	Gpr132	15.0	other	LargeLibrary	1	10	0	0	0	0	3.593221790227864
[truncated: 5,184 more rows]
