# Supplementary material for: Enhancer hubs govern chromatin topology and Th17 cell identity
Source: bioRxiv. 2026 Apr 8:2026.04.02.715458. Preprint. [Version 3] doi: 10.64898/2026.04.02.715458 (PMC13060143; doi:10.64898/2026.04.02.715458)
Supplement: Supplement 4 — Table 4 ∣ Master Table of CRISPR gRNA. Rows indicate all gRNA used in this study including genomic location, protospacer sequence, GuideScan output results for library design, Th17 or Th0 chromatin-accessibility score, gRNA rank-in-peak, and DESeq2 results by library and CRISPR modality [file media-4.tsv]

library	effector	reporter	gRNA_name	PeakID	guideNum	chr	start	end	strand	sequence	type	accessibility_cpm	cutting_efficiency_score	cutting_specificity_score	offtargets_sum	offtargets_summary	baseMean	log2FoldChange	lfcSE	stat	pvalue	padj	duplicate_in_library
BatfLibrary	KRAB	Batf	Acyp1-0-1	Acyp1-0	1	chr12	85288689	85288710	+	GAGAGCGCCTGCGTGGACGG	gRNA	0.922090604074443	65	0.48758455	4.0	2:0|3:4	2978.272917	-0.018674223	0.058625678	-0.318533173	0.750080535	0.998904527
BatfLibrary	KRAB	Batf	Acyp1-0-2	Acyp1-0	2	chr12	85288663	85288684	+	AGGCAACGGGATAACAGAGG	gRNA	0.906427447212254	65	0.30234404	12.0	2:2|3:10	855.5363099	0.020223439	0.086693722	0.233274553	0.815548218	0.998904527
BatfLibrary	KRAB	Batf	Acyp1-0-3	Acyp1-0	3	chr12	85288704	85288725	+	GACGGCGGTTGGGTTTAGTC	gRNA	0.75838625651216	48	0.61538462	1.0	2:0|3:1	1666.352808	-0.129516549	0.060388285	-2.144729697	0.031974465	0.668725313
BatfLibrary	KRAB	Batf	Acyp1-0-4	Acyp1-0	4	chr12	85288559	85288580	-	CCGGGGCAGATTGGGTTGGA	gRNA	0.679284748190601	59	0.32336343	12.0	2:0|3:12	1916.275015	-0.096806796	0.054985268	-1.760595163	0.078306948	0.81840129
BatfLibrary	KRAB	Batf	Acyp1-0-5	Acyp1-0	5	chr12	85288562	85288583	+	TCCAACCCAATCTGCCCCGG	gRNA	0.656726834160812	68	0.63870207	3.0	2:0|3:3	1696.562781	0.020891821	0.053651238	0.389400549	0.696979866	0.996846764
BatfLibrary	KRAB	Batf	Acyp1-0-6	Acyp1-0	6	chr12	85288643	85288664	+	GAGGCGGTGCTCTGGTCTCC	gRNA	0.625750369160347	43	0.35378926	8.0	2:1|3:7	2032.41368	-0.028401445	0.070826446	-0.401000568	0.688419706	0.996846764
BatfLibrary	KRAB	Batf	Acyp1-0-7	Acyp1-0	7	chr12	85288764	85288785	+	GAGCGGCCCCCGAGCGCCTC	gRNA	0.573134683677695	38	0.8922553	4.0	2:0|3:4	2633.89398	-0.003261905	0.065015017	-0.050171566	0.95998567	0.998904527
BatfLibrary	KRAB	Batf	Acyp1-0-8	Acyp1-0	8	chr12	85288718	85288739	+	TTAGTCAGGTGTGGAAAACT	gRNA	0.493533325436951	51	0.260452	14.0	2:1|3:13	1499.364516	0.024067051	0.047691082	0.504644692	0.613808414	0.976949887
BatfLibrary	KRAB	Batf	Acyp1-0-9	Acyp1-0	9	chr12	85288773	85288794	-	TTCGGCGTACCTGAGGCGCT	gRNA	0.4776419336709	45	0.84415584	1.0	2:0|3:1	2430.933496	-0.054184375	0.051318536	-1.05584413	0.291039433	0.926154317
BatfLibrary	KRAB	Batf	Acyp1-0-10	Acyp1-0	10	chr12	85288776	85288797	+	AGCGCCTCAGGTACGCCGAA	gRNA	0.4721022304071	53	1.0	0.0	2:0|3:0	1603.116871	0.024267424	0.054788381	0.442930128	0.657816275	0.99037079
BatfLibrary	KRAB	Batf	Acyp1-0-11	Acyp1-0	11	chr12	85288578	85288599	-	ACAAGCAATCCGAAAGCCGC	gRNA	0.470090265607139	51	0.53072166	4.0	2:0|3:4	1505.9536	0.024603922	0.061840206	0.397862869	0.690731271	0.996846764
BatfLibrary	KRAB	Batf	Acyp1-0-12	Acyp1-0	12	chr12	85288627	85288648	+	TAAAAGTTCTCAACCAGAGG	gRNA	0.44832875056044	63	0.2930568	18.0	2:0|3:18	620.1047687	0.074370214	0.097968286	0.7591254	0.447777546
BatfLibrary	KRAB	Batf	Acyp1-0-13	Acyp1-0	13	chr12	85288404	85288425	-	GCTCAGATCAGCGTTTCCCT	gRNA	0.364306121118939	45	0.41940519	8.0	2:1|3:7	1647.887596	0.041286044	0.04984573	0.828276435	0.407513965	0.957129875
BatfLibrary	KRAB	Batf	Acyp1-0-14	Acyp1-0	14	chr12	85288958	85288979	-	GGCTTGTAAAGAGAGTGTGT	gRNA	0.343079536350655	63	0.28122107	12.0	2:0|3:12	793.9515464	0.126704277	0.085770722	1.477243912	0.139610267	0.915477159
BatfLibrary	KRAB	Batf	Acyp1-16.5-1	Acyp1-16.5	1	chr12	85304977	85304998	-	GAACAGCATACAGCCAGCCT	gRNA	2.20053798382793	57	0.32597765	16.0	2:0|3:16	2795.720336	0.064297497	0.063806359	1.007697325	0.31359979	0.926545929
BatfLibrary	KRAB	Batf	Acyp1-16.5-2	Acyp1-16.5	2	chr12	85304964	85304985	+	AGTTTCACTTCTACCCAGGC	gRNA	2.05997319626305	51	0.25772224	18.0	2:0|3:18	1100.700512	0.136753692	0.074113334	1.845196878	0.065008905	0.812611306
BatfLibrary	KRAB	Batf	Acyp1-16.5-3	Acyp1-16.5	3	chr12	85305752	85305773	-	TCCAGGTTAGGCAATATATG	gRNA	1.81589983645598	64	0.37166111	10.0	2:0|3:10	618.3390763	0.002077215	0.083300229	0.024936481	0.980105628
BatfLibrary	KRAB	Batf	Acyp1-16.5-4	Acyp1-16.5	4	chr12	85304941	85304962	-	GTAAATCAGTTCTAAACCAG	gRNA	1.80364216708546	52	0.23880173	10.0	2:1|3:9	490.2153907	0.178093083	0.121578496	1.464840315	0.14296449
BatfLibrary	KRAB	Batf	Acyp1-16.5-5	Acyp1-16.5	5	chr12	85304925	85304946	+	TCTAGATCTGTGGTGCCCTC	gRNA	1.77128909330268	42	0.33894441	12.0	2:2|3:10	884.5793479	-0.026856835	0.106056985	-0.253230236	0.800090303	0.998904527
BatfLibrary	KRAB	Batf	Acyp1-16.5-6	Acyp1-16.5	6	chr12	85304805	85304826	-	GTGTCTCTTGCCCAGATGAG	gRNA	1.69405969489645	56	0.38257923	9.0	2:1|3:8	1122.646698	-0.045353109	0.066936104	-0.677558238	0.498051833	0.972987284
BatfLibrary	KRAB	Batf	Acyp1-16.5-7	Acyp1-16.5	7	chr12	85305764	85305785	-	CTGAAGTTTGGTTCCAGGTT	gRNA	1.26170153016815	35	0.33633152	15.0	2:1|3:14	1682.233494	0.093685496	0.066503353	1.408733417	0.15891401	0.926154317
BatfLibrary	KRAB	Batf	Acyp1-16.5-8	Acyp1-16.5	8	chr12	85304898	85304919	+	AAAGTCATGTGACGATGCCG	gRNA	1.11890353726028	61	0.93784684	1.0	2:0|3:1	1374.991866	-0.161522016	0.070993169	-2.275176876	0.022895321	0.624417858
BatfLibrary	KRAB	Batf	Acyp1-16.5-9	Acyp1-16.5	9	chr12	85305725	85305746	-	CCACCATTCTGTACCACTAG	gRNA	1.08302889859444	61	0.43422274	8.0	2:0|3:8	670.6986138	0.018281196	0.090021974	0.203074816	0.839076556	0.998904527
BatfLibrary	KRAB	Batf	Acyp1-16.5-10	Acyp1-16.5	10	chr12	85305012	85305033	-	TGTATGTAAGAAGCAATGCC	gRNA	1.05299345920782	56	0.21445227	30.0	2:1|3:29	608.1939915	-0.051965003	0.085082256	-0.610761925	0.541357203
BatfLibrary	KRAB	Batf	Acyp1-16.5-11	Acyp1-16.5	11	chr12	85305670	85305691	-	CTACAAAGACCGTGGGAGAA	gRNA	0.763780210923586	50	0.47328761	6.0	2:0|3:6	969.8555187	0.05887819	0.07605229	0.774180361	0.43882414	0.972987284
BatfLibrary	KRAB	Batf	Acyp1-16.5-12	Acyp1-16.5	12	chr12	85305462	85305483	+	CCCAGGCTCCTGCTGCACGC	gRNA	0.703084877867264	36	0.35584605	16.0	2:0|3:16	2494.201865	0.007065888	0.057917903	0.12199834	0.902900333	0.998904527
BatfLibrary	KRAB	Batf	Acyp1-16.5-13	Acyp1-16.5	13	chr12	85305031	85305052	+	TACAGCTCAGCTAACACTCA	gRNA	0.701074716033387	61	0.29980795	14.0	2:0|3:14	669.1260978	-0.121981793	0.076929956	-1.585621504	0.112825195	0.885585058
BatfLibrary	KRAB	Batf	Acyp1-16.5-14	Acyp1-16.5	14	chr12	85305137	85305158	-	CACACCCAGTTATGCAGTGT	gRNA	0.669997458495993	53	0.26149699	27.0	2:3|3:24	974.9448076	-0.006773089	0.083461929	-0.081151841	0.935321199	0.998904527
BatfLibrary	KRAB	Batf	Acyp1-23.5-1	Acyp1-23.5	1	chr12	85311873	85311894	-	TCCTCAGTAGAGCACAGACT	gRNA	1.0786905238352	51	0.27014649	26.0	2:3|3:23	1621.643836	-0.005001977	0.073311056	-0.068229502	0.945602943	0.998904527
BatfLibrary	KRAB	Batf	Acyp1-23.5-2	Acyp1-23.5	2	chr12	85311840	85311861	-	TGGAGACTGGGTCGTTTGAA	gRNA	0.740181255930753	53	0.39934366	10.0	2:0|3:10	1470.60987	0.0006056	0.064684002	0.009362437	0.992529965	0.998904527
BatfLibrary	KRAB	Batf	Acyp1-23.5-3	Acyp1-23.5	3	chr12	85311917	85311938	+	AAACTACCTCATCCTGGGGC	gRNA	0.611606181504177	52	0.21791197	10.0	2:1|3:9	974.7351526	-0.011976396	0.079147837	-0.151316785	0.87972583	0.998904527
BatfLibrary	KRAB	Batf	Acyp1-23.5-4	Acyp1-23.5	4	chr12	85311668	85311689	+	CTGCGTATCTAACAAGGGCA	gRNA	0.541506402732558	59	0.71906665	3.0	2:0|3:3	910.6844697	-0.039522843	0.088027956	-0.448980588	0.65344566	0.99037079
BatfLibrary	KRAB	Batf	Acyp1-23.5-5	Acyp1-23.5	5	chr12	85311816	85311837	-	ATCTTCAAAATGACTGCTTG	gRNA	0.419872530808347	50	0.37345892	12.0	2:1|3:11	936.7940667	-0.092030481	0.093158222	-0.987894349	0.323204393	0.931219216
BatfLibrary	KRAB	Batf	Acyp1-23.5-6	Acyp1-23.5	6	chr12	85311779	85311800	-	GGTTTGTGGTGAACTTTACG	gRNA	0.40919042228925	55	0.63839286	2.0	2:0|3:2	1028.564159	-0.062551601	0.073165837	-0.854929069	0.392590417	0.956630947
BatfLibrary	KRAB	Batf	Acyp1-23.5-7	Acyp1-23.5	7	chr12	85311754	85311775	+	ATTTCTCTGAATCGGTATAA	gRNA	0.393909225730163	38	0.49241965	5.0	2:0|3:5	419.0797574	-0.038672199	0.126139266	-0.306583352	0.759160527
BatfLibrary	KRAB	Batf	Acyp1-23.5-8	Acyp1-23.5	8	chr12	85311793	85311814	-	TTTGTTCAGGTGCAGGTTTG	gRNA	0.390981806517073	49	0.29391365	18.0	2:2|3:16	1172.084428	0.02479004	0.06024375	0.411495642	0.680709136	0.996846764
BatfLibrary	KRAB	Batf	Acyp1-23.5-9	Acyp1-23.5	9	chr12	85311701	85311722	-	TAGCTGGTTTCTTTGTAAGC	gRNA	0.350384706617445	45	0.2147493	16.0	2:1|3:15	832.1191202	-0.045479081	0.063484527	-0.71638056	0.473756395	0.972987284
BatfLibrary	KRAB	Batf	Acyp1-23.5-10	Acyp1-23.5	10	chr12	85312230	85312251	-	TGCAGGTCAGGCTGTGCAGT	gRNA	0.270826772080494	59	0.20187656	39.0	2:1|3:38	2156.953231	0.004011621	0.053141496	0.075489434	0.939825304	0.998904527
BatfLibrary	KRAB	Batf	Acyp1-23.5-11	Acyp1-23.5	11	chr12	85312193	85312214	-	CTCAACACAGTTGACTACAG	gRNA	0.226220713488648	70	0.40366077	11.0	2:0|3:11	735.182186	0.108860944	0.084697975	1.285283899	0.198693094	0.926154317
BatfLibrary	KRAB	Batf	Acyp1-23.5-12	Acyp1-23.5	12	chr12	85311717	85311738	-	TGAAATTTGATTACGGTAGC	gRNA	0.217668136180229	41	0.92332268	2.0	2:0|3:2	870.9267764	0.177625805	0.098316565	1.806672194	0.070813406	0.81840129
BatfLibrary	KRAB	Batf	Acyp1-23.5-13	Acyp1-23.5	13	chr12	85311564	85311585	-	TCTTATGTCCTGTTGAAGAT	gRNA	0.118847063019673	40	0.39153245	10.0	2:0|3:10	940.8670123	-0.086242793	0.077548592	-1.112112941	0.266089593	0.926154317
BatfLibrary	KRAB	Batf	Acyp1-23.5-14	Acyp1-23.5	14	chr12	85311521	85311542	-	TTAGCAGAATTTGTTTAAAA	gRNA	0.109996177273597	19	0.2004452	19.0	2:2|3:17	586.075126	0.072543922	0.095129184	0.76258325	0.445711977
BatfLibrary	KRAB	Batf	Batf+0-1	Batf+0	1	chr12	85688077	85688098	-	AGACTGGGGTACCATCTTCC	gRNA	3.42837134729388	44	0.39785301	7.0	2:0|3:7	1546.127599	-0.194829915	0.05898155	-3.303234931	0.000955763	0.07168221
BatfLibrary	KRAB	Batf	Batf+0-4	Batf+0	4	chr12	85688042	85688063	-	CTCTGATACCATCGTGAGCG	gRNA	3.20365692013913	55	0.47412815	6.0	2:1|3:5	1541.352677	-0.009557091	0.074926381	-0.127553082	0.898502663	0.998904527
BatfLibrary	KRAB	Batf	Batf+0-7	Batf+0	7	chr12	85686864	85686885	-	ACACCGTCCCAGATGCCTCT	gRNA	3.12195490313242	54	0.37992722	9.0	2:0|3:9	1427.630882	-0.319445123	0.088570165	-3.606689934	0.000310128	0.037215345
BatfLibrary	KRAB	Batf	Batf+0-9	Batf+0	9	chr12	85686692	85686713	-	ACAGGGACATCTCGCTGCTT	gRNA	2.97872189885208	28	0.40671357	5.0	2:0|3:5	2831.474019	-0.055106132	0.061054866	-0.902567405	0.366755532	0.944434847
BatfLibrary	KRAB	Batf	Batf+0-11	Batf+0	11	chr12	85686695	85686716	+	AAGCAGCGAGATGTCCCTGT	gRNA	2.9305764228741	57	0.39304366	13.0	2:1|3:12	1733.037269	-0.543530427	0.176196301	-3.084800434	0.002036888	0.122213265
BatfLibrary	KRAB	Batf	Batf+0-13	Batf+0	13	chr12	85686665	85686686	-	TGCGCACAGGCCCTCTCTTG	gRNA	2.60153623423335	46	0.38116394	6.0	2:0|3:6	2115.037788	-0.348866223	0.098323374	-3.548151455	0.000387945	0.042321281
BatfLibrary	KRAB	Batf	Batf+0-17	Batf+0	17	chr12	85686709	85686730	-	CAGAGGGACTGCTCCCCACA	gRNA	2.43780882100943	59	0.20814636	21.0	2:2|3:19	2075.122566	-0.285252401	0.074778618	-3.8146252	0.00013639	0.020458466
BatfLibrary	KRAB	Batf	Batf+0-18	Batf+0	18	chr12	85686894	85686915	-	AGGCATGGTTCTAATCTTCC	gRNA	2.29331250944466	45	0.35984985	15.0	2:1|3:14	1074.995175	-0.070442631	0.063067066	-1.116947972	0.264016571	0.926154317
BatfLibrary	KRAB	Batf	Batf+0-20	Batf+0	20	chr12	85687994	85688015	+	GCCCTCACCAAAAGCCATAC	gRNA	2.2778081729332	44	0.49551721	6.0	2:0|3:6	873.6758497	-0.109713597	0.083844187	-1.308541474	0.190689717	0.926154317
BatfLibrary	KRAB	Batf	Batf+0-23	Batf+0	23	chr12	85687979	85688000	-	GTGAGGGCTTGTGACAGATG	gRNA	2.20058206651239	55	0.28153632	16.0	2:0|3:16	1469.467165	-0.177722258	0.073679396	-2.412102525	0.015860821	0.543799569
BatfLibrary	KRAB	Batf	Batf+0-26	Batf+0	26	chr12	85686418	85686439	+	AGCAGAGAACTTGCTAATTC	gRNA	2.12317928723776	37	0.41045241	15.0	2:1|3:14	940.7274459	-0.096315644	0.076753691	-1.254866607	0.209527188	0.926154317
BatfLibrary	KRAB	Batf	Batf+0-28	Batf+0	28	chr12	85686849	85686870	+	CTAGTGAGAAGATCGCCCAG	gRNA	2.03005788167715	75	0.43981414	9.0	2:0|3:9	1290.122213	-0.380679968	0.080588597	-4.723744841	2.32e-06	0.000555698
BatfLibrary	KRAB	Batf	Batf+0-29	Batf+0	29	chr12	85688023	85688044	-	GAGGGACTATCTCCCTCTTG	gRNA	1.8619647102686	62	0.48836875	7.0	2:0|3:7	1070.012251	-0.061722944	0.076510386	-0.806726344	0.419824163	0.969652246
BatfLibrary	KRAB	Batf	Batf+0-31	Batf+0	31	chr12	85686645	85686666	-	TGGTTTCTGGTAATTCAAGC	gRNA	1.83476614031205	50	0.21851122	37.0	2:0|3:37	583.2777283	-0.030324434	0.094045933	-0.322442805	0.747117261
BatfLibrary	KRAB	Batf	Batf+10-1	Batf+10	1	chr12	85696675	85696696	-	GACAGTGTGGCCACACTTAG	gRNA	1.35442280897581	47	0.22914085	11.0	2:1|3:10	1156.848608	-0.126960428	0.082329566	-1.542100046	0.123049284	0.890017799
BatfLibrary	KRAB	Batf	Batf+10-3	Batf+10	3	chr12	85696688	85696709	-	ATCCTATGAACAAGACAGTG	gRNA	1.22184206784242	70	0.23758594	15.0	2:1|3:14	560.4189656	-0.064570694	0.111956029	-0.576750487	0.564108022
BatfLibrary	KRAB	Batf	Batf+10-8	Batf+10	8	chr12	85696651	85696672	-	ATTTCCTCTGAAAGCTACTA	gRNA	0.872305570848749	27	0.41458062	15.0	2:1|3:14	536.681894	0.080282805	0.096622821	0.830888649	0.406036537
BatfLibrary	KRAB	Batf	Batf+10-13	Batf+10	13	chr12	85696636	85696657	-	TACTATGGGGCCCCATGGTG	gRNA	0.711260223026373	57	0.80158773	3.0	2:0|3:3	1078.330962	0.009298379	0.067957851	0.13682568	0.891168585	0.998904527
BatfLibrary	KRAB	Batf	Batf+10-15	Batf+10	15	chr12	85696746	85696767	-	TCATTGGTAACATGACAGGT	gRNA	0.657962465836876	60	0.25444892	19.0	2:0|3:19	812.8868263	-0.038542185	0.073051788	-0.527600843	0.597776408	0.972987284
BatfLibrary	KRAB	Batf	Batf+10-17	Batf+10	17	chr12	85696588	85696609	+	TGGACTGGTCCACAGGATAA	gRNA	0.648744223897705	43	0.66036701	4.0	2:0|3:4	910.3702468	-0.088198894	0.065946063	-1.337439868	0.181079098	0.926154317
BatfLibrary	KRAB	Batf	Batf+10-21	Batf+10	21	chr12	85696715	85696736	+	GTGTTAAAAACGAAAACTTG	gRNA	0.638313708127068	62	0.22856079	19.0	2:0|3:19	497.9783535	-0.080817189	0.097077896	-0.832498365	0.4051277
BatfLibrary	KRAB	Batf	Batf+10-25	Batf+10	25	chr12	85696613	85696634	-	CTATGGAAAAACAAGCCGAA	gRNA	0.55903911112007	64	0.26076722	10.0	2:0|3:10	625.5323449	0.002788065	0.094756964	0.029423322	0.976526973
BatfLibrary	KRAB	Batf	Batf+10-28	Batf+10	28	chr12	85696548	85696569	-	AGCCACACTTGGTGCCGCTG	gRNA	0.539118328004911	62	0.31568975	9.0	2:0|3:9	3176.081063	-0.151088292	0.037814679	-3.995493181	6.46e-05	0.01106738
BatfLibrary	KRAB	Batf	Batf+10-34	Batf+10	34	chr12	85696522	85696543	-	GCCTCCTGACACCTGTTGAG	gRNA	0.419855390136862	50	0.28442114	13.0	2:2|3:11	1288.982548	-0.091525179	0.057972338	-1.578773278	0.11438807	0.885585058
BatfLibrary	KRAB	Batf	Batf+10-35	Batf+10	35	chr12	85696510	85696531	-	CTGTTGAGTGGGGTAGCTGT	gRNA	0.418911482927646	53	0.39422351	8.0	2:1|3:7	2683.244326	-0.011476327	0.055240733	-0.207751169	0.835423262	0.998904527
BatfLibrary	KRAB	Batf	Batf+10-40	Batf+10	40	chr12	85696769	85696790	+	GGAAATCAGTGTCTTTCTCG	gRNA	0.373014593590379	68	0.28450554	12.0	2:2|3:10	1055.48952	0.011612913	0.122451655	0.09483672	0.92444452	0.998904527
BatfLibrary	KRAB	Batf	Batf+10-41	Batf+10	41	chr12	85696498	85696519	-	GTAGCTGTTGGGTTGTGAGC	gRNA	0.359819137740483	43	0.45619011	11.0	2:0|3:11	1303.470885	0.009514915	0.072555049	0.131140636	0.895664056	0.998904527
BatfLibrary	KRAB	Batf	Batf+10-50	Batf+10	50	chr12	85696912	85696933	+	CAAGAAGTAGACTGATGGTC	gRNA	0.270514981754452	50	0.38626407	10.0	2:1|3:9	926.4840998	-0.161940493	0.075945021	-2.132338494	0.03297903	0.668725313
BatfLibrary	KRAB	Batf	Batf+16-88	Batf+16	88	chr12	85702776	85702797	-	TACCCAGCTTCCTTGCACCT	gRNA	0.573143437412285	50	0.2302665	21.0	2:0|3:21	3591.341632	-0.063379722	0.044641811	-1.419739057	0.155683663	0.926154317
BatfLibrary	KRAB	Batf	Batf+16-96	Batf+16	96	chr12	85702611	85702632	+	AAGATGGCTGCCGGCCCTCC	gRNA	0.464730182148654	35	0.42986763	6.0	2:0|3:6	2533.194938	0.037110117	0.069079407	0.537209539	0.591122883	0.972987284
BatfLibrary	KRAB	Batf	Batf+16-97	Batf+16	97	chr12	85702627	85702648	+	CTCCAGGCCTCAGTCTGTGT	gRNA	0.46339885288715	47	0.20832907	31.0	2:0|3:31	1454.694839	-0.069693089	0.051027414	-1.365796998	0.172002689	0.926154317
BatfLibrary	KRAB	Batf	Batf+16-106	Batf+16	106	chr12	85702595	85702616	+	CTCCTCTCAAGGCTGCAAGA	gRNA	0.414882728730666	56	0.22368868	27.0	2:0|3:27	1162.9632	-0.075880958	0.08018108	-0.946369866	0.34395997	0.932154425
BatfLibrary	KRAB	Batf	Batf+16-113	Batf+16	113	chr12	85702712	85702733	-	TAATATGTAGGTAGAGGCAC	gRNA	0.387405549397953	51	0.27065792	8.0	2:0|3:8	489.1023838	0.076395535	0.102924562	0.742247853	0.45793718
BatfLibrary	KRAB	Batf	Batf+16-133	Batf+16	133	chr12	85702536	85702557	+	TCACATACCAAGCTCAGGAA	gRNA	0.309021193142468	54	0.37783975	12.0	2:0|3:12	798.5545596	0.062009905	0.090585479	0.684545761	0.493630603	0.972987284
BatfLibrary	KRAB	Batf	Batf+16-160	Batf+16	160	chr12	85702363	85702384	-	GCCACGAGGTGCTGGGACCG	gRNA	0.213291821294917	52	0.81608901	3.0	2:0|3:3	2613.774033	0.07821006	0.054745103	1.428622045	0.153112895	0.926154317
BatfLibrary	KRAB	Batf	Batf+16-161	Batf+16	161	chr12	85702672	85702693	-	CTCTTCATGGTAGAGTTGCT	gRNA	0.211694295174944	42	0.34390768	9.0	2:1|3:8	681.3245073	0.128906947	0.095029255	1.356497501	0.17494093	0.926154317
BatfLibrary	KRAB	Batf	Batf+16-166	Batf+16	166	chr12	85702496	85702517	-	TTGCTGCTGCCGCCCCTCCA	gRNA	0.205636435506518	31	0.21216086	19.0	2:1|3:18	2681.313414	-0.00145055	0.042166786	-0.034400288	0.972557954	0.998904527
BatfLibrary	KRAB	Batf	Batf+16-175	Batf+16	175	chr12	85702479	85702500	+	TACAAGTCATAAATAGGCCA	gRNA	0.189283889371281	59	0.27875679	13.0	2:0|3:13	402.4270651	-0.123988046	0.246612727	-0.502764183	0.615130079
BatfLibrary	KRAB	Batf	Batf+16-202	Batf+16	202	chr12	85702459	85702480	-	GTAGCTGACAGAAATCCCGA	gRNA	0.102881938936725	71	0.64720754	5.0	2:0|3:5	906.8284907	0.007558434	0.068979611	0.109574907	0.912746512	0.998904527
BatfLibrary	KRAB	Batf	Batf+16-205	Batf+16	205	chr12	85702433	85702454	-	GCTTGCTCCCAGGGTACCAC	gRNA	0.0984019063267751	52	0.29597752	15.0	2:1|3:14	1104.313839	-0.032610443	0.081134384	-0.401931228	0.68773464	0.996846764
BatfLibrary	KRAB	Batf	Batf+16-206	Batf+16	206	chr12	85702420	85702441	-	GTACCACAGGAAGCCCAATG	gRNA	0.0980111922890821	71	0.34760678	16.0	2:0|3:16	947.4551139	0.036642839	0.074474329	0.492019726	0.622705399	0.981927041
BatfLibrary	KRAB	Batf	Batf+17-1	Batf+17	1	chr12	85703652	85703673	+	TGGGGATTCCCCTGTCACTC	gRNA	1.72556636202154	49	0.37008713	14.0	2:2|3:12	1238.505684	0.002175671	0.066014146	0.032957644	0.973708365	0.998904527
BatfLibrary	KRAB	Batf	Batf+17-3	Batf+17	3	chr12	85703689	85703710	+	TCCTCTGCAGCCCCTCCAAT	gRNA	0.948788944744181	26	0.34195939	15.0	2:1|3:14	1522.099545	-0.030864343	0.054487532	-0.566447815	0.571089399	0.972987284
BatfLibrary	KRAB	Batf	Batf+17-5	Batf+17	5	chr12	85703802	85703823	+	GGTGAGGGAGGATCAGCTCG	gRNA	0.70685582214267	63	0.4138872	17.0	2:0|3:17	1646.355577	-0.025984994	0.067479091	-0.385082165	0.700176541	0.996846764
BatfLibrary	KRAB	Batf	Batf+17-6	Batf+17	6	chr12	85703781	85703802	+	GTGGCATCAGGTGACCCTAC	gRNA	0.661455167533818	52	0.45446937	5.0	2:1|3:4	1596.912211	-0.072045827	0.059389297	-1.2131113	0.22508727	0.926154317
BatfLibrary	KRAB	Batf	Batf+17-7	Batf+17	7	chr12	85703729	85703750	-	AGGAGGAGGCGTTGAGGTGT	gRNA	0.61215617913356	50	0.24980158	19.0	2:1|3:18	1943.708642	-0.03193748	0.058838113	-0.542802593	0.587265727	0.972987284
BatfLibrary	KRAB	Batf	Batf+17-9	Batf+17	9	chr12	85703758	85703779	-	TTCTATCTATCAAGAGCTGG	gRNA	0.601306810475906	63	0.46224532	9.0	2:0|3:9	705.3101415	0.062269457	0.08460468	0.736004874	0.461727732	0.972987284
BatfLibrary	KRAB	Batf	Batf+17-11	Batf+17	11	chr12	85703520	85703541	+	AGAGCTGTAAGGCATATGCC	gRNA	0.567456225922359	55	0.38790127	9.0	2:0|3:9	709.1107066	-0.022313508	0.090981998	-0.245251902	0.806261391	0.998904527
BatfLibrary	KRAB	Batf	Batf+17-14	Batf+17	14	chr12	85703558	85703579	-	CCAGCCTGAGCTCATGCGGG	gRNA	0.565058275238497	53	0.4494607	11.0	2:0|3:11	2089.503889	-0.028387915	0.054103666	-0.524694844	0.599795342	0.972987284
BatfLibrary	KRAB	Batf	Batf+17-16	Batf+17	16	chr12	85703701	85703722	-	TCTGGGAAATCCCCAATTGG	gRNA	0.561146773505472	62	0.61178425	8.0	2:0|3:8	1031.88214	0.172227118	0.076028916	2.265284401	0.023495233	0.626539538
BatfLibrary	KRAB	Batf	Batf+17-19	Batf+17	19	chr12	85703538	85703559	-	GGGCTCAGCAGGGACTCCCC	gRNA	0.476564000123941	49	0.22867668	17.0	2:2|3:15	1511.38551	0.146760861	0.067242568	2.182558843	0.029068313	0.658150494
BatfLibrary	KRAB	Batf	Batf+19-1	Batf+19	1	chr12	85705732	85705753	+	TGCTGCCTTGGGGTTTGCCC	gRNA	9.53930043781977	33	0.21779732	20.0	2:3|3:17	3323.814613	-0.55674672	0.151412183	-3.67702722	0.000235968	0.031462383
BatfLibrary	KRAB	Batf	Batf+19-3	Batf+19	3	chr12	85705715	85705736	-	GCAGCAAGGAGGGACGGACT	gRNA	8.98004364849651	47	0.42065497	12.0	2:2|3:10	3976.545158	-0.091825395	0.046217051	-1.986829377	0.046941308	0.712532404
BatfLibrary	KRAB	Batf	Batf+19-6	Batf+19	6	chr12	85705750	85705771	-	GTTCCGTGCTCCGAAGAGCC	gRNA	8.48258604201114	44	0.86861314	1.0	2:0|3:1	1309.204914	-0.125821166	0.070870175	-1.77537541	0.075835921	0.81840129
BatfLibrary	KRAB	Batf	Batf+19-7	Batf+19	7	chr12	85705564	85705585	-	AGATGCCAAAGCCCACGCTG	gRNA	8.00038270264183	71	0.41351276	12.0	2:2|3:10	2468.823394	-0.649982496	0.128393851	-5.062411423	4.14e-07	0.000165595
BatfLibrary	KRAB	Batf	Batf+19-10	Batf+19	10	chr12	85705614	85705635	-	GCGCTCTGCGGAGCTCCCGC	gRNA	7.8343516311735	36	0.54251446	3.0	2:0|3:3	2737.886736	-0.633743385	0.128120334	-4.946469967	7.56e-07	0.000226714
BatfLibrary	KRAB	Batf	Batf+19-12	Batf+19	12	chr12	85705626	85705647	-	AGTCACTAGCAGGCGCTCTG	gRNA	7.81108019283834	61	0.79079935	3.0	2:1|3:2	1742.675118	-0.685391357	0.11170165	-6.135910746	8.47e-10	1.02e-06
BatfLibrary	KRAB	Batf	Batf+19-14	Batf+19	14	chr12	85705578	85705599	+	TTGGCATCTGTAGGCCCAGG	gRNA	7.76841897246417	60	0.29915034	10.0	2:1|3:9	892.3306729	-0.307788608	0.136850375	-2.249088528	0.024506864	0.639309503
BatfLibrary	KRAB	Batf	Batf+19-17	Batf+19	17	chr12	85705442	85705463	-	GCTCGGAGCCTTGCAGACAC	gRNA	7.46670073623237	56	0.2065709	17.0	2:0|3:17	1697.863418	-0.27687929	0.068503415	-4.041831943	5.3e-05	0.010607048
BatfLibrary	KRAB	Batf	Batf+19-19	Batf+19	19	chr12	85705552	85705573	+	TAGTCAGGTCTACCCCAGCG	gRNA	7.25370833633814	63	0.56880873	5.0	2:0|3:5	3653.416361	-0.140133778	0.045071203	-3.109164384	0.001876173	0.118495138
BatfLibrary	KRAB	Batf	Batf+19-22	Batf+19	22	chr12	85705655	85705676	+	GCAGTCACTTCCCGAAAACT	gRNA	6.8280977563266	49	0.48588225	6.0	2:0|3:6	2061.177631	-0.148790646	0.054746499	-2.71781116	0.006571533	0.315433596
BatfLibrary	KRAB	Batf	Batf+19-25	Batf+19	25	chr12	85705682	85705703	-	CCGATCGTCTCCCCGCCTAG	gRNA	6.72078354801128	62	1.0	0.0	2:0|3:0	2156.226792	-0.404514121	0.077993243	-5.186527755	2.14e-07	0.000128551
BatfLibrary	KRAB	Batf	Batf+19-27	Batf+19	27	chr12	85705537	85705558	+	GCAGCAGGCAGTGGTTAGTC	gRNA	6.5588196559355	41	0.34260742	22.0	2:0|3:22	1317.660821	-0.154594007	0.064816612	-2.385098539	0.017074547	0.546098544
BatfLibrary	KRAB	Batf	Batf+19-28	Batf+19	28	chr12	85705370	85705391	+	CTCTACAGCTTAGAGGGATG	gRNA	6.5294578359627	49	0.38966446	8.0	2:1|3:7	663.0440224	-0.154500392	0.074582196	-2.071545231	0.038307872
BatfLibrary	KRAB	Batf	Batf+19-30	Batf+19	30	chr12	85705670	85705691	+	AAACTAGGCCGGCCTCTAGG	gRNA	6.06237633488131	61	0.78588808	1.0	2:0|3:1	1327.771892	-0.065494265	0.070880167	-0.924013973	0.355479041	0.93752714
BatfLibrary	KRAB	Batf	Batf+24.5-1	Batf+24.5	1	chr12	85710984	85711005	+	GGAATGACACATCACACCAA	gRNA	5.32752018775168	64	0.44058005	13.0	2:1|3:12	826.5013417	0.023969747	0.071711493	0.334252521	0.738189015	0.998904527
BatfLibrary	KRAB	Batf	Batf+24.5-4	Batf+24.5	4	chr12	85711000	85711021	-	CTAAGAACTGGTCCAGCCAT	gRNA	5.03154471961827	52	0.27148887	13.0	2:0|3:13	1017.101465	0.030293906	0.080060991	0.378385348	0.705144351	0.996846764
BatfLibrary	KRAB	Batf	Batf+24.5-6	Batf+24.5	6	chr12	85710963	85710984	-	CCTGTACTGAGCAGCTAAGC	gRNA	4.93589171309236	40	0.29509119	13.0	2:2|3:11	798.9843602	-0.167632896	0.082981374	-2.020126789	0.043370238	0.712532404
BatfLibrary	KRAB	Batf	Batf+24.5-9	Batf+24.5	9	chr12	85711012	85711033	-	GCCTGTGTGTACCTAAGAAC	gRNA	4.9195770760608	49	0.40331313	11.0	2:0|3:11	702.1908783	-0.020299848	0.097281528	-0.208671148	0.834704965	0.998904527
BatfLibrary	KRAB	Batf	Batf+24.5-11	Batf+24.5	11	chr12	85711028	85711049	+	CACAGGCACCGTGAATGCAG	gRNA	4.16356684855629	62	0.41867886	10.0	2:1|3:9	1107.482116	0.028468672	0.067158177	0.423904774	0.671635262	0.995015203
BatfLibrary	KRAB	Batf	Batf+24.5-14	Batf+24.5	14	chr12	85710908	85710929	+	CAGTCTCTCTGCACGGGGAC	gRNA	3.63937510921036	24	0.40681974	9.0	2:0|3:9	1368.875301	0.143224448	0.064298008	2.227509882	0.025913216	0.658150494
BatfLibrary	KRAB	Batf	Batf+24.5-17	Batf+24.5	17	chr12	85710869	85710890	-	TTTCACCAAGCTGATCAGAA	gRNA	2.0342760351924	55	0.2471053	23.0	2:3|3:20	740.2764866	0.01022901	0.101383917	0.100893814	0.919634754	0.998904527
BatfLibrary	KRAB	Batf	Batf+24.5-19	Batf+24.5	19	chr12	85711084	85711105	+	CTCTGTAGCTCCATCCAATG	gRNA	1.76438261362045	67	0.30198828	26.0	2:1|3:25	758.8308534	-0.041910813	0.078364818	-0.53481669	0.592776621	0.972987284
BatfLibrary	KRAB	Batf	Batf+24.5-22	Batf+24.5	22	chr12	85710849	85710870	-	AGGAGAAGTGGAACCACCCA	gRNA	1.53761926366095	61	0.26155607	27.0	2:1|3:26	1171.066081	-0.161737446	0.073788069	-2.19191866	0.02838538	0.658150494
BatfLibrary	KRAB	Batf	Batf+24.5-24	Batf+24.5	24	chr12	85711098	85711119	-	ACATTATAGCATGACCCCAT	gRNA	1.31193752786005	54	0.67308384	5.0	2:1|3:4	1021.723988	-0.168356858	0.079687134	-2.112723228	0.034624464	0.668725313
BatfLibrary	KRAB	Batf	Batf+24.5-25	Batf+24.5	25	chr12	85710835	85710856	-	CACCCAGGGTCATTAGAAAG	gRNA	1.28556412362944	54	0.35183978	13.0	2:1|3:12	836.3861718	-0.114809959	0.086975629	-1.320024476	0.186826846	0.926154317
BatfLibrary	KRAB	Batf	Batf+24.5-27	Batf+24.5	27	chr12	85711143	85711164	-	TTTAGCTTGTCTTACAAACT	gRNA	0.268694315682106	53	0.34169668	14.0	2:2|3:12	859.0256772	-0.046200981	0.072425581	-0.637909709	0.523532457	0.972987284
BatfLibrary	KRAB	Batf	Batf+26-1	Batf+26	1	chr12	85712713	85712734	-	TTGTGTGGTACTGAAGACTA	gRNA	3.45720875016135	64	0.33291459	8.0	2:2|3:6	668.0706609	-0.084372871	0.088226999	-0.956315774	0.338912723
BatfLibrary	KRAB	Batf	Batf+26-3	Batf+26	3	chr12	85712728	85712749	-	CCTACCTCCCACTCTTTGTG	gRNA	2.86375013498458	60	0.20964581	21.0	2:1|3:20	1277.335027	-0.018396236	0.054556	-0.337199141	0.735966785	0.998904527
BatfLibrary	KRAB	Batf	Batf+26-6	Batf+26	6	chr12	85712606	85712627	+	AAGGGCAGTGCGTGACTCAA	gRNA	2.49703745874139	55	0.44452163	7.0	2:0|3:7	1586.305528	-0.013347003	0.062033788	-0.215156984	0.829644928	0.998904527
BatfLibrary	KRAB	Batf	Batf+26-8	Batf+26	8	chr12	85712603	85712624	-	TTGAGTCACGCACTGCCCTT	gRNA	2.37793041603636	35	0.34863199	4.0	2:1|3:3	1147.025631	-0.040879325	0.073734623	-0.554411522	0.579297243	0.972987284
BatfLibrary	KRAB	Batf	Batf+26-13	Batf+26	13	chr12	85712591	85712612	-	CTGCCCTTTGGCGGGTCTTA	gRNA	2.02124464393892	26	0.75371387	3.0	2:0|3:3	1294.925133	0.022343973	0.068426084	0.32654175	0.744014507	0.998904527
BatfLibrary	KRAB	Batf	Batf+26-15	Batf+26	15	chr12	85712655	85712676	-	AAACATCCCTGCATCAGTGT	gRNA	1.84942509594417	61	0.59653407	12.0	2:1|3:11	718.5116177	0.132400379	0.083001009	1.595165896	0.110675143	0.885401143
BatfLibrary	KRAB	Batf	Batf+26-18	Batf+26	18	chr12	85712774	85712795	+	CCAATCCTAAAACTCTTGTG	gRNA	1.77854677069255	68	0.32943788	11.0	2:0|3:11	739.2235482	0.024533507	0.077487404	0.316612832	0.751537398	0.998904527
BatfLibrary	KRAB	Batf	Batf+26-25	Batf+26	25	chr12	85712818	85712839	-	TGGTATTTCATTACATCACA	gRNA	1.07526840250535	56	0.24393424	20.0	2:1|3:19	313.6857763	0.195911987	0.104274555	1.878809141	0.060270558
BatfLibrary	KRAB	Batf	Batf+26-31	Batf+26	31	chr12	85712915	85712936	+	AGGACAGGAACTTGCAAACA	gRNA	0.844055717175241	56	0.31767996	36.0	2:3|3:33	1117.675946	-0.013157343	0.058780397	-0.223838954	0.822882618	0.998904527
BatfLibrary	KRAB	Batf	Batf+26-32	Batf+26	32	chr12	85712835	85712856	+	ATACCATGAACAAGAACTTG	gRNA	0.800113834194827	67	0.20460945	22.0	2:0|3:22	627.1015788	-0.074245719	0.114811234	-0.646676429	0.517841381
BatfLibrary	KRAB	Batf	Batf+26-36	Batf+26	36	chr12	85712499	85712520	+	CTGTGTCTATGTATCTAGTC	gRNA	0.549260778091802	38	0.31653815	14.0	2:0|3:14	444.796627	-0.048263892	0.095324775	-0.50631005	0.612639009
BatfLibrary	KRAB	Batf	Batf+7-2	Batf+7	2	chr12	85693395	85693416	-	CTTGTGGTGTGGACGGATTC	gRNA	1.2222608678785	25	0.69736807	3.0	2:0|3:3	1289.623077	-0.131866849	0.074681799	-1.76571601	0.077443505	0.81840129
BatfLibrary	KRAB	Batf	Batf+7-4	Batf+7	4	chr12	85693460	85693481	+	TTGTTGCGATGTGCTGCTCT	gRNA	0.974380165475478	47	0.32193709	10.0	2:1|3:9	1774.958532	-0.003656831	0.057830338	-0.063233777	0.949580348	0.998904527
BatfLibrary	KRAB	Batf	Batf+7-8	Batf+7	8	chr12	85693604	85693625	+	CCATTCTGAGTGTGCTGTTA	gRNA	0.889687845822427	27	0.33438909	15.0	2:0|3:15	850.6864093	0.000259452	0.075700098	0.003427367	0.997265362	0.998904527
BatfLibrary	KRAB	Batf	Batf+7-12	Batf+7	12	chr12	85693379	85693400	-	ATTCTGGACAGCACCCTGCT	gRNA	0.840750699015145	54	0.34346566	12.0	2:1|3:11	980.3516334	-0.183404834	0.082758945	-2.216133064	0.02668239	0.658150494
BatfLibrary	KRAB	Batf	Batf+7-14	Batf+7	14	chr12	85693522	85693543	-	TTCAGTGGTGTACAAGTCCC	gRNA	0.835596981635245	38	0.54034111	4.0	2:0|3:4	882.6570559	-0.117667165	0.100248545	-1.173754345	0.240493436	0.926154317
BatfLibrary	KRAB	Batf	Batf+7-21	Batf+7	21	chr12	85693537	85693558	-	ACTAGTTTCCAGTCATTCAG	gRNA	0.665061733266044	61	0.34558642	7.0	2:0|3:7	700.7939823	0.029215182	0.084135274	0.347240581	0.728410586	0.998904527
BatfLibrary	KRAB	Batf	Batf+7-25	Batf+7	25	chr12	85693562	85693583	+	CATATTCATTAGGAGAATGG	gRNA	0.542793941492574	61	0.21536511	15.0	2:0|3:15	391.2436793	0.084578094	0.098931014	0.854919907	0.392595489
BatfLibrary	KRAB	Batf	Batf-16.5-1	Batf-16.5	1	chr12	85670266	85670287	+	GCCTCTGACTGAGCCTCCAG	gRNA	1.04807892205869	55	0.23001377	29.0	2:1|3:28	1335.108122	-0.002763092	0.062312471	-0.044342517	0.964631381	0.998904527
BatfLibrary	KRAB	Batf	Batf-16.5-4	Batf-16.5	4	chr12	85670282	85670303	-	CATAACCAAGGACTTCCCCC	gRNA	0.810275616545518	62	0.39799709	10.0	2:1|3:9	985.386661	0.058317336	0.068265756	0.854269241	0.392955826	0.956630947
BatfLibrary	KRAB	Batf	Batf-16.5-6	Batf-16.5	6	chr12	85670294	85670315	-	TCCAGCACGATTCATAACCA	gRNA	0.717034378367149	68	0.49071423	7.0	2:0|3:7	870.4519282	0.0495592	0.074986041	0.66091234	0.508668532	0.972987284
BatfLibrary	KRAB	Batf	Batf-16.5-9	Batf-16.5	9	chr12	85670313	85670334	+	TGGAAGACCCATAATGCAGT	gRNA	0.599391202242048	56	0.34441107	9.0	2:1|3:8	715.3552407	0.060429188	0.079769582	0.757546751	0.448722368	0.972987284
BatfLibrary	KRAB	Batf	Batf-16.5-12	Batf-16.5	12	chr12	85670208	85670229	-	ACATCAGAACAGAAGGGTTC	gRNA	0.410266500019192	35	0.23546176	22.0	2:1|3:21	790.4814263	-0.037629791	0.081886341	-0.45953685	0.645848696	0.99037079
BatfLibrary	KRAB	Batf	Batf-16.5-16	Batf-16.5	16	chr12	85670033	85670054	-	CTTAGAAGACAGACTCTGGT	gRNA	0.292970614227991	61	0.20360912	25.0	2:2|3:23	1131.105272	-0.14780682	0.06385346	-2.314781689	0.020624883	0.575578117
BatfLibrary	KRAB	Batf	Batf-16.5-18	Batf-16.5	18	chr12	85670017	85670038	-	TGGTGGGTCTAGCCTGAGCC	gRNA	0.28558142529806	37	0.35977739	9.0	2:1|3:8	2094.900833	-0.069922339	0.063836553	-1.095333872	0.273370393	0.926154317
BatfLibrary	KRAB	Batf	Batf-16.5-21	Batf-16.5	21	chr12	85670182	85670203	-	GCAGACTGCCCTTGTGTGAC	gRNA	0.258674213010659	38	0.33096923	11.0	2:0|3:11	1858.607632	-0.04959792	0.063645865	-0.779279532	0.435815069	0.972987284
BatfLibrary	KRAB	Batf	Batf-16.5-24	Batf-16.5	24	chr12	85670005	85670026	+	CGGGGATGGAACCCTGGCTC	gRNA	0.226619814463235	42	0.23407137	15.0	2:0|3:15	2213.041082	-0.023151443	0.051176312	-0.452385921	0.650990988	0.99037079
BatfLibrary	KRAB	Batf	Batf-16.5-34	Batf-16.5	34	chr12	85669991	85670012	+	AGAACTGAGTTGGACGGGGA	gRNA	0.0800607532361764	56	0.50780415	13.0	2:1|3:12	1258.998739	-0.001471986	0.067934433	-0.021667741	0.982712997	0.998904527
BatfLibrary	KRAB	Batf	Batf-16.5-36	Batf-16.5	36	chr12	85669988	85670009	-	TCCCCGTCCAACTCAGTTCT	gRNA	0.0795309179092513	28	0.56006757	5.0	2:0|3:5	1557.873543	-0.033598607	0.067211484	-0.499893838	0.617149831	0.976949887
BatfLibrary	KRAB	Batf	Batf-16.5-41	Batf-16.5	41	chr12	85670064	85670085	+	GCCACTTTGAGACATTTCTT	gRNA	0.0337731498612166	46	0.24545187	16.0	2:2|3:14	978.4495233	0.012033926	0.068591187	0.175444205	0.860730609	0.998904527
BatfLibrary	KRAB	Batf	Batf-16.5-43	Batf-16.5	43	chr12	85670103	85670124	+	AACTCAAATGATAGAAGCAC	gRNA	0.0320594934989134	48	0.22271442	20.0	2:1|3:19	490.137406	0.023288081	0.110174964	0.211373619	0.83259574
BatfLibrary	KRAB	Batf	Batf-16.5-46	Batf-16.5	46	chr12	85670115	85670136	+	AGAAGCACGGGGTACTGAAG	gRNA	0.0270496255620381	55	0.29302871	13.0	2:1|3:12	1125.092263	-0.023303752	0.084481025	-0.27584599	0.782666358	0.998904527
BatfLibrary	KRAB	Batf	Batf-20.5-1	Batf-20.5	1	chr12	85666154	85666175	+	CCCTCCTCACCCTGTGCAGT	gRNA	0.910117664809924	42	0.28436828	19.0	2:0|3:19	1651.336132	0.016304162	0.059637585	0.273387366	0.784555463	0.998904527
BatfLibrary	KRAB	Batf	Batf-20.5-4	Batf-20.5	4	chr12	85666121	85666142	-	GGAAACCCCTCTTCTGGTTC	gRNA	0.518250712492828	28	0.24702069	14.0	2:1|3:13	1414.412213	-0.052499525	0.061148187	-0.858562258	0.390582068	0.956527514
BatfLibrary	KRAB	Batf	Batf-20.5-6	Batf-20.5	6	chr12	85666076	85666097	+	TGAAGGAGTAGGCTTGCAGT	gRNA	0.459304072565707	57	0.24126924	12.0	2:2|3:10	1221.354652	-0.06510464	0.067538888	-0.96395783	0.335067068	0.932154425
BatfLibrary	KRAB	Batf	Batf-20.5-8	Batf-20.5	8	chr12	85666094	85666115	+	GTGGGCTTTACGAAGAACAA	gRNA	0.411163691539211	60	0.39888843	7.0	2:1|3:6	950.1826351	0.053149657	0.095119709	0.558765978	0.576321445	0.972987284
BatfLibrary	KRAB	Batf	Batf-20.5-11	Batf-20.5	11	chr12	85665997	85666018	+	GAAGGGTCCTTATCCCACTG	gRNA	0.328569525113043	74	0.2784924	10.0	2:1|3:9	1144.794186	-0.061479921	0.06455576	-0.952353755	0.340917604	0.932154425
BatfLibrary	KRAB	Batf	Batf-20.5-12	Batf-20.5	12	chr12	85665918	85665939	-	TCAGGTTCCTGCCCCATCAA	gRNA	0.271819294388257	56	0.26867337	11.0	2:2|3:9	1371.158627	0.032497077	0.067541611	0.481141575	0.630415882	0.985024815
BatfLibrary	KRAB	Batf	Batf-20.5-13	Batf-20.5	13	chr12	85666010	85666031	-	AGCACAGAATTAACCTCAGT	gRNA	0.269735356645151	56	0.46921268	10.0	2:0|3:10	573.2688776	-0.020081381	0.08981171	-0.223594234	0.823073051
BatfLibrary	KRAB	Batf	Batf-20.5-15	Batf-20.5	15	chr12	85666059	85666080	+	ACTAAAATCTAGGGTTCTGA	gRNA	0.258535091721427	52	0.37360493	8.0	2:1|3:7	392.639731	-0.04330102	0.094994566	-0.45582628	0.648514905
BatfLibrary	KRAB	Batf	Batf-20.5-17	Batf-20.5	17	chr12	85665906	85665927	+	CATAGGTCTGTGCCCTTGAT	gRNA	0.236339438933244	42	0.44359391	8.0	2:0|3:8	1202.364875	-0.100847134	0.054425236	-1.852948012	0.06388981	0.812611306
BatfLibrary	KRAB	Batf	Batf-20.5-19	Batf-20.5	19	chr12	85666350	85666371	-	GTATCTGGTAAGATACCATA	gRNA	0.234148124682398	59	0.38670416	8.0	2:0|3:8	352.5338836	0.210245018	0.098183215	2.141353984	0.032245503
BatfLibrary	KRAB	Batf	Batf-20.5-21	Batf-20.5	21	chr12	85665975	85665996	-	CTAGAATACAGATCTTACTA	gRNA	0.233985278750871	59	0.25649643	12.0	2:2|3:10	311.0278558	-0.244496402	0.14853021	-1.646105544	0.099742031
BatfLibrary	KRAB	Batf	Batf-20.5-22	Batf-20.5	22	chr12	85665676	85665697	+	TGCTGTGCCTGGTGTAGGGT	gRNA	0.226188968707155	33	0.26590016	24.0	2:2|3:22	3159.089202	0.011849586	0.041111743	0.288228739	0.773171651	0.998904527
BatfLibrary	KRAB	Batf	Batf-20.5-30	Batf-20.5	30	chr12	85665952	85665973	+	TCTGTAGGCCCAGGAGCAAC	gRNA	0.201535071214265	43	0.23411616	18.0	2:0|3:18	1094.488494	-0.015520995	0.071565723	-0.216877493	0.828303818	0.998904527
BatfLibrary	KRAB	Batf	Batf-20.5-32	Batf-20.5	32	chr12	85665700	85665721	+	AGAGAGGCTTAGCTCCTGTA	gRNA	0.196354337206664	50	0.37569508	11.0	2:1|3:10	855.5628932	-0.126818563	0.132465362	-0.957371507	0.338379774	0.932154425
BatfLibrary	KRAB	Batf	Batf-22-1	Batf-22	1	chr12	85664538	85664559	+	TTACACTGTGCAGCAGGCTG	gRNA	0.315416056798551	46	0.24081418	19.0	2:0|3:19	2239.432456	-0.062590562	0.065529611	-0.955149299	0.339502201	0.932154425
BatfLibrary	KRAB	Batf	Batf-22-3	Batf-22	3	chr12	85664522	85664543	-	AGTGTAAGCCTTCATCTCCC	gRNA	0.244709374805373	57	0.40511688	12.0	2:1|3:11	857.0568478	-0.055675883	0.08795075	-0.633034771	0.526710937	0.972987284
BatfLibrary	KRAB	Batf	Batf-22-4	Batf-22	4	chr12	85664343	85664364	+	ATGTCTGCAGTGGTACATAG	gRNA	0.242179253600786	63	0.25026838	12.0	2:1|3:11	971.6875068	-0.095349138	0.086911639	-1.097081346	0.272605834	0.926154317
BatfLibrary	KRAB	Batf	Batf-22-6	Batf-22	6	chr12	85664558	85664579	+	AGGCCCTGGGGCCTCAGACC	gRNA	0.229393141479389	39	0.20909347	34.0	2:2|3:32	1376.762756	0.036320294	0.054650921	0.664587046	0.506314657	0.972987284
BatfLibrary	KRAB	Batf	Batf-22-7	Batf-22	7	chr12	85664356	85664377	+	TACATAGAGGCACTGTCATT	gRNA	0.226483985159408	43	0.29870244	9.0	2:2|3:7	692.5331439	-0.115588746	0.082418209	-1.402466114	0.160776103	0.926154317
BatfLibrary	KRAB	Batf	Batf-22-8	Batf-22	8	chr12	85664372	85664393	+	CATTTGGTAGATGGGTGATT	gRNA	0.157366809147005	32	0.25761146	20.0	2:0|3:20	952.2236403	-0.047387479	0.069790992	-0.678991333	0.497143354	0.972987284
BatfLibrary	KRAB	Batf	Batf-22-10	Batf-22	10	chr12	85664504	85664525	+	CACTTCCCTGGCAAGGAGCC	gRNA	0.145780925137078	34	0.235223	14.0	2:2|3:12	1739.441843	-0.074417116	0.060376445	-1.232552139	0.217742903	0.926154317
BatfLibrary	KRAB	Batf	Batf-22-11	Batf-22	11	chr12	85664431	85664452	+	ATACAGGCCAGGATTCCCCC	gRNA	0.138388444221742	62	0.22262229	11.0	2:1|3:10	1146.571284	0.008160865	0.069743318	0.117012861	0.906849862	0.998904527
BatfLibrary	KRAB	Batf	Batf-22-12	Batf-22	12	chr12	85664622	85664643	+	CTGACTCTCTAGGTGTGTAC	gRNA	0.120693256700399	44	0.56607383	5.0	2:1|3:4	673.8537453	0.088695749	0.105720557	0.83896407	0.401489472	0.957129875
BatfLibrary	KRAB	Batf	Batf-22-13	Batf-22	13	chr12	85664448	85664469	-	TGAACAGTTCAGAAGTACCA	gRNA	0.112406876250448	67	0.2765832	14.0	2:2|3:12	739.6962274	-0.077297813	0.083990787	-0.920312995	0.35740922	0.938492481
BatfLibrary	KRAB	Batf	Batf-22-14	Batf-22	14	chr12	85664311	85664332	-	GATGCATAAAGCCACCTCCG	gRNA	0.111972738508963	72	0.56295306	4.0	2:0|3:4	1321.569018	-0.027986642	0.065164013	-0.42948003	0.667573924	0.993906587
BatfLibrary	KRAB	Batf	Batf-22-16	Batf-22	16	chr12	85664416	85664437	-	GCCTGTATCAGAAGCAATGA	gRNA	0.106855494064349	47	0.23781687	22.0	2:1|3:21	621.2002881	-0.004118695	0.089602941	-0.045966074	0.96333729
BatfLibrary	KRAB	Batf	Batf-22-17	Batf-22	17	chr12	85664595	85664616	-	GGTGCCAGACCATCCATTGC	gRNA	0.0886604130314889	40	0.96828802	3.0	2:0|3:3	1616.975042	-0.094960074	0.070489983	-1.347142818	0.17793424	0.926154317
BatfLibrary	KRAB	Batf	Batf-22-19	Batf-22	19	chr12	85664478	85664499	+	CTGACTTAAAACTTATTGTG	gRNA	0.0803357038292357	57	0.2121002	24.0	2:2|3:22	553.0158445	0.056490394	0.084434878	0.669040981	0.503469337
BatfLibrary	KRAB	Batf	Batf-23.5-1	Batf-23.5	1	chr12	85663092	85663113	-	TTGAGACAGTAGGCGTGCTG	gRNA	0.752034772967536	59	0.50830979	9.0	2:0|3:9	2052.143817	0.001333763	0.056596173	0.023566308	0.981198547	0.998904527
BatfLibrary	KRAB	Batf	Batf-23.5-4	Batf-23.5	4	chr12	85663022	85663043	-	AAGGCTTTCCCCAGCTCAGA	gRNA	0.667094886146822	47	0.21954888	22.0	2:1|3:21	1148.528822	-0.023652799	0.073861081	-0.320233583	0.748791267	0.998904527
BatfLibrary	KRAB	Batf	Batf-23.5-6	Batf-23.5	6	chr12	85663075	85663096	-	CTGCGGCCCCAGATAGCCAC	gRNA	0.574093561794616	50	0.41702757	7.0	2:2|3:5	1666.522131	-0.097211623	0.0594814	-1.634319691	0.102191741	0.856218617
BatfLibrary	KRAB	Batf	Batf-23.5-9	Batf-23.5	9	chr12	85663041	85663062	-	GATATTGGTTAGAGGAGGCA	gRNA	0.501410318566071	56	0.32545017	9.0	2:0|3:9	725.8342027	-0.003106869	0.081158607	-0.038281451	0.96946328	0.998904527
BatfLibrary	KRAB	Batf	Batf-23.5-11	Batf-23.5	11	chr12	85663010	85663031	-	AGCTCAGAAGGGAATCTTAG	gRNA	0.498249569497629	62	0.26530815	14.0	2:1|3:13	701.2193699	-0.095448135	0.086159372	-1.107809088	0.267944274	0.926154317
BatfLibrary	KRAB	Batf	Batf-23.5-15	Batf-23.5	15	chr12	85663059	85663080	+	ATATCTTTGCTGCCCTCCAG	gRNA	0.336089448395312	59	0.20288117	14.0	2:0|3:14	1115.376362	-0.08848718	0.073671274	-1.201108321	0.229709186	0.926154317
BatfLibrary	KRAB	Batf	Batf-23.5-19	Batf-23.5	19	chr12	85663188	85663209	-	ATATAAATGGCCCTCAAACT	gRNA	0.0928505241406754	53	0.64595626	10.0	2:0|3:10	962.1390479	-0.001604722	0.075014524	-0.021392153	0.982932833	0.998904527
BatfLibrary	KRAB	Batf	Batf-23.5-20	Batf-23.5	20	chr12	85663205	85663226	+	TTATATTCAGTGAGGTACTC	gRNA	0.0717429948024298	55	0.30640764	13.0	2:2|3:11	482.1892795	0.032242239	0.097434225	0.330912864	0.740710305
BatfLibrary	KRAB	Batf	Batf-23.5-22	Batf-23.5	22	chr12	85663234	85663255	-	ACTTCCACCGGATCTTGAAA	gRNA	0.0716305233432012	47	0.67063082	2.0	2:0|3:2	993.6251713	0.078204466	0.059563985	1.312948859	0.189200182	0.926154317
BatfLibrary	KRAB	Batf	Batf-23.5-24	Batf-23.5	24	chr12	85663246	85663267	-	AACAAGATCGACACTTCCAC	gRNA	0.0711006880162761	60	0.83285951	2.0	2:0|3:2	1353.702773	0.000855142	0.092905324	0.009204445	0.992656019	0.998904527
BatfLibrary	KRAB	Batf	Batf-23.5-26	Batf-23.5	26	chr12	85663161	85663182	-	GCAAGCCAGTTCTAAGAAAC	gRNA	0.064915385980917	38	0.333748	10.0	2:1|3:9	720.0897268	0.048072001	0.099452467	0.483366604	0.628835456	0.985024815
BatfLibrary	KRAB	Batf	Batf-31-3	Batf-31	3	chr12	85655785	85655806	+	CCATGACACATAGGTACGAG	gRNA	0.163722977253089	67	0.54194975	11.0	2:0|3:11	704.5469776	-0.035119351	0.079894439	-0.439571904	0.660247193	0.99037079
BatfLibrary	KRAB	Batf	Batf-31-7	Batf-31	7	chr12	85655756	85655777	+	TTCTCAATTGACAGATGCTG	gRNA	0.116062057081221	55	0.31815268	14.0	2:1|3:13	810.3199176	0.00537146	0.075994019	0.070682674	0.94365031	0.998904527
BatfLibrary	KRAB	Batf	Batf-36-1	Batf-36	1	chr12	85650585	85650606	+	GTGACACAACCTCTCTCTAG	gRNA	0.0267863538912781	65	0.29461818	10.0	2:1|3:9	1055.999594	0.067424293	0.062725064	1.074917895	0.282411489	0.926154317
BatfLibrary	KRAB	Batf	Batf-36-2	Batf-36	2	chr12	85650464	85650485	-	GAACTGCTAGACAACACTGA	gRNA	0.0221671999920958	57	0.41076745	9.0	2:0|3:9	867.0744139	-0.144841555	0.08240334	-1.757714626	0.078796078	0.81840129
BatfLibrary	KRAB	Batf	Batf-36-3	Batf-36	3	chr12	85650351	85650372	-	GGTAAAGTGTTTAAGAACTG	gRNA	0.0109519641606679	54	0.25531207	22.0	2:0|3:22	620.8049972	-0.166355109	0.08380358	-1.985059684	0.047137832
BatfLibrary	KRAB	Batf	Batf-39-2	Batf-39	2	chr12	85647566	85647587	-	TCGCCACTGTGGGGCAGGCT	gRNA	1.21437395520084	28	0.25939282	15.0	2:0|3:15	3339.833541	0.043604879	0.042361594	1.029349354	0.303315539	0.926154317
BatfLibrary	KRAB	Batf	Batf-39-4	Batf-39	4	chr12	85647602	85647623	-	TTTGGCAAGCACTGACAGGA	gRNA	0.779487158287263	59	0.26634404	14.0	2:1|3:13	1274.770929	-0.013607031	0.076385536	-0.178136223	0.858615995	0.998904527
BatfLibrary	KRAB	Batf	Batf-39-7	Batf-39	7	chr12	85647621	85647642	+	CAAACTGGAAGGTGTGCACT	gRNA	0.419852464949154	53	0.21363267	20.0	2:1|3:19	1880.183662	-0.069175899	0.058533314	-1.181820978	0.237276742	0.926154317
BatfLibrary	KRAB	Batf	Batf-39-9	Batf-39	9	chr12	85647769	85647790	-	AGTTGCCCGTGCAGAGGGTG	gRNA	0.136655088797942	55	0.24804784	11.0	2:0|3:11	1595.278084	-0.013400544	0.056111432	-0.238820201	0.811245005	0.998904527
BatfLibrary	KRAB	Batf	Batf-39-11	Batf-39	11	chr12	85647676	85647697	+	CGTTCGTTCTCCAGACTCAG	gRNA	0.0491934677095354	63	0.6945391	3.0	2:0|3:3	1045.229504	0.038234041	0.085526679	0.447042271	0.65484454	0.99037079
BatfLibrary	KRAB	Batf	Batf-39-13	Batf-39	13	chr12	85647736	85647757	-	GATTTCTTGCTGGGATGGAA	gRNA	0.0267746749689788	52	0.22920692	12.0	2:1|3:11	916.5528163	0.090709387	0.090961278	0.997230794	0.318652497	0.926545929
BatfLibrary	KRAB	Batf	Batf-41-1	Batf-41	1	chr12	85645810	85645831	-	TGTTCATACCTGCTCAGAGT	gRNA	0.801040600732558	59	0.26037827	18.0	2:2|3:16	880.4272401	-0.050752371	0.072816585	-0.696989164	0.485809575	0.972987284
BatfLibrary	KRAB	Batf	Batf-41-2	Batf-41	2	chr12	85645822	85645843	+	AGGTATGAACAACTCCACAC	gRNA	0.752234555075311	69	0.64254095	5.0	2:0|3:5	884.2588249	0.101591744	0.083963405	1.209952638	0.226297067	0.926154317
BatfLibrary	KRAB	Batf	Batf-41-4	Batf-41	4	chr12	85645894	85645915	-	TCACAGATGACTTCCAGGAC	gRNA	0.467830000044122	57	0.29566036	17.0	2:1|3:16	1484.346108	-0.071942881	0.066968652	-1.074276964	0.282698567	0.926154317
BatfLibrary	KRAB	Batf	Batf-41-5	Batf-41	5	chr12	85645848	85645869	+	ATGCAGATGGCGCCTCCTAC	gRNA	0.282404269153527	37	0.64795849	7.0	2:0|3:7	1841.115665	0.024217186	0.065988735	0.3669897	0.713626701	0.998904527
BatfLibrary	KRAB	Batf	Batf-41-6	Batf-41	6	chr12	85645860	85645881	-	TTAGGGCCTGCACCTGTAGG	gRNA	0.25497231649069	55	0.48180229	7.0	2:0|3:7	1070.150338	0.103937006	0.087086242	1.193495127	0.232675519	0.926154317
BatfLibrary	KRAB	Batf	Batf-41-8	Batf-41	8	chr12	85645751	85645772	-	GGTGTCCAAGAGACGGCCCA	gRNA	0.193113228258184	63	0.74744596	6.0	2:0|3:6	1490.852042	0.049013024	0.070650003	0.693744117	0.487842694	0.972987284
BatfLibrary	KRAB	Batf	Batf-41-10	Batf-41	10	chr12	85645942	85645963	-	CATTGACTCCCTGGATTTGT	gRNA	0.143401970941719	31	0.60804683	7.0	2:0|3:7	1008.160748	0.031721466	0.065172695	0.48672938	0.626450122	0.982666858
BatfLibrary	KRAB	Batf	Batf-41-12	Batf-41	12	chr12	85646044	85646065	-	GGGACGGCGGGAGGGTCCTC	gRNA	0.109883705814368	37	0.31883848	12.0	2:1|3:11	1909.571071	-0.021050244	0.065645011	-0.320667839	0.748462122	0.998904527
BatfLibrary	KRAB	Batf	Batf-41-13	Batf-41	13	chr12	85645971	85645992	+	GAGCCTTCTGTGATTGCTAG	gRNA	0.0662149704609288	60	0.25457312	12.0	2:2|3:10	1197.168445	-0.049298677	0.074418316	-0.662453534	0.507680605	0.972987284
BatfLibrary	KRAB	Batf	Batf-41-14	Batf-41	14	chr12	85646031	85646052	-	GGTCCTCAGGACCAGGTATC	gRNA	0.0609418308532934	28	0.25016343	23.0	2:2|3:21	1094.1114	0.057232135	0.081484767	0.702366056	0.482450908	0.972987284
BatfLibrary	KRAB	Batf	Batf-6.5-2	Batf-6.5	2	chr12	85679886	85679907	-	CTCAAACTCTTCTGCCTAAA	gRNA	0.20894798478649	28	0.23148687	19.0	2:0|3:19	788.1284381	-0.053085009	0.073308603	-0.724130685	0.468985508	0.972987284
BatfLibrary	KRAB	Batf	Batf-6.5-4	Batf-6.5	4	chr12	85679904	85679925	+	TTGAGGCTGTGGGTGCTGAT	gRNA	0.180850367492901	53	0.20163805	29.0	2:4|3:25	1995.714056	0.033748205	0.053193763	0.634439138	0.525794275	0.972987284
BatfLibrary	KRAB	Batf	Batf-6.5-5	Batf-6.5	5	chr12	85679929	85679950	-	ATATGCAAGAGTTGACTCAC	gRNA	0.173337028181443	54	0.5914823	5.0	2:0|3:5	926.2061651	0.075672511	0.072098248	1.049574896	0.293913604	0.926154317
BatfLibrary	KRAB	Batf	Batf-6.5-6	Batf-6.5	6	chr12	85679991	85680012	-	CTTAGTGTCTCAGCAAGAGG	gRNA	0.147737787310948	62	0.2353599	16.0	2:0|3:16	785.8690191	-0.054464487	0.087244127	-0.624276833	0.532445795	0.972987284
BatfLibrary	KRAB	Batf	Batf-6.5-7	Batf-6.5	7	chr12	85680259	85680280	-	AGGACAACATAGTGTGGTGT	gRNA	0.133083559832614	61	0.33220777	11.0	2:0|3:11	957.164881	-0.006513103	0.074978369	-0.086866427	0.930777686	0.998904527
BatfLibrary	KRAB	Batf	Batf-6.5-8	Batf-6.5	8	chr12	85679979	85680000	-	GCAAGAGGAGGAGATCCAAC	gRNA	0.131385241175712	49	0.4898562	14.0	2:0|3:14	1170.926309	-0.086265471	0.07035158	-1.226205164	0.220121478	0.926154317
BatfLibrary	KRAB	Batf	Batf-6.5-9	Batf-6.5	9	chr12	85680262	85680283	+	ACACCACACTATGTTGTCCT	gRNA	0.127408027264986	50	0.41136141	6.0	2:0|3:6	1037.094385	0.118338544	0.076089249	1.555259708	0.119884229	0.890017799
BatfLibrary	KRAB	Batf	Batf-6.5-11	Batf-6.5	11	chr12	85680236	85680257	+	ACCTTCTCCACAGTCAGCCC	gRNA	0.122279103898073	50	0.21292156	21.0	2:2|3:19	1447.366714	-0.069686607	0.055888009	-1.246897293	0.212435159	0.926154317
BatfLibrary	KRAB	Batf	Batf-6.5-12	Batf-6.5	12	chr12	85680208	85680229	-	CCCTGCTTAAGAATCATGTC	gRNA	0.122259038038879	51	0.27989366	12.0	2:0|3:12	669.0003385	-0.020611876	0.08042861	-0.256275424	0.797738172	0.998904527
BatfLibrary	KRAB	Batf	Batf-6.5-15	Batf-6.5	15	chr12	85680278	85680299	+	TCCTGGGTTTCTTATGTGAC	gRNA	0.12135016759656	36	0.25220935	15.0	2:1|3:14	735.6173666	0.072126988	0.07574913	0.952182395	0.341004488	0.932154425
BatfLibrary	KRAB	Batf	Batf-6.5-16	Batf-6.5	16	chr12	85680004	85680025	+	AGACACTAAGCTGGCCCCTG	gRNA	0.104208173246741	65	0.45551934	10.0	2:0|3:10	1495.802078	0.022831816	0.069798057	0.327112493	0.743582803	0.998904527
BatfLibrary	KRAB	Batf	Batf-6.5-18	Batf-6.5	18	chr12	85679836	85679857	+	GCTAGATAACTTGAGGCAGA	gRNA	0.097090642924464	60	0.24672598	12.0	2:1|3:11	727.0624413	0.125472683	0.139652732	0.898462071	0.368939257	0.946442274
BatfLibrary	KRAB	Batf	Batf-6.5-19	Batf-6.5	19	chr12	85679808	85679829	+	GTGTAGGAGGCCTTGGTGCC	gRNA	0.08008081909537	34	0.35582953	10.0	2:1|3:9	1728.003749	-0.112475578	0.103014955	-1.091837377	0.274904587	0.926154317
BatfLibrary	KRAB	Batf	Batf-6.5-20	Batf-6.5	20	chr12	85679788	85679809	-	CACTCCCACTTGGCTCTCAC	gRNA	0.0755891075631205	44	0.25195819	17.0	2:1|3:16	1362.308883	0.021028291	0.06491846	0.323918518	0.745999724	0.998904527
BatfLibrary	KRAB	Batf	Batf-7.5-1	Batf-7.5	1	chr12	85678911	85678932	-	GAGAAGATCTGACACATCTC	gRNA	0.0319236641950863	46	0.39254073	17.0	2:0|3:17	902.733135	0.028179401	0.102512833	0.274886569	0.783403386	0.998904527
BatfLibrary	KRAB	Batf	Batf-7.5-2	Batf-7.5	2	chr12	85678952	85678973	+	GTCTGGTGAGTGGAGGACCA	gRNA	0.0222946423590287	68	0.43777367	9.0	2:0|3:9	1270.119754	0.078969033	0.069624377	1.13421529	0.256704252	0.926154317
BatfLibrary	KRAB	Batf	Batf-7.5-3	Batf-7.5	3	chr12	85678975	85678996	-	TGTCTCTGGCCTAGCAGGCC	gRNA	0.0221671999920958	37	0.41984344	13.0	2:0|3:13	1077.919671	0.063554297	0.078184695	0.812873889	0.416290367	0.966244565
BatfLibrary	KRAB	Batf	Batf-7.5-4	Batf-7.5	4	chr12	85678890	85678911	-	GGTCATCACCAGATGCTCTG	gRNA	0.0215015353613435	62	0.28192701	18.0	2:1|3:17	1272.148284	0.051653131	0.059334424	0.870542397	0.38400406	0.952278753
BatfLibrary	KRAB	Batf	Batf-7.5-5	Batf-7.5	5	chr12	85678935	85678956	-	CCAGACTTCAGTAGAACCCC	gRNA	0.0159618320975431	59	0.2417608	13.0	2:0|3:13	1029.279207	0.016748098	0.074879394	0.223667649	0.823015921	0.998904527
BatfLibrary	KRAB	Batf	Batf-7.5-6	Batf-7.5	6	chr12	85679001	85679022	-	GCCACAGGAGTCTTTGTTGT	gRNA	0.010824521793735	34	0.21762969	18.0	2:1|3:17	1102.373224	-0.04947191	0.065910083	-0.750596993	0.452895231	0.972987284
BatfLibrary	KRAB	Batf	Eif2b2+14-1	Eif2b2+14	1	chr12	85233645	85233666	+	AGTGAAGGCTGGAGTTCAAC	gRNA	2.91438560044876	47	0.26413146	16.0	2:0|3:16	1095.829976	0.072043253	0.053266165	1.352514365	0.176210826	0.926154317
BatfLibrary	KRAB	Batf	Eif2b2+14-2	Eif2b2+14	2	chr12	85233672	85233693	+	CTCAGTATTGTCTGAGTTAC	gRNA	2.75822077878698	24	0.23096255	13.0	2:2|3:11	613.8329051	0.168990807	0.096653835	1.748412843	0.080392566
BatfLibrary	KRAB	Batf	Eif2b2+14-3	Eif2b2+14	3	chr12	85233630	85233651	+	ATGCATGCCTTGAGAAGTGA	gRNA	2.42733741809648	63	0.2481671	13.0	2:0|3:13	860.5177828	0.0515355	0.098950455	0.520821249	0.602491299	0.972987284
BatfLibrary	KRAB	Batf	Eif2b2+14-4	Eif2b2+14	4	chr12	85233510	85233531	-	AGCACTTGTTAACCGAGTGT	gRNA	1.99686340900351	60	0.40328451	7.0	2:1|3:6	820.0832178	-0.080828042	0.071372059	-1.132488582	0.257429082	0.926154317
BatfLibrary	KRAB	Batf	Eif2b2+14-5	Eif2b2+14	5	chr12	85233598	85233619	+	GCAAGCATGGCGGTGATTCA	gRNA	1.71420208535233	42	0.52098217	4.0	2:0|3:4	1383.962259	0.075493648	0.067119216	1.124769516	0.260686715	0.926154317
BatfLibrary	KRAB	Batf	Eif2b2+14-6	Eif2b2+14	6	chr12	85233549	85233570	-	TTTATGTCAGCCCAGTTCTC	gRNA	1.40633223486836	42	0.21918675	15.0	2:0|3:15	1024.885359	0.036767885	0.066219862	0.555239526	0.578730836	0.972987284
BatfLibrary	KRAB	Batf	Eif2b2+14-7	Eif2b2+14	7	chr12	85233552	85233573	+	GAGAACTGGGCTGACATAAA	gRNA	1.36846976643488	34	0.43573467	9.0	2:0|3:9	1059.441659	0.090749684	0.070078177	1.294977814	0.195327883	0.926154317
BatfLibrary	KRAB	Batf	Eif2b2+14-8	Eif2b2+14	8	chr12	85233585	85233606	+	AATTCTTGGTAGGGCAAGCA	gRNA	1.22638924879846	56	0.41195402	10.0	2:0|3:10	920.5290605	-0.010795562	0.085216924	-0.126683306	0.899191059	0.998904527
BatfLibrary	KRAB	Batf	Eif2b2+14-9	Eif2b2+14	9	chr12	85233494	85233515	-	GTGTCGGGCGGCTTTCAGCA	gRNA	1.21019003943623	56	0.79032258	1.0	2:0|3:1	2907.897407	-0.026455702	0.052607983	-0.502883797	0.615045974	0.976949887
BatfLibrary	KRAB	Batf	Eif2b2+14-10	Eif2b2+14	10	chr12	85233854	85233875	-	TGGGCCCTGCTGTCTAAGGC	gRNA	0.983244533109938	53	0.29046565	17.0	2:3|3:14	1278.842293	-0.078892823	0.076966663	-1.025025906	0.305350964	0.926215938
BatfLibrary	KRAB	Batf	Eif2b2+14-11	Eif2b2+14	11	chr12	85233831	85233852	+	TTTGTACAGCTCTGGGACAA	gRNA	0.887417660710863	51	0.23293667	30.0	2:0|3:30	1041.999732	0.04556067	0.071931127	0.633392972	0.526477053	0.972987284
BatfLibrary	KRAB	Batf	Eif2b2+14-12	Eif2b2+14	12	chr12	85233873	85233894	-	TCACTGGAGCCCTGAAGAAT	gRNA	0.725718737570063	49	0.23401868	21.0	2:1|3:20	762.5225899	-0.037493203	0.094433953	-0.397030955	0.691344634	0.996846764
BatfLibrary	KRAB	Batf	Eif2b2+14-13	Eif2b2+14	13	chr12	85233741	85233762	-	AGCACTGTCCCAGATCAGTG	gRNA	0.659896995944507	74	0.26355735	12.0	2:0|3:12	928.7181722	0.130701289	0.080268197	1.628307266	0.10345975	0.856218617
BatfLibrary	KRAB	Batf	Eif2b2+14-14	Eif2b2+14	14	chr12	85233889	85233910	-	GGTACTGATGGCTTCATCAC	gRNA	0.493585869673031	42	0.4640529	11.0	2:0|3:11	964.7076633	0.019096342	0.081832231	0.233359666	0.815482131	0.998904527
BatfLibrary	KRAB	Batf	Eif2b2+8.5-1	Eif2b2+8.5	1	chr12	85227956	85227977	-	GGCAGGCTCTTAGATCCTTC	gRNA	2.66184395235085	40	0.34579598	11.0	2:0|3:11	910.3495868	0.031114125	0.083223747	0.373861145	0.708507625	0.998904527
BatfLibrary	KRAB	Batf	Eif2b2+8.5-2	Eif2b2+8.5	2	chr12	85227941	85227962	+	ATCACAGAGGGTTGACCTGA	gRNA	2.10327262316311	53	0.27480688	11.0	2:0|3:11	1098.810284	-0.101257264	0.067172023	-1.507432099	0.131699936	0.892880924
BatfLibrary	KRAB	Batf	Eif2b2+8.5-3	Eif2b2+8.5	3	chr12	85227977	85227998	-	ATTAGAAGTCTGAGTGAGTC	gRNA	2.09365528024935	40	0.36911264	14.0	2:2|3:12	760.8833495	0.018376724	0.084662657	0.217058196	0.828162992	0.998904527
BatfLibrary	KRAB	Batf	Eif2b2+8.5-4	Eif2b2+8.5	4	chr12	85228083	85228104	+	ACTCTATCAGCAACTCACTT	gRNA	2.01212115127473	60	0.32765942	12.0	2:0|3:12	925.2832711	-0.031986804	0.080538878	-0.397159786	0.691249635	0.996846764
BatfLibrary	KRAB	Batf	Eif2b2+8.5-5	Eif2b2+8.5	5	chr12	85228096	85228117	+	CTCACTTGGGTACAATTGTG	gRNA	1.91607484129872	54	0.26892649	12.0	2:1|3:11	786.7630903	0.004499282	0.067314476	0.066839734	0.946709291	0.998904527
BatfLibrary	KRAB	Batf	Eif2b2+8.5-6	Eif2b2+8.5	6	chr12	85227929	85227950	+	GGATGGTCATAGATCACAGA	gRNA	1.89864038888666	63	0.31718695	19.0	2:1|3:18	696.7194048	-0.192723101	0.078528992	-2.454164957	0.014121219	0.498395955
BatfLibrary	KRAB	Batf	Eif2b2+8.5-7	Eif2b2+8.5	7	chr12	85228051	85228072	-	CAGAGACAATGGCTCATAAT	gRNA	1.66200083854967	26	0.33741674	13.0	2:0|3:13	610.5112236	0.021645922	0.086576762	0.250019998	0.802571884
BatfLibrary	KRAB	Batf	Eif2b2+8.5-8	Eif2b2+8.5	8	chr12	85228009	85228030	-	GAGAAAGCACAGCATCTTCT	gRNA	1.62065632156319	28	0.28669309	18.0	2:2|3:16	1532.503898	0.013834491	0.058389594	0.236934185	0.812707849	0.998904527
BatfLibrary	KRAB	Batf	Eif2b2+8.5-9	Eif2b2+8.5	9	chr12	85228123	85228144	+	GATTAAGCACAGCAGCAAGT	gRNA	1.24669452877819	56	0.39323234	23.0	2:0|3:23	853.7498458	-0.063139042	0.086250315	-0.732044199	0.464141591	0.972987284
BatfLibrary	KRAB	Batf	Eif2b2+8.5-10	Eif2b2+8.5	10	chr12	85227560	85227581	-	GTGATGCTTGAGTGGAGTGA	gRNA	1.0445609631078	65	0.21562229	19.0	2:2|3:17	910.0926383	0.091851309	0.082193391	1.117502369	0.263779587	0.926154317
BatfLibrary	KRAB	Batf	Eif2b2+8.5-11	Eif2b2+8.5	11	chr12	85227506	85227527	-	GCACCAGCCACCCTGACTCA	gRNA	0.718641391817106	52	0.27241664	17.0	2:0|3:17	1842.167683	-0.014951347	0.06435559	-0.232323986	0.816286384	0.998904527
BatfLibrary	KRAB	Batf	Eif2b2+8.5-12	Eif2b2+8.5	12	chr12	85227888	85227909	+	GAGGCGGATAGCAACTTGAG	gRNA	0.597458431508169	67	0.46960135	4.0	2:0|3:4	1130.12174	-0.054149567	0.062796086	-0.862308003	0.38851805	0.954394717
BatfLibrary	KRAB	Batf	Eif2b2+8.5-13	Eif2b2+8.5	13	chr12	85228171	85228192	-	GGGATGCACAAAAAGTGTCG	gRNA	0.593392470780511	66	0.63834015	4.0	2:0|3:4	949.5528485	0.076595952	0.064221096	1.192691462	0.232990231	0.926154317
BatfLibrary	KRAB	Batf	Eif2b2+8.5-14	Eif2b2+8.5	14	chr12	85228144	85228165	+	GGGGCCTCGAAATTTGTTTC	gRNA	0.567109302386154	18	0.52099403	5.0	2:0|3:5	829.3476883	0.033339511	0.081059154	0.411298532	0.680853646	0.996846764
BatfLibrary	KRAB	Batf	Eif2b2-0-1	Eif2b2-0	1	chr12	85219366	85219387	-	GGCGCACCGCCGGGAAGTGA	gRNA	6.78441476189706	50	0.77424327	3.0	2:0|3:3	2322.776601	-0.009622166	0.047300702	-0.203425436	0.838802521	0.998904527
BatfLibrary	KRAB	Batf	Eif2b2-0-2	Eif2b2-0	2	chr12	85219408	85219429	+	TTCTGATTGGCCTCAGCAGA	gRNA	6.16200630348072	52	0.20164063	20.0	2:0|3:20	1081.049863	-0.021618393	0.067151565	-0.321934316	0.747502455	0.998904527
BatfLibrary	KRAB	Batf	Eif2b2-0-3	Eif2b2-0	3	chr12	85219348	85219369	-	GACGGCTGGAAGGGTCCCCT	gRNA	6.00820921107436	45	0.41084409	7.0	2:0|3:7	2586.069464	-0.051989501	0.062664985	-0.82964195	0.406741251	0.957129875
BatfLibrary	KRAB	Batf	Eif2b2-0-4	Eif2b2-0	4	chr12	85219394	85219415	-	CAATCAGAAACGTGTTAGGG	gRNA	5.78380439191193	64	0.70938206	2.0	2:0|3:2	713.9619094	-0.036241079	0.089557326	-0.404669058	0.685720789	0.996846764
BatfLibrary	KRAB	Batf	Eif2b2-0-5	Eif2b2-0	5	chr12	85219332	85219353	+	CTCGGCGCGCAGACTCCCAA	gRNA	4.95350097328261	51	0.95744681	1.0	2:0|3:1	1658.96305	-0.11644703	0.073699947	-1.580015104	0.114103408	0.885585058
BatfLibrary	KRAB	Batf	Eif2b2-0-6	Eif2b2-0	6	chr12	85219526	85219547	+	AGGCTTCTGTAAGTGAGTCC	gRNA	4.28563973566997	52	0.22020923	21.0	2:3|3:18	711.2347131	-0.151620243	0.090487639	-1.675590667	0.093818398	0.846481789
BatfLibrary	KRAB	Batf	Eif2b2-0-7	Eif2b2-0	7	chr12	85219497	85219518	+	CCGGAAGTGAAACAGTGCTT	gRNA	4.23990707558169	48	0.57941812	5.0	2:0|3:5	1512.676078	0.038398402	0.059403304	0.646401787	0.518019184	0.972987284
BatfLibrary	KRAB	Batf	Eif2b2-0-8	Eif2b2-0	8	chr12	85219456	85219477	+	CTCAATTATGTTTCACCGAG	gRNA	3.96828868552283	60	0.51729854	5.0	2:0|3:5	641.6161265	-0.142789808	0.104565254	-1.365556942	0.172078069
BatfLibrary	KRAB	Batf	Eif2b2-0-9	Eif2b2-0	9	chr12	85219478	85219499	+	GAAGTTGACCTCTCTCGGCC	gRNA	3.76612219999838	53	0.78534829	2.0	2:0|3:2	2194.211261	-0.068992646	0.063762437	-1.08202648	0.279240762	0.926154317
BatfLibrary	KRAB	Batf	Eif2b2-0-10	Eif2b2-0	10	chr12	85219319	85219340	-	GCGCGCCGAGCCGGGAGGCC	gRNA	3.13992165281816	38	0.27431086	14.0	2:1|3:13	2488.378193	0.017269608	0.044977875	0.383957839	0.701009696	0.996846764
BatfLibrary	KRAB	Batf	Eif2b2-0-11	Eif2b2-0	11	chr12	85219546	85219567	+	CGGGACGGTGTTGGAAATGC	gRNA	2.60505480857257	45	1.0	0.0	2:0|3:0	1625.460749	-0.047203198	0.05370553	-0.878926218	0.379441282	0.94829728
BatfLibrary	KRAB	Batf	Eif2b2-0-12	Eif2b2-0	12	chr12	85220091	85220112	-	CACTGCGCCCGTGCAGTCTA	gRNA	2.51918264061401	32	1.0	1.0	2:0|3:1	1299.909018	0.066685041	0.061315744	1.087568002	0.276785863	0.926154317
BatfLibrary	KRAB	Batf	Eif2b2-0-13	Eif2b2-0	13	chr12	85220061	85220082	-	AAGACCCAAAGAGTGATCAC	gRNA	1.95862117185925	57	0.35530151	14.0	2:1|3:13	656.700414	-0.144700692	0.111143384	-1.30192808	0.192940973
BatfLibrary	KRAB	Batf	Eif2b2-0-14	Eif2b2-0	14	chr12	85219300	85219321	-	CCGGAGGACGCTGGCCAGTC	gRNA	1.86215420603013	36	0.33373409	10.0	2:0|3:10	2545.764438	0.030743951	0.051559108	0.596285555	0.550984479	0.972987284
BatfLibrary	KRAB	Batf	Eif2b2-10.5-1	Eif2b2-10.5	1	chr12	85209137	85209158	+	CAATGAGTCAAAAGCCGTTC	gRNA	2.54968771774997	35	0.30952294	11.0	2:3|3:8	1106.034537	-0.092245891	0.082073092	-1.123948049	0.261035066	0.926154317
BatfLibrary	KRAB	Batf	Eif2b2-10.5-2	Eif2b2-10.5	2	chr12	85209105	85209126	-	GCTCCAGCATTCACACACCA	gRNA	2.46654328333999	69	0.32005592	15.0	2:0|3:15	1030.295851	0.119673097	0.075590611	1.583174104	0.113381787	0.885585058
BatfLibrary	KRAB	Batf	Eif2b2-10.5-3	Eif2b2-10.5	3	chr12	85209172	85209193	-	TAGGCTACAGATTCTCCTCT	gRNA	2.26422385886263	52	0.34573501	13.0	2:0|3:13	634.5198913	0.168993087	0.091485731	1.847207046	0.064717139
BatfLibrary	KRAB	Batf	Eif2b2-10.5-4	Eif2b2-10.5	4	chr12	85209149	85209170	+	AGCCGTTCAGGAAAAGGAAG	gRNA	2.25245177107658	55	0.26634904	15.0	2:1|3:14	717.5722762	-0.054106497	0.080306702	-0.67374821	0.500471406	0.972987284
BatfLibrary	KRAB	Batf	Eif2b2-10.5-5	Eif2b2-10.5	5	chr12	85209514	85209535	-	GGTCGGGAGCTGGTGATGAG	gRNA	1.92763483090257	63	0.42125044	9.0	2:0|3:9	1729.302142	0.000466586	0.07672178	0.006081532	0.99514767	0.998904527
BatfLibrary	KRAB	Batf	Eif2b2-10.5-6	Eif2b2-10.5	6	chr12	85209088	85209109	+	ACCAAGAAGGGTAAAAACCC	gRNA	1.90074083014912	61	0.38997981	11.0	2:2|3:9	696.2266077	0.007925214	0.067913984	0.11669487	0.907101855	0.998904527
BatfLibrary	KRAB	Batf	Eif2b2-10.5-7	Eif2b2-10.5	7	chr12	85209553	85209574	+	GTCATCTGTGTCATCTCAGC	gRNA	1.77051781153794	42	0.24076342	12.0	2:2|3:10	1029.475625	0.04427728	0.070547372	0.627624801	0.530249758	0.972987284
BatfLibrary	KRAB	Batf	Eif2b2-10.5-8	Eif2b2-10.5	8	chr12	85209075	85209096	+	TTAGAGCAAAACAACCAAGA	gRNA	1.73296213492228	59	0.29282131	21.0	2:3|3:18	631.4941142	0.005393331	0.106007762	0.050876759	0.959423725
BatfLibrary	KRAB	Batf	Eif2b2-10.5-9	Eif2b2-10.5	9	chr12	85209535	85209556	-	ATGACAGAGATGCAGGCATA	gRNA	1.69413703314552	56	0.20706918	24.0	2:0|3:24	685.6141751	-0.021677336	0.102718073	-0.21103721	0.832858235	0.998904527
BatfLibrary	KRAB	Batf	Eif2b2-10.5-10	Eif2b2-10.5	10	chr12	85209495	85209516	-	GAGGTGAGCTGGCAGCCTCG	gRNA	1.57134162865984	60	0.27857612	22.0	2:1|3:21	2587.614394	0.079140882	0.053018301	1.492708761	0.135513439	0.903422927
BatfLibrary	KRAB	Batf	Eif2b2-10.5-11	Eif2b2-10.5	11	chr12	85209577	85209598	-	CCTCCTTGCTCCATCTGTGC	gRNA	1.44111797289653	32	0.27446482	22.0	2:1|3:21	1231.198498	0.014154673	0.06179862	0.229045137	0.818833834	0.998904527
BatfLibrary	KRAB	Batf	Eif2b2-10.5-12	Eif2b2-10.5	12	chr12	85209051	85209072	+	TCTCGGGTTGCTTAGAGACA	gRNA	1.42732775598834	53	0.41563058	10.0	2:1|3:9	1277.083587	0.0200227	0.064427103	0.310780692	0.755967349	0.998904527
BatfLibrary	KRAB	Batf	Eif2b2-10.5-13	Eif2b2-10.5	13	chr12	85209475	85209496	-	TGGGCACCCTGAGGCCTCCG	gRNA	1.36173307419409	60	0.25751733	20.0	2:0|3:20	2849.435539	-0.02538704	0.05637467	-0.450327061	0.652474629	0.99037079
BatfLibrary	KRAB	Batf	Eif2b2-10.5-14	Eif2b2-10.5	14	chr12	85208900	85208921	+	GTTTGTGTTGAGGGCACCAC	gRNA	1.05856273748933	40	0.41418486	8.0	2:0|3:8	1645.605466	0.011218763	0.058382575	0.192159435	0.84761732	0.998904527
BatfLibrary	KRAB	Batf	Eif2b2-17.5-1	Eif2b2-17.5	1	chr12	85201932	85201953	+	GTAGCTATCCTCTCCCTTGT	gRNA	0.255232296176045	39	0.34404606	11.0	2:0|3:11	1087.53364	0.036245251	0.086468268	0.419174017	0.67508896	0.996846764
BatfLibrary	KRAB	Batf	Eif2b2-17.5-2	Eif2b2-17.5	2	chr12	85201911	85201932	-	ACTCAGTGTGAATCATACTA	gRNA	0.215922735036433	62	0.23177712	11.0	2:1|3:10	440.7375528	0.031497356	0.119027148	0.264623292	0.791299675
BatfLibrary	KRAB	Batf	Eif2b2-17.5-3	Eif2b2-17.5	3	chr12	85201677	85201698	-	GCCTTCCTGAGCTCAGCAGT	gRNA	0.190742660999719	53	0.22912281	23.0	2:2|3:21	1192.01801	0.029898203	0.07801454	0.38323886	0.701542667	0.996846764
BatfLibrary	KRAB	Batf	Eif2b2-17.5-4	Eif2b2-17.5	4	chr12	85201711	85201732	+	CTGCCAGCCCAGAGCAAATT	gRNA	0.144849063647857	24	0.40298651	26.0	2:0|3:26	1195.842975	0.079188969	0.05237394	1.511991819	0.130535944	0.890017799
BatfLibrary	KRAB	Batf	Eif2b2-17.5-5	Eif2b2-17.5	5	chr12	85201787	85201808	-	AAGAGGGCATCCCACTGGCT	gRNA	0.0932562090860726	46	0.41826689	11.0	2:1|3:10	2803.875213	0.007847883	0.055129686	0.142353122	0.886801088	0.998904527
BatfLibrary	KRAB	Batf	Eif2b2-17.5-6	Eif2b2-17.5	6	chr12	85201880	85201901	+	GGAATCATGTTCTAGAAAAA	gRNA	0.082703345899992	35	0.22270262	20.0	2:1|3:19	377.1093694	0.038282822	0.099368026	0.385262983	0.700042584
BatfLibrary	KRAB	Batf	Eif2b2-17.5-7	Eif2b2-17.5	7	chr12	85201809	85201830	+	TGACCTGAGCTGGGCCAAAC	gRNA	0.0821768025584719	38	0.47666958	9.0	2:1|3:8	1834.093103	0.043726209	0.058042961	0.753342153	0.451244334	0.972987284
BatfLibrary	KRAB	Batf	Eif2b2-17.5-8	Eif2b2-17.5	8	chr12	85201763	85201784	-	CCACCAGCCAAAGCCAACAC	gRNA	0.074911764010069	56	0.20324029	48.0	2:1|3:47	1205.190693	-0.102614081	0.060822963	-1.687094421	0.091585198	0.843324163
BatfLibrary	KRAB	Batf	Eif2b2-17.5-9	Eif2b2-17.5	9	chr12	85201727	85201748	+	AATTAGGTGCCCGGATGTTG	gRNA	0.0659484068047637	56	0.54497874	2.0	2:1|3:1	1099.848184	-0.01291809	0.077394308	-0.166912666	0.867438767	0.998904527
BatfLibrary	KRAB	Batf	Eif2b2-17.5-10	Eif2b2-17.5	10	chr12	85201823	85201844	-	AACTCTGGGACAGGCCTGTT	gRNA	0.0652944210963107	31	0.41474694	13.0	2:0|3:13	1094.49507	-0.130564501	0.079463529	-1.643074523	0.100367515	0.856218617
BatfLibrary	KRAB	Batf	Eif2b2-17.5-11	Eif2b2-17.5	11	chr12	85201837	85201858	-	GTCAGTGGGCTCAAAACTCT	gRNA	0.0613526107501799	53	0.53925765	6.0	2:1|3:5	1087.019118	0.029629889	0.074898125	0.395602544	0.69239826	0.996846764
BatfLibrary	KRAB	Batf	Erg28+6-1	Erg28+6	1	chr12	85818603	85818624	+	GACTGTTTATACCAAGCCAG	gRNA	1.40808643333908	68	0.34525907	9.0	2:0|3:9	776.2553374	0.05839418	0.073626371	0.793115008	0.427710819	0.972987284
BatfLibrary	KRAB	Batf	Erg28+6-2	Erg28+6	2	chr12	85818616	85818637	+	AAGCCAGAGGTGGTTACTGC	gRNA	1.10271676224428	54	0.38046357	17.0	2:0|3:17	1792.244293	0.036401464	0.066495285	0.547429252	0.584083863	0.972987284
BatfLibrary	KRAB	Batf	Erg28+6-3	Erg28+6	3	chr12	85818585	85818606	-	CAGTCATTGGTCAGCTCACT	gRNA	0.91847921374516	45	0.48512246	8.0	2:1|3:7	2367.155269	-0.018510155	0.064700364	-0.28609043	0.774808861	0.998904527
BatfLibrary	KRAB	Batf	Erg28+6-4	Erg28+6	4	chr12	85818569	85818590	-	CACTGGGTGAAGCTGTCAAA	gRNA	0.654384352900738	50	0.33265806	17.0	2:2|3:15	1328.738748	0.036420489	0.064576326	0.563991349	0.57276002	0.972987284
BatfLibrary	KRAB	Batf	Erg28+6-5	Erg28+6	5	chr12	85818543	85818564	+	GATAAAAAGATTTCAGCGTG	gRNA	0.390183604567899	63	0.45805886	8.0	2:0|3:8	654.2035097	0.118059186	0.084022863	1.405084064	0.159996282
BatfLibrary	KRAB	Batf	Erg28+6-6	Erg28+6	6	chr12	85818643	85818664	+	AAACCTTGAGCCCCCTCTAG	gRNA	0.332642436609208	65	0.30838792	8.0	2:2|3:6	900.9563695	0.049593501	0.065464216	0.75756656	0.448710505	0.972987284
BatfLibrary	KRAB	Batf	Erg28+6-7	Erg28+6	7	chr12	85818666	85818687	-	GATGATGCCATACCCAGTTC	gRNA	0.33223967685152	43	0.60379465	8.0	2:0|3:8	1061.994298	0.058921311	0.059691954	0.987089678	0.323598678	0.931219216
BatfLibrary	KRAB	Batf	Erg28+6-8	Erg28+6	8	chr12	85818520	85818541	-	TTGTCCCTCCCTGCAGTATC	gRNA	0.308950709218644	15	0.2457847	12.0	2:1|3:11	965.581056	-0.079184375	0.084240437	-0.939980578	0.347227523	0.932154425
BatfLibrary	KRAB	Batf	Erg28+6-9	Erg28+6	9	chr12	85818433	85818454	-	ACCTCTTAGCAATCCCTTGG	gRNA	0.172656392642986	59	0.76496893	3.0	2:0|3:3	1126.978614	-0.051258832	0.074788613	-0.68538284	0.493102369	0.972987284
BatfLibrary	KRAB	Batf	Erg28+6-10	Erg28+6	10	chr12	85818456	85818477	+	GAAACATAGGTAAAAGCTCC	gRNA	0.146017546977834	55	0.39262019	10.0	2:0|3:10	724.8816009	0.083097583	0.081170563	1.023740379	0.305957918	0.926215938
BatfLibrary	KRAB	Batf	Erg28+6-11	Erg28+6	11	chr12	85818470	85818491	+	AGCTCCTGGCAAAATCAGAG	gRNA	0.0589616108348251	72	0.24062736	16.0	2:2|3:14	841.5516499	0.080347993	0.06362359	1.262864808	0.206637769	0.926154317
BatfLibrary	KRAB	Batf	Erg28+6-12	Erg28+6	12	chr12	85818787	85818808	+	GGTCAAGTTTGCTGGCCCCG	gRNA	0.0382531824711668	63	0.22119533	10.0	2:0|3:10	2128.569445	-0.029011673	0.058298038	-0.497644081	0.618734928	0.976949887
BatfLibrary	KRAB	Batf	Flvcr2-0.5-1	Flvcr2-0.5	1	chr12	85745946	85745967	-	CCAAGTCTCTGCGCAGGCTC	gRNA	2.41858622449425	30	0.36087504	16.0	2:0|3:16	2041.339196	0.03275222	0.051116553	0.640736079	0.521694169	0.972987284
BatfLibrary	KRAB	Batf	Flvcr2-0.5-2	Flvcr2-0.5	2	chr12	85745886	85745907	+	GGATCGGTAGGTGGCAGCGG	gRNA	2.068467618292	35	0.22642946	12.0	2:0|3:12	2339.289284	-0.088198523	0.057796372	-1.52602179	0.127004438	0.890017799
BatfLibrary	KRAB	Batf	Flvcr2-0.5-3	Flvcr2-0.5	3	chr12	85745874	85745895	+	GTGACGCTCAGGGGATCGGT	gRNA	1.89119865572064	56	0.39354696	4.0	2:0|3:4	1971.915027	-0.046349351	0.062297779	-0.743996846	0.456878383	0.972987284
BatfLibrary	KRAB	Batf	Flvcr2-0.5-4	Flvcr2-0.5	4	chr12	85745865	85745886	+	GGCTAAGAGGTGACGCTCAG	gRNA	1.81522392907132	62	0.42964235	13.0	2:0|3:13	1514.324453	-0.071008233	0.060355011	-1.17650933	0.239391406	0.926154317
BatfLibrary	KRAB	Batf	Flvcr2-0.5-6	Flvcr2-0.5	6	chr12	85745862	85745883	-	CTGAGCGTCACCTCTTAGCC	gRNA	1.77681994638862	49	0.47664085	5.0	2:0|3:5	1641.129894	0.117948526	0.066031033	1.786258994	0.074057333	0.81840129
BatfLibrary	KRAB	Batf	Flvcr2-0.5-7	Flvcr2-0.5	7	chr12	85745967	85745988	+	GGTTCCACAACTTTCCCTCC	gRNA	1.7714599593734	51	0.46112631	4.0	2:0|3:4	1165.258598	0.000296338	0.066900599	0.004429522	0.996465764	0.998904527
BatfLibrary	KRAB	Batf	Flvcr2-0.5-9	Flvcr2-0.5	9	chr12	85745981	85746002	-	CGAGCCAAGCATAGCCTGGA	gRNA	0.98758656665228	55	0.3914762	6.0	2:0|3:6	1690.804623	-0.058925027	0.049516411	-1.190010056	0.23404244	0.926154317
BatfLibrary	KRAB	Batf	Flvcr2-0.5-10	Flvcr2-0.5	10	chr12	85746127	85746148	+	AGGCACACTGAACTGTCACC	gRNA	0.963174072004872	54	0.42710399	11.0	2:1|3:10	1466.472068	-0.065777453	0.078471428	-0.838234434	0.401899052	0.957129875
BatfLibrary	KRAB	Batf	Flvcr2-0.5-11	Flvcr2-0.5	11	chr12	85745984	85746005	+	TCCAGGCTATGCTTGGCTCG	gRNA	0.953674295501832	50	0.60003923	3.0	2:0|3:3	1570.715765	0.007390414	0.058271967	0.126826233	0.899077932	0.998904527
BatfLibrary	KRAB	Batf	Flvcr2-0.5-13	Flvcr2-0.5	13	chr12	85746544	85746565	-	CGGTTTGCTCCCGGGCAGGC	gRNA	0.696817089780417	22	0.48128209	5.0	2:0|3:5	2845.408876	0.022958355	0.063564752	0.361180595	0.717964447	0.998904527
BatfLibrary	KRAB	Batf	Flvcr2-0.5-14	Flvcr2-0.5	14	chr12	85746107	85746128	+	AAGCAAGCATTCCTTTCACC	gRNA	0.687385950642784	56	0.24004955	16.0	2:1|3:15	1125.429176	-0.021515107	0.06400943	-0.336124022	0.736777344	0.998904527
BatfLibrary	KRAB	Batf	Flvcr2-0.5-15	Flvcr2-0.5	15	chr12	85746528	85746549	-	AGGCTGGGGCCTCGCCCCCT	gRNA	0.627170078441089	22	0.3694004	9.0	2:0|3:9	2138.753559	0.010003955	0.055766561	0.179389848	0.857631602	0.998904527
BatfLibrary	KRAB	Batf	Flvcr2-0.5-16	Flvcr2-0.5	16	chr12	85745997	85746018	+	TGGCTCGCGGGGTTCCCTAG	gRNA	0.60175704134672	55	1.0	0.0	2:0|3:0	1980.207548	0.00958797	0.073280008	0.130840189	0.89590173	0.998904527
BatfLibrary	KRAB	Batf	Flvcr2-0.5-17	Flvcr2-0.5	17	chr12	85745823	85745844	-	GAAGGAATGCTGGCTTGCGC	gRNA	0.594158194352799	50	0.37560571	12.0	2:0|3:12	2178.985639	0.005106498	0.057551139	0.088729744	0.929296693	0.998904527
BatfLibrary	KRAB	Batf	Flvcr2-16.5-1	Flvcr2-16.5	1	chr12	85730127	85730148	+	GTTTGACCTTTATGGCAGTG	gRNA	6.78316896208181	62	0.60369536	6.0	2:0|3:6	1120.043632	0.032778831	0.077698425	0.42187253	0.673118061	0.995982335
BatfLibrary	KRAB	Batf	Flvcr2-16.5-6	Flvcr2-16.5	6	chr12	85730050	85730071	-	ATGACTGTGCTGACACAAAC	gRNA	6.4608961629212	46	0.2699205	20.0	2:1|3:19	1046.66017	-0.052413459	0.068627328	-0.763740342	0.445021995	0.972987284
BatfLibrary	KRAB	Batf	Flvcr2-16.5-8	Flvcr2-16.5	8	chr12	85729536	85729557	-	CCGTGGTTCTGTGTACAATG	gRNA	6.18022482954284	69	0.63930711	3.0	2:1|3:2	794.6309303	-0.312808648	0.089711645	-3.486823245	0.000488794	0.048879429
BatfLibrary	KRAB	Batf	Flvcr2-16.5-9	Flvcr2-16.5	9	chr12	85730012	85730033	+	GCCCCACTTCTTCTGTCCGT	gRNA	5.65907890585938	37	0.71140045	5.0	2:0|3:5	1599.491933	-0.050771851	0.070354467	-0.721657818	0.470504882	0.972987284
BatfLibrary	KRAB	Batf	Flvcr2-16.5-12	Flvcr2-16.5	12	chr12	85730027	85730048	+	TCCGTTGGATTCACCAGCTG	gRNA	5.25273666512481	56	0.43900746	4.0	2:0|3:4	2106.56682	-0.172725602	0.050783859	-3.401190977	0.000670929	0.056928836
BatfLibrary	KRAB	Batf	Flvcr2-16.5-14	Flvcr2-16.5	14	chr12	85729550	85729571	+	GAACCACGGGGACAGCACCT	gRNA	5.13506966791414	62	0.65766056	6.0	2:0|3:6	2632.802261	-0.05349004	0.053683754	-0.996391571	0.319059927	0.926545929
BatfLibrary	KRAB	Batf	Flvcr2-16.5-17	Flvcr2-16.5	17	chr12	85730073	85730094	+	TCAGACACAATGACTCAAGT	gRNA	4.3408639935693	65	0.23828507	16.0	2:1|3:15	709.0720301	-0.112210381	0.088985439	-1.260997108	0.207309889	0.926154317
BatfLibrary	KRAB	Batf	Flvcr2-16.5-19	Flvcr2-16.5	19	chr12	85730152	85730173	+	TCACCTCAATCTGAAATGTG	gRNA	4.28591366048467	67	0.33643235	12.0	2:0|3:12	671.1781037	-0.082425122	0.095248347	-0.865370629	0.386835396	0.953187835
BatfLibrary	KRAB	Batf	Flvcr2-16.5-21	Flvcr2-16.5	21	chr12	85729934	85729955	-	TCTGTGACCAGAGAGCTAGC	gRNA	4.0699913576668	61	0.24018871	15.0	2:1|3:14	1276.029306	-0.134603967	0.077428732	-1.738424024	0.082136127	0.828263462
BatfLibrary	KRAB	Batf	Flvcr2-16.5-23	Flvcr2-16.5	23	chr12	85729889	85729910	-	CACGACAGTACAGAAATTAG	gRNA	3.91992528281576	46	0.44949932	5.0	2:0|3:5	444.9958751	-0.183863183	0.088768104	-2.07127533	0.038333073
BatfLibrary	KRAB	Batf	Flvcr2-16.5-25	Flvcr2-16.5	25	chr12	85729821	85729842	-	AATGTCTTCAAGGTGATATG	gRNA	3.73148267406355	55	0.26677651	16.0	2:0|3:16	435.7648508	-0.067447212	0.117469728	-0.574166748	0.565854968
BatfLibrary	KRAB	Batf	Flvcr2-16.5-27	Flvcr2-16.5	27	chr12	85729875	85729896	-	AATTAGAGGACTTGCCATAG	gRNA	3.6459716762121	56	0.62165975	5.0	2:0|3:5	795.9433024	0.001002656	0.078938325	0.01270176	0.989865734	0.998904527
BatfLibrary	KRAB	Batf	Flvcr2-16.5-28	Flvcr2-16.5	28	chr12	85730178	85730199	-	CAGTTGAGACTGAAATCACT	gRNA	3.64275946147213	52	0.38875706	9.0	2:0|3:9	1093.58326	-0.038918067	0.073377774	-0.530379505	0.595848833	0.972987284
BatfLibrary	KRAB	Batf	Flvcr2-16.5-30	Flvcr2-16.5	30	chr12	85730205	85730226	+	GCGGACATGAGTGTGATCAA	gRNA	3.638778955576	56	0.53902831	6.0	2:0|3:6	1138.958937	-0.172516687	0.066481967	-2.59493958	0.009460755	0.405460922
BatfLibrary	KRAB	Batf	Flvcr2-19.5-1	Flvcr2-19.5	1	chr12	85726858	85726879	-	AGTCAGGCGATGGTGTTCTG	gRNA	0.9573878709441	66	0.34901825	6.0	2:3|3:3	1780.761068	0.06434395	0.058430547	1.101203956	0.270807901	0.926154317
BatfLibrary	KRAB	Batf	Flvcr2-19.5-4	Flvcr2-19.5	4	chr12	85726810	85726831	-	AGTCAGGTGCTTCTTTATAT	gRNA	0.889017086240185	32	0.20261237	36.0	2:1|3:35	640.5113885	0.027222285	0.093503813	0.291135563	0.770947642
BatfLibrary	KRAB	Batf	Flvcr2-19.5-5	Flvcr2-19.5	5	chr12	85726907	85726928	-	GATGACGGGGCAGCCCGAAG	gRNA	0.790246387551928	63	0.62785742	4.0	2:0|3:4	1687.761813	-0.001705364	0.063089779	-0.027030748	0.978435209	0.998904527
BatfLibrary	KRAB	Batf	Flvcr2-19.5-6	Flvcr2-19.5	6	chr12	85726939	85726960	-	TGCCTGAGGGCCTTCCCCAG	gRNA	0.787570561087299	54	0.23017933	17.0	2:1|3:16	2030.130351	0.018518088	0.074843145	0.24742531	0.804579088	0.998904527
BatfLibrary	KRAB	Batf	Flvcr2-19.5-7	Flvcr2-19.5	7	chr12	85726925	85726946	+	TCATCAAGGACCCTCCACTG	gRNA	0.773248242645133	77	0.35125471	10.0	2:1|3:9	1459.914214	-0.095784665	0.06467954	-1.480911347	0.138630199	0.914045267
BatfLibrary	KRAB	Batf	Flvcr2-19.5-9	Flvcr2-19.5	9	chr12	85726953	85726974	-	AGGTCTTTGGTGACTGCCTG	gRNA	0.747179774415322	56	0.26006404	21.0	2:0|3:21	1747.17423	0.038614185	0.060931718	0.633728801	0.526257826	0.972987284
BatfLibrary	KRAB	Batf	Flvcr2-19.5-14	Flvcr2-19.5	14	chr12	85727198	85727219	+	AAGGTGCAATCATGTGATGC	gRNA	0.482330135325519	56	0.47407028	7.0	2:0|3:7	780.49628	-0.010808451	0.08001047	-0.135087955	0.892542334	0.998904527
BatfLibrary	KRAB	Batf	Flvcr2-19.5-16	Flvcr2-19.5	16	chr12	85727224	85727245	+	AGCCAATGAGAACATCTCCT	gRNA	0.388813946554091	57	0.27331178	18.0	2:0|3:18	1067.270844	-0.035883687	0.071662846	-0.500729297	0.616561651	0.976949887
BatfLibrary	KRAB	Batf	Flvcr2-19.5-19	Flvcr2-19.5	19	chr12	85726989	85727010	+	GGACTGCCTCAAAAAGAGGA	gRNA	0.335420491779154	63	0.23133436	16.0	2:1|3:15	599.1395693	0.063199565	0.087354023	0.723487747	0.469380279
BatfLibrary	KRAB	Batf	Flvcr2-19.5-20	Flvcr2-19.5	20	chr12	85727290	85727311	+	GGCCAGTTCACCACCACAGG	gRNA	0.278335016440463	63	0.23203436	20.0	2:0|3:20	1336.01741	0.112563573	0.068603564	1.640783154	0.100842436	0.856218617
BatfLibrary	KRAB	Batf	Flvcr2-19.5-22	Flvcr2-19.5	22	chr12	85727179	85727200	+	GGGCTTGATTTATCTGATTA	gRNA	0.270114391760544	23	0.37608905	15.0	2:0|3:15	569.0615772	0.241556321	0.09982005	2.419917837	0.015524014
BatfLibrary	KRAB	Batf	Flvcr2-19.5-23	Flvcr2-19.5	23	chr12	85727303	85727324	+	CCACAGGAGGAGCCCTGACC	gRNA	0.264346453592882	34	0.25589619	19.0	2:2|3:17	2067.093045	-0.036375232	0.065608775	-0.554426322	0.579287116	0.972987284
BatfLibrary	KRAB	Batf	Flvcr2-19.5-24	Flvcr2-19.5	24	chr12	85727321	85727342	-	GGACAGCTACACGAGTTCCC	gRNA	0.263162632557504	60	0.41856997	6.0	2:0|3:6	1284.705197	0.062758203	0.065425057	0.959238039	0.337438842	0.932154425
BatfLibrary	KRAB	Batf	Flvcr2-19.5-25	Flvcr2-19.5	25	chr12	85727324	85727345	+	GGGAACTCGTGTAGCTGTCC	gRNA	0.258144377683734	48	0.46064541	5.0	2:0|3:5	1261.564806	0.027032983	0.071474718	0.37821742	0.705269086	0.996846764
BatfLibrary	KRAB	Batf	Fos+12-1	Fos+12	1	chr12	85486214	85486235	-	GAGGAGGGGTGCACAGCCCA	gRNA	2.85774015681931	54	0.29310166	23.0	2:1|3:22	1890.963359	-0.012238023	0.054785138	-0.22338216	0.823238088	0.998904527
BatfLibrary	KRAB	Batf	Fos+12-2	Fos+12	2	chr12	85486201	85486222	-	CAGCCCATGGCTCCTCGGGT	gRNA	2.62413354638613	51	0.37757133	8.0	2:0|3:8	3655.563851	0.079147271	0.051203259	1.54574674	0.122165744	0.890017799
BatfLibrary	KRAB	Batf	Fos+12-3	Fos+12	3	chr12	85486114	85486135	-	CCGCGGCGCCTTTCCAAATA	gRNA	2.50912825659959	23	1.0	0.0	2:0|3:0	1684.561682	-0.128979073	0.067448518	-1.912259544	0.055842912	0.779203426
BatfLibrary	KRAB	Batf	Fos+12-4	Fos+12	4	chr12	85485998	85486019	-	ACAGTAAATAGAGGACTGGC	gRNA	2.50022912255266	57	0.2693335	14.0	2:0|3:14	652.7637568	0.089756078	0.082028417	1.094207126	0.273864147
BatfLibrary	KRAB	Batf	Fos+12-5	Fos+12	5	chr12	85486099	85486120	-	AAATATGGGCAGAACGGAAG	gRNA	2.16046410426202	53	0.38295871	16.0	2:0|3:16	788.2717408	0.094846007	0.082254286	1.153082848	0.248876381	0.926154317
BatfLibrary	KRAB	Batf	Fos+12-6	Fos+12	6	chr12	85486083	85486104	-	GAAGCGGCGGGCAGACGTCA	gRNA	2.1117975466917	54	0.42167406	5.0	2:0|3:5	2101.864292	-0.125940593	0.057672657	-2.183714097	0.028983263	0.658150494
BatfLibrary	KRAB	Batf	Fos+12-7	Fos+12	7	chr12	85485978	85485999	-	CGGCTCCTGGTGCTGTCTGC	gRNA	2.10892199097023	36	0.24528121	20.0	2:0|3:20	2869.207193	0.030045466	0.054352054	0.552793565	0.580404775	0.972987284
BatfLibrary	KRAB	Batf	Fos+12-8	Fos+12	8	chr12	85486070	85486091	-	GACGTCACGGCGCCGGGTGG	gRNA	1.9450836170702	37	0.58397501	5.0	2:1|3:4	2740.202904	-0.00017065	0.050249086	-0.003396081	0.997290325	0.998904527
BatfLibrary	KRAB	Batf	Fos+12-9	Fos+12	9	chr12	85486022	85486043	+	TGGTTTCCACGGTGACACGT	gRNA	1.87583427053708	70	0.56235267	6.0	2:0|3:6	1340.668414	-0.073478943	0.061972629	-1.185667666	0.235753568	0.926154317
BatfLibrary	KRAB	Batf	Fos+12-10	Fos+12	10	chr12	85486146	85486167	+	GGTTGGGAGCCGGACTCCCG	gRNA	1.79917673858551	56	0.57178245	6.0	2:0|3:6	2691.82041	-0.080517219	0.052280232	-1.540108318	0.123533952	0.890017799
BatfLibrary	KRAB	Batf	Fos+12-11	Fos+12	11	chr12	85486189	85486210	+	TCCGCCCCCGCACCGACCCG	gRNA	1.78996029961243	48	0.86576937	7.0	2:0|3:7	2583.225478	0.023971568	0.044751453	0.535660109	0.592193478	0.972987284
BatfLibrary	KRAB	Batf	Fos+12-12	Fos+12	12	chr12	85486058	85486079	+	TCCCGTCAGCGGCCCCCACC	gRNA	1.75844561234814	35	0.85673937	2.0	2:0|3:2	2435.250241	-0.041061879	0.062457269	-0.657439551	0.510898327	0.972987284
BatfLibrary	KRAB	Batf	Fos+12-13	Fos+12	13	chr12	85486234	85486255	+	CTCCTACCCCGACCCTGCGG	gRNA	1.4345974698396	55	0.56790815	6.0	2:0|3:6	2029.789018	-0.023228479	0.049342187	-0.470763068	0.637809941	0.987576683
BatfLibrary	KRAB	Batf	Fos+12-14	Fos+12	14	chr12	85485963	85485984	-	TCTGCAGGAGCGAGCTGACC	gRNA	1.12882540578481	43	0.35039911	16.0	2:1|3:15	2040.667023	-0.029234029	0.041245403	-0.70878271	0.478459329	0.972987284
BatfLibrary	KRAB	Batf	Fos+16-1	Fos+16	1	chr12	85490140	85490161	+	GGTGTGAGCCTCTTCGCTCT	gRNA	0.235063579095527	54	0.65854882	9.0	2:0|3:9	2118.930718	-0.075220234	0.060634824	-1.240545092	0.214773847	0.926154317
BatfLibrary	KRAB	Batf	Fos+16-2	Fos+16	2	chr12	85490157	85490178	+	TCTAGGAACTATTCAGCTGC	gRNA	0.200768980844279	47	0.46669718	9.0	2:1|3:8	978.168675	0.003331931	0.075338236	0.044226294	0.964724023	0.998904527
BatfLibrary	KRAB	Batf	Fos+16-3	Fos+16	3	chr12	85490117	85490138	-	TCGTGAGGCCCCATCATTTC	gRNA	0.159068786587009	19	0.92708571	2.0	2:0|3:2	1097.822722	0.017520366	0.068766552	0.254780346	0.798892756	0.998904527
BatfLibrary	KRAB	Batf	Fos+16-4	Fos+16	4	chr12	85490170	85490191	+	CAGCTGCAGGGCTAAACTGA	gRNA	0.156828586883186	59	0.27990326	16.0	2:0|3:16	1233.380216	0.084730333	0.067007541	1.264489516	0.206054381	0.926154317
BatfLibrary	KRAB	Batf	Fos+16-5	Fos+16	5	chr12	85489727	85489748	+	GCACTAGGTGATATGAATGA	gRNA	0.155889774625458	59	0.4013132	6.0	2:0|3:6	645.3253875	0.074753207	0.077957273	0.95889972	0.337609266
BatfLibrary	KRAB	Batf	Fos+16-6	Fos+16	6	chr12	85489712	85489733	+	ACTAGACACTACAGGGCACT	gRNA	0.155499060587766	56	0.30687646	10.0	2:0|3:10	1705.363157	-0.031069869	0.059143539	-0.525329887	0.599353884	0.972987284
BatfLibrary	KRAB	Batf	Fos+16-7	Fos+16	7	chr12	85490186	85490207	+	CTGAGGGTGTGGACCTAGTG	gRNA	0.108691497842096	62	0.36439592	15.0	2:0|3:15	1393.370816	-0.094348537	0.050298841	-1.875759665	0.060688289	0.805757684
BatfLibrary	KRAB	Batf	Fos+16-8	Fos+16	8	chr12	85489793	85489814	-	CGGAGATAACCTAGACCTTG	gRNA	0.0999727826167446	60	0.58648466	4.0	2:0|3:4	559.6416402	0.025515419	0.086766313	0.294070575	0.768703975
BatfLibrary	KRAB	Batf	Fos+16-9	Fos+16	9	chr12	85490327	85490348	+	GGAATGGCCCAGGGACATCT	gRNA	0.0927380526814468	43	0.32454631	17.0	2:1|3:16	1751.601789	-0.017269411	0.066483968	-0.259753011	0.795054299	0.998904527
BatfLibrary	KRAB	Batf	Fos+16-10	Fos+16	10	chr12	85489780	85489801	-	GACCTTGAGGGAACCCAGAA	gRNA	0.0884942751145566	46	0.26606576	14.0	2:0|3:14	1175.688159	0.066011159	0.064608292	1.021713417	0.306916559	0.926215938
BatfLibrary	KRAB	Batf	Fos+16-11	Fos+16	11	chr12	85489740	85489761	+	TGAATGAAGGTCCCAGCTTC	gRNA	0.0841383928861343	32	0.30022578	15.0	2:1|3:14	998.0575243	0.014499182	0.074775217	0.193903573	0.846251386	0.998904527
BatfLibrary	KRAB	Batf	Fos+16-12	Fos+16	12	chr12	85490199	85490220	-	TCTTGGCACCCAGCCTCACT	gRNA	0.0762496772423836	44	0.20625888	22.0	2:3|3:19	2668.409009	-0.051072596	0.047926269	-1.065649337	0.286582188	0.926154317
BatfLibrary	KRAB	Batf	Fos+16-13	Fos+16	13	chr12	85489678	85489699	-	CGACAGCTCAGCTTGCACCC	gRNA	0.0730622783439386	65	0.28766502	10.0	2:0|3:10	2512.638137	-0.003533912	0.067592879	-0.052282307	0.958303751	0.998904527
BatfLibrary	KRAB	Batf	Fos+16-14	Fos+16	14	chr12	85489766	85489787	+	TCCTTCAGCACCACCCTTTC	gRNA	0.0681882397108905	0	0.23608831	16.0	2:0|3:16	1288.993426	0.004336016	0.075071384	0.057758576	0.953940935	0.998904527
BatfLibrary	KRAB	Batf	Fos+18.5-1	Fos+18.5	1	chr12	85492245	85492266	-	GCGGGAGAAAGACCTGGAAC	gRNA	1.25903079865501	53	0.23361977	14.0	2:1|3:13	1389.795365	-0.058433017	0.061607072	-0.94847905	0.342885633	0.932154425
BatfLibrary	KRAB	Batf	Fos+18.5-2	Fos+18.5	2	chr12	85492259	85492280	+	TTCTCCCGCTGCTTACGCTG	gRNA	1.14457285166457	59	0.53131526	4.0	2:0|3:4	2462.563307	0.067426905	0.051728841	1.303468318	0.192414926	0.926154317
BatfLibrary	KRAB	Batf	Fos+18.5-3	Fos+18.5	3	chr12	85492212	85492233	+	TGATTGGAGCAGGGAGCTGT	gRNA	0.745235324759145	47	0.21086852	24.0	2:1|3:23	1461.362822	-0.074503578	0.079103738	-0.941846483	0.346271243	0.932154425
BatfLibrary	KRAB	Batf	Fos+18.5-4	Fos+18.5	4	chr12	85492196	85492217	+	TGACTGACTAAGGAGCTGAT	gRNA	0.510231629294435	57	0.41492404	9.0	2:0|3:9	895.2049507	0.037826346	0.084626878	0.446977924	0.654890999	0.99037079
BatfLibrary	KRAB	Batf	Fos+18.5-5	Fos+18.5	5	chr12	85492347	85492368	+	GGACAAAATTCTTGTGGGCT	gRNA	0.275434247057377	41	0.43502472	7.0	2:0|3:7	1631.511093	0.077128428	0.052839015	1.459687076	0.144376095	0.916673622
BatfLibrary	KRAB	Batf	Fos+18.5-6	Fos+18.5	6	chr12	85492293	85492314	-	GCAGCGACTCAATATTAAGG	gRNA	0.265652622043704	70	0.79103348	3.0	2:0|3:3	686.1665286	-0.259212619	0.099602866	-2.602461453	0.009255722	0.405460922
BatfLibrary	KRAB	Batf	Fos+18.5-7	Fos+18.5	7	chr12	85492512	85492533	-	TGAGGGTAGCGTCCAGCCCC	gRNA	0.22635983477788	49	0.63291001	4.0	2:0|3:4	1504.151299	0.033877559	0.054187711	0.625188966	0.531847043	0.972987284
BatfLibrary	KRAB	Batf	Fos+18.5-8	Fos+18.5	8	chr12	85492078	85492099	+	GTGTGTTGCAGGCTCCCAGT	gRNA	0.190835066599754	57	0.32706636	15.0	2:0|3:15	1654.67023	-0.032073499	0.056738795	-0.565283399	0.571881019	0.972987284
BatfLibrary	KRAB	Batf	Fos+18.5-9	Fos+18.5	9	chr12	85492168	85492189	+	ACGCTTCGATTCTAACTTGA	gRNA	0.190216117658199	52	1.0	0.0	2:0|3:0	737.6273744	-0.083991353	0.090523551	-0.927839789	0.353490681	0.936399155
BatfLibrary	KRAB	Batf	Fos+18.5-10	Fos+18.5	10	chr12	85492093	85492114	-	CTCCTTCCTTAAACGCCCAC	gRNA	0.174749084120683	34	0.40983182	7.0	2:0|3:7	594.390423	-0.055510069	0.080460934	-0.689900876	0.490256525
BatfLibrary	KRAB	Batf	Fos+18.5-11	Fos+18.5	11	chr12	85492494	85492515	+	TTGCTGGAACAGAAGGATCC	gRNA	0.165947839251512	42	0.21546563	23.0	2:1|3:22	1187.623689	0.01241033	0.058101155	0.213598676	0.830860032	0.998904527
BatfLibrary	KRAB	Batf	Fos+18.5-12	Fos+18.5	12	chr12	85492529	85492550	-	AAAAAAGGCTCCGTAGCTGA	gRNA	0.146953067250157	63	0.45762522	108.0	2:1|3:107	757.3104785	0.060614586	0.093755186	0.646519819	0.517942766	0.972987284
BatfLibrary	KRAB	Batf	Fos+18.5-13	Fos+18.5	13	chr12	85492156	85492177	-	AATCGAAGCGTTTCCGCAGA	gRNA	0.126496231634959	47	0.58713851	3.0	2:0|3:3	1554.227653	0.050163135	0.050619804	0.990978462	0.321696097	0.930205583
BatfLibrary	KRAB	Batf	Fos+18.5-14	Fos+18.5	14	chr12	85492305	85492326	+	TGAGTCGCTGCGCCCCCTTC	gRNA	0.0912643101453051	28	0.40567798	6.0	2:1|3:5	2007.71006	0.067392541	0.051836223	1.300105171	0.193564926	0.926154317
BatfLibrary	KRAB	Batf	Fos+23-1	Fos+23	1	chr12	85496972	85496993	-	TGGACGGTTCTCAATGCACA	gRNA	1.2554691456459	67	0.49193151	6.0	2:2|3:4	1086.47264	0.057484642	0.074031707	0.776486785	0.437461621	0.972987284
BatfLibrary	KRAB	Batf	Fos+23-2	Fos+23	2	chr12	85496869	85496890	-	GGGATTTGTAGACTTATGGT	gRNA	1.20881201631406	53	0.48525818	12.0	2:0|3:12	621.6050085	0.043105444	0.094088182	0.458138768	0.646852748
BatfLibrary	KRAB	Batf	Fos+23-3	Fos+23	3	chr12	85496852	85496873	-	GGTTGGCTGCTCCCCATTAC	gRNA	1.12559417279254	27	0.53242405	5.0	2:0|3:5	1389.036428	0.027515858	0.081265654	0.338591475	0.734917506	0.998904527
BatfLibrary	KRAB	Batf	Fos+23-4	Fos+23	4	chr12	85496887	85496908	+	ATCCCTTTACAAACTAACCG	gRNA	1.04326657002254	69	0.76682162	4.0	2:0|3:4	604.790009	-0.054861305	0.09192015	-0.59683655	0.550616513
BatfLibrary	KRAB	Batf	Fos+23-5	Fos+23	5	chr12	85496988	85497009	+	CCGTCCATCCTTCCACTGTG	gRNA	0.84589496008746	56	0.22249858	17.0	2:0|3:17	1387.072123	0.077172779	0.061470123	1.255451832	0.209314783	0.926154317
BatfLibrary	KRAB	Batf	Fos+23-6	Fos+23	6	chr12	85496839	85496860	+	GTCCCTCAGAGTGCCTGTAA	gRNA	0.842879916279061	50	0.28077079	16.0	2:0|3:16	998.6752492	0.070630217	0.068123136	1.036802191	0.299828054	0.926154317
BatfLibrary	KRAB	Batf	Fos+23-7	Fos+23	7	chr12	85496918	85496939	-	CGCTGAAGAGCGCCCTCTGC	gRNA	0.529202676653495	37	0.36229934	6.0	2:2|3:4	2288.045195	0.086627045	0.056383154	1.536399425	0.124440448	0.890017799
BatfLibrary	KRAB	Batf	Fos+23-8	Fos+23	8	chr12	85496905	85496926	+	CGGGGAGATACTACCAGCAG	gRNA	0.459161659291069	67	0.45818875	5.0	2:0|3:5	1385.998227	0.032888963	0.062281947	0.528065743	0.597453706	0.972987284
BatfLibrary	KRAB	Batf	Fos+23-9	Fos+23	9	chr12	85496817	85496838	+	CAGGTAGTCATTCTAGGGCC	gRNA	0.356662047455143	53	0.38180486	11.0	2:0|3:11	1332.926336	-0.041883194	0.081300624	-0.515164482	0.606438086	0.974197729
BatfLibrary	KRAB	Batf	Fos+23-10	Fos+23	10	chr12	85497019	85497040	-	AGTCTGACAACCCAAGTTCG	gRNA	0.136406788034886	55	0.29365698	12.0	2:1|3:11	1252.859629	-0.000735519	0.074110307	-0.009924656	0.9920814	0.998904527
BatfLibrary	KRAB	Batf	Fos+23-11	Fos+23	11	chr12	85496780	85496801	+	TGTCAACTTAGCATTAGTGG	gRNA	0.0622614811924987	70	0.43840748	6.0	2:0|3:6	650.4424452	-0.06991076	0.082467854	-0.847733466	0.396586424
BatfLibrary	KRAB	Batf	Fos+23-12	Fos+23	12	chr12	85496753	85496774	-	TTTGAGCATCAAATGCATCA	gRNA	0.0387830177980919	61	0.20276831	20.0	2:0|3:20	582.5146149	-0.036912622	0.098466492	-0.374874962	0.707753461
BatfLibrary	KRAB	Batf	Fos+23-13	Fos+23	13	chr12	85496756	85496777	+	TGATGCATTTGATGCTCAAA	gRNA	0.0333707569012244	41	0.22010072	19.0	2:1|3:18	701.3948215	-0.053269147	0.094061083	-0.566325042	0.57117284	0.972987284
BatfLibrary	KRAB	Batf	Fos+23-14	Fos+23	14	chr12	85497073	85497094	-	AAACAATCAGTGGACCTGGC	gRNA	0.0163642250575354	52	0.29528508	15.0	2:1|3:14	1241.047399	-0.022769574	0.067712575	-0.336268031	0.736668756	0.998904527
BatfLibrary	KRAB	Batf	Fos+46-1	Fos+46	1	chr12	85519791	85519812	+	TGTGCCACACAGAAAGACTG	gRNA	3.54654099214577	73	0.21750353	25.0	2:1|3:24	987.8693297	0.04385582	0.086021549	0.509823649	0.610175016	0.974980053
BatfLibrary	KRAB	Batf	Fos+46-2	Fos+46	2	chr12	85519718	85519739	-	GTGGATCACTGAGTCACCCA	gRNA	3.50284634055772	63	0.32889873	16.0	2:0|3:16	981.078991	0.057865536	0.094030625	0.615390317	0.538296985	0.972987284
BatfLibrary	KRAB	Batf	Fos+46-3	Fos+46	3	chr12	85519754	85519775	-	CCGAATACCATGTGTGACCC	gRNA	3.31825830618256	57	0.82734414	4.0	2:0|3:4	1076.532504	-0.02207772	0.071336267	-0.309488018	0.756950325	0.998904527
BatfLibrary	KRAB	Batf	Fos+46-4	Fos+46	4	chr12	85519736	85519757	+	TCCACGCTAGCAATGATTCC	gRNA	3.24531508326866	39	0.78495536	3.0	2:0|3:3	831.4507184	0.108039549	0.086496542	1.249062061	0.211642376	0.926154317
BatfLibrary	KRAB	Batf	Fos+46-5	Fos+46	5	chr12	85519823	85519844	+	AAACTACTAGTAGCTTTAAG	gRNA	3.07578945428638	51	0.2536353	11.0	2:1|3:10	372.689379	0.026207584	0.106024785	0.24718356	0.804766168
BatfLibrary	KRAB	Batf	Fos+46-6	Fos+46	6	chr12	85519855	85519876	+	ACTGTGTGTATATTGGGATG	gRNA	2.17577374104726	52	0.23243635	31.0	2:1|3:30	472.0338616	-0.213282944	0.090923136	-2.345749971	0.018988841
BatfLibrary	KRAB	Batf	Fos+46-7	Fos+46	7	chr12	85519679	85519700	-	GAACTCACATCAGATTTCAG	gRNA	1.70230255519935	64	0.30609939	10.0	2:1|3:9	720.0611278	-0.09854816	0.098533618	-1.000147585	0.317239091	0.926545929
BatfLibrary	KRAB	Batf	Fos+46-8	Fos+46	8	chr12	85519881	85519902	+	GGTTTAACAGAGAAATTATA	gRNA	0.488602651566159	33	0.32190711	11.0	2:1|3:10	306.1598516	-0.008076816	0.154965442	-0.052120111	0.958432988
BatfLibrary	KRAB	Batf	Fos+46-9	Fos+46	9	chr12	85520044	85520065	+	GAGATAGGTGAGCAAGATTA	gRNA	0.379624157411008	32	0.24739955	12.0	2:1|3:11	528.573397	0.012044812	0.080107708	0.150357715	0.880482401
BatfLibrary	KRAB	Batf	Fos+46-10	Fos+46	10	chr12	85520066	85520087	+	GGACAGACCAGTAGGGACTG	gRNA	0.268954295367461	67	0.23183001	15.0	2:1|3:14	1248.364978	-0.005041684	0.062143557	-0.081129633	0.93533886	0.998904527
BatfLibrary	KRAB	Batf	Fos+46-11	Fos+46	11	chr12	85520009	85520030	-	AGAACCTCATCTTTCTAAGC	gRNA	0.191005932670479	48	0.35890137	13.0	2:1|3:12	729.3004592	-0.114655939	0.090983019	-1.260190529	0.207600639	0.926154317
BatfLibrary	KRAB	Batf	Fos+46-12	Fos+46	12	chr12	85520177	85520198	-	GAAATCACCTATCTCTGCCT	gRNA	0.169375151976118	45	0.21700721	16.0	2:0|3:16	1932.81791	-0.012338991	0.054607661	-0.225957151	0.821234747	0.998904527
BatfLibrary	KRAB	Batf	Fos+46-13	Fos+46	13	chr12	85519918	85519939	+	GAGGCCAGTTGCATTGAACC	gRNA	0.162385430818471	49	0.38636229	9.0	2:0|3:9	1377.237988	0.005032946	0.061797041	0.081443162	0.935089525	0.998904527
BatfLibrary	KRAB	Batf	Fos+46-14	Fos+46	14	chr12	85520146	85520167	-	AGAACATTTAGCATTGACAT	gRNA	0.0994699639175196	61	0.21602203	20.0	2:1|3:19	583.1908292	0.066951867	0.102972281	0.650193099	0.515567498
BatfLibrary	KRAB	Batf	Fos+5-1	Fos+5	1	chr12	85478927	85478948	-	ACACAGCTCGACAGAGTACG	gRNA	0.308808295944006	67	0.36021492	6.0	2:0|3:6	1172.977899	0.004379481	0.068327686	0.064095257	0.948894379	0.998904527
BatfLibrary	KRAB	Batf	Fos+5-2	Fos+5	2	chr12	85478970	85478991	-	GGTTAACAGCTCACGTGTAA	gRNA	0.278705297821266	44	0.9252669	1.0	2:0|3:1	840.9834454	0.053982683	0.094268405	0.572648739	0.566882552	0.972987284
BatfLibrary	KRAB	Batf	Fos+5-3	Fos+5	3	chr12	85478841	85478862	-	GCATGCGTGGAAACAGTCTA	gRNA	0.26208289604446	46	0.52584655	5.0	2:0|3:5	918.345356	0.037398484	0.078604109	0.475782806	0.634229121	0.985105442
BatfLibrary	KRAB	Batf	Fos+5-4	Fos+5	4	chr12	85478844	85478865	+	TAGACTGTTTCCACGCATGC	gRNA	0.257073028107585	45	0.76505586	5.0	2:0|3:5	2550.185831	0.012265148	0.049495586	0.247802868	0.804286936	0.998904527
BatfLibrary	KRAB	Batf	Fos+5-5	Fos+5	5	chr12	85478903	85478924	+	CAATCACGCTGTGGTCACAG	gRNA	0.248257179128406	69	0.37666721	6.0	2:0|3:6	933.4377601	-0.028577933	0.06574336	-0.434689258	0.663787996	0.991889127
BatfLibrary	KRAB	Batf	Fos+5-6	Fos+5	6	chr12	85478854	85478875	+	CCACGCATGCTGGGTGGAAG	gRNA	0.24677504965537	46	0.33873841	10.0	2:1|3:9	1500.488819	-0.035199947	0.059284292	-0.593748293	0.552680477	0.972987284
BatfLibrary	KRAB	Batf	Fos+5-7	Fos+5	7	chr12	85478874	85478895	+	GGGAGCCTTCAGGTCATTAG	gRNA	0.178045295695255	50	0.63620289	5.0	2:0|3:5	1039.259133	0.005650236	0.081498195	0.069329586	0.944727276	0.998904527
BatfLibrary	KRAB	Batf	Fos+5-8	Fos+5	8	chr12	85479002	85479023	-	TCAATCACTGTGGTAGGAGC	gRNA	0.176868058630687	52	0.29549764	15.0	2:0|3:15	780.3677824	-0.087450507	0.09010293	-0.970562296	0.331766289	0.932154425
BatfLibrary	KRAB	Batf	Fos+5-9	Fos+5	9	chr12	85478734	85478755	-	GTCATTACCTGAGGTGTCCC	gRNA	0.164356897102349	50	0.85849057	3.0	2:0|3:3	965.3308747	0.123152904	0.092752455	1.327758971	0.184257745	0.926154317
BatfLibrary	KRAB	Batf	Fos+5-10	Fos+5	10	chr12	85479151	85479172	+	GAGGAGAGAGGCTTGAGTTC	gRNA	0.155765624243931	22	0.22564284	28.0	2:0|3:28	1304.799153	-0.048711065	0.055064208	-0.884622993	0.376360001	0.947094294
BatfLibrary	KRAB	Batf	Fos+5-11	Fos+5	11	chr12	85479104	85479125	-	ACAAGGCCTCTCCATAACTC	gRNA	0.134527360553347	61	0.28495919	22.0	2:1|3:21	886.5304563	-0.019757201	0.07921622	-0.249408536	0.803044783	0.998904527
BatfLibrary	KRAB	Batf	Fos+5-12	Fos+5	12	chr12	85479107	85479128	+	GAGTTATGGAGAGGCCTTGT	gRNA	0.123977789352671	42	0.22771735	18.0	2:0|3:18	1108.608739	0.053420419	0.063611597	0.839790568	0.401025823	0.957129875
BatfLibrary	KRAB	Batf	Fos+5-13	Fos+5	13	chr12	85479121	85479142	-	GGATTATTGGTGTACCAACA	gRNA	0.112774232443543	60	0.56032205	6.0	2:0|3:6	811.6242563	-0.061242926	0.081935059	-0.747456908	0.454787805	0.972987284
BatfLibrary	KRAB	Batf	Fos+5-14	Fos+5	14	chr12	85478716	85478737	+	AGAAGAACATGACCTTTGCC	gRNA	0.100382126345243	47	0.25037223	20.0	2:2|3:18	1786.394857	-0.028836538	0.060647092	-0.475480968	0.634444195	0.985105442
BatfLibrary	KRAB	Batf	Fos+59-3	Fos+59	3	chr12	85533067	85533088	+	CACCCTTAAAGGAGGTCGTA	gRNA	0.277000395193554	52	0.84698659	2.0	2:0|3:2	679.2163654	0.088251455	0.106659763	0.827410939	0.408004183	0.957129875
BatfLibrary	KRAB	Batf	Fos+59-10	Fos+59	10	chr12	85532978	85532999	+	TGATCTCAGGGTGATGAACC	gRNA	0.201292232200395	49	0.25263282	16.0	2:1|3:15	842.1529493	0.033677436	0.096433857	0.349228344	0.726917889	0.998904527
BatfLibrary	KRAB	Batf	Fos+59-11	Fos+59	11	chr12	85533010	85533031	+	GCTTCCTCATGTGACGACCA	gRNA	0.200780659766579	68	0.41159489	11.0	2:1|3:10	1130.705726	-0.014554278	0.065928411	-0.220758809	0.825280238	0.998904527
BatfLibrary	KRAB	Batf	Fos+59-12	Fos+59	12	chr12	85532901	85532922	+	CACTCTCTGCAGGGTACAGA	gRNA	0.184413142723638	50	0.2035888	31.0	2:0|3:31	1025.756912	0.080190528	0.067673996	1.184953342	0.236035895	0.926154317
BatfLibrary	KRAB	Batf	Fos+59-14	Fos+59	14	chr12	85532919	85532940	+	GAAGGCTAATGAATGAACGC	gRNA	0.168471376485289	61	0.55425382	6.0	2:0|3:6	672.6345519	-0.087298985	0.090315922	-0.966595738	0.333746166	0.932154425
BatfLibrary	KRAB	Batf	Fos+59-15	Fos+59	15	chr12	85532965	85532986	+	GGGACATCTCTGGTGATCTC	gRNA	0.164761093028425	35	0.3164374	19.0	2:1|3:18	965.9452588	-0.054390576	0.083637581	-0.65031264	0.515490294	0.972987284
BatfLibrary	KRAB	Batf	Fos+59-18	Fos+59	18	chr12	85532931	85532952	+	ATGAACGCTGGAAGGGGTGT	gRNA	0.157658533613853	53	0.24475816	10.0	2:1|3:9	1413.696578	-0.035637872	0.063634451	-0.560040536	0.575451789	0.972987284
BatfLibrary	KRAB	Batf	Fos+59-19	Fos+59	19	chr12	85532884	85532905	-	AGAGTGCTCTGCACTGACTC	gRNA	0.153131785314706	42	0.20198807	26.0	2:1|3:25	1024.936811	0.11786793	0.08711799	1.352968885	0.176065571	0.926154317
BatfLibrary	KRAB	Batf	Fos+59-24	Fos+59	24	chr12	85532945	85532966	+	GGGTGTTGGAGAAAATTCAT	gRNA	0.132183443124886	62	0.26846868	16.0	2:0|3:16	756.9074988	-0.06944644	0.093056604	-0.746281695	0.455497267	0.972987284
BatfLibrary	KRAB	Batf	Fos+59-30	Fos+59	30	chr12	85532864	85532885	-	TGGGAAGGAATAGTTCACGA	gRNA	0.104340710565163	73	0.35527902	9.0	2:1|3:8	763.1168881	-0.072467061	0.074779558	-0.969075815	0.332507364	0.932154425
BatfLibrary	KRAB	Batf	Fos+59-49	Fos+59	49	chr12	85532803	85532824	-	GCCCTTGCCAACAACTTAAG	gRNA	0.0534102286487255	45	0.26906248	11.0	2:1|3:10	1077.523903	0.086161795	0.070815247	1.216712494	0.223713624	0.926154317
BatfLibrary	KRAB	Batf	Fos+59.5-1	Fos+59.5	1	chr12	85533406	85533427	-	CAGACCAAGTTCTCCTGCTT	gRNA	0.421847655875327	48	0.26701711	20.0	2:1|3:19	2687.950195	0.058451548	0.054121514	1.080005781	0.280139606	0.926154317
BatfLibrary	KRAB	Batf	Fos+59.5-2	Fos+59.5	2	chr12	85533393	85533414	+	CCAGTCAGAAGAACCTAAGC	gRNA	0.415928917496132	51	0.28106764	15.0	2:0|3:15	897.9245877	0.067827736	0.07403419	0.916167724	0.359578931	0.940692438
BatfLibrary	KRAB	Batf	Fos+59.5-4	Fos+59.5	4	chr12	85533418	85533439	+	AACTTGGTCTGTTGAGTTCA	gRNA	0.317225410746295	40	0.22069945	17.0	2:0|3:17	700.783345	0.007378396	0.090192913	0.081806825	0.934800328	0.998904527
BatfLibrary	KRAB	Batf	Fos+59.5-5	Fos+59.5	5	chr12	85533334	85533355	+	GGAACTGAGGAAGATCTTCA	gRNA	0.26517788934287	51	0.20524376	32.0	2:4|3:28	860.1374915	-0.031541882	0.079832532	-0.395100605	0.692768642	0.996846764
BatfLibrary	KRAB	Batf	Fos+59.5-6	Fos+59.5	6	chr12	85533349	85533370	+	CTTCAAGGGGCCCCACAGCA	gRNA	0.256477803808325	52	0.28403799	12.0	2:1|3:11	1552.375467	0.016575439	0.0612324	0.27069719	0.786623938	0.998904527
BatfLibrary	KRAB	Batf	Fos+59.5-7	Fos+59.5	7	chr12	85533361	85533382	-	CAGCTAATTTCCCCTTGCTG	gRNA	0.233390054451611	49	0.31404613	13.0	2:2|3:11	1784.821817	-0.002039643	0.062245671	-0.032767632	0.973859891	0.998904527
BatfLibrary	KRAB	Batf	Fos+59.5-8	Fos+59.5	8	chr12	85533616	85533637	+	TTTCTAGGGCCACCTGTTCT	gRNA	0.141676635657116	32	0.29957309	17.0	2:1|3:16	2766.74662	0.087245567	0.041998908	2.077329395	0.037771168	0.668725313
BatfLibrary	KRAB	Batf	Fos+59.5-9	Fos+59.5	9	chr12	85533491	85533512	+	GTACCGTGAAAACCTTTGGT	gRNA	0.12955252938337	63	0.59637315	2.0	2:0|3:2	922.5129614	0.036545858	0.071317955	0.512435591	0.608346187	0.974653437
BatfLibrary	KRAB	Batf	Fos+59.5-11	Fos+59.5	11	chr12	85533597	85533618	-	GAAAACTGCTGGTACCCTGA	gRNA	0.11502940305507	59	0.3820525	11.0	2:0|3:11	1161.95535	-0.000719658	0.053781644	-0.013381117	0.989323732	0.998904527
BatfLibrary	KRAB	Batf	Fos+59.5-12	Fos+59.5	12	chr12	85533444	85533465	+	CTTCACACTGAAAAAAGAGT	gRNA	0.104077438894403	48	0.20525423	17.0	2:1|3:16	446.4517347	0.200363506	0.175758167	1.139995427	0.254288206
BatfLibrary	KRAB	Batf	Fos+59.5-13	Fos+59.5	13	chr12	85533582	85533603	+	GCAGACTAGGAAACCCCTTC	gRNA	0.0972297642136962	36	0.68994889	3.0	2:0|3:3	1238.63659	0.020650066	0.073687533	0.280238261	0.779294714	0.998904527
BatfLibrary	KRAB	Batf	Fos+59.5-16	Fos+59.5	16	chr12	85533563	85533584	-	CTGCCTGGGGATTCTCCCAT	gRNA	0.0854846930553432	44	0.55095638	5.0	2:0|3:5	1316.444166	0.001268978	0.057785878	0.021959996	0.982479866	0.998904527
BatfLibrary	KRAB	Batf	Fos+59.5-17	Fos+59.5	17	chr12	85533503	85533524	-	AATCACCTGGTGCCCACCAA	gRNA	0.0816703250761453	55	0.48734259	6.0	2:0|3:6	1227.559947	-0.009900492	0.062197522	-0.159178244	0.873528444	0.998904527
BatfLibrary	KRAB	Batf	Fos+59.5-19	Fos+59.5	19	chr12	85533548	85533569	-	CCCATTGGCCTTTAGGCTGT	gRNA	0.0705792396262453	40	0.2913783	12.0	2:1|3:11	985.1375589	-0.092676119	0.078427945	-1.181672153	0.237335812	0.926154317
BatfLibrary	KRAB	Batf	Fos-0-1	Fos-0	1	chr12	85473562	85473583	-	ATGGACATCCTGTGTAAAGG	gRNA	5.76904219436606	57	0.25013483	14.0	2:1|3:13	849.8590845	-0.061478066	0.084025665	-0.731658189	0.464377222	0.972987284
BatfLibrary	KRAB	Batf	Fos-0-2	Fos-0	2	chr12	85473879	85473900	-	GCAGTCGCGGTTGGAGTAGT	gRNA	5.16030557817234	40	0.52863299	3.0	2:0|3:3	1605.517691	0.081846103	0.060018362	1.36368438	0.172666922	0.926154317
BatfLibrary	KRAB	Batf	Fos-0-3	Fos-0	3	chr12	85473585	85473606	+	ATTAGGACATCTGCGTCAGC	gRNA	4.79293589458972	49	0.67136812	3.0	2:0|3:3	995.6780283	0.003116882	0.096011108	0.03246376	0.974102216	0.998904527
BatfLibrary	KRAB	Batf	Fos-0-4	Fos-0	4	chr12	85473892	85473913	-	TCAGTTGCTCGCTGCAGTCG	gRNA	4.6103086951183	56	0.6395909	3.0	2:0|3:3	2482.740003	0.01915249	0.060931807	0.314326646	0.753272963	0.998904527
BatfLibrary	KRAB	Batf	Fos-0-5	Fos-0	5	chr12	85473867	85473888	-	GGAGTAGTAGGCGCCTCAGC	gRNA	4.59947903478074	45	0.46131775	7.0	2:0|3:7	1361.697748	-0.045005837	0.057176338	-0.787140952	0.431199359	0.972987284
BatfLibrary	KRAB	Batf	Fos-0-6	Fos-0	6	chr12	85473535	85473556	-	GATTGACGGGAACAGCTCGC	gRNA	4.20422577508841	56	0.91773779	1.0	2:0|3:1	2097.22256	-0.108071998	0.070660803	-1.529447641	0.12615351	0.890017799
BatfLibrary	KRAB	Batf	Fos-0-7	Fos-0	7	chr12	85473854	85473875	+	TTCTATAAAGGCGCCAGCTG	gRNA	4.1378431433575	48	0.87408185	2.0	2:0|3:2	1242.039065	-0.057976848	0.07612204	-0.761630248	0.446280716	0.972987284
BatfLibrary	KRAB	Batf	Fos-0-8	Fos-0	8	chr12	85473517	85473538	-	GCCGGCTGCAGCCAACTCTG	gRNA	4.00197313215944	54	0.30547367	12.0	2:0|3:12	2036.466546	0.015287371	0.06275838	0.243590913	0.807547667	0.998904527
BatfLibrary	KRAB	Batf	Fos-0-9	Fos-0	9	chr12	85473505	85473526	-	CAACTCTGAGGGTGCAGCGC	gRNA	3.63435216977513	36	0.40309912	7.0	2:1|3:6	1649.012862	0.00624512	0.063335945	0.09860309	0.921453416	0.998904527
BatfLibrary	KRAB	Batf	Fos-0-10	Fos-0	10	chr12	85473914	85473935	+	AGAAGACTGGATAGAGCCGG	gRNA	3.61992586325389	69	0.20070405	20.0	2:1|3:19	1467.127193	-0.01531695	0.056278034	-0.272165697	0.785494616	0.998904527
BatfLibrary	KRAB	Batf	Fos-0-11	Fos-0	11	chr12	85473598	85473619	+	CGTCAGCAGGTTTCCACGGC	gRNA	3.51911757571403	44	0.79806101	2.0	2:0|3:2	2012.91052	0.014803845	0.053952932	0.274384437	0.783789202	0.998904527
BatfLibrary	KRAB	Batf	Fos-0-12	Fos-0	12	chr12	85473841	85473862	-	CTTTATAGAAGCGCTGTGAA	gRNA	3.5039996447351	51	0.57039535	4.0	2:0|3:4	820.4272464	0.08904521	0.089444461	0.995536335	0.319475481	0.926545929
BatfLibrary	KRAB	Batf	Fos-0-13	Fos-0	13	chr12	85473819	85473840	-	GATGGACTTCCTACGTCACT	gRNA	3.07838396977208	56	0.83420325	1.0	2:0|3:1	2891.522739	-0.079423847	0.047671095	-1.666079784	0.095697524	0.853306487
BatfLibrary	KRAB	Batf	Fos-0-14	Fos-0	14	chr12	85473806	85473827	-	CGTCACTGGGCGGAACTGGA	gRNA	2.67537333491807	50	0.50438031	5.0	2:0|3:5	1510.343506	-0.022666543	0.062221734	-0.364286583	0.715644018	0.998904527
BatfLibrary	KRAB	Batf	Fos-1.5-1	Fos-1.5	1	chr12	85472290	85472311	-	TACAGCAACACAGCGCCGCC	gRNA	0.795356681228036	43	0.95238095	1.0	2:0|3:1	1680.356961	-0.027352049	0.066996882	-0.408258544	0.683083871	0.996846764
BatfLibrary	KRAB	Batf	Fos-1.5-2	Fos-1.5	2	chr12	85472318	85472339	-	TATAGATAGTAACAGCGAAG	gRNA	0.711052517222666	66	0.57366058	5.0	2:0|3:5	422.79114	0.047043412	0.144977764	0.324487086	0.745569298
BatfLibrary	KRAB	Batf	Fos-1.5-3	Fos-1.5	3	chr12	85472272	85472293	+	CCGTCGCCTGGAGACGGCCC	gRNA	0.664670338483891	43	0.75516607	3.0	2:0|3:3	2619.95456	0.024639253	0.054193288	0.454655069	0.64935741	0.99037079
BatfLibrary	KRAB	Batf	Fos-1.5-4	Fos-1.5	4	chr12	85472339	85472360	+	TAGAAAGATCGCCTAGCTCC	gRNA	0.537376585644217	46	0.3508231	8.0	2:2|3:6	922.2870274	0.097299189	0.080642679	1.206547072	0.227606621	0.926154317
BatfLibrary	KRAB	Batf	Fos-1.5-5	Fos-1.5	5	chr12	85472358	85472379	-	CTGCCTCGGGCCGCCGCACC	gRNA	0.494400164751534	28	0.8820232	2.0	2:0|3:2	2233.871308	-0.03364533	0.059411313	-0.566311847	0.571181808	0.972987284
BatfLibrary	KRAB	Batf	Fos-1.5-6	Fos-1.5	6	chr12	85472260	85472281	+	CGCCCGGCCGCTCCGTCGCC	gRNA	0.446911966467407	27	0.49246502	6.0	2:0|3:6	3609.044113	-0.038018285	0.087830729	-0.432858579	0.665117514	0.991889127
BatfLibrary	KRAB	Batf	Fos-1.5-7	Fos-1.5	7	chr12	85472244	85472265	+	GGATGGGCGGACCGTGCGCC	gRNA	0.421839268938432	38	0.87969925	1.0	2:0|3:1	2728.587019	-0.070743922	0.064072635	-1.104120692	0.269540787	0.926154317
BatfLibrary	KRAB	Batf	Fos-1.5-8	Fos-1.5	8	chr12	85472569	85472590	+	CCCGGCTTGTCCTCTGCGGA	gRNA	0.392950347613242	56	0.52201389	6.0	2:1|3:5	2236.582524	-0.05230549	0.055836358	-0.936764003	0.348879965	0.932301751
BatfLibrary	KRAB	Batf	Fos-1.5-9	Fos-1.5	9	chr12	85472594	85472615	+	AGGAGGCCGAGGGCAAGTAG	gRNA	0.388602485524018	62	0.29963723	18.0	2:1|3:17	1461.640746	0.102099367	0.074931401	1.362571165	0.173017702	0.926154317
BatfLibrary	KRAB	Batf	Fos-1.5-10	Fos-1.5	10	chr12	85472241	85472262	-	GGCGCACGGTCCGCCCATCC	gRNA	0.388465220051803	41	0.8875502	1.0	2:0|3:1	2564.817529	-0.005654131	0.042469537	-0.133133808	0.894087558	0.998904527
BatfLibrary	KRAB	Batf	Fos-1.5-11	Fos-1.5	11	chr12	85472371	85472392	-	CAGAACCACAAACCTGCCTC	gRNA	0.357339391008194	52	0.29117633	24.0	2:1|3:23	1289.694313	0.085585525	0.069022657	1.239962773	0.214989164	0.926154317
BatfLibrary	KRAB	Batf	Fos-1.5-12	Fos-1.5	12	chr12	85472555	85472576	-	CAAGCCGGGTTAGACTGACT	gRNA	0.356682480112033	60	0.49950791	5.0	2:0|3:5	3515.430019	-0.017944075	0.059486408	-0.301649993	0.762918893	0.998904527
BatfLibrary	KRAB	Batf	Fos-1.5-13	Fos-1.5	13	chr12	85472541	85472562	-	CTGACTGGGCCGGTCACCTC	gRNA	0.272766860380575	33	0.81750411	6.0	2:0|3:6	1779.443604	-0.009761936	0.062344702	-0.156580041	0.875575833	0.998904527
BatfLibrary	KRAB	Batf	Fos-1.5-14	Fos-1.5	14	chr12	85472396	85472417	-	TGGATCTTTAGGGGCGCAAG	gRNA	0.206146204974249	55	0.83818393	4.0	2:0|3:4	897.9970453	-0.064319025	0.095684488	-0.672199085	0.501456964	0.972987284
BatfLibrary	KRAB	Batf	Fos-18.5-1	Fos-18.5	1	chr12	85455463	85455484	+	AACGTCAGGCTGCCCAACAC	gRNA	5.85721727433897	56	0.50794305	6.0	2:2|3:4	1618.034449	-0.019131334	0.060374397	-0.316878264	0.751335975	0.998904527
BatfLibrary	KRAB	Batf	Fos-18.5-2	Fos-18.5	2	chr12	85455476	85455497	-	CTGTTGCCGGGGTCCTGTGT	gRNA	5.6075469170497	48	0.28123542	11.0	2:2|3:9	2553.581897	-0.031524231	0.052827129	-0.596743209	0.550678839	0.972987284
BatfLibrary	KRAB	Batf	Fos-18.5-3	Fos-18.5	3	chr12	85455449	85455470	+	TTGGTCTCTATGGGAACGTC	gRNA	5.03524369095053	49	0.7628738	5.0	2:0|3:5	570.3232846	0.091027341	0.100559433	0.90520937	0.365354479
BatfLibrary	KRAB	Batf	Fos-18.5-4	Fos-18.5	4	chr12	85455377	85455398	+	CGTTTGCTCTGTCGTCTCCA	gRNA	4.20321857405591	51	0.56564361	5.0	2:0|3:5	1082.224762	-0.063156238	0.071006433	-0.889443889	0.373764566	0.947094294
BatfLibrary	KRAB	Batf	Fos-18.5-5	Fos-18.5	5	chr12	85455492	85455513	+	GCAACAGGCTTCTGATTGGT	gRNA	4.10431609340842	54	0.37417022	12.0	2:0|3:12	1397.322408	0.101293839	0.06758435	1.498776546	0.133931611	0.902909738
BatfLibrary	KRAB	Batf	Fos-18.5-6	Fos-18.5	6	chr12	85455430	85455451	+	GTTTAGTGTGTAATGTTCTT	gRNA	4.00605662218482	31	0.22478771	21.0	2:0|3:21	507.2572448	-0.097780072	0.102226685	-0.956502422	0.338818461
BatfLibrary	KRAB	Batf	Fos-18.5-7	Fos-18.5	7	chr12	85455516	85455537	+	GGCTAGCAGGGGCGGAGCTT	gRNA	3.31532667490757	40	0.4173314	8.0	2:0|3:8	1925.589184	-0.076799394	0.061637737	-1.245980104	0.2127717	0.926154317
BatfLibrary	KRAB	Batf	Fos-18.5-8	Fos-18.5	8	chr12	85455312	85455333	+	CTCCTCCGCCCCTGGCGCAG	gRNA	3.28784973490689	52	0.33552482	9.0	2:1|3:8	2279.29696	-0.032790798	0.057769471	-0.567614645	0.57029666	0.972987284
BatfLibrary	KRAB	Batf	Fos-18.5-9	Fos-18.5	9	chr12	85455174	85455195	-	AGTGGAGCCAGAACAGATTC	gRNA	3.19235405971239	47	0.39969819	11.0	2:1|3:10	952.820314	0.003811467	0.066793945	0.057063058	0.954494964	0.998904527
BatfLibrary	KRAB	Batf	Fos-18.5-10	Fos-18.5	10	chr12	85455504	85455525	+	TGATTGGTCGGAGGCTAGCA	gRNA	3.14777065639215	49	0.38092887	8.0	2:1|3:7	1594.575151	-0.056503571	0.079386115	-0.711756338	0.476615674	0.972987284
BatfLibrary	KRAB	Batf	Fos-18.5-11	Fos-18.5	11	chr12	85455192	85455213	-	AGAAAGTGCTGAGGCGGCAG	gRNA	2.88689785515677	49	0.39204134	22.0	2:1|3:21	1848.227312	-0.108005072	0.066811854	-1.61655554	0.105974256	0.864527278
BatfLibrary	KRAB	Batf	Fos-18.5-12	Fos-18.5	12	chr12	85455541	85455562	-	GCAACACGGGCAGAGCGGGC	gRNA	2.41956456234063	49	0.37604808	8.0	2:0|3:8	2134.349852	0.070492811	0.056542365	1.246725544	0.212498149	0.926154317
BatfLibrary	KRAB	Batf	Fos-18.5-13	Fos-18.5	13	chr12	85455153	85455174	-	GGAACAGTGTCTACCGCCCC	gRNA	2.40324256415053	44	0.61370673	6.0	2:0|3:6	1399.507302	0.037386389	0.056068456	0.666798974	0.504900548	0.972987284
BatfLibrary	KRAB	Batf	Fos-18.5-14	Fos-18.5	14	chr12	85455286	85455307	-	CGCCATCACGTGTTGTCAGC	gRNA	1.93339364853794	27	0.58332978	3.0	2:0|3:3	1568.565421	0.076684871	0.071045811	1.07937217	0.280421852	0.926154317
BatfLibrary	KRAB	Batf	Fos-26.5-1	Fos-26.5	1	chr12	85447253	85447274	+	GTGTTTGAAGTTCTCCCACG	gRNA	5.40146946771266	73	0.55683091	8.0	2:0|3:8	1236.666063	0.138238352	0.070493265	1.961015041	0.049877268	0.712532404
BatfLibrary	KRAB	Batf	Fos-26.5-2	Fos-26.5	2	chr12	85447234	85447255	-	ACACCTAAGCAGTGTATTTG	gRNA	4.98880311760026	40	0.32577315	13.0	2:0|3:13	722.0452657	-0.033469888	0.082740366	-0.404517046	0.685832545	0.996846764
BatfLibrary	KRAB	Batf	Fos-26.5-3	Fos-26.5	3	chr12	85447098	85447119	-	ACATCTCTCCGCTGTTCTAG	gRNA	4.70503099339901	52	0.34981029	8.0	2:1|3:7	1037.260553	0.005040529	0.076728968	0.065692651	0.947622523	0.998904527
BatfLibrary	KRAB	Batf	Fos-26.5-4	Fos-26.5	4	chr12	85447159	85447180	-	GCTACAGTTTCCAATCCTCT	gRNA	4.66959165828861	56	0.41716678	13.0	2:0|3:13	553.2134798	0.070384265	0.097528376	0.721679858	0.470491328
BatfLibrary	KRAB	Batf	Fos-26.5-5	Fos-26.5	5	chr12	85447081	85447102	-	TAGTGGAACAGTGAGCTGCA	gRNA	4.63262674817286	66	0.20482655	19.0	2:0|3:19	1148.416144	0.003416562	0.068762551	0.04968637	0.960372318	0.998904527
BatfLibrary	KRAB	Batf	Fos-26.5-6	Fos-26.5	6	chr12	85447138	85447159	-	GGCTCTTACGTTATGGTTTC	gRNA	4.52515008255224	5	0.35574473	8.0	2:0|3:8	622.3500148	0.121692486	0.103576379	1.17490577	0.240032417
BatfLibrary	KRAB	Batf	Fos-26.5-7	Fos-26.5	7	chr12	85447267	85447288	-	TACAGCGGGTCCTGCCCCGT	gRNA	4.14166048011674	57	0.8773842	1.0	2:0|3:1	2284.5162	-0.030144002	0.048826178	-0.617373771	0.536988218	0.972987284
BatfLibrary	KRAB	Batf	Fos-26.5-8	Fos-26.5	8	chr12	85447208	85447229	-	GCTTGTGCTATCCGATTCTG	gRNA	4.13773651301509	63	0.59440488	4.0	2:0|3:4	1036.512021	0.090988601	0.076119308	1.195341934	0.231953462	0.926154317
BatfLibrary	KRAB	Batf	Fos-26.5-9	Fos-26.5	9	chr12	85447285	85447306	+	CTGTAAATTACTTCATGCAA	gRNA	3.04809878419541	54	0.42369553	8.0	2:0|3:8	537.0625174	0.079493574	0.091408854	0.869648508	0.38449252
BatfLibrary	KRAB	Batf	Fos-26.5-10	Fos-26.5	10	chr12	85447058	85447079	-	ATACCCCCACAGACAGACCA	gRNA	3.02221357279022	64	0.24818284	21.0	2:0|3:21	944.6222546	-0.106583028	0.065441051	-1.628687586	0.103379172	0.856218617
BatfLibrary	KRAB	Batf	Fos-26.5-11	Fos-26.5	11	chr12	85447453	85447474	-	AGGGTGAGTCCCTACCACAA	gRNA	2.28121514944419	70	0.30289393	12.0	2:1|3:11	1260.51117	0.008553668	0.063683733	0.134314797	0.893153653	0.998904527
BatfLibrary	KRAB	Batf	Fos-26.5-12	Fos-26.5	12	chr12	85447439	85447460	+	TTCACCTTGACCCTCCTTTG	gRNA	1.98776836634697	41	0.43335154	8.0	2:0|3:8	1572.36016	-0.026689903	0.048505918	-0.550240149	0.582154669	0.972987284
BatfLibrary	KRAB	Batf	Fos-26.5-13	Fos-26.5	13	chr12	85447436	85447457	-	CAAAGGAGGGTCAAGGTGAA	gRNA	1.91143796242685	55	0.20446648	32.0	2:2|3:30	1162.872017	-0.038155147	0.072160121	-0.528756695	0.596974242	0.972987284
BatfLibrary	KRAB	Batf	Fos-26.5-14	Fos-26.5	14	chr12	85447298	85447319	+	CATGCAATGGAGTCAAAAGG	gRNA	1.90081975386077	63	0.27628266	12.0	2:0|3:12	610.3762103	-0.130739595	0.090725364	-1.4410479	0.149571151
BatfLibrary	KRAB	Batf	Fos-29-1	Fos-29	1	chr12	85444861	85444882	+	TGTGTGACTCTAACAGTTGG	gRNA	1.15364544119463	48	0.30220136	15.0	2:0|3:15	844.1002877	0.049346842	0.08378553	0.588966164	0.555883972	0.972987284
BatfLibrary	KRAB	Batf	Fos-29-2	Fos-29	2	chr12	85444829	85444850	-	AATGTAACCACACCCCCGCC	gRNA	1.13121826151718	53	0.83174076	1.0	2:0|3:1	1450.596691	-0.046255212	0.067238621	-0.68792624	0.491499231	0.972987284
BatfLibrary	KRAB	Batf	Fos-29-3	Fos-29	3	chr12	85444817	85444838	+	GTACTTTCATTTCCTGGCGG	gRNA	1.06620059398002	55	0.57205121	2.0	2:0|3:2	976.7937397	0.009704481	0.073104098	0.132748795	0.894392051	0.998904527
BatfLibrary	KRAB	Batf	Fos-29-4	Fos-29	4	chr12	85444776	85444797	+	CAAGTGGGCGACGAAAGGCA	gRNA	0.793869770750275	65	0.67518732	2.0	2:0|3:2	1414.556649	-0.011599054	0.057987865	-0.200025541	0.841460606	0.998904527
BatfLibrary	KRAB	Batf	Fos-29-5	Fos-29	5	chr12	85444720	85444741	-	GAAAGGGCTGAACTTTGGGC	gRNA	0.603065012763626	56	0.39553964	16.0	2:2|3:14	1380.25736	-0.093267979	0.064587373	-1.444059036	0.14872237	0.924911277
BatfLibrary	KRAB	Batf	Fos-29-6	Fos-29	6	chr12	85444760	85444781	+	CAAATCTGAAAAACACCAAG	gRNA	0.587715178839131	62	0.24698841	31.0	2:2|3:29	638.0888185	0.04135029	0.089102738	0.46407429	0.642594521
BatfLibrary	KRAB	Batf	Fos-29-7	Fos-29	7	chr12	85444747	85444768	-	TTCAGATTTGAGTTAGATAG	gRNA	0.557667650140179	40	0.41211694	8.0	2:1|3:7	433.3193593	0.179883723	0.113583277	1.58371662	0.113258221
BatfLibrary	KRAB	Batf	Fos-29-8	Fos-29	8	chr12	85444706	85444727	-	TTGGGCAGGAGGGCTATCAC	gRNA	0.515348506941353	46	0.46016266	4.0	2:0|3:4	1561.80669	-0.037823073	0.065190922	-0.580189263	0.561786993	0.972987284
BatfLibrary	KRAB	Batf	Fos-29-9	Fos-29	9	chr12	85445031	85445052	+	AGCAAATAGCAGTAGGAGGA	gRNA	0.499874889433028	48	0.23446868	22.0	2:0|3:22	668.5561745	0.054327803	0.111761082	0.486106631	0.626891566
BatfLibrary	KRAB	Batf	Fos-29-10	Fos-29	10	chr12	85445028	85445049	-	TCCTCCTACTGCTATTTGCT	gRNA	0.494335186169227	28	0.35017296	13.0	2:0|3:13	679.6207222	0.055318095	0.095339616	0.580221504	0.561765254	0.972987284
BatfLibrary	KRAB	Batf	Fos-29-11	Fos-29	11	chr12	85444691	85444712	-	ATCACTGGGCCATTGCGGAC	gRNA	0.435024482034417	44	0.78116432	4.0	2:0|3:4	1335.0162	0.033874502	0.065218954	0.519396589	0.60348421	0.972987284
BatfLibrary	KRAB	Batf	Fos-29-12	Fos-29	12	chr12	85445203	85445224	+	GATGGGGACAGTGGTAGTTG	gRNA	0.415663790008355	66	0.26360765	24.0	2:1|3:23	1306.043361	-0.004270621	0.07177564	-0.059499584	0.952554197	0.998904527
BatfLibrary	KRAB	Batf	Fos-29-13	Fos-29	13	chr12	85445267	85445288	-	AGCAGAAGTGCTTCTTAGAG	gRNA	0.375793015558022	53	0.23754756	14.0	2:1|3:13	917.854884	0.070656606	0.075047903	0.941486735	0.346455484	0.932154425
BatfLibrary	KRAB	Batf	Fos-29-14	Fos-29	14	chr12	85445221	85445242	+	TGCGGTACCTATCCCATTTC	gRNA	0.31911136934771	18	0.71480058	2.0	2:0|3:2	1177.123958	-0.005839268	0.078298156	-0.074577338	0.940551005	0.998904527
BatfLibrary	KRAB	Batf	Fos-31.5-1	Fos-31.5	1	chr12	85442336	85442357	-	AAGTGGTACACGCCTCAAGG	gRNA	0.395696658001696	72	0.79021637	2.0	2:0|3:2	1053.743209	-0.1120014	0.091647194	-1.222093065	0.221672435	0.926154317
BatfLibrary	KRAB	Batf	Fos-31.5-2	Fos-31.5	2	chr12	85442439	85442460	+	GTGAACAGAATGTGTAACAT	gRNA	0.310334312361796	65	0.3167751	15.0	2:1|3:14	598.6098227	0.060859269	0.102573822	0.593321644	0.552965916
BatfLibrary	KRAB	Batf	Fos-31.5-3	Fos-31.5	3	chr12	85442365	85442386	-	AGATGAGACAGTCAAGCTCT	gRNA	0.293468704773423	48	0.25670856	18.0	2:0|3:18	1385.688611	0.142736016	0.05635958	2.532595458	0.011322154	0.452886148
BatfLibrary	KRAB	Batf	Fos-31.5-4	Fos-31.5	4	chr12	85442505	85442526	+	CTAAGTGTCTCACCATCCAC	gRNA	0.276856178952832	53	0.23499295	13.0	2:0|3:13	886.7233259	0.026212235	0.067038318	0.391003772	0.695794448	0.996846764
BatfLibrary	KRAB	Batf	Fos-31.5-5	Fos-31.5	5	chr12	85442519	85442540	+	ATCCACTGGAGCTAAGTGAC	gRNA	0.249145983711531	52	0.20185516	22.0	2:2|3:20	765.0796962	-0.041911097	0.079301214	-0.528505109	0.597148802	0.972987284
BatfLibrary	KRAB	Batf	Fos-31.5-6	Fos-31.5	6	chr12	85442381	85442402	+	CTCATCTAGAAAGTGATATG	gRNA	0.208138103915017	51	0.41594797	10.0	2:0|3:10	440.1442852	-0.007952758	0.104643908	-0.075998293	0.939420456
BatfLibrary	KRAB	Batf	Fos-31.5-7	Fos-31.5	7	chr12	85442482	85442503	+	TATGCACAAACGGGCATCTT	gRNA	0.189267115497493	41	0.79177287	3.0	2:0|3:3	805.5127039	0.087912923	0.086369305	1.017872303	0.308738646	0.926215938
BatfLibrary	KRAB	Batf	Fos-31.5-8	Fos-31.5	8	chr12	85442463	85442484	-	CATATTTAACTAAACCACCG	gRNA	0.173820147819171	71	0.7119054	4.0	2:0|3:4	554.202393	0.027616906	0.091451937	0.301982736	0.762665224
BatfLibrary	KRAB	Batf	Fos-31.5-9	Fos-31.5	9	chr12	85442267	85442288	-	TATCAAGTTGGAAGTAGGTC	gRNA	0.103156889529785	38	0.39575296	8.0	2:0|3:8	671.7630744	-0.122006813	0.088607599	-1.376933972	0.168532663	0.926154317
BatfLibrary	KRAB	Batf	Fos-32-1	Fos-32	1	chr12	85441803	85441824	+	ACTGGGATGAGTCTCACTAC	gRNA	1.30468709342165	59	0.63134468	9.0	2:0|3:9	929.1213846	0.210415671	0.076955189	2.7342623	0.006252022	0.31260109
BatfLibrary	KRAB	Batf	Fos-32-2	Fos-32	2	chr12	85441772	85441793	-	GAGAGGCTGTGAAGCTTTGC	gRNA	0.929177782191282	41	0.20975694	24.0	2:4|3:20	1525.881577	0.038589585	0.054220735	0.711712695	0.476642705	0.972987284
BatfLibrary	KRAB	Batf	Fos-32-3	Fos-32	3	chr12	85441657	85441678	+	GTGTGGGTTCCACCCCAGTG	gRNA	0.828916933890791	64	0.26442396	15.0	2:3|3:12	1349.146976	-0.035480874	0.065063191	-0.545329439	0.58552696	0.972987284
BatfLibrary	KRAB	Batf	Fos-32-4	Fos-32	4	chr12	85441835	85441856	-	GAGCACTTGTTGACTACTCA	gRNA	0.690506201195142	52	0.66717354	8.0	2:1|3:7	934.2326062	0.093244945	0.079964091	1.166085233	0.243579987	0.926154317
BatfLibrary	KRAB	Batf	Fos-32-5	Fos-32	5	chr12	85441755	85441776	-	TGCGGGTGACACGGCTGACC	gRNA	0.622885003341855	40	0.31942986	7.0	2:2|3:5	2290.51814	-0.053100932	0.054284396	-0.978198813	0.327976003	0.932154425
BatfLibrary	KRAB	Batf	Fos-32-6	Fos-32	6	chr12	85441705	85441726	-	TCATGCTGACGTTCATACAC	gRNA	0.554000790387107	63	0.40071948	4.0	2:0|3:4	722.4625735	0.084399698	0.082393952	1.024343373	0.305673118	0.926215938
BatfLibrary	KRAB	Batf	Fos-32-7	Fos-32	7	chr12	85441641	85441662	+	ATTGGTGCTGCGCAGGGTGT	gRNA	0.550172940519526	47	0.69261797	5.0	2:0|3:5	2052.111719	-0.016629773	0.057694369	-0.288239103	0.773163718	0.998904527
BatfLibrary	KRAB	Batf	Fos-32-8	Fos-32	8	chr12	85441737	85441758	+	GGATGAACGCTTATGAATCC	gRNA	0.519701463982067	56	0.69673211	3.0	2:0|3:3	627.4285462	0.19357493	0.149541985	1.294452059	0.195509319
BatfLibrary	KRAB	Batf	Fos-32-9	Fos-32	9	chr12	85441887	85441908	+	TTGAGCACTTAGCCCGAGCC	gRNA	0.178586809944479	44	0.75745351	5.0	2:0|3:5	1943.311901	-0.023598096	0.06921127	-0.340957418	0.733135639	0.998904527
BatfLibrary	KRAB	Batf	Fos-37.5-1	Fos-37.5	1	chr12	85436379	85436400	+	CCGTGACCTGCATTGCTTTG	gRNA	0.669033118629886	30	0.31612878	10.0	2:1|3:9	3166.319893	0.004452771	0.051121582	0.087101578	0.930590771	0.998904527
BatfLibrary	KRAB	Batf	Fos-37.5-2	Fos-37.5	2	chr12	85436293	85436314	-	GTTAGTCTCCTCCATCAGCC	gRNA	0.182998161596689	48	0.33245859	8.0	2:0|3:8	1248.242798	-0.002817195	0.062872325	-0.044808186	0.9642602	0.998904527
BatfLibrary	KRAB	Batf	Fos-37.5-3	Fos-37.5	3	chr12	85436241	85436262	+	TGGAGTCCCTCTGCACACGC	gRNA	0.159471179547001	57	0.35534091	11.0	2:0|3:11	1634.835632	0.192867778	0.077173707	2.499138436	0.012449567	0.466858752
BatfLibrary	KRAB	Batf	Fos-37.5-4	Fos-37.5	4	chr12	85436276	85436297	-	GCCAGGGATAAAATTAGAGC	gRNA	0.155676877426997	55	0.47668727	6.0	2:2|3:4	533.8783803	0.059918336	0.091884923	0.652101933	0.514335417
BatfLibrary	KRAB	Batf	Fos-37.5-5	Fos-37.5	5	chr12	85436238	85436259	-	GCGTGTGCAGAGGGACTCCA	gRNA	0.131246119886479	60	0.24508449	14.0	2:0|3:14	1434.890736	0.003472074	0.068650681	0.050575955	0.959663423	0.998904527
BatfLibrary	KRAB	Batf	Fos-43.5-1	Fos-43.5	1	chr12	85430588	85430609	+	GTTAAGTCAGTGGCCCAGCG	gRNA	2.1312502775201	72	0.69350258	4.0	2:0|3:4	3814.939652	0.009587056	0.044961402	0.213228586	0.831148672	0.998904527
BatfLibrary	KRAB	Batf	Fos-43.5-2	Fos-43.5	2	chr12	85430602	85430623	-	ACTTCTGAGGAATGCCTCGC	gRNA	1.85073928453419	38	0.51551077	3.0	2:0|3:3	1552.833793	-0.071554969	0.056388588	-1.268961887	0.204454658	0.926154317
BatfLibrary	KRAB	Batf	Fos-43.5-3	Fos-43.5	3	chr12	85430539	85430560	+	TCACAGACCTCCCACTGAGG	gRNA	1.48071023441397	56	0.21233289	16.0	2:0|3:16	1306.870794	0.016409121	0.061293747	0.267712798	0.788920398	0.998904527
BatfLibrary	KRAB	Batf	Fos-43.5-4	Fos-43.5	4	chr12	85430617	85430638	+	TCAGAAGTGGTTATTGTGGG	gRNA	1.3169272770868	52	0.22036531	15.0	2:1|3:14	715.8644836	-0.11191525	0.093591325	-1.195786574	0.231779857	0.926154317
BatfLibrary	KRAB	Batf	Fos-43.5-5	Fos-43.5	5	chr12	85430738	85430759	-	CAGGTCACCTCACCCCATGC	gRNA	1.20550922076868	35	0.40017664	14.0	2:0|3:14	2311.235766	-0.087500583	0.050820453	-1.721759205	0.085113147	0.831046746
BatfLibrary	KRAB	Batf	Fos-43.5-6	Fos-43.5	6	chr12	85430655	85430676	-	TGTGAATAAAACCGGAAGTC	gRNA	0.992879405321413	42	0.4754716	11.0	2:0|3:11	536.0912458	0.046326913	0.106779247	0.433856898	0.664392361
BatfLibrary	KRAB	Batf	Fos-43.5-7	Fos-43.5	7	chr12	85430754	85430775	+	TGACCTGGCAGCTTACAGTG	gRNA	0.941566596304177	77	0.24822174	17.0	2:0|3:17	1636.011613	-0.062209286	0.056977972	-1.091812927	0.274915336	0.926154317
BatfLibrary	KRAB	Batf	Fos-43.5-8	Fos-43.5	8	chr12	85430696	85430717	-	AAAAGACTGGCAAAAACCCC	gRNA	0.85749215622199	51	0.21051635	26.0	2:1|3:25	1227.383673	-0.082180883	0.075973124	-1.081709924	0.279381442	0.926154317
BatfLibrary	KRAB	Batf	Fos-43.5-9	Fos-43.5	9	chr12	85430477	85430498	-	CTAGCATGGACAGATTTACG	gRNA	0.619558116356482	73	0.65600805	4.0	2:0|3:4	777.6277939	-0.037160621	0.093258231	-0.398470144	0.690283661	0.996846764
BatfLibrary	KRAB	Batf	Fos-43.5-10	Fos-43.5	10	chr12	85430491	85430512	-	GGAACTTCAGGTCACTAGCA	gRNA	0.537260822199583	57	0.3896236	7.0	2:0|3:7	1134.248362	0.046944234	0.055640038	0.843713177	0.398829703	0.957129875
BatfLibrary	KRAB	Batf	Fos-43.5-11	Fos-43.5	11	chr12	85430507	85430528	+	AAGTTCCACGTCTGACCTTC	gRNA	0.513247428526762	31	0.33659024	9.0	2:0|3:9	905.3646013	-0.100894151	0.08222791	-1.227006141	0.219820283	0.926154317
BatfLibrary	KRAB	Batf	Fos-43.5-12	Fos-43.5	12	chr12	85430779	85430800	-	CTTAGGTCAATAGGTCTGAC	gRNA	0.495959362119204	52	0.57796381	4.0	2:0|3:4	1019.634501	0.120135461	0.069275731	1.734163752	0.082889032	0.828890324
BatfLibrary	KRAB	Batf	Fos-43.5-13	Fos-43.5	13	chr12	85430442	85430463	+	AGGTTGTGGCTGCTGCCTCA	gRNA	0.423168375585223	48	0.20640481	22.0	2:3|3:19	1814.512322	-0.057893422	0.046812253	-1.236715147	0.216192853	0.926154317
BatfLibrary	KRAB	Batf	Fos-43.5-14	Fos-43.5	14	chr12	85430228	85430249	+	TAGGAGTGGCCCAGACACCT	gRNA	0.352190401782087	62	0.21028776	25.0	2:2|3:23	1534.881723	-0.067056141	0.060850563	-1.10198062	0.270470097	0.926154317
BatfLibrary	KRAB	Batf	Fos-46-1	Fos-46	1	chr12	85427742	85427763	-	CAGAGTGGCCTCGAAATCAG	gRNA	0.0316571005389212	63	0.22560918	158.0	2:3|3:155	1355.067514	0.060122229	0.072720651	0.82675593	0.408375413	0.957129875
BatfLibrary	KRAB	Batf	Fos-46-2	Fos-46	2	chr12	85427872	85427893	+	GTGGTACAGGGAAGTGGCCC	gRNA	0.0309914359081689	40	0.2174487	15.0	2:0|3:15	1320.595271	-0.076537774	0.070823099	-1.080689413	0.279835294	0.926154317
BatfLibrary	KRAB	Batf	Fos-46-3	Fos-46	3	chr12	85427845	85427866	+	GGTTTAAATTTCCGGGAAGT	gRNA	0.0255791750113014	45	0.7409336	5.0	2:0|3:5	768.6126201	0.051549259	0.079000867	0.652515108	0.51406893	0.972987284
BatfLibrary	KRAB	Batf	Fos-46-4	Fos-46	4	chr12	85427889	85427910	-	CCTGACCTCCAAGGCATCCT	gRNA	0.0162251037683032	39	0.30805805	18.0	2:3|3:15	1375.704772	0.01186905	0.065211895	0.182007446	0.855576883	0.998904527
BatfLibrary	KRAB	Batf	Fos-46-5	Fos-46	5	chr12	85427931	85427952	+	TCAGTTGGGCTAGGCATTCA	gRNA	0.0113426781983608	42	0.44436847	10.0	2:0|3:10	1115.960083	-0.00462363	0.084930318	-0.054440277	0.95658439	0.998904527
BatfLibrary	KRAB	Batf	Fos-46-6	Fos-46	6	chr12	85427916	85427937	+	CATCAAGAGGCAATGTCAGT	gRNA	0.0113426781983608	49	0.33607745	12.0	2:1|3:11	815.9924768	0.164559245	0.103091806	1.596239809	0.110435263	0.885401143
BatfLibrary	KRAB	Batf	Fos-46-7	Fos-46	7	chr12	85427903	85427924	+	GAGGTCAGGAAAACATCAAG	gRNA	0.0112152358314279	62	0.26602065	21.0	2:1|3:20	678.3874858	0.039856267	0.083290266	0.478522509	0.632278358	0.985105442
BatfLibrary	KRAB	Batf	Fos-46-8	Fos-46	8	chr12	85427824	85427845	+	ACAAACAGGAAACGATTTGG	gRNA	0.0050098679368752	51	0.29541785	13.0	2:1|3:12	826.5062089	0.013522912	0.100240288	0.134904956	0.892687021	0.998904527
BatfLibrary	KRAB	Batf	Ift43+0-1	Ift43+0	1	chr12	86082592	86082613	+	CGATTTACTGGACCTGGGCG	gRNA	0.443833380245089	54	0.75068568	2.0	2:0|3:2	5470.517967	0.06068456	0.051746826	1.172720433	0.240907935	0.926154317
BatfLibrary	KRAB	Batf	Ift43+0-2	Ift43+0	2	chr12	86082610	86082631	+	CGAGGAGAGACGTCGCAGCT	gRNA	0.397015941543204	60	1.0	1.0	2:0|3:1	3218.547443	0.037433273	0.037603317	0.995477972	0.319503853	0.926545929
BatfLibrary	KRAB	Batf	Ift43+0-3	Ift43+0	3	chr12	86082579	86082600	-	CAGTAAATCGTCCATCGCCG	gRNA	0.39146785134251	67	1.0	0.0	2:0|3:0	1787.653311	0.012157291	0.048003794	0.253256874	0.80006972	0.998904527
BatfLibrary	KRAB	Batf	Ift43+0-4	Ift43+0	4	chr12	86082514	86082535	+	GGAAGGGCTGAGTCGTTGTT	gRNA	0.384223245450997	34	0.37792572	8.0	2:0|3:8	1703.067455	0.000154105	0.059752706	0.00257905	0.997942218	0.998904527
BatfLibrary	KRAB	Batf	Ift43+0-5	Ift43+0	5	chr12	86082624	86082645	+	GCAGCTCGGCCACCTCCGTG	gRNA	0.235698935113174	70	0.42248785	5.0	2:1|3:4	2522.292426	-0.073984766	0.05802134	-1.275130236	0.202263149	0.926154317
BatfLibrary	KRAB	Batf	Ift43+0-6	Ift43+0	6	chr12	86082636	86082657	+	CCTCCGTGAGGAGCGATGCT	gRNA	0.198490452388153	42	1.0	2.0	2:0|3:2	773.8558245	-0.007587939	0.109116619	-0.069539722	0.944560015	0.998904527
BatfLibrary	KRAB	Batf	Ift43+0-7	Ift43+0	7	chr12	86082633	86082654	-	AGCATCGCTCCTCACGGAGG	gRNA	0.198490452388153	52	0.63874912	2.0	2:0|3:2	1037.948347	0.010862671	0.077658087	0.139878163	0.888756255	0.998904527
BatfLibrary	KRAB	Batf	Ift43+0-8	Ift43+0	8	chr12	86082904	86082925	-	GGAGTATTGATTTCCAATCC	gRNA	0.194815205698188	47	0.53633343	8.0	2:0|3:8	447.6296012	0.104887337	0.090452735	1.159581715	0.246219149
BatfLibrary	KRAB	Batf	Ift43+0-9	Ift43+0	9	chr12	86082533	86082554	+	TAGGGACGCGGCGGAGACGC	gRNA	0.190707624232821	55	0.5922477	2.0	2:0|3:2	1780.086915	-0.097099964	0.071038687	-1.366860338	0.171669086	0.926154317
BatfLibrary	KRAB	Batf	Ift43+0-10	Ift43+0	10	chr12	86082755	86082776	-	GGGCAGACCCTCCGCTAAGG	gRNA	0.188354953069769	43	1.0	0.0	2:0|3:0	1935.957395	-0.01308872	0.051516926	-0.254066396	0.799444264	0.998904527
BatfLibrary	KRAB	Batf	Ift43+0-11	Ift43+0	11	chr12	86082559	86082580	-	CGGCAGCTGATGTCACTTCC	gRNA	0.183460848577527	33	0.22816104	16.0	2:1|3:15	2071.601999	0.032952596	0.061316081	0.537421759	0.590976316	0.972987284
BatfLibrary	KRAB	Batf	Ift43+0-12	Ift43+0	12	chr12	86082562	86082583	+	GGAAGTGACATCAGCTGCCG	gRNA	0.177657873642967	59	0.34275011	13.0	2:1|3:12	2425.841211	0.129208862	0.075947518	1.701291451	0.088888272	0.839889188
BatfLibrary	KRAB	Batf	Ift43+0-13	Ift43+0	13	chr12	86082741	86082762	-	CTAAGGTGGGATTCGCACTT	gRNA	0.173588620929903	53	0.41281662	4.0	2:0|3:4	1665.814406	0.02222452	0.051036665	0.43546183	0.663227239	0.991889127
BatfLibrary	KRAB	Batf	Ift43+0-14	Ift43+0	14	chr12	86082744	86082765	+	AAGTGCGAATCCCACCTTAG	gRNA	0.168176360033036	60	1.0	0.0	2:0|3:0	1373.610927	0.018670815	0.062509865	0.298685898	0.765179718	0.998904527
BatfLibrary	KRAB	Batf	Ift43+13.5-1	Ift43+13.5	1	chr12	86095868	86095889	-	TGAGGCCTGCACTGACTCCC	gRNA	5.33977646454615	47	0.29464716	17.0	2:1|3:16	1824.719265	0.053388854	0.062842452	0.849566692	0.395566037	0.957014605
BatfLibrary	KRAB	Batf	Ift43+13.5-3	Ift43+13.5	3	chr12	86095886	86095907	-	CCAGGGGCACCCCCTTTCTG	gRNA	5.30583164959795	50	0.23854654	13.0	2:0|3:13	2605.975838	-0.087258952	0.051678246	-1.688504518	0.091314422	0.843324163
BatfLibrary	KRAB	Batf	Ift43+13.5-5	Ift43+13.5	5	chr12	86095902	86095923	-	TTCACTTCTGTGCAGACCAG	gRNA	5.2748347519406	57	0.23822804	25.0	2:3|3:22	827.7846841	-0.109450991	0.074756938	-1.4640914	0.143168977	0.916673622
BatfLibrary	KRAB	Batf	Ift43+13.5-7	Ift43+13.5	7	chr12	86095921	86095942	+	TGAATAAATGAGTAGGACTC	gRNA	4.53073879873468	46	0.36795293	10.0	2:0|3:10	402.8151795	-0.061931955	0.103797568	-0.596660948	0.550733771
BatfLibrary	KRAB	Batf	Ift43+13.5-9	Ift43+13.5	9	chr12	86095936	86095957	+	GACTCTGGGACTCTGGATGT	gRNA	3.72108798150613	45	0.20846816	27.0	2:0|3:27	1084.246784	-0.163648606	0.075675044	-2.162517495	0.03057831	0.668725313
BatfLibrary	KRAB	Batf	Ift43+13.5-11	Ift43+13.5	11	chr12	86095984	86096005	+	ACTGTTACGTGTTTCAACAC	gRNA	2.92262379801873	61	0.43711319	7.0	2:0|3:7	651.2642527	0.088255288	0.067974644	1.298356031	0.194165021
BatfLibrary	KRAB	Batf	Ift43+13.5-13	Ift43+13.5	13	chr12	86095957	86095978	+	GGAGGAGCAGAAGGCCACAT	gRNA	2.75646639714649	53	0.23523996	25.0	2:3|3:22	1504.213147	-0.017259226	0.059414932	-0.290486348	0.771444194	0.998904527
BatfLibrary	KRAB	Batf	Ift43+13.5-15	Ift43+13.5	15	chr12	86095971	86095992	-	ACGTAACAGTGCTCCCCATG	gRNA	2.71338918371688	67	0.38096591	7.0	2:1|3:6	1076.231513	0.105975458	0.075892009	1.396398102	0.162594646	0.926154317
BatfLibrary	KRAB	Batf	Ift43+13.5-17	Ift43+13.5	17	chr12	86095805	86095826	+	CTTAGACAGTGATGAGGCTG	gRNA	2.33744276596498	57	0.25698017	16.0	2:2|3:14	1800.337187	-0.025203484	0.05505177	-0.457814238	0.647085906	0.99037079
BatfLibrary	KRAB	Batf	Ift43+13.5-19	Ift43+13.5	19	chr12	86095633	86095654	-	ACATATATGGCTCAGCAAAA	gRNA	1.42297840487979	36	0.23433319	14.0	2:0|3:14	605.68451	0.084626527	0.094064146	0.899668262	0.368296818
BatfLibrary	KRAB	Batf	Ift43+13.5-21	Ift43+13.5	21	chr12	86096105	86096126	+	ACTATCAAATAACTCAGGAC	gRNA	0.594512435455207	59	0.37738994	14.0	2:0|3:14	416.51044	0.049395133	0.115092458	0.429177846	0.667793804
BatfLibrary	KRAB	Batf	Ift43+22.5-1	Ift43+22.5	1	chr12	86105007	86105028	+	CTCTTTCTATCCTAACTATC	gRNA	5.00221436474919	33	0.36894903	11.0	2:2|3:9	371.5580107	0.014262627	0.102499892	0.139147728	0.889333414
BatfLibrary	KRAB	Batf	Ift43+22.5-2	Ift43+22.5	2	chr12	86105112	86105133	+	TGAGTGACCCAGTCACTTAA	gRNA	4.99034000466549	33	0.46886416	6.0	2:0|3:6	1024.731023	0.066701106	0.077061634	0.865555305	0.386734075	0.953187835
BatfLibrary	KRAB	Batf	Ift43+22.5-3	Ift43+22.5	3	chr12	86105065	86105086	-	ACACAGTCACAGAAGCGCTC	gRNA	4.92368580151158	54	0.29297401	17.0	2:0|3:17	1056.769908	-0.137366129	0.080249597	-1.711736064	0.086945319	0.834675065
BatfLibrary	KRAB	Batf	Ift43+22.5-4	Ift43+22.5	4	chr12	86105166	86105187	+	GAGACACTCAGTCTTCAAAC	gRNA	3.76034234357639	50	0.20328533	17.0	2:1|3:16	837.1362191	0.171141156	0.094755719	1.806130109	0.070898019	0.81840129
BatfLibrary	KRAB	Batf	Ift43+22.5-5	Ift43+22.5	5	chr12	86105144	86105165	+	TGGCTGTGGCCCCTCCTGGA	gRNA	3.70934349464898	53	0.20614569	24.0	2:2|3:22	2183.284091	0.079906827	0.049522369	1.613550178	0.106625031	0.864527278
BatfLibrary	KRAB	Batf	Ift43+22.5-6	Ift43+22.5	6	chr12	86105042	86105063	-	AAAAGGTGAGTCGTGCATTC	gRNA	3.53757085522996	43	0.44986533	6.0	2:0|3:6	838.8627475	-0.086630454	0.104611542	-0.828115635	0.407605016	0.957129875
BatfLibrary	KRAB	Batf	Ift43+22.5-7	Ift43+22.5	7	chr12	86105195	86105216	+	CAGTTGCCACACTGTCTCTT	gRNA	2.77586276309158	45	0.29474005	16.0	2:1|3:15	1643.222763	-0.001645771	0.075333897	-0.021846351	0.98257052	0.998904527
BatfLibrary	KRAB	Batf	Ift43+22.5-8	Ift43+22.5	8	chr12	86104954	86104975	-	GCAGCCGGAGCTCATAGCGT	gRNA	2.08436159947046	42	0.99187331	1.0	2:0|3:1	2115.871993	-0.02913764	0.047454315	-0.614014546	0.539205715	0.972987284
BatfLibrary	KRAB	Batf	Ift43+22.5-9	Ift43+22.5	9	chr12	86105220	86105241	+	CCCATCACTACACAGCTACC	gRNA	1.65702605097202	47	0.38384801	11.0	2:0|3:11	537.2918225	-0.022564871	0.105174715	-0.214546535	0.830120882
BatfLibrary	KRAB	Batf	Ift43+22.5-10	Ift43+22.5	10	chr12	86105234	86105255	+	GCTACCTGGGCACACTTGGG	gRNA	1.27620639360334	62	0.28869176	14.0	2:1|3:13	1561.533475	0.031337475	0.062148545	0.504235047	0.614096215	0.976949887
BatfLibrary	KRAB	Batf	Ift43+22.5-11	Ift43+22.5	11	chr12	86105457	86105478	-	ACTGTGCTAGCATGCACACT	gRNA	1.2602515122743	62	0.28440945	18.0	2:1|3:17	988.6897968	0.044207926	0.082283029	0.537266635	0.591083449	0.972987284
BatfLibrary	KRAB	Batf	Ift43+22.5-12	Ift43+22.5	12	chr12	86105444	86105465	-	GCACACTCGGTACCCAGCTT	gRNA	1.16457585047679	32	0.28608326	13.0	2:0|3:13	2920.700092	-0.087749371	0.043622625	-2.011556408	0.044266719	0.712532404
BatfLibrary	KRAB	Batf	Ift43+22.5-13	Ift43+22.5	13	chr12	86104728	86104749	-	TAAGATATGTGACATCACCC	gRNA	1.09560984147361	73	0.48988247	9.0	2:0|3:9	808.9758661	-0.011732435	0.095078174	-0.123397772	0.901792122	0.998904527
BatfLibrary	KRAB	Batf	Ift43+22.5-14	Ift43+22.5	14	chr12	86104935	86104956	-	TTGGGCTGGCAGGGGCCTTC	gRNA	0.974825615341566	25	0.29669547	14.0	2:1|3:13	1800.38631	-0.143926221	0.076852986	-1.87274728	0.061103291	0.805757684
BatfLibrary	KRAB	Batf	Ift43+24-1	Ift43+24	1	chr12	86106250	86106271	-	TACGCAGACAGGGATGACTG	gRNA	3.11027322509379	74	0.47192342	5.0	2:0|3:5	1401.767216	-0.001995827	0.065207235	-0.030607443	0.975582606	0.998904527
BatfLibrary	KRAB	Batf	Ift43+24-2	Ift43+24	2	chr12	86106321	86106342	-	ACAGGCCATGATGCCCAGGA	gRNA	1.99410797808277	62	0.22273814	26.0	2:3|3:23	1114.432913	0.055390914	0.07632399	0.72573399	0.46800186	0.972987284
BatfLibrary	KRAB	Batf	Ift43+24-3	Ift43+24	3	chr12	86106635	86106656	-	AGGAGTCACTCCTCCCTGCC	gRNA	1.42560819639968	55	0.20674957	21.0	2:2|3:19	2011.344106	0.006214384	0.043913463	0.14151432	0.887463648	0.998904527
BatfLibrary	KRAB	Batf	Ift43+24-4	Ift43+24	4	chr12	86106621	86106642	-	CCTGCCCGGCTGCTTGACAT	gRNA	1.3036811109893	43	0.47827876	10.0	2:1|3:9	2489.824812	0.019143728	0.062333526	0.307117678	0.758753803	0.998904527
BatfLibrary	KRAB	Batf	Ift43+24-5	Ift43+24	5	chr12	86106655	86106676	-	AAACAGAAAGCTTGTCACAT	gRNA	0.963144863784857	55	0.21949218	22.0	2:1|3:21	870.467992	-0.037391041	0.069884256	-0.535042408	0.592620533	0.972987284
BatfLibrary	KRAB	Batf	Ift43+24-6	Ift43+24	6	chr12	86106606	86106627	-	GACATCGGGTCTAAAATCAA	gRNA	0.783062389628025	60	0.76190476	2.0	2:0|3:2	588.1749581	0.093076823	0.101029059	0.921287644	0.35690027
BatfLibrary	KRAB	Batf	Ift43+24-7	Ift43+24	7	chr12	86106705	86106726	-	GTCCTTCTCATTTACCCAGT	gRNA	0.760321153417487	46	0.214094	12.0	2:0|3:12	588.0907299	0.170613659	0.094340584	1.808486353	0.070530839
BatfLibrary	KRAB	Batf	Ift43+24-8	Ift43+24	8	chr12	86106561	86106582	+	TGTACTACGCCAGCTCGGAA	gRNA	0.278714051555857	59	0.9252669	1.0	2:0|3:1	1214.654443	-0.050285957	0.082525708	-0.609336884	0.542301164	0.972987284
BatfLibrary	KRAB	Batf	Ift43+24-9	Ift43+24	9	chr12	86106521	86106542	+	TCCAAGCTGTTCTGGAGATC	gRNA	0.274118255501273	41	0.36909165	9.0	2:0|3:9	1081.190536	-0.005319162	0.06982966	-0.076173385	0.939281156	0.998904527
BatfLibrary	KRAB	Batf	Ift43+24-10	Ift43+24	10	chr12	86106549	86106570	-	GGCGTAGTACACAACTGCGC	gRNA	0.26395939833829	56	0.98530087	1.0	2:0|3:1	1557.117538	0.022609056	0.058388603	0.387216937	0.698595612	0.996846764
BatfLibrary	KRAB	Batf	Ift43+24-11	Ift43+24	11	chr12	86106434	86106455	-	GAGGCACTGGGGTGGACGGG	gRNA	0.257873085873776	41	0.2599187	28.0	2:3|3:25	1983.298237	0.002789016	0.060181047	0.046343754	0.963036266	0.998904527
BatfLibrary	KRAB	Batf	Ift43+24-12	Ift43+24	12	chr12	86106378	86106399	-	TTAGCTAACAAGAGACTTGA	gRNA	0.201937830971953	42	0.22666056	13.0	2:1|3:12	629.4889696	0.088543267	0.108037191	0.819562843	0.412465363
BatfLibrary	KRAB	Batf	Ift43+24-13	Ift43+24	13	chr12	86106446	86106467	-	GGCAAAGCTCGGGAGGCACT	gRNA	0.20181697257583	40	0.44788358	6.0	2:1|3:5	3166.782588	0.077583282	0.046865796	1.655435077	0.097836276	0.853306487
BatfLibrary	KRAB	Batf	Ift43+24-14	Ift43+24	14	chr12	86106467	86106488	-	AGTCCCACCTACCATCGCCT	gRNA	0.146299081541704	59	0.5095346	8.0	2:0|3:8	4015.932871	-0.064809761	0.054434951	-1.190590961	0.233814202	0.926154317
BatfLibrary	KRAB	Batf	Ift43+28.5-1	Ift43+28.5	1	chr12	86110773	86110794	-	TAGCACCCCATACCATATGT	gRNA	0.441570189494364	60	0.36531776	10.0	2:2|3:8	605.7978617	0.004726589	0.077338028	0.061115979	0.951266844
BatfLibrary	KRAB	Batf	Ift43+28.5-2	Ift43+28.5	2	chr12	86111034	86111055	+	AGCTGGCATGGTGATGTATA	gRNA	0.240442606191581	48	0.27934195	13.0	2:0|3:13	1069.006739	0.000751215	0.068010295	0.011045612	0.991187056	0.998904527
BatfLibrary	KRAB	Batf	Ift43+28.5-3	Ift43+28.5	3	chr12	86110962	86110983	+	GCATAATAACATAATCAGGC	gRNA	0.0104221288337427	52	0.76304437	2.0	2:0|3:2	479.4151777	0.010788277	0.112678917	0.095743529	0.923724268
BatfLibrary	KRAB	Batf	Ift43+45.5-1	Ift43+45.5	1	chr12	86127819	86127840	+	ACGGCTTTGGGGTGAGTGCT	gRNA	0.645156287856285	38	0.50882873	7.0	2:1|3:6	1187.210837	0.03956078	0.06787168	0.582876096	0.559976714	0.972987284
BatfLibrary	KRAB	Batf	Ift43+45.5-2	Ift43+45.5	2	chr12	86127806	86127827	+	GAAGAGGGAGGGGACGGCTT	gRNA	0.635260702364063	30	0.24804207	59.0	2:2|3:57	2713.776562	-0.027741961	0.04886359	-0.567743003	0.570209487	0.972987284
BatfLibrary	KRAB	Batf	Ift43+45.5-3	Ift43+45.5	3	chr12	86127790	86127811	+	ACTGGGGTTGAGTCAAGAAG	gRNA	0.505314166957595	61	0.28093831	14.0	2:0|3:14	1055.813439	0.071555165	0.080242102	0.891740903	0.372531824	0.947094294
BatfLibrary	KRAB	Batf	Ift43+45.5-4	Ift43+45.5	4	chr12	86127850	86127871	+	TATGCTCTCACACTAGCAAG	gRNA	0.398776680392401	64	0.41803751	6.0	2:1|3:5	575.2010611	-0.092519806	0.107266989	-0.862518909	0.388402032
BatfLibrary	KRAB	Batf	Ift43+45.5-5	Ift43+45.5	5	chr12	86127875	86127896	-	ATTGACAGTCTAGTTTCTTC	gRNA	0.272803700113557	25	0.31973662	13.0	2:1|3:12	548.5049472	-0.04408406	0.088690786	-0.497053434	0.619151371
BatfLibrary	KRAB	Batf	Ift43+45.5-6	Ift43+45.5	6	chr12	86127900	86127921	+	GTGAACACTGTTGTGAGACT	gRNA	0.251270419970721	60	0.33109795	13.0	2:0|3:13	2739.835669	-0.032380511	0.05201569	-0.622514305	0.533603741	0.972987284
BatfLibrary	KRAB	Batf	Ift43+45.5-7	Ift43+45.5	7	chr12	86127742	86127763	-	CTAAAAGTTTCCATTCTGGG	gRNA	0.22320783944403	69	0.30218981	8.0	2:1|3:7	746.762723	0.184549215	0.08880788	2.078072532	0.037702679	0.668725313
BatfLibrary	KRAB	Batf	Ift43+45.5-8	Ift43+45.5	8	chr12	86127988	86128009	+	CTATAGTGGGCTACGTTAGT	gRNA	0.131521070479539	53	0.43965517	2.0	2:1|3:1	729.5371321	0.0350683	0.088581049	0.395889413	0.692186612	0.996846764
BatfLibrary	KRAB	Batf	Ift43+45.5-9	Ift43+45.5	9	chr12	86127974	86127995	+	ATTATCCTTTGAGGCTATAG	gRNA	0.0915425527237694	39	0.32357355	11.0	2:1|3:10	426.9293431	0.102491361	0.099377455	1.03133413	0.302384158
BatfLibrary	KRAB	Batf	Ift43+46.5-1	Ift43+46.5	1	chr12	86128928	86128949	+	GCTAGAAAAGGATGAGTCAC	gRNA	0.51813531584589	54	0.47092112	11.0	2:2|3:9	879.9160032	-0.032774261	0.072744573	-0.450538913	0.652321902	0.99037079
BatfLibrary	KRAB	Batf	Ift43+46.5-2	Ift43+46.5	2	chr12	86128984	86129005	+	ATAAGACGACACAGTAGAGC	gRNA	0.505640561393644	59	0.23742057	10.0	2:1|3:9	671.313403	0.080215546	0.080421626	0.997437506	0.318552194	0.926545929
BatfLibrary	KRAB	Batf	Ift43+46.5-3	Ift43+46.5	3	chr12	86128828	86128849	-	CCACAGTTCAGGCACAGTAC	gRNA	0.486088990288597	50	0.32914349	13.0	2:0|3:13	888.8504245	-0.074303009	0.061799626	-1.202321328	0.229239057	0.926154317
BatfLibrary	KRAB	Batf	Ift43+46.5-4	Ift43+46.5	4	chr12	86128839	86128860	-	GGAATCAAGTACCACAGTTC	gRNA	0.482656949410198	45	0.62686567	3.0	2:0|3:3	732.310429	0.075343516	0.081456481	0.924954219	0.354989722	0.93752714
BatfLibrary	KRAB	Batf	Ift43+46.5-5	Ift43+46.5	5	chr12	86128842	86128863	+	GAACTGTGGTACTTGATTCC	gRNA	0.471314271211837	43	0.48251856	7.0	2:2|3:5	627.5895465	-0.00604602	0.0666663	-0.090690796	0.927738285
BatfLibrary	KRAB	Batf	Ift43+46.5-6	Ift43+46.5	6	chr12	86128871	86128892	-	AATACCACCTTCTCTACCAC	gRNA	0.35735143672819	54	0.29314395	12.0	2:0|3:12	842.1504528	0.055886707	0.086448472	0.6464742	0.5179723	0.972987284
BatfLibrary	KRAB	Batf	Ift43+46.5-7	Ift43+46.5	7	chr12	86128800	86128821	-	GTCCACTCACCCATCACGTA	gRNA	0.217520627954103	55	0.84507042	2.0	2:0|3:2	852.8020773	-0.042549649	0.07525996	-0.565369009	0.571822799	0.972987284
BatfLibrary	KRAB	Batf	Ift43+46.5-8	Ift43+46.5	8	chr12	86128708	86128729	+	TAGTGGCACATAACTCACTT	gRNA	0.181241081530594	60	0.3035722	12.0	2:0|3:12	665.1550991	-0.092678917	0.079580865	-1.16458796	0.24418582
BatfLibrary	KRAB	Batf	Ift43+46.5-9	Ift43+46.5	9	chr12	86128691	86128712	-	CCACTAGACAATATCATCTC	gRNA	0.160799216823101	42	0.20246317	16.0	2:0|3:16	590.6263883	-0.052047745	0.091896922	-0.566370931	0.571141652
BatfLibrary	KRAB	Batf	Ift43+46.5-10	Ift43+46.5	10	chr12	86128679	86128700	-	ATCATCTCAGGGGACCACTG	gRNA	0.153939863220095	73	0.21713176	28.0	2:1|3:27	997.9305642	-0.113739205	0.07488787	-1.51879342	0.128814503	0.890017799
BatfLibrary	KRAB	Batf	Ift43+46.5-11	Ift43+46.5	11	chr12	86129025	86129046	+	AGGAATGCTCCTCCATATTC	gRNA	0.118473122855769	30	0.36275578	9.0	2:0|3:9	726.0646148	0.077667849	0.078938369	0.983904911	0.325162269	0.931252321
BatfLibrary	KRAB	Batf	Ift43+46.5-12	Ift43+46.5	12	chr12	86129163	86129184	-	GGGATTAGCACACTGGGAAA	gRNA	0.0921932464468174	51	0.31093174	13.0	2:1|3:12	827.326046	0.015754548	0.063140187	0.249516966	0.802960919	0.998904527
BatfLibrary	KRAB	Batf	Ift43+46.5-13	Ift43+46.5	13	chr12	86129096	86129117	-	ACAGTCACAGGGCGCCATCT	gRNA	0.0656851351340036	43	0.46767394	5.0	2:1|3:4	2261.164772	-0.065895075	0.053846848	-1.223749905	0.221046587	0.926154317
BatfLibrary	KRAB	Batf	Ift43+46.5-14	Ift43+46.5	14	chr12	86129108	86129129	-	CCACTACAGAACACAGTCAC	gRNA	0.0656851351340036	51	0.35619748	12.0	2:1|3:11	770.2737108	0.042742097	0.082442835	0.518445256	0.604147646	0.972987284
BatfLibrary	KRAB	Batf	Ift43+50.5-1	Ift43+50.5	1	chr12	86133026	86133047	+	GACAGAGTGTATGCACAGAT	gRNA	1.24915023692142	59	0.3009455	17.0	2:0|3:17	1074.33673	0.081439689	0.070730438	1.151409373	0.24956386	0.926154317
BatfLibrary	KRAB	Batf	Ift43+50.5-2	Ift43+50.5	2	chr12	86133004	86133025	+	TGATTCTCTATCTCATCCAG	gRNA	1.16665978821989	69	0.22790319	15.0	2:2|3:13	697.5359533	0.134524707	0.091395	1.471904449	0.141046682	0.916673622
BatfLibrary	KRAB	Batf	Ift43+50.5-3	Ift43+50.5	3	chr12	86132989	86133010	-	GAGAATCACACAGCCATTCC	gRNA	0.667024812613027	37	0.27376225	18.0	2:1|3:17	833.5789355	0.014670852	0.073008153	0.200948137	0.840739127	0.998904527
BatfLibrary	KRAB	Batf	Ift43+50.5-4	Ift43+50.5	4	chr12	86132928	86132949	-	CTGTTGTTAGGATTCTAACA	gRNA	0.565076904929303	64	0.23871542	20.0	2:1|3:19	802.9377845	0.018578566	0.081126991	0.229005974	0.818864273	0.998904527
BatfLibrary	KRAB	Batf	Ift43+50.5-5	Ift43+50.5	5	chr12	86133220	86133241	+	ACACTAAACACACAGATGAC	gRNA	0.279483433911247	55	0.26646519	21.0	2:1|3:20	372.3348598	0.222263987	0.100861031	2.203665619	0.027547869
BatfLibrary	KRAB	Batf	Ift43+50.5-6	Ift43+50.5	6	chr12	86132976	86132997	+	GGGCAGACTTCATCCAGGAA	gRNA	0.259568112545274	60	0.2986319	13.0	2:2|3:11	1539.00018	0.020874999	0.063870323	0.326834086	0.743793377	0.998904527
BatfLibrary	KRAB	Batf	Ift43+50.5-7	Ift43+50.5	7	chr12	86133135	86133156	+	AGCCACCCAGTGACAAAATT	gRNA	0.0921965384322224	25	0.28866936	22.0	2:0|3:22	1044.567703	-0.074121329	0.066895569	-1.108015513	0.267855116	0.926154317
BatfLibrary	KRAB	Batf	Ift43+50.5-8	Ift43+50.5	8	chr12	86133096	86133117	+	TATTCTTACACAAACTACAT	gRNA	0.0895743784252969	55	0.26814037	20.0	2:0|3:20	334.9810597	0.204150484	0.120923301	1.688264229	0.091360519
BatfLibrary	KRAB	Batf	Ift43+60-1	Ift43+60	1	chr12	86142550	86142571	+	TAGTCTACATCAGCGGTAGC	gRNA	5.27478354742964	40	0.28832336	20.0	2:1|3:19	0.0
BatfLibrary	KRAB	Batf	Ift43+60-2	Ift43+60	2	chr12	86142686	86142707	-	CATCAGTGTTGGGCCTTATT	gRNA	3.32109810080034	21	0.22582399	15.0	2:1|3:14	637.8982578	0.086534667	0.109137255	0.792897596	0.427837488
BatfLibrary	KRAB	Batf	Ift43+60-3	Ift43+60	3	chr12	86142898	86142919	+	GACTGCTTACAGTGTTTGAT	gRNA	2.10181543699726	56	0.43388706	8.0	2:0|3:8	768.2241275	0.089563542	0.086338123	1.037357996	0.299569046	0.926154317
BatfLibrary	KRAB	Batf	Ift43+60-4	Ift43+60	4	chr12	86142865	86142886	+	GACTAATATCTCAGGTATGC	gRNA	1.81449736428999	48	0.3162069	10.0	2:0|3:10	635.0903811	-0.02522363	0.100249845	-0.251607667	0.801344332
BatfLibrary	KRAB	Batf	Ift43+60-5	Ift43+60	5	chr12	86142730	86142751	-	AGTCTGCTTGTCTTCAAAAC	gRNA	1.77361290127961	32	0.2086271	23.0	2:0|3:23	708.8315678	0.014945069	0.079611474	0.187725068	0.851092178	0.998904527
BatfLibrary	KRAB	Batf	Ift43+60-6	Ift43+60	6	chr12	86142323	86142344	+	GGTCTAGCCCAGACTCTCTG	gRNA	1.35741186193486	64	0.25227993	16.0	2:2|3:14	1322.533315	0.01103886	0.077083166	0.143207148	0.886126584	0.998904527
BatfLibrary	KRAB	Batf	Ift43+60-7	Ift43+60	7	chr12	86142920	86142941	+	GTGCTTGTCAAGTACCACCA	gRNA	0.701726898775756	69	0.20296646	23.0	2:0|3:23	1113.669509	0.066470964	0.07418726	0.895988934	0.370258673	0.947094294
BatfLibrary	KRAB	Batf	Ift43+60-8	Ift43+60	8	chr12	86142830	86142851	-	AATAAGAGCTCTGAGGTCAA	gRNA	0.433605842124367	57	0.21613937	21.0	2:2|3:19	639.9202474	-0.060060898	0.111096494	-0.5406192	0.588770081
BatfLibrary	KRAB	Batf	Ift43+60-9	Ift43+60	9	chr12	86142274	86142295	+	CTGATGTGTCGGCTCTCTGC	gRNA	0.257762050582936	48	0.50545231	9.0	2:0|3:9	1892.093384	-0.072606543	0.058497236	-1.241196127	0.214533305	0.926154317
BatfLibrary	KRAB	Batf	Ift43+60-10	Ift43+60	10	chr12	86142256	86142277	-	ATCAGCAGGTTAATACACTG	gRNA	0.219103183166372	75	0.3153937	13.0	2:0|3:13	633.5669163	0.060682582	0.083594508	0.725915895	0.467890332
BatfLibrary	KRAB	Batf	Jdp2+2-1	Jdp2+2	1	chr12	85601063	85601084	-	GGTAGTGCAAAAGGCGTCAG	gRNA	0.101833947205174	59	0.8547486	2.0	2:0|3:2	1232.341208	0.025724031	0.052429926	0.490636413	0.623683627	0.98217894
BatfLibrary	KRAB	Batf	Jdp2+2-2	Jdp2+2	2	chr12	85601086	85601107	+	AGGGAACTCCCCTGTCTTCC	gRNA	0.0862745080676233	30	0.22319636	19.0	2:0|3:19	1449.083223	0.03211943	0.064395698	0.498782238	0.617932802	0.976949887
BatfLibrary	KRAB	Batf	Jdp2+2-3	Jdp2+2	3	chr12	85601009	85601030	+	TCATGGTGACGGTGTCACTT	gRNA	0.084688294072253	54	0.42259735	9.0	2:1|3:8	1571.3009	0.032740371	0.074177374	0.44137948	0.658938295	0.99037079
BatfLibrary	KRAB	Batf	Jdp2+2-4	Jdp2+2	4	chr12	85601104	85601125	-	GTGGGAAAGATAAACAGACC	gRNA	0.0713606677016312	70	0.29970309	16.0	2:1|3:15	647.494105	0.064334958	0.085643166	0.7511978	0.452533624
BatfLibrary	KRAB	Batf	Jdp2+2-5	Jdp2+2	5	chr12	85600911	85600932	+	TGGGTGGTTTGAAAGGTTGC	gRNA	0.05816850383714	43	0.29824394	17.0	2:1|3:16	1553.133074	-0.115063358	0.063627563	-1.808388562	0.070546047	0.81840129
BatfLibrary	KRAB	Batf	Jdp2+2-6	Jdp2+2	6	chr12	85601126	85601147	-	GGAAAGGATATCTTGTCAAC	gRNA	0.0441835997726601	49	0.72362264	5.0	2:0|3:5	919.4549641	0.06489263	0.06173607	1.051129919	0.293198925	0.926154317
BatfLibrary	KRAB	Batf	Jdp2+2-7	Jdp2+2	7	chr12	85601159	85601180	+	GCTTGCAGAACTGGGCCTCC	gRNA	0.0377266391296467	27	0.32903294	16.0	2:2|3:14	1901.400956	0.036808619	0.066535667	0.553216356	0.580115268	0.972987284
BatfLibrary	KRAB	Batf	Jdp2+2-8	Jdp2+2	8	chr12	85600975	85600996	+	ATTGGTTACAGTAATCTCCA	gRNA	0.0275794608889633	63	0.31833958	13.0	2:0|3:13	709.9382108	0.014335569	0.090548877	0.15831857	0.874205776	0.998904527
BatfLibrary	KRAB	Batf	Jdp2+2-9	Jdp2+2	9	chr12	85600953	85600974	-	TTTATTGACAAAAGGTTCAG	gRNA	0.0273161892182032	54	0.21579197	18.0	2:0|3:18	544.6527454	0.082969023	0.082358048	1.007418519	0.313733695
BatfLibrary	KRAB	Batf	Jdp2+26-1	Jdp2+26	1	chr12	85624718	85624739	-	GTGTTTGCCTATGGTGCAGA	gRNA	10.9076372255238	54	0.21476514	17.0	2:1|3:16	1142.189115	-0.01807046	0.062119686	-0.290897478	0.77112973	0.998904527
BatfLibrary	KRAB	Batf	Jdp2+26-2	Jdp2+26	2	chr12	85624815	85624836	+	TCAGTCTCATGTGGCCACCG	gRNA	7.57829909316501	68	0.6484173	4.0	2:1|3:3	1211.45564	0.01461195	0.089734762	0.162834886	0.87064844	0.998904527
BatfLibrary	KRAB	Batf	Jdp2+26-3	Jdp2+26	3	chr12	85624757	85624778	-	ATTATGTCTCTTGAAGGCTG	gRNA	7.45090018643231	67	0.26865437	19.0	2:0|3:19	1389.18752	0.014782526	0.06137653	0.240849822	0.809671513	0.998904527
BatfLibrary	KRAB	Batf	Jdp2+26-4	Jdp2+26	4	chr12	85624834	85624855	+	GAGGCAAAGTGTGTGGCCCG	gRNA	7.31386569572128	63	0.4702366	10.0	2:0|3:10	1788.360268	-0.062745209	0.059298473	-1.058125203	0.289998366	0.926154317
BatfLibrary	KRAB	Batf	Jdp2+26-6	Jdp2+26	6	chr12	85624848	85624869	+	GGCCCGAGGAACATGATCAA	gRNA	7.19722420602856	62	0.53305997	3.0	2:0|3:3	878.458005	-0.097256883	0.066457503	-1.46344474	0.143345724	0.916673622
BatfLibrary	KRAB	Batf	Jdp2+26-7	Jdp2+26	7	chr12	85624876	85624897	+	ACTAAGCTGAAGAGAGCGGG	gRNA	7.10139842476397	60	0.26138312	15.0	2:1|3:14	1157.351917	0.049671562	0.073484313	0.675947832	0.499073767	0.972987284
BatfLibrary	KRAB	Batf	Jdp2+26-9	Jdp2+26	9	chr12	85624902	85624923	-	AGAGCTGCAGAGCTAATGGA	gRNA	5.70058361394411	59	0.26784938	24.0	2:3|3:21	612.5480408	0.036510079	0.106452938	0.342969202	0.73162163
BatfLibrary	KRAB	Batf	Jdp2+26-10	Jdp2+26	10	chr12	85625074	85625095	-	TCAGCCATGTCCTCTCACAA	gRNA	4.0868698656308	57	0.29008909	20.0	2:1|3:19	1428.047476	0.064360823	0.066667321	0.965402874	0.334343063	0.932154425
BatfLibrary	KRAB	Batf	Jdp2+26-12	Jdp2+26	12	chr12	85624934	85624955	+	ACCCTTTCCTCTTCACTGTA	gRNA	3.88423908304596	44	0.29005949	13.0	2:1|3:12	957.2468025	-0.048916959	0.081157308	-0.602742509	0.546679998	0.972987284
BatfLibrary	KRAB	Batf	Jdp2+26-13	Jdp2+26	13	chr12	85624654	85624675	-	GGTGCACACCTGTAAAGTGG	gRNA	3.26567478513003	74	0.23787243	14.0	2:1|3:13	928.0475511	0.111527512	0.084592935	1.318402206	0.187369043	0.926154317
BatfLibrary	KRAB	Batf	Jdp2+26-14	Jdp2+26	14	chr12	85625126	85625147	-	ATGCTCTATGGAAAGGCTTA	gRNA	3.18991917285228	28	0.25621285	14.0	2:1|3:13	478.645663	0.073924169	0.094423802	0.782897605	0.433687244
BatfLibrary	KRAB	Batf	Jdp2+26-15	Jdp2+26	15	chr12	85625035	85625056	+	GCTGTCAGAAGTAGAAGCTT	gRNA	2.81125935530738	50	0.29607719	16.0	2:1|3:15	812.2568217	-0.082737944	0.088309134	-0.936912644	0.348803495	0.932301751
BatfLibrary	KRAB	Batf	Jdp2+26-17	Jdp2+26	17	chr12	85625138	85625159	-	GCCCAAACATTTATGCTCTA	gRNA	2.37923134024149	30	0.39388286	8.0	2:0|3:8	547.2803963	0.057347282	0.110016105	0.521262611	0.602183843
BatfLibrary	KRAB	Batf	Jdp2+26-19	Jdp2+26	19	chr12	85624482	85624503	-	TACACTGACTCTCTCACAGA	gRNA	2.01017796387577	60	0.34766344	11.0	2:0|3:11	764.9215451	0.135383452	0.078820181	1.717624215	0.085865181	0.831046746
BatfLibrary	KRAB	Batf	Jdp2+31-1	Jdp2+31	1	chr12	85629927	85629948	+	ACGGTTACCTCGGCCTGCTC	gRNA	0.294821588913442	27	0.875	2.0	2:0|3:2	2639.123821	-0.007687587	0.060108554	-0.127895059	0.898232021	0.998904527
BatfLibrary	KRAB	Batf	Jdp2+31-3	Jdp2+31	3	chr12	85629907	85629928	-	CGTGACATCAGGCAAAGGGA	gRNA	0.294699241497999	63	0.28815003	14.0	2:0|3:14	1158.046668	0.073783369	0.067942674	1.085965039	0.27749446	0.926154317
BatfLibrary	KRAB	Batf	Jdp2+31-6	Jdp2+31	6	chr12	85629944	85629965	+	CTCTGGGGTGAGGCCGAGGT	gRNA	0.273068460803638	40	0.41024295	18.0	2:0|3:18	3722.914515	-0.019703825	0.051414782	-0.383232674	0.701547254	0.996846764
BatfLibrary	KRAB	Batf	Jdp2+31-7	Jdp2+31	7	chr12	85629888	85629909	-	AAGGAACCGGAGGAAGTGGC	gRNA	0.249053578111496	47	0.2710277	17.0	2:1|3:16	1463.302319	0.037066927	0.071117495	0.521206869	0.60222267	0.972987284
BatfLibrary	KRAB	Batf	Jdp2+31-10	Jdp2+31	10	chr12	85630111	85630132	-	CTTAAGCCACACTGGCCCTC	gRNA	0.222916114977182	31	0.32848761	23.0	2:0|3:23	1255.568646	0.056180539	0.065895066	0.852575803	0.393894586	0.956630947
BatfLibrary	KRAB	Batf	Jdp2+31-11	Jdp2+31	11	chr12	85630070	85630091	+	CGGGTGTGGAGGCATCGATG	gRNA	0.208134811929612	66	0.29531566	20.0	2:1|3:19	1772.645859	-0.082371011	0.065320218	-1.261033932	0.207296622	0.926154317
BatfLibrary	KRAB	Batf	Jdp2+31-12	Jdp2+31	12	chr12	85630128	85630149	+	CTTAAGGAGGAGTCTTAAGG	gRNA	0.205240626517335	65	0.33220093	12.0	2:1|3:11	711.8921194	0.094322171	0.082758538	1.139727374	0.254399899	0.926154317
BatfLibrary	KRAB	Batf	Jdp2+31-14	Jdp2+31	14	chr12	85629839	85629860	-	GCTCTGCCCACAAACTGCCG	gRNA	0.178447688655247	65	0.51272901	9.0	2:0|3:9	1786.281172	0.094967881	0.074284863	1.278428428	0.201098406	0.926154317
BatfLibrary	KRAB	Batf	Jdp2+31-16	Jdp2+31	16	chr12	85629957	85629978	-	ACATTGATTCCGCCCGACCT	gRNA	0.172802097903028	53	1.0	1.0	2:0|3:1	3050.588869	-0.119442113	0.065073506	-1.835495265	0.06643234	0.813457226
BatfLibrary	KRAB	Batf	Jdp2+31-19	Jdp2+31	19	chr12	85630140	85630161	+	TCTTAAGGTGGTGTGGCGGG	gRNA	0.156840265805485	59	0.52908111	11.0	2:0|3:11	2408.819251	0.108732448	0.051267197	2.120897062	0.033930466	0.668725313
BatfLibrary	KRAB	Batf	Jdp2+31-21	Jdp2+31	21	chr12	85630051	85630072	+	GCTCGGGCATGGGAGGTGTC	gRNA	0.152608533958591	44	0.21599752	14.0	2:0|3:14	1803.929341	-0.037960119	0.06169003	-0.61533636	0.53833261	0.972987284
BatfLibrary	KRAB	Batf	Jdp2+31-23	Jdp2+31	23	chr12	85629997	85630018	+	CCCTGATGCAGGTCAGCCAG	gRNA	0.125199939140352	62	0.3883598	9.0	2:1|3:8	1828.992263	-0.040171369	0.051871032	-0.774447085	0.438666449	0.972987284
BatfLibrary	KRAB	Batf	Jdp2+31-24	Jdp2+31	24	chr12	85630012	85630033	+	GCCAGAGGAGCTGCCACTTC	gRNA	0.11477781030661	24	0.36359497	19.0	2:1|3:18	1811.332707	0.009955248	0.074511901	0.13360615	0.893714021	0.998904527
BatfLibrary	KRAB	Batf	Jdp2+31-25	Jdp2+31	25	chr12	85630210	85630231	-	TCTGGCATGGTCAGGAGCCC	gRNA	0.107361971546675	45	0.27389433	15.0	2:0|3:15	1875.294066	-0.074897774	0.065791189	-1.138416475	0.254946618	0.926154317
BatfLibrary	KRAB	Batf	Jdp2+33.5-1	Jdp2+33.5	1	chr12	85632501	85632522	+	CCAGGCACAGTACTAAGTGC	gRNA	0.437784274311254	49	0.24933414	20.0	2:0|3:20	860.1925936	-0.033485578	0.070554496	-0.474605867	0.635067923	0.985105442
BatfLibrary	KRAB	Batf	Jdp2+33.5-2	Jdp2+33.5	2	chr12	85632483	85632504	+	GTCATGAACATTGCAAAGCC	gRNA	0.373812795539553	50	0.66211103	4.0	2:0|3:4	914.6090945	-0.136125847	0.073143659	-1.861075177	0.062733561	0.812611306
BatfLibrary	KRAB	Batf	Jdp2+33.5-4	Jdp2+33.5	4	chr12	85632435	85632456	-	AACAGTAATGGCCGCCTCTT	gRNA	0.29598348827261	38	0.73675251	5.0	2:0|3:5	1175.246137	-0.013218183	0.067450999	-0.195967188	0.844635848	0.998904527
BatfLibrary	KRAB	Batf	Jdp2+33.5-5	Jdp2+33.5	5	chr12	85632447	85632468	-	TGCGGCTTGTAGAACAGTAA	gRNA	0.281746991459669	57	0.4299308	7.0	2:1|3:6	881.5265879	-0.142442709	0.077010975	-1.849641666	0.064365213	0.812611306
BatfLibrary	KRAB	Batf	Jdp2+33.5-7	Jdp2+33.5	7	chr12	85632421	85632442	+	GGTAAATGTACTAACCTAAG	gRNA	0.268933862710571	56	0.95472945	2.0	2:0|3:2	486.9443986	0.068870972	0.104527386	0.658879693	0.509973027
BatfLibrary	KRAB	Batf	Jdp2+33.5-9	Jdp2+33.5	9	chr12	85632465	85632486	-	ATGACCGCTGCTCATCATTG	gRNA	0.249560055593823	64	0.68132441	3.0	2:0|3:3	1294.49851	0.012550851	0.052089454	0.240948021	0.809595403	0.998904527
BatfLibrary	KRAB	Batf	Jdp2+33.5-11	Jdp2+33.5	11	chr12	85632400	85632421	+	TTGCTACTGAACAGTAATAG	gRNA	0.237412591475477	68	0.31840544	12.0	2:0|3:12	491.7278614	0.071218584	0.089154816	0.798819257	0.424395223
BatfLibrary	KRAB	Batf	Jdp2+33.5-12	Jdp2+33.5	12	chr12	85632533	85632554	+	CATTTCATTGCCAGAGCAGG	gRNA	0.228600034481703	56	0.21233807	19.0	2:1|3:18	828.7913027	0.007043955	0.09008442	0.078192819	0.937674674	0.998904527
BatfLibrary	KRAB	Batf	Jdp2+33.5-16	Jdp2+33.5	16	chr12	85632615	85632636	+	GACCCTAGCCGCTAAAGGCT	gRNA	0.223945843815623	61	0.46777723	7.0	2:1|3:6	2588.829701	0.036619969	0.048661981	0.75253758	0.451727839	0.972987284
BatfLibrary	KRAB	Batf	Jdp2+33.5-21	Jdp2+33.5	21	chr12	85632376	85632397	+	CAACACCCCACCCCAGCCAT	gRNA	0.185202957735918	49	0.21556611	29.0	2:1|3:28	1980.518804	0.016470709	0.057337544	0.287258712	0.773914234	0.998904527
BatfLibrary	KRAB	Batf	Jdp2+33.5-22	Jdp2+33.5	22	chr12	85632388	85632409	-	TTCAGTAGCAAACCAATGGC	gRNA	0.179527425168291	45	0.51723818	12.0	2:1|3:11	834.4772081	0.190285949	0.066743364	2.851009277	0.00435807	0.227377554
BatfLibrary	KRAB	Batf	Jdp2+33.5-24	Jdp2+33.5	24	chr12	85632364	85632385	-	GTGGGGTGTTGCCGACTACT	gRNA	0.175701378266794	48	0.90677134	2.0	2:0|3:2	2802.461135	0.012449251	0.043414464	0.28675354	0.77430104	0.998904527
BatfLibrary	KRAB	Batf	Jdp2+33.5-26	Jdp2+33.5	26	chr12	85632343	85632364	-	GGAGACTAGTCAGCTTTCCA	gRNA	0.173716063296836	62	0.305972	10.0	2:1|3:9	1134.043046	0.020442691	0.076109696	0.268595089	0.788241292	0.998904527
BatfLibrary	KRAB	Batf	Jdp2+33.5-28	Jdp2+33.5	28	chr12	85632574	85632595	+	TGGCTCCCTTTCTGCAAGGG	gRNA	0.166063602696145	53	0.26322136	19.0	2:0|3:19	1301.682791	0.082259765	0.072846413	1.129221894	0.25880424	0.926154317
BatfLibrary	KRAB	Batf	Jdp2+4-1	Jdp2+4	1	chr12	85603001	85603022	-	AACTCTACAGGCAGGCGAGC	gRNA	0.741933284637691	46	0.37463854	7.0	2:1|3:6	1281.173315	-0.040001033	0.068130546	-0.587123321	0.557120886	0.972987284
BatfLibrary	KRAB	Batf	Jdp2+4-2	Jdp2+4	2	chr12	85603013	85603034	-	AAGGCTGCCCTGAACTCTAC	gRNA	0.712149027609498	52	0.24675214	18.0	2:1|3:17	1357.665013	-0.03179306	0.090117765	-0.352794593	0.724242437	0.998904527
BatfLibrary	KRAB	Batf	Jdp2+4-3	Jdp2+4	3	chr12	85602929	85602950	+	GAGAGGTCATAGAACTGTCT	gRNA	0.684875895297391	46	0.33122662	18.0	2:0|3:18	2424.871382	0.012375852	0.060611822	0.204182154	0.838211157	0.998904527
BatfLibrary	KRAB	Batf	Jdp2+4-6	Jdp2+4	6	chr12	85602982	85603003	-	CGGGAGTCAATGGAGCCGGA	gRNA	0.615965085363572	62	0.7003028	2.0	2:0|3:2	1607.561141	0.054711468	0.062335386	0.877695182	0.38010916	0.94829728
BatfLibrary	KRAB	Batf	Jdp2+4-7	Jdp2+4	7	chr12	85602967	85602988	+	AAGTTTCACACTCAGCCATC	gRNA	0.608471811911307	52	0.29661581	15.0	2:1|3:14	741.5953952	0.053707083	0.087606436	0.613049511	0.539843603	0.972987284
BatfLibrary	KRAB	Batf	Jdp2+4-8	Jdp2+4	8	chr12	85603086	85603107	+	ACTCTTTGCTCCTCGCCCTC	gRNA	0.585547275283817	31	0.36585563	11.0	2:1|3:10	1206.139609	-0.095930098	0.076416886	-1.255352093	0.209350972	0.926154317
BatfLibrary	KRAB	Batf	Jdp2+4-9	Jdp2+4	9	chr12	85602912	85602933	+	GCGAAAGTGATACATAAGAG	gRNA	0.51405911236432	69	0.42982868	6.0	2:0|3:6	577.6364376	0.005216213	0.097153871	0.053690219	0.957181976
BatfLibrary	KRAB	Batf	Jdp2+4-11	Jdp2+4	11	chr12	85603032	85603053	+	CCTTGCAAGAGCGGCATTTG	gRNA	0.476057522641614	33	0.54526631	10.0	2:0|3:10	1460.481354	0.089497401	0.068534351	1.305876529	0.19159455	0.926154317
BatfLibrary	KRAB	Batf	Jdp2+4-12	Jdp2+4	12	chr12	85603053	85603074	+	GGTTTGGGTGGCTGTCATTC	gRNA	0.472487849493304	34	0.33242187	12.0	2:2|3:10	1488.043119	-0.016753617	0.057881814	-0.289445273	0.772240654	0.998904527
BatfLibrary	KRAB	Batf	Jdp2+4-14	Jdp2+4	14	chr12	85603101	85603122	-	TGAAACCAAAGCGACCCAGA	gRNA	0.440696722616639	67	0.2285704	12.0	2:1|3:11	1268.792696	0.097110405	0.063759855	1.523065029	0.127742437	0.890017799
BatfLibrary	KRAB	Batf	Jdp2+4-18	Jdp2+4	18	chr12	85602899	85602920	-	TCACTTTCGCCACTATAAAG	gRNA	0.340442038638329	56	0.45825569	5.0	2:0|3:5	669.3388703	0.109384718	0.096445896	1.134156274	0.256729002	0.926154317
BatfLibrary	KRAB	Batf	Jdp2+4-22	Jdp2+4	22	chr12	85602874	85602895	-	GTGACATCATCTGCCTTGTA	gRNA	0.279761676489711	46	0.25614495	15.0	2:0|3:15	1082.279068	-0.08180016	0.081171682	-1.00774258	0.313578058	0.926545929
BatfLibrary	KRAB	Batf	Jdp2+4-23	Jdp2+4	23	chr12	85603134	85603155	+	GGCAGTGCTGTTCAGATCAC	gRNA	0.27871877970965	47	0.27860875	18.0	2:0|3:18	1174.730413	-0.001618034	0.065045095	-0.024875578	0.980154207	0.998904527
BatfLibrary	KRAB	Batf	Jdp2+4-27	Jdp2+4	27	chr12	85603167	85603188	-	CTTGGAGCCACAAAATCAGG	gRNA	0.145224439980149	70	0.42007856	7.0	2:0|3:7	847.2544085	0.045041902	0.074727501	0.602748668	0.5466759	0.972987284
BatfLibrary	KRAB	Batf	Jdp2+41.5-1	Jdp2+41.5	1	chr12	85640244	85640265	+	TACCAGGCACTGCAGTGAGC	gRNA	0.941711179342595	42	0.22815887	12.0	2:2|3:10	1383.767316	0.081407569	0.066610767	1.222138288	0.221655336	0.926154317
BatfLibrary	KRAB	Batf	Jdp2+41.5-2	Jdp2+41.5	2	chr12	85640262	85640283	+	GCTGGGGAGTAAACCAGCCT	gRNA	0.937717558355778	56	0.29996456	12.0	2:1|3:11	1268.72136	0.012297139	0.068146898	0.180450453	0.856798949	0.998904527
BatfLibrary	KRAB	Batf	Jdp2+41.5-3	Jdp2+41.5	3	chr12	85640275	85640296	+	CCAGCCTTGGTCTTGCACGG	gRNA	0.723105719923959	70	0.39078201	7.0	2:1|3:6	2343.032733	0.025522139	0.042981705	0.593790745	0.55265208	0.972987284
BatfLibrary	KRAB	Batf	Jdp2+41.5-4	Jdp2+41.5	4	chr12	85640226	85640247	-	TGGTACACTCAAAAGGAAAC	gRNA	0.660118280079862	40	0.26048845	12.0	2:0|3:12	595.9640205	0.018684603	0.107962702	0.173065357	0.862600055
BatfLibrary	KRAB	Batf	Jdp2+41.5-6	Jdp2+41.5	6	chr12	85640180	85640201	+	GCCACTTGATGTGCTTCCTG	gRNA	0.480012867727061	53	0.27067391	23.0	2:4|3:19	1352.27008	-0.126007989	0.064245062	-1.961364567	0.04983651	0.712532404
BatfLibrary	KRAB	Batf	Jdp2+41.5-7	Jdp2+41.5	7	chr12	85640288	85640309	+	TGCACGGTGGATCCCGCAAT	gRNA	0.438708115661277	47	0.8275653	3.0	2:0|3:3	1839.24019	-0.07562655	0.065968075	-1.146411339	0.251624993	0.926154317
BatfLibrary	KRAB	Batf	Jdp2+41.5-9	Jdp2+41.5	9	chr12	85640765	85640786	+	GTGTGGTCATGACCTCTTGA	gRNA	0.417043734368406	57	0.27190654	14.0	2:0|3:14	1244.78048	-0.061381417	0.069707527	-0.880556525	0.378557898	0.94829728
BatfLibrary	KRAB	Batf	Jdp2+41.5-10	Jdp2+41.5	10	chr12	85641028	85641049	-	TAAGAGATATGTGTATCCCC	gRNA	0.391580322801738	62	0.47700161	6.0	2:0|3:6	451.3717702	-0.028533235	0.11263118	-0.253333355	0.800010623
BatfLibrary	KRAB	Batf	Jdp2+41.5-12	Jdp2+41.5	12	chr12	85641012	85641033	+	GCCAAGGAGTACATGACCTG	gRNA	0.364941477136587	68	0.65491305	8.0	2:0|3:8	890.7782202	0.065536304	0.072515575	0.903754867	0.366125398	0.944434847
BatfLibrary	KRAB	Batf	Jdp2+41.5-13	Jdp2+41.5	13	chr12	85640636	85640657	-	AGCAGAGACAGCCGGTGATG	gRNA	0.363397250676621	57	0.21505153	21.0	2:2|3:19	1733.339733	-0.125095179	0.118686564	-1.053996125	0.291884691	0.926154317
BatfLibrary	KRAB	Batf	Jdp2+41.5-14	Jdp2+41.5	14	chr12	85641009	85641030	-	CAGGTCATGTACTCCTTGGC	gRNA	0.337764409207616	34	0.37248315	7.0	2:0|3:7	1361.894114	-0.006749467	0.060136334	-0.112236084	0.910636219	0.998904527
BatfLibrary	KRAB	Batf	Jdp2+41.5-17	Jdp2+41.5	17	chr12	85640618	85640639	-	TGGGGAAAGCCCTGTTTCTC	gRNA	0.303251818806417	35	0.23935689	18.0	2:1|3:17	1462.21395	0.032248223	0.061786123	0.521933108	0.601716906	0.972987284
BatfLibrary	KRAB	Batf	Jdp2+41.5-19	Jdp2+41.5	19	chr12	85640700	85640721	+	GGGTGACCACTATAAATATA	gRNA	0.29124893772649	45	0.5051031	8.0	2:1|3:7	420.6934998	0.057061298	0.11194091	0.509744812	0.610230254
BatfLibrary	KRAB	Batf	Jdp2+41.5-20	Jdp2+41.5	20	chr12	85640133	85640154	+	GTTAGAGAATTTGGATCCCT	gRNA	0.27874070138586	45	0.3271186	17.0	2:2|3:15	934.3906559	-0.012842478	0.06445237	-0.19925532	0.842063028	0.998904527
BatfLibrary	KRAB	Batf	Jdp2-0-1	Jdp2-0	1	chr12	85598931	85598952	+	TGGTTCGGCGTGGGCTGAGC	gRNA	1.16480330819292	37	0.51621634	3.0	2:0|3:3	1808.718143	0.077202058	0.07116966	1.084760806	0.278027609	0.926154317
BatfLibrary	KRAB	Batf	Jdp2-0-2	Jdp2-0	2	chr12	85599513	85599534	+	GGACGGGCCTGGGCAGCGGG	gRNA	1.14434388316532	32	0.35150371	16.0	2:0|3:16	2972.269045	-0.050908946	0.053321804	-0.954749131	0.339704577	0.932154425
BatfLibrary	KRAB	Batf	Jdp2-0-3	Jdp2-0	3	chr12	85599510	85599531	-	CCCGCTGCCCAGGCCCGTCC	gRNA	1.13366686959771	34	0.36278498	10.0	2:1|3:9	3368.126697	-0.082041893	0.045078913	-1.819961635	0.068764848	0.81840129
BatfLibrary	KRAB	Batf	Jdp2-0-5	Jdp2-0	5	chr12	85598916	85598937	-	CCGAACCATCCTCCTCCGTC	gRNA	1.11673160812417	53	0.71958285	2.0	2:0|3:2	2444.639289	-0.004240791	0.054680617	-0.077555652	0.938181521	0.998904527
BatfLibrary	KRAB	Batf	Jdp2-0-8	Jdp2-0	8	chr12	85599497	85599518	+	GGCGGCTCCCGGGCCGGGAC	gRNA	1.02298532863186	31	0.42258665	11.0	2:1|3:10	3061.567649	0.034286341	0.048423099	0.708057548	0.478909521	0.972987284
BatfLibrary	KRAB	Batf	Jdp2-0-9	Jdp2-0	9	chr12	85599365	85599386	-	CATCAGCCCCGGCTATATAG	gRNA	1.02151014992733	60	0.40999755	6.0	2:0|3:6	1110.867791	-0.087484372	0.084050748	-1.040851793	0.297944338	0.926154317
BatfLibrary	KRAB	Batf	Jdp2-0-10	Jdp2-0	10	chr12	85599351	85599372	-	ATATAGCGGGCCCTGAGTGG	gRNA	0.996073388190668	47	0.71363406	2.0	2:0|3:2	1355.892535	0.096269522	0.053038391	1.815091297	0.06950988	0.81840129
BatfLibrary	KRAB	Batf	Jdp2-0-11	Jdp2-0	11	chr12	85599833	85599854	+	GGGAGGCTGTGCACAGACGG	gRNA	0.982598567540683	64	0.33537516	20.0	2:1|3:19	1968.260385	0.026255083	0.068456734	0.383528126	0.70132822	0.996846764
BatfLibrary	KRAB	Batf	Jdp2-0-13	Jdp2-0	13	chr12	85599817	85599838	-	GCCTCCCAGCAAGAGCACTG	gRNA	0.96185473561243	74	0.28233773	20.0	2:1|3:19	1544.473208	-0.025626791	0.057708308	-0.444074559	0.65698868	0.99037079
BatfLibrary	KRAB	Batf	Jdp2-0-14	Jdp2-0	14	chr12	85598981	85599002	+	GCCTTCGCGTCGCTGCCTCC	gRNA	0.91857640034992	32	0.4836743	5.0	2:0|3:5	2685.149458	0.021147278	0.057169704	0.369903578	0.711454336	0.998904527
BatfLibrary	KRAB	Batf	Jdp2-0-15	Jdp2-0	15	chr12	85598953	85598974	+	GAAGGGGTTCTCTGCTCATC	gRNA	0.910582111164514	47	0.40236089	15.0	2:2|3:13	1206.048179	-0.010428832	0.063940089	-0.163103189	0.870437189	0.998904527
BatfLibrary	KRAB	Batf	Jdp2-0-16	Jdp2-0	16	chr12	85599000	85599021	-	CCCCAAAATGCTACACAGCC	gRNA	0.898045422027797	44	0.39602415	8.0	2:2|3:6	1134.935851	-0.010131391	0.06073233	-0.166820392	0.867511373	0.998904527
BatfLibrary	KRAB	Batf	Jdp2-0-17	Jdp2-0	17	chr12	85598904	85598925	+	GGGGAGAGCGCACCGGACGG	gRNA	0.881257249131755	56	0.46688196	8.0	2:0|3:8	2606.027665	0.00099139	0.051514039	0.019245048	0.984645621	0.998904527
BatfLibrary	KRAB	Batf	Jdp2-0-18	Jdp2-0	18	chr12	85599137	85599158	+	GGGACCAGCGCGGCGGGGCC	gRNA	0.856570117838051	16	0.2106648	27.0	2:2|3:25	2743.330209	-0.044890291	0.050707223	-0.88528396	0.376003499	0.947094294
BatfLibrary	KRAB	Batf	Jdp2-24-1	Jdp2-24	1	chr12	85574946	85574967	+	AAGCAGTGTCTACACATTCC	gRNA	1.26102964836428	43	0.40211792	14.0	2:0|3:14	897.161326	-0.025421082	0.081930827	-0.310274937	0.756351889	0.998904527
BatfLibrary	KRAB	Batf	Jdp2-24-3	Jdp2-24	3	chr12	85574959	85574980	+	ACATTCCAGGAAGTAGATAG	gRNA	1.22646997547619	47	0.22894508	20.0	2:0|3:20	547.974103	0.119948617	0.095865991	1.251211366	0.210857372
BatfLibrary	KRAB	Batf	Jdp2-24-6	Jdp2-24	6	chr12	85574925	85574946	-	TTACAGCTCAGTGGTTGACT	gRNA	0.986002522420691	45	0.2000964	16.0	2:2|3:14	2343.678404	-0.107512373	0.060007297	-1.791654995	0.073188248	0.81840129
BatfLibrary	KRAB	Batf	Jdp2-24-7	Jdp2-24	7	chr12	85575014	85575035	+	CAATACGTGCGAGCTTATCT	gRNA	0.789371064857186	44	1.0	0.0	2:0|3:0	1177.953366	0.060221042	0.085633866	0.703238614	0.481907059	0.972987284
BatfLibrary	KRAB	Batf	Jdp2-24-11	Jdp2-24	11	chr12	85574906	85574927	-	TTGGCCCCTAACAGAGAAAG	gRNA	0.657556780891479	59	0.22523643	14.0	2:1|3:13	701.7521062	0.016487268	0.103095395	0.159922444	0.872942169	0.998904527
BatfLibrary	KRAB	Batf	Jdp2-24-15	Jdp2-24	15	chr12	85574669	85574690	+	CACACTATGTGTGCCCCTGT	gRNA	0.558517715580973	52	0.34714352	11.0	2:0|3:11	1071.180087	-0.014862149	0.071826445	-0.206917505	0.836074286	0.998904527
BatfLibrary	KRAB	Batf	Jdp2-24-17	Jdp2-24	17	chr12	85575135	85575156	-	GGCTTCTGGCTAGCCAGGAT	gRNA	0.538309180728831	42	0.37072738	15.0	2:0|3:15	1337.491148	0.027684668	0.070853978	0.390728496	0.695997934	0.996846764
BatfLibrary	KRAB	Batf	Jdp2-24-19	Jdp2-24	19	chr12	85575138	85575159	+	ATCCTGGCTAGCCAGAAGCC	gRNA	0.528428566144313	53	0.20101071	16.0	2:1|3:15	1201.66419	-0.034779028	0.064839858	-0.536383473	0.591693551	0.972987284
BatfLibrary	KRAB	Batf	Jdp2-24-20	Jdp2-24	20	chr12	85575163	85575184	+	GAGTCTCACCCTTAAGGCCT	gRNA	0.513917118738313	37	0.35093096	8.0	2:0|3:8	2312.896247	0.012576166	0.04967096	0.253189502	0.800121778	0.998904527
BatfLibrary	KRAB	Batf	Jdp2-24-27	Jdp2-24	27	chr12	85574682	85574703	-	ATGGCCTGATAACCCTACAG	gRNA	0.475807785710171	74	0.21313729	14.0	2:2|3:12	733.1272065	-0.053648357	0.086368204	-0.621158643	0.534495248	0.972987284
BatfLibrary	KRAB	Batf	Jdp2-24-28	Jdp2-24	28	chr12	85574640	85574661	-	ATACCGTGACACACATACCG	gRNA	0.431592441156018	71	0.71532847	3.0	2:0|3:3	892.6358245	0.183093164	0.073638121	2.486391026	0.012904609	0.469258492
BatfLibrary	KRAB	Batf	Jdp2-24-29	Jdp2-24	29	chr12	85575180	85575201	-	GAAGTGAGTTGCTAGGGCCC	gRNA	0.429763388146777	53	0.37500023	10.0	2:0|3:10	1313.806444	0.065622748	0.065544112	1.001199743	0.316730251	0.926545929
BatfLibrary	KRAB	Batf	Jdp2-24-30	Jdp2-24	30	chr12	85575118	85575139	-	GATGGGAGAGATTGTCAGCT	gRNA	0.369596034600363	56	0.40314279	13.0	2:0|3:13	2265.13544	-0.088809875	0.060839636	-1.459737118	0.144362336	0.916673622
BatfLibrary	KRAB	Batf	Jdp2-24-32	Jdp2-24	32	chr12	85574591	85574612	-	CTTACGGCTTGCTTAGCAAG	gRNA	0.337811491694509	60	0.48954609	5.0	2:0|3:5	1079.364221	-0.010366082	0.068677069	-0.150939488	0.88002345	0.998904527
BatfLibrary	KRAB	Batf	Jdp2-27.5-1	Jdp2-27.5	1	chr12	85571442	85571463	+	GTACTCATTCTTGCTGAACT	gRNA	5.68674112315426	50	0.24939257	16.0	2:0|3:16	1649.04785	0.051644421	0.068546969	0.753416555	0.451199637	0.972987284
BatfLibrary	KRAB	Batf	Jdp2-27.5-2	Jdp2-27.5	2	chr12	85571541	85571562	+	GTACCCAGCCTTCCTGTTGC	gRNA	4.79245965104103	28	0.21242988	16.0	2:0|3:16	1968.452031	0.089063257	0.055061139	1.61753386	0.105763093	0.864527278
BatfLibrary	KRAB	Batf	Jdp2-27.5-3	Jdp2-27.5	3	chr12	85571415	85571436	-	TCAACTCGATCCAAGTCAGT	gRNA	4.22018671172643	56	1.0	0.0	2:0|3:0	854.2096134	0.00280266	0.075402615	0.037169271	0.97035004	0.998904527
BatfLibrary	KRAB	Batf	Jdp2-27.5-5	Jdp2-27.5	5	chr12	85571553	85571574	-	TGCCAGCACCTGCCAGCAAC	gRNA	3.87751656269661	40	0.20531619	22.0	2:0|3:22	2259.217037	-0.005274723	0.061081043	-0.086356134	0.931183317	0.998904527
BatfLibrary	KRAB	Batf	Jdp2-27.5-6	Jdp2-27.5	6	chr12	85571391	85571412	-	GCTGACTGCCAACCGTATGT	gRNA	2.88609190342283	53	0.64644766	5.0	2:0|3:5	1253.468751	0.084689569	0.081540975	1.038613647	0.298984456	0.926154317
BatfLibrary	KRAB	Batf	Jdp2-27.5-7	Jdp2-27.5	7	chr12	85571483	85571504	-	GATGACTAAGCCCCCTGGGA	gRNA	2.85402801754543	57	0.36796758	7.0	2:1|3:6	1195.582486	0.079906297	0.054891239	1.455720399	0.145469929	0.918757443
BatfLibrary	KRAB	Batf	Jdp2-27.5-8	Jdp2-27.5	8	chr12	85571584	85571605	+	GCCAGAGCACGGAGCGGTGG	gRNA	2.84246335263871	45	0.96894991	4.0	2:0|3:4	1866.265879	-0.006524923	0.058450353	-0.111631876	0.911115297	0.998904527
BatfLibrary	KRAB	Batf	Jdp2-27.5-10	Jdp2-27.5	10	chr12	85571379	85571400	+	CTGGGGACCGGGCCAACATA	gRNA	2.41397799409343	49	0.73435798	3.0	2:0|3:3	1609.574828	-0.082809724	0.064564182	-1.282595406	0.199633861	0.926154317
BatfLibrary	KRAB	Batf	Jdp2-27.5-11	Jdp2-27.5	11	chr12	85571605	85571626	+	GGTTGGAGGGGACTGTGCTA	gRNA	2.02477848130407	44	0.27174042	12.0	2:1|3:11	1526.317852	0.138718002	0.07883464	1.75960722	0.078474427	0.81840129
BatfLibrary	KRAB	Batf	Jdp2-27.5-12	Jdp2-27.5	12	chr12	85571361	85571382	+	CCCTGCCATCTTCACGCCCT	gRNA	1.80115398056534	39	0.67943984	13.0	2:0|3:13	3985.751982	-0.038660162	0.036759183	-1.051714396	0.292930604	0.926154317
BatfLibrary	KRAB	Batf	Jdp2-27.5-13	Jdp2-27.5	13	chr12	85571622	85571643	+	CTAGGGTGGGGAACCCAGCC	gRNA	1.3276586907075	49	0.22705857	20.0	2:3|3:17	1578.417305	0.040735693	0.059857506	0.680544438	0.496159794	0.972987284
BatfLibrary	KRAB	Batf	Jdp2-27.5-14	Jdp2-27.5	14	chr12	85571344	85571365	-	GCAGGGTATGGTCTTAGCTG	gRNA	1.11042246965405	60	0.2670455	14.0	2:0|3:14	2343.637242	0.022291124	0.057309474	0.388960537	0.697305339	0.996846764
BatfLibrary	KRAB	Batf	Jdp2-27.5-15	Jdp2-27.5	15	chr12	85571636	85571657	-	CGTGACCCGGATGACCTGGC	gRNA	0.882044505754023	41	0.70678514	2.0	2:0|3:2	2259.225382	0.023743733	0.053673799	0.442371007	0.658220756	0.99037079
BatfLibrary	KRAB	Batf	Jdp2-27.5-17	Jdp2-27.5	17	chr12	85571748	85571769	+	CTCTACACCTGTCCTGTTTG	gRNA	0.695425833295763	32	0.29774939	16.0	2:0|3:16	1024.408985	-0.014818462	0.081897997	-0.180938024	0.856416223	0.998904527
BatfLibrary	KRAB	Batf	Jdp2-28.5-1	Jdp2-28.5	1	chr12	85570412	85570433	-	ACAGCACTGTTTGTTCACCA	gRNA	3.25215771584881	69	0.36943445	9.0	2:0|3:9	1155.358202	-0.026031529	0.068073504	-0.382403244	0.702162285	0.996846764
BatfLibrary	KRAB	Batf	Jdp2-28.5-3	Jdp2-28.5	3	chr12	85570329	85570350	-	TTTGCTGATTAGTTTGCACT	gRNA	2.75922800164802	56	0.31057321	13.0	2:2|3:11	1345.313555	0.095001789	0.053222241	1.785001677	0.074261045	0.81840129
BatfLibrary	KRAB	Batf	Jdp2-28.5-5	Jdp2-28.5	5	chr12	85570360	85570381	-	GAGTCACTTGTGAGCCTTAG	gRNA	2.66254155464963	28	0.35885945	7.0	2:1|3:6	1054.64202	0.018726781	0.089417873	0.209429948	0.834112616	0.998904527
BatfLibrary	KRAB	Batf	Jdp2-28.5-6	Jdp2-28.5	6	chr12	85570308	85570329	-	GGACAGTTTGCCCCACCCCT	gRNA	2.59303515361885	38	0.2015661	15.0	2:1|3:14	2381.716215	-0.007908918	0.048878997	-0.161806063	0.871458578	0.998904527
BatfLibrary	KRAB	Batf	Jdp2-28.5-7	Jdp2-28.5	7	chr12	85570292	85570313	+	TTGATGCCACTTTAACCCTA	gRNA	2.21593416664393	56	0.47193112	8.0	2:0|3:8	832.9645847	0.03187189	0.071154209	0.447926986	0.654205892	0.99037079
BatfLibrary	KRAB	Batf	Jdp2-28.5-8	Jdp2-28.5	8	chr12	85570277	85570298	-	GGCATCAATTACAGAGTGCC	gRNA	1.535621902971	43	0.27293518	11.0	2:0|3:11	1285.030437	-0.053963988	0.068630638	-0.786295873	0.43169417	0.972987284
BatfLibrary	KRAB	Batf	Jdp2-28.5-9	Jdp2-28.5	9	chr12	85570259	85570280	+	TCAAGAAGGCTGGACAGCCC	gRNA	1.03493054869569	54	0.37172947	11.0	2:2|3:9	1576.682665	-0.037270418	0.063700847	-0.585085124	0.558490481	0.972987284
BatfLibrary	KRAB	Batf	Jdp2-28.5-10	Jdp2-28.5	10	chr12	85569884	85569905	-	AAACAGCTAGGGATTAGGAT	gRNA	0.841823904408312	62	0.43468588	8.0	2:1|3:7	518.8674513	0.142441571	0.095807742	1.486743845	0.137082478
BatfLibrary	KRAB	Batf	Jdp2-28.5-11	Jdp2-28.5	11	chr12	85569900	85569921	+	GCTGTTTGAGCAACTGGGTA	gRNA	0.783021480721912	44	0.43098839	10.0	2:0|3:10	1006.052061	-0.032617367	0.075419295	-0.432480407	0.665392289	0.991889127
BatfLibrary	KRAB	Batf	Jdp2-28.5-12	Jdp2-28.5	12	chr12	85569783	85569804	-	ACACTGCATCTCCCTGCAGT	gRNA	0.768746655156669	62	0.2006862	20.0	2:2|3:18	771.6411415	0.031414312	0.082929183	0.378808892	0.704829784	0.996846764
BatfLibrary	KRAB	Batf	Jdp2-28.5-13	Jdp2-28.5	13	chr12	85570120	85570141	+	GTAACGAGTGAGCACTGACT	gRNA	0.701519096528784	55	0.5378	4.0	2:0|3:4	2817.667731	0.006661877	0.050500731	0.131916441	0.895050384	0.998904527
BatfLibrary	KRAB	Batf	Jdp2-28.5-14	Jdp2-28.5	14	chr12	85570098	85570119	+	GGTGGATGGCACAAAGTCAG	gRNA	0.697278977744995	64	0.20958703	18.0	2:0|3:18	1286.497464	0.053586031	0.062194701	0.861585147	0.388915847	0.954394717
BatfLibrary	KRAB	Batf	Jdp2-28.5-17	Jdp2-28.5	17	chr12	85569823	85569844	-	TGAATGCTGGCTGTCCTTCT	gRNA	0.658463848367714	36	0.21617638	25.0	2:1|3:24	2043.568183	-0.066849275	0.056399625	-1.185278723	0.235907263	0.926154317
BatfLibrary	KRAB	Batf	Jdp2-28.5-18	Jdp2-28.5	18	chr12	85569771	85569792	+	TACACTCGGGATCCTACTGC	gRNA	0.560457751030121	52	0.87719298	2.0	2:0|3:2	962.1833918	-0.002413944	0.071916915	-0.033565728	0.973223452	0.998904527
BatfLibrary	KRAB	Batf	Jdp2-3-1	Jdp2-3	1	chr12	85596040	85596061	+	CAGGCATATGACAGATGTAT	gRNA	0.2268863781194	55	0.47466562	12.0	2:0|3:12	704.3943152	0.015921854	0.094212129	0.169000048	0.865796604	0.998904527
BatfLibrary	KRAB	Batf	Jdp2-3-2	Jdp2-3	2	chr12	85596071	85596092	+	GAGTGTAAAGATGAGCCAAC	gRNA	0.174234219701462	57	0.2628589	17.0	2:0|3:17	735.5685747	0.159293165	0.090720823	1.755861123	0.079112125	0.81840129
BatfLibrary	KRAB	Batf	Jdp2-3-3	Jdp2-3	3	chr12	85596021	85596042	+	TTGTGCACGTCACAGGTTAC	gRNA	0.129146844437972	37	0.54676618	3.0	2:0|3:3	1141.661796	0.017302141	0.06477052	0.267129882	0.789369161	0.998904527
BatfLibrary	KRAB	Batf	Jdp2-3-4	Jdp2-3	4	chr12	85596086	85596107	-	GTTCTGACTAATCAACCAGT	gRNA	0.0824367822438269	62	0.86335972	3.0	2:0|3:3	631.4366091	0.058437401	0.08666056	0.674325223	0.500104571
BatfLibrary	KRAB	Batf	Jdp2-3-5	Jdp2-3	5	chr12	85595991	85596012	-	GTCCCACCTCCCATCTAGTT	gRNA	0.0601571107925025	46	0.54795962	3.0	2:1|3:2	1402.408944	0.03497524	0.067374903	0.519113765	0.60368141	0.972987284
BatfLibrary	KRAB	Batf	Jdp2-3-6	Jdp2-3	6	chr12	85595938	85595959	-	CAAGGTCAACGGTAGCTGAG	gRNA	0.0367944108427294	64	0.21557281	18.0	2:2|3:16	1182.452399	-0.044177658	0.077913187	-0.567011311	0.570706497	0.972987284
BatfLibrary	KRAB	Batf	Jdp2-3-7	Jdp2-3	7	chr12	85596117	85596138	-	TGTCCCTCCAACGTGAAAAG	gRNA	0.032175256943547	54	0.40098967	7.0	2:1|3:6	736.6466948	0.024541681	0.071561825	0.342943753	0.731640776	0.998904527
BatfLibrary	KRAB	Batf	Jdp2-3-8	Jdp2-3	8	chr12	85595952	85595973	+	TTGACCTTGCTGCTCATTAC	gRNA	0.0317962218281534	24	0.37285649	10.0	2:0|3:10	1161.775599	0.083813153	0.071800463	1.167306579	0.243086583	0.926154317
BatfLibrary	KRAB	Batf	Jdp2-3-9	Jdp2-3	9	chr12	85595949	85595970	-	GTAATGAGCAGCAAGGTCAA	gRNA	0.0313938288681611	67	0.28325864	16.0	2:0|3:16	1021.208454	0.020839426	0.075835782	0.274796742	0.783472402	0.998904527
BatfLibrary	KRAB	Batf	Jdp2-3-10	Jdp2-3	10	chr12	85596177	85596198	-	AGTCCCAAGCTCTTTGCAGA	gRNA	0.026913796258211	60	0.38887378	18.0	2:1|3:17	1092.289388	-0.061641018	0.070557882	-0.873623418	0.382323369	0.951842412
BatfLibrary	KRAB	Batf	Jdp2-3-11	Jdp2-3	11	chr12	85596159	85596180	-	GAGGGAAAGGTGGATTGATG	gRNA	0.0217764859544028	66	0.2212384	29.0	2:0|3:29	1221.530061	-0.058864049	0.078530546	-0.749568825	0.453514433	0.972987284
BatfLibrary	KRAB	Batf	Jdp2-4.5-4	Jdp2-4.5	4	chr12	85594648	85594669	+	GACTCTGACGGTATCTATTT	gRNA	1.51644778151876	22	0.43150572	7.0	2:0|3:7	690.2153476	0.000428114	0.082753903	0.00517334	0.99587229	0.998904527
BatfLibrary	KRAB	Batf	Jdp2-4.5-6	Jdp2-4.5	6	chr12	85594542	85594563	+	CTGTCACCCATCATCCATGC	gRNA	1.45297875464859	39	0.26199066	17.0	2:3|3:14	1335.401535	-0.002307325	0.061915138	-0.037265929	0.970272971	0.998904527
BatfLibrary	KRAB	Batf	Jdp2-4.5-13	Jdp2-4.5	13	chr12	85594476	85594497	-	GCAGCTTAGCAGGTTGCAGA	gRNA	0.614669840411122	54	0.30073673	24.0	2:2|3:22	1538.407962	-0.048575334	0.072281439	-0.672030526	0.501564263	0.972987284
BatfLibrary	KRAB	Batf	Jdp2-53-1	Jdp2-53	1	chr12	85545927	85545948	+	GGAGTCATTACAGTGTGCCT	gRNA	0.333322705349968	49	0.36063287	7.0	2:0|3:7	2170.011983	-0.040987687	0.048005473	-0.853812792	0.393208725	0.956630947
BatfLibrary	KRAB	Batf	Jdp2-53-5	Jdp2-53	5	chr12	85545944	85545965	-	GTTTCCGTCACGGCTGCCCC	gRNA	0.297078195693358	45	1.0	0.0	2:0|3:0	2246.304195	-0.000395043	0.053154273	-0.00743201	0.994070168	0.998904527
BatfLibrary	KRAB	Batf	Jdp2-53-6	Jdp2-53	6	chr12	85545911	85545932	-	TGACTCCAGAGGATGACACT	gRNA	0.295317823641857	60	0.23897114	24.0	2:3|3:21	1224.520513	0.045606892	0.071436932	0.638421764	0.523199167	0.972987284
BatfLibrary	KRAB	Batf	Jdp2-53-7	Jdp2-53	7	chr12	85545814	85545835	+	GTCACAGCTGTCACGGGTGG	gRNA	0.293468704773423	40	0.55837146	7.0	2:0|3:7	1676.087347	-0.009308798	0.06179028	-0.150651493	0.880250639	0.998904527
BatfLibrary	KRAB	Batf	Jdp2-53-10	Jdp2-53	10	chr12	85545811	85545832	-	CCACCCGTGACAGCTGTGAC	gRNA	0.28173531253737	52	0.3131649	9.0	2:0|3:9	1679.658604	-0.011147702	0.053957826	-0.206600283	0.836322039	0.998904527
BatfLibrary	KRAB	Batf	Jdp2-53-12	Jdp2-53	12	chr12	85545836	85545857	+	GAAGTACTTCCCTAGACCTA	gRNA	0.228692440081739	56	0.36968478	9.0	2:1|3:8	518.2920749	0.086914919	0.089627342	0.969736663	0.33217777
BatfLibrary	KRAB	Batf	Jdp2-53-13	Jdp2-53	13	chr12	85546005	85546026	-	AAGCTGCTGCTTCCGTTGGA	gRNA	0.215656171380268	53	0.43482102	8.0	2:0|3:8	1389.323024	0.079203211	0.078059665	1.014649633	0.310272871	0.926545929
BatfLibrary	KRAB	Batf	Jdp2-53-14	Jdp2-53	14	chr12	85545851	85545872	+	ACCTAAGGACACCTGCAAGA	gRNA	0.213387885678053	59	0.38206534	10.0	2:1|3:9	1473.98596	-0.075842881	0.057437438	-1.320443304	0.186687054	0.926154317
BatfLibrary	KRAB	Batf	Jdp2-53-16	Jdp2-53	16	chr12	85545975	85545996	-	TTGTGTTGACAGCTCTCATC	gRNA	0.204452614471139	27	0.35079959	11.0	2:0|3:11	1338.260247	-0.079126238	0.059706968	-1.325242943	0.185090586	0.926154317
BatfLibrary	KRAB	Batf	Jdp2-53-17	Jdp2-53	17	chr12	85545780	85545801	-	GTACTAAGTAAAAAAGTTTG	gRNA	0.178459367577546	45	0.32796527	8.0	2:0|3:8	382.4842696	0.060565029	0.099236831	0.610307968	0.54165782
BatfLibrary	KRAB	Batf	Jdp2-53-20	Jdp2-53	20	chr12	85545708	85545729	+	GGCATAGTGGGGTAGAGTGA	gRNA	0.168582044978433	55	0.21530987	15.0	2:1|3:14	1004.25359	0.080784015	0.088622931	0.911547536	0.362006951	0.940692438
BatfLibrary	KRAB	Batf	Jdp2-53-23	Jdp2-53	23	chr12	85545993	85546014	+	CACAACGACGTCCCCTCCAA	gRNA	0.144547096427098	57	1.0	0.0	2:0|3:0	1488.271177	0.10850261	0.072623542	1.494041835	0.135164685	0.903422927
BatfLibrary	KRAB	Batf	Jdp2-53-25	Jdp2-53	25	chr12	85545880	85545901	-	AGCTTCAGATGCACCTCAGA	gRNA	0.14126585576023	55	0.31392565	18.0	2:0|3:18	922.9342513	0.064577746	0.065988137	0.978626598	0.327764512	0.932154425
BatfLibrary	KRAB	Batf	Jdp2-53-27	Jdp2-53	27	chr12	85546049	85546070	+	CCGCAGCTTCTACAGTTAGA	gRNA	0.134953111357938	59	0.62778102	9.0	2:1|3:8	1091.456311	0.014434808	0.068930398	0.209411356	0.834127129	0.998904527
BatfLibrary	KRAB	Batf	Jdp2-6-1	Jdp2-6	1	chr12	85593120	85593141	+	TTCATCACTACGGTGTCTGA	gRNA	3.22441646582908	60	0.74677291	4.0	2:0|3:4	525.1768931	0.076515978	0.083727393	0.913870298	0.360785002
BatfLibrary	KRAB	Batf	Jdp2-6-3	Jdp2-6	3	chr12	85593148	85593169	-	AACGTGTCACGTGCACGTTC	gRNA	3.02187687017939	34	0.5002021	2.0	2:0|3:2	1154.373091	0.022953581	0.077554355	0.295967657	0.767254781	0.998904527
BatfLibrary	KRAB	Batf	Jdp2-6-5	Jdp2-6	5	chr12	85593179	85593200	+	TGACTCAAACGGTGAACTCG	gRNA	2.82560432902115	63	0.62043796	1.0	2:0|3:1	1171.503079	0.088019701	0.11620222	0.757470047	0.448768305	0.972987284
BatfLibrary	KRAB	Batf	Jdp2-6-9	Jdp2-6	9	chr12	85593238	85593259	+	TCTATATGCTAGTTTCTTTC	gRNA	2.53618337493321	2	0.20314033	14.0	2:1|3:13	352.1729933	0.086563711	0.094404106	0.916948582	0.359169585
BatfLibrary	KRAB	Batf	Jdp2-6-10	Jdp2-6	10	chr12	85593082	85593103	-	CTGTCTTGATAAGCATAGCT	gRNA	2.49720859516654	43	0.33223102	11.0	2:0|3:11	1192.44474	0.141863343	0.074422041	1.906200643	0.056624179	0.781023157
BatfLibrary	KRAB	Batf	Jdp2-6-14	Jdp2-6	14	chr12	85593295	85593316	-	GACATACAGATTGCAGCTAT	gRNA	2.154069228036	40	0.46424559	8.0	2:0|3:8	750.813271	-0.028780274	0.098671595	-0.291677396	0.770533294	0.998904527
BatfLibrary	KRAB	Batf	Jdp2-6-18	Jdp2-6	18	chr12	85593313	85593334	+	ATGTCTACAATGATAGTTTA	gRNA	1.72606621194073	21	0.25821459	17.0	2:1|3:16	286.7630852	-0.032621284	0.110904552	-0.29413837	0.768652172
BatfLibrary	KRAB	Batf	Jdp2-6-19	Jdp2-6	19	chr12	85592800	85592821	+	GCCTAGCAGATATTCAAATG	gRNA	1.15041415535143	64	0.55671549	10.0	2:2|3:8	543.053255	0.029984745	0.113661656	0.263807041	0.791928609
BatfLibrary	KRAB	Batf	Jdp2-6-22	Jdp2-6	22	chr12	85592864	85592885	-	CCGTTGGAACTGCTTTCTCA	gRNA	0.928791460532084	53	0.25775424	14.0	2:1|3:13	1518.204882	0.035727065	0.054518831	0.655316048	0.512264291	0.972987284
BatfLibrary	KRAB	Batf	Jdp2-6-23	Jdp2-6	23	chr12	85592889	85592910	+	CTGCATTTAGTCTCACATCA	gRNA	0.876395623016399	49	0.37201294	15.0	2:2|3:13	711.1949142	0.083689174	0.140820149	0.594298289	0.552312623	0.972987284
BatfLibrary	KRAB	Batf	Jdp2-6-27	Jdp2-6	27	chr12	85593015	85593036	+	GATCCTTCAGCATTCTTTAG	gRNA	0.582362046149153	30	0.25395456	12.0	2:0|3:12	653.132074	0.067719608	0.079743741	0.849215344	0.395761477
BatfLibrary	KRAB	Batf	Jdp2-6-31	Jdp2-6	31	chr12	85593464	85593485	+	TACCCTGAATTTGTTATTCT	gRNA	0.534736162744182	28	0.35401674	13.0	2:1|3:12	666.2901415	-0.159425598	0.094414179	-1.688576854	0.091300549
BatfLibrary	KRAB	Batf	Jdp2-6-33	Jdp2-6	33	chr12	85592917	85592938	+	GTGGCATTTGATGGACGAGC	gRNA	0.495713231119929	55	0.59896348	8.0	2:0|3:8	1268.334344	-0.056246757	0.070877297	-0.793579312	0.42744038	0.972987284
BatfLibrary	KRAB	Batf	Jdp2-6-37	Jdp2-6	37	chr12	85593369	85593390	+	CTTAGGGAAGACTGGCTATT	gRNA	0.484750710258586	15	0.29163731	13.0	2:0|3:13	1121.031931	0.147772856	0.069551884	2.124642039	0.033616493	0.668725313
BatfLibrary	KRAB	Batf	Jdp2-8.5-1	Jdp2-8.5	1	chr12	85590218	85590239	-	GAAGTGTTGGAAGGTGCGCA	gRNA	1.70921886724546	62	0.36659343	12.0	2:1|3:11	2023.803748	-0.01071642	0.059933348	-0.178805636	0.85809032	0.998904527
BatfLibrary	KRAB	Batf	Jdp2-8.5-2	Jdp2-8.5	2	chr12	85590244	85590265	-	ACTCATCAGCCCTGGTGTGG	gRNA	1.34657788383354	57	0.28328239	13.0	2:4|3:9	1431.945714	-0.012485125	0.065957109	-0.189291572	0.849864301	0.998904527
BatfLibrary	KRAB	Batf	Jdp2-8.5-4	Jdp2-8.5	4	chr12	85590195	85590216	-	GTAGTGACTGGACTAGTGTG	gRNA	0.97626432111081	60	0.40721545	6.0	2:0|3:6	953.7695931	-0.067862046	0.066570076	-1.019407678	0.308009463	0.926215938
BatfLibrary	KRAB	Batf	Jdp2-8.5-5	Jdp2-8.5	5	chr12	85590280	85590301	+	CCACCTCATGGCAGAAAACC	gRNA	0.526618845398873	38	0.27843149	18.0	2:1|3:17	1108.807568	0.107161403	0.08153246	1.314340354	0.188731693	0.926154317
BatfLibrary	KRAB	Batf	Jdp2-8.5-6	Jdp2-8.5	6	chr12	85590182	85590203	-	TAGTGTGTGGGCTCTGGTGG	gRNA	0.509589322508282	28	0.20561293	23.0	2:1|3:22	1316.011601	-0.046404031	0.078585046	-0.590494421	0.554859225	0.972987284
BatfLibrary	KRAB	Batf	Jdp2-8.5-8	Jdp2-8.5	8	chr12	85590298	85590319	-	GAAGGGAGGAAAGTCCCCCC	gRNA	0.379526656859484	64	0.48890662	10.0	2:0|3:10	1274.357627	0.067991478	0.053124182	1.279859295	0.200594626	0.926154317
BatfLibrary	KRAB	Batf	Jdp2-8.5-9	Jdp2-8.5	9	chr12	85590312	85590333	-	AGTAAATGTTTATGGAAGGG	gRNA	0.374620873444943	53	0.20543447	19.0	2:1|3:18	498.7489316	0.115749862	0.097941072	1.181831681	0.237272494
BatfLibrary	KRAB	Batf	Jdp2-8.5-10	Jdp2-8.5	10	chr12	85590481	85590502	-	AAACCTAGCCCGTGAAAGCG	gRNA	0.370913881973484	59	0.87074094	5.0	2:1|3:4	1388.507663	0.051104846	0.067812502	0.753619824	0.451077537	0.972987284
BatfLibrary	KRAB	Batf	Jdp2-8.5-12	Jdp2-8.5	12	chr12	85590562	85590583	+	ATTGTTAAAAGCCAGAACCC	gRNA	0.298012226946359	67	0.22385494	34.0	2:3|3:31	649.3407096	0.045122271	0.085211052	0.529535424	0.596434078
BatfLibrary	KRAB	Batf	Jdp2-8.5-13	Jdp2-8.5	13	chr12	85590387	85590408	-	TTACAGTGGGACTAGTTCGC	gRNA	0.278100197565791	56	0.8652375	3.0	2:0|3:3	1498.748321	-0.011021295	0.063144183	-0.17454173	0.861439738	0.998904527
BatfLibrary	KRAB	Batf	Jdp2-8.5-15	Jdp2-8.5	15	chr12	85590400	85590421	-	GGCTGAACAAAAGTTACAGT	gRNA	0.262931472465933	57	0.56928427	7.0	2:0|3:7	582.4086185	0.053086823	0.106314231	0.499338825	0.617540708
BatfLibrary	KRAB	Batf	Jdp2-8.5-17	Jdp2-8.5	17	chr12	85590738	85590759	+	GCCCCCCTCACCTCTACATC	gRNA	0.243083029091616	36	0.27932656	17.0	2:2|3:15	1163.734596	0.043080264	0.06096647	0.706622246	0.479801261	0.972987284
BatfLibrary	KRAB	Batf	Jdp2-8.5-18	Jdp2-8.5	18	chr12	85590044	85590065	+	GAGCTGGAGGAGTATTACTC	gRNA	0.230305303907112	55	0.45889505	9.0	2:0|3:9	867.1755885	0.007788302	0.071061328	0.109599731	0.912726824	0.998904527
BatfLibrary	KRAB	Batf	Jdp2-8.5-19	Jdp2-8.5	19	chr12	85590421	85590442	-	CCACACCGATGACACAGATC	gRNA	0.209764449628774	49	0.51143456	7.0	2:0|3:7	971.8801205	-0.070453468	0.080944449	-0.87039283	0.384085764	0.952278753
BatfLibrary	KRAB	Batf	Mlh3+0-1	Mlh3+0	1	chr12	85270371	85270392	+	GAAAGTCGGGCATCCCGTGC	gRNA	1.55479119982618	49	0.90062543	2.0	2:1|3:1	2085.199595	0.083029474	0.062636823	1.325569691	0.184982271	0.926154317
BatfLibrary	KRAB	Batf	Mlh3+0-2	Mlh3+0	2	chr12	85270358	85270379	+	GTTCTAGGGTCTGGAAAGTC	gRNA	1.52656104521417	50	0.22150677	19.0	2:2|3:17	996.6388634	-0.012808728	0.073527576	-0.174203049	0.861705889	0.998904527
BatfLibrary	KRAB	Batf	Mlh3+0-3	Mlh3+0	3	chr12	85270344	85270365	+	ATGTGTAATGAGCAGTTCTA	gRNA	1.40016560611614	56	0.44425208	8.0	2:1|3:7	513.6434585	0.105302097	0.100596386	1.046778127	0.295201921
BatfLibrary	KRAB	Batf	Mlh3+0-4	Mlh3+0	4	chr12	85270575	85270596	-	GAGCGCGCGCTCGGCGTTGG	gRNA	1.20733205660481	42	0.85111663	1.0	2:0|3:1	3123.901306	0.00966664	0.04203257	0.229979759	0.818107498	0.998904527
BatfLibrary	KRAB	Batf	Mlh3+0-5	Mlh3+0	5	chr12	85270598	85270619	-	GTGTCTCGGAAGCGCATGCT	gRNA	1.16935526089509	42	0.71633691	2.0	2:0|3:2	722.6567573	0.110074085	0.082575466	1.333011968	0.182527876	0.926154317
BatfLibrary	KRAB	Batf	Mlh3+0-6	Mlh3+0	6	chr12	85270623	85270644	-	GACGTCGTGCAGACGCCGTC	gRNA	1.15574429699451	45	1.0	0.0	2:0|3:0	1950.191374	-0.04307637	0.053263969	-0.80873377	0.418668299	0.969652246
BatfLibrary	KRAB	Batf	Mlh3+0-7	Mlh3+0	7	chr12	85270635	85270656	+	TGCACGACGTCTCAGTGCGC	gRNA	1.04336772935717	54	1.0	0.0	2:0|3:0	2207.925386	-0.09204993	0.05633827	-1.633879242	0.102284209	0.856218617
BatfLibrary	KRAB	Batf	Mlh3+0-8	Mlh3+0	8	chr12	85270399	85270420	-	GTGGGTGGATTGCGCAGGCG	gRNA	0.961196021750184	56	0.53874053	8.0	2:1|3:7	6255.57496	-0.007852341	0.044420325	-0.176773605	0.859686223	0.998904527
BatfLibrary	KRAB	Batf	Mlh3+0-9	Mlh3+0	9	chr12	85270551	85270572	-	GGTTGGTCGGTGAGAGTTGA	gRNA	0.959306404365667	39	0.51359523	4.0	2:0|3:4	1423.935852	0.032844295	0.068467297	0.479707787	0.63143519	0.985105442
BatfLibrary	KRAB	Batf	Mlh3+0-10	Mlh3+0	10	chr12	85270538	85270559	-	GAGTTGATGGAGGAGATTCG	gRNA	0.937932311371256	55	0.287814	9.0	2:2|3:7	1474.066178	-0.0942831	0.053693223	-1.755959036	0.079095403	0.81840129
BatfLibrary	KRAB	Batf	Mlh3+0-11	Mlh3+0	11	chr12	85270385	85270406	-	CAGGCGCGGCCCGGCCTGCA	gRNA	0.924265781603628	27	0.5517796	6.0	2:0|3:6	2574.513299	-0.002998162	0.064969351	-0.046147333	0.96319282	0.998904527
BatfLibrary	KRAB	Batf	Mlh3+0-12	Mlh3+0	12	chr12	85270431	85270452	-	TGGCGGGGCCCCGGCTCCCC	gRNA	0.916720697510677	33	0.34645731	13.0	2:0|3:13	3170.486702	-0.036440013	0.050602483	-0.720123038	0.471449244	0.972987284
BatfLibrary	KRAB	Batf	Mlh3+0-13	Mlh3+0	13	chr12	85270412	85270433	+	ATCCACCCACCCCGCACCTC	gRNA	0.915166228296799	32	0.43268328	11.0	2:0|3:11	1556.362175	0.050511415	0.064832658	0.779104487	0.435918167	0.972987284
BatfLibrary	KRAB	Batf	Mlh3+0-14	Mlh3+0	14	chr12	85270444	85270465	+	GGCCCCGCCAGACAGGCCCG	gRNA	0.865303803971106	50	0.37337173	10.0	2:0|3:10	2340.89373	0.020579819	0.047077217	0.437150283	0.662002363	0.991763839
BatfLibrary	KRAB	Batf	Mlh3+13-1	Mlh3+13	1	chr12	85257509	85257530	+	ACTTCAGGCTCACTCTACCA	gRNA	0.175684604393005	70	0.32662117	14.0	2:1|3:13	1221.615994	0.007582023	0.067382885	0.112521496	0.910409927	0.998904527
BatfLibrary	KRAB	Batf	Mlh3+13-2	Mlh3+13	2	chr12	85257490	85257511	-	AAGTATGAGCATGTCAAGAA	gRNA	0.12543146602962	52	0.44622718	14.0	2:1|3:13	764.792873	0.086571237	0.083708748	1.034195819	0.301044628	0.926154317
BatfLibrary	KRAB	Batf	Mlh3+13-3	Mlh3+13	3	chr12	85257358	85257379	+	ACACTGTTTCCAGCTAGTGT	gRNA	0.108178436388959	55	0.33126421	11.0	2:2|3:9	1142.26654	0.071707071	0.07125497	1.00634484	0.314249718	0.926545929
BatfLibrary	KRAB	Batf	Mlh3+13-4	Mlh3+13	4	chr12	85257432	85257453	-	AGTAAGGCTGCAGATAAAGC	gRNA	0.103272652974418	49	0.51899833	10.0	2:0|3:10	649.8702558	-0.021471094	0.0856441	-0.250701381	0.802044993
BatfLibrary	KRAB	Batf	Mlh3+13-5	Mlh3+13	5	chr12	85257455	85257476	+	GCCTGCTCCACCTGACAAAC	gRNA	0.0759798216008135	40	0.35958187	8.0	2:1|3:7	1429.833146	-0.014168566	0.058321533	-0.242938841	0.808052776	0.998904527
BatfLibrary	KRAB	Batf	Mlh3+13-6	Mlh3+13	6	chr12	85257810	85257831	-	CGTGTGGTGCATAGATACAT	gRNA	0.0652860341594164	56	0.29602596	11.0	2:2|3:9	585.819314	0.046251899	0.089478862	0.516903079	0.605223818
BatfLibrary	KRAB	Batf	Mlh3+13-7	Mlh3+13	7	chr12	85257540	85257561	-	GAATTTCGATCTTGTCAGAG	gRNA	0.0650194705032514	65	0.35476495	7.0	2:0|3:7	789.9076724	0.08776328	0.091773672	0.956301288	0.338920039	0.932154425
BatfLibrary	KRAB	Batf	Mlh3+13-8	Mlh3+13	8	chr12	85257395	85257416	+	TGAAGCTGACATTTAATATC	gRNA	0.0612018105386485	30	0.49429042	12.0	2:0|3:12	493.6665838	-0.02212738	0.107151764	-0.206505049	0.836396421
BatfLibrary	KRAB	Batf	Mlh3+13-9	Mlh3+13	9	chr12	85257265	85257286	-	GGATTCCACAGAGACAGTTA	gRNA	0.0534251995564298	51	0.24043944	25.0	2:0|3:25	569.8623099	-0.055700374	0.092523378	-0.602014054	0.547164782
BatfLibrary	KRAB	Batf	Mlh3+13-10	Mlh3+13	10	chr12	85257174	85257195	-	TGGACGGACAATCCAGCACT	gRNA	0.0534102286487255	62	0.53689284	5.0	2:0|3:5	1720.441393	-0.058895776	0.066279315	-0.888599645	0.374218282	0.947094294
BatfLibrary	KRAB	Batf	Mlh3+13-11	Mlh3+13	11	chr12	85257286	85257307	-	AGTGAGTTTGTGTGCAGTTC	gRNA	0.0532860782671976	26	0.26058146	24.0	2:0|3:24	777.3370739	0.258962757	0.084425488	3.067352808	0.002159638	0.123407881
BatfLibrary	KRAB	Batf	Mlh3+13-12	Mlh3+13	12	chr12	85257316	85257337	-	GGACTGTTCTAGTTGCAATA	gRNA	0.0481487679633894	33	0.59718223	8.0	2:0|3:8	774.6416776	0.029188536	0.087567091	0.333327693	0.738886938	0.998904527
BatfLibrary	KRAB	Batf	Mlh3+13-13	Mlh3+13	13	chr12	85257194	85257215	-	AACTGAGTGTTCATTGTATG	gRNA	0.0378507895111746	51	0.47461178	12.0	2:1|3:11	516.1705136	-0.003431204	0.095411462	-0.03596218	0.971312515
BatfLibrary	KRAB	Batf	Mlh3+13-14	Mlh3+13	14	chr12	85257655	85257676	+	ATCATTGTACTCCTAGAGCT	gRNA	0.0166158178059961	50	0.22797224	12.0	2:0|3:12	1073.41156	0.052635658	0.074909072	0.702660654	0.482267253	0.972987284
BatfLibrary	KRAB	Batf	Mlh3+14.5-1	Mlh3+14.5	1	chr12	85256207	85256228	-	TGTGTCCCTGCTGTGTATCC	gRNA	0.138492528744076	38	0.22788619	29.0	2:1|3:28	765.2231087	-0.049907492	0.075553726	-0.660556327	0.508896885	0.972987284
BatfLibrary	KRAB	Batf	Mlh3+14.5-2	Mlh3+14.5	2	chr12	85256235	85256256	+	CAGAGGAGTGACCTGCAACT	gRNA	0.12187671093808	51	0.23546426	18.0	2:1|3:17	1882.621043	0.110442197	0.054030462	2.04407276	0.04094636	0.701937595
BatfLibrary	KRAB	Batf	Mlh3+14.5-3	Mlh3+14.5	3	chr12	85256159	85256180	-	GCCCCTGCGTACATCACCAG	gRNA	0.0919182958537581	66	0.89502019	3.0	2:0|3:3	1200.887217	-0.131170628	0.054846293	-2.391604267	0.016774918	0.546098544
BatfLibrary	KRAB	Batf	Mlh3+14.5-4	Mlh3+14.5	4	chr12	85256286	85256307	+	TCATCATACTATTCAGAGGA	gRNA	0.0737162640523916	56	0.26894636	13.0	2:0|3:13	509.0416594	0.112884907	0.091058913	1.239690919	0.215089737
BatfLibrary	KRAB	Batf	Mlh3+14.5-5	Mlh3+14.5	5	chr12	85256143	85256164	+	ACAGTACTGTACAGTTCCCC	gRNA	0.0690971101532093	55	0.48360346	7.0	2:0|3:7	804.559328	-0.097894977	0.087638907	-1.11702645	0.263983016	0.926154317
BatfLibrary	KRAB	Batf	Mlh3+14.5-6	Mlh3+14.5	6	chr12	85256130	85256151	-	ACAGTACTGTCAGGTGTCCC	gRNA	0.064087242216334	56	0.37057541	12.0	2:0|3:12	1175.782264	-0.093984527	0.088068619	-1.067173857	0.285893336	0.926154317
BatfLibrary	KRAB	Batf	Mlh3+14.5-7	Mlh3+14.5	7	chr12	85256528	85256549	-	AGCTGTCTGACGGAAGAGAT	gRNA	0.0596188885286831	48	0.33658205	11.0	2:1|3:10	1612.78871	0.142700552	0.061623756	2.315674353	0.020576056	0.575578117
BatfLibrary	KRAB	Batf	Mlh3+14.5-8	Mlh3+14.5	8	chr12	85256376	85256397	+	TGTGGGTAACTGAAACCGAG	gRNA	0.0488027536718424	76	0.45206769	9.0	2:1|3:8	792.5529747	-0.027121435	0.087614264	-0.309555018	0.756899367	0.998904527
BatfLibrary	KRAB	Batf	Mlh3+14.5-9	Mlh3+14.5	9	chr12	85256540	85256561	+	GTCAGACAGCTCTCAGTCTC	gRNA	0.04339378476038	35	0.28566395	15.0	2:3|3:12	1297.765713	-0.048368639	0.069580291	-0.695148567	0.486962201	0.972987284
BatfLibrary	KRAB	Batf	Mlh3+14.5-10	Mlh3+14.5	10	chr12	85256395	85256416	+	GGGGAGCAAGACCACAGAAC	gRNA	0.042999778737282	44	0.41443812	17.0	2:0|3:17	1072.441102	-0.050673061	0.080217262	-0.631697712	0.527584423	0.972987284
BatfLibrary	KRAB	Batf	Mlh3+14.5-11	Mlh3+14.5	11	chr12	85256429	85256450	+	AATTGTACTCAGAATTCTCA	gRNA	0.0378540814965796	50	0.21199264	27.0	2:0|3:27	494.6954322	-0.1475973	0.095516508	-1.545254352	0.122284752
BatfLibrary	KRAB	Batf	Mlh3+14.5-12	Mlh3+14.5	12	chr12	85256263	85256284	-	AATGTCCTGTCATCTCACTG	gRNA	0.0360013038450442	77	0.24395533	19.0	2:1|3:18	884.4870542	-0.008997643	0.088515344	-0.101650659	0.919033967	0.998904527
BatfLibrary	KRAB	Batf	Mlh3+14.5-13	Mlh3+14.5	13	chr12	85256113	85256134	+	TCATTACAATAACGCTTCCG	gRNA	0.0323143782327792	65	0.7730602	3.0	2:0|3:3	729.9176804	0.122197961	0.091204723	1.339820532	0.180303699	0.926154317
BatfLibrary	KRAB	Batf	Mlh3+14.5-14	Mlh3+14.5	14	chr12	85256358	85256379	+	ATTCTGACCTTGGTTGACTG	gRNA	0.0321869358658463	57	0.26184386	16.0	2:1|3:15	1678.153542	0.047623098	0.068760707	0.692591743	0.488565794	0.972987284
BatfLibrary	KRAB	Batf	Nek9+0-1	Nek9+0	1	chr12	85339337	85339358	-	AGCCACCATGGAAGCTCCCT	gRNA	2.89359941418741	49	0.20808952	25.0	2:2|3:23	1928.693419	0.160823099	0.062758935	2.562553042	0.010390571	0.429954682
BatfLibrary	KRAB	Batf	Nek9+0-2	Nek9+0	2	chr12	85339321	85339342	+	TTAGGTGGCCCCGCGGCCCA	gRNA	2.66550076223654	50	0.54853488	3.0	2:0|3:3	2451.229079	0.091398033	0.041773765	2.187929029	0.028674772	0.658150494
BatfLibrary	KRAB	Batf	Nek9+0-3	Nek9+0	3	chr12	85339309	85339330	-	GGGCCACCTAAGCCGCTGCC	gRNA	2.06163245257225	40	0.41702234	5.0	2:0|3:5	2408.284427	-0.01517582	0.057662056	-0.263185554	0.792407565	0.998904527
BatfLibrary	KRAB	Batf	Nek9+0-4	Nek9+0	4	chr12	85339618	85339639	-	GCTAACACAGTCACAGCTCC	gRNA	1.95152119259848	44	0.24005761	16.0	2:1|3:15	898.5765294	0.101891339	0.075194292	1.355040875	0.175404534	0.926154317
BatfLibrary	KRAB	Batf	Nek9+0-5	Nek9+0	5	chr12	85339442	85339463	+	CAGATGCGTCCCGCACACCT	gRNA	1.94594067687184	46	1.0	0.0	2:0|3:0	2340.710392	0.051273846	0.041773668	1.227420263	0.219664674	0.926154317
BatfLibrary	KRAB	Batf	Nek9+0-6	Nek9+0	6	chr12	85339354	85339375	+	GTGGCTCCTGCCCCCTGACC	gRNA	1.9021060739559	47	0.22619627	19.0	2:0|3:19	1868.031871	0.044278516	0.047094453	0.94020661	0.347111592	0.932154425
BatfLibrary	KRAB	Batf	Nek9+0-7	Nek9+0	7	chr12	85339420	85339441	-	GCAACAAGTGGGCACGCGAA	gRNA	1.67555133451823	54	0.88392857	8.0	2:0|3:8	1626.601858	-0.006192803	0.06197809	-0.099919232	0.920408448	0.998904527
BatfLibrary	KRAB	Batf	Nek9+0-8	Nek9+0	8	chr12	85339636	85339657	+	TTAGCTGTCACTTGGCTTGT	gRNA	1.54507054957781	37	0.23730526	17.0	2:0|3:17	1462.366046	-0.018827205	0.064874331	-0.290210396	0.771655284	0.998904527
BatfLibrary	KRAB	Batf	Nek9+0-9	Nek9+0	9	chr12	85339600	85339621	+	CCTGGCGACACGTTTGTCCC	gRNA	1.40121247562606	55	0.57788617	3.0	2:0|3:3	1706.750009	-0.074263246	0.072096375	-1.030055204	0.302984092	0.926154317
BatfLibrary	KRAB	Batf	Nek9+0-10	Nek9+0	10	chr12	85339459	85339480	-	GTGAAGGCCAGCGACGCCCA	gRNA	1.27469873652192	59	0.73491746	6.0	2:1|3:5	2449.001943	0.026904111	0.049382807	0.544807255	0.585886088	0.972987284
BatfLibrary	KRAB	Batf	Nek9+0-11	Nek9+0	11	chr12	85339130	85339151	-	GGTGGCGGGGACTCGGGCCC	gRNA	1.165910104926	26	0.34772027	14.0	2:0|3:14	2414.480254	-0.052841214	0.047969329	-1.101562499	0.270651919	0.926154317
BatfLibrary	KRAB	Batf	Nek9+0-12	Nek9+0	12	chr12	85339366	85339387	-	TAAGAACCGCTTCCGGGTCA	gRNA	1.1578957498814	48	0.77007573	3.0	2:0|3:3	1622.197185	-0.02958377	0.065073793	-0.454618808	0.649383502	0.99037079
BatfLibrary	KRAB	Batf	Nek9+0-13	Nek9+0	13	chr12	85339112	85339133	-	CCGGGCCCCAGCGCTGTCCC	gRNA	1.10432596728655	37	0.38550452	17.0	2:1|3:16	2440.264726	0.055103877	0.045910718	1.200239933	0.230046171	0.926154317
BatfLibrary	KRAB	Batf	Nek9+0-14	Nek9+0	14	chr12	85339403	85339424	-	GAAAGGCGGAGGGAAAACCT	gRNA	1.08291503455916	66	0.2822472	13.0	2:0|3:13	1377.572489	0.075521335	0.05873655	1.285763898	0.198525473	0.926154317
BatfLibrary	KRAB	Batf	Nek9+12-1	Nek9+12	1	chr12	85327466	85327487	+	CCTGCACGATCTTCACACAT	gRNA	0.221883094153335	56	0.64426587	3.0	2:0|3:3	948.4620276	0.05717801	0.090861095	0.629290353	0.529158986	0.972987284
BatfLibrary	KRAB	Batf	Nek9+12-2	Nek9+12	2	chr12	85327498	85327519	+	TTCTAGAAGAAAAGGATGAC	gRNA	0.135865273785662	50	0.21428238	28.0	2:6|3:22	519.732513	-0.018900916	0.104584757	-0.180723426	0.85658467
BatfLibrary	KRAB	Batf	Nek9+12-3	Nek9+12	3	chr12	85327540	85327561	+	AGATAGCATTATTGGGCTTG	gRNA	0.123853638971144	52	0.58642849	4.0	2:0|3:4	733.0890764	0.293315011	0.099221015	2.956178287	0.00311477	0.169896538
BatfLibrary	KRAB	Batf	Nek9+12-4	Nek9+12	4	chr12	85327527	85327548	-	AATGCTATCTTTGTATAACC	gRNA	0.108282520911293	61	0.24666121	18.0	2:1|3:17	389.0187136	-0.13195977	0.101794739	-1.296331935	0.194861151
BatfLibrary	KRAB	Batf	Nek9-12.5-1	Nek9-12.5	1	chr12	85351774	85351795	-	CTAATAACATCAAGAAAGCC	gRNA	0.51700038026349	57	0.3283538	11.0	2:1|3:10	496.045014	-0.006752574	0.092769197	-0.072788968	0.94197405
BatfLibrary	KRAB	Batf	Nek9-12.5-2	Nek9-12.5	2	chr12	85351797	85351818	-	GAGTACAGTCACACTTTCTT	gRNA	0.511603090274327	28	0.28722113	15.0	2:1|3:14	926.2700125	-0.048656042	0.071262169	-0.682775197	0.494748905	0.972987284
BatfLibrary	KRAB	Batf	Nek9-12.5-3	Nek9-12.5	3	chr12	85351755	85351776	+	ATCTAGTGCTGTTTAAGCAC	gRNA	0.499826641132178	47	0.35746493	10.0	2:0|3:10	639.3189227	-0.180837687	0.0851502	-2.123749419	0.033691103
BatfLibrary	KRAB	Batf	Nek9-12.5-4	Nek9-12.5	4	chr12	85351893	85351914	+	AACTGCACCAGTGAGACCAC	gRNA	0.49377170665146	62	0.43001776	14.0	2:0|3:14	883.3865579	-0.006130219	0.070543589	-0.086899733	0.930751211	0.998904527
BatfLibrary	KRAB	Batf	Nek9-12.5-5	Nek9-12.5	5	chr12	85351727	85351748	-	TAAGACTACTAATTTCATGC	gRNA	0.272923122341292	57	0.32248508	6.0	2:0|3:6	310.5688876	0.058713686	0.12727272	0.461321841	0.644567717
BatfLibrary	KRAB	Batf	Nek9-12.5-6	Nek9-12.5	6	chr12	85351909	85351930	-	GAAGGCAGACATTATACCTG	gRNA	0.263967785275185	63	0.34111626	13.0	2:0|3:13	869.677244	-0.009201868	0.100584511	-0.09148395	0.927108059	0.998904527
BatfLibrary	KRAB	Batf	Nek9-12.5-7	Nek9-12.5	7	chr12	85352090	85352111	-	TACTCTCTGACTCCCACACG	gRNA	0.15885403357153	64	0.26337277	14.0	2:2|3:12	910.9407403	0.070601756	0.089130386	0.792117701	0.42829205	0.972987284
BatfLibrary	KRAB	Batf	Nek9-12.5-8	Nek9-12.5	8	chr12	85352077	85352098	+	GACTATGTGTATGCCACGTG	gRNA	0.15753109124692	53	0.34772385	11.0	2:0|3:11	954.6691388	0.004306513	0.068067661	0.063268118	0.949553003	0.998904527
BatfLibrary	KRAB	Batf	Nek9-12.5-9	Nek9-12.5	9	chr12	85351219	85351240	+	CACGCACATCTACATGGAGT	gRNA	0.137459874717926	63	0.43665676	6.0	2:0|3:6	686.2037253	0.1082456	0.084309613	1.283905795	0.199174919	0.926154317
BatfLibrary	KRAB	Batf	Nek9-12.5-10	Nek9-12.5	10	chr12	85351280	85351301	-	TAAGAGACCAGGACTACCTC	gRNA	0.136403496049481	56	0.510423	9.0	2:0|3:9	1000.72399	-0.121188776	0.073184345	-1.655938528	0.097734268	0.853306487
BatfLibrary	KRAB	Batf	Nek9-12.5-11	Nek9-12.5	11	chr12	85351264	85351285	+	CAATGCTCTACCAGATCCTG	gRNA	0.120708227608103	67	0.42220579	7.0	2:0|3:7	866.438949	0.010651169	0.075955413	0.140229224	0.888478883	0.998904527
BatfLibrary	KRAB	Batf	Nek9-12.5-12	Nek9-12.5	12	chr12	85351626	85351647	-	CTTAGAGTCTTAATTCTGAT	gRNA	0.112403584265043	35	0.38977359	7.0	2:1|3:6	386.6478666	-0.074211665	0.097006048	-0.765021011	0.444259034
BatfLibrary	KRAB	Batf	Nek9-12.5-13	Nek9-12.5	13	chr12	85350757	85350778	-	GAGGGAGGAACGCTCGGGGC	gRNA	0.0914118183714315	36	0.36812973	16.0	2:1|3:15	1983.672829	0.060412596	0.047001183	1.285342034	0.198672787	0.926154317
BatfLibrary	KRAB	Batf	Nek9-12.5-14	Nek9-12.5	14	chr12	85350999	85351020	-	GACTTTGCTGCTGCAGAATG	gRNA	0.087704826899973	41	0.36526703	15.0	2:0|3:15	1149.811579	-0.008077328	0.080091452	-0.100851309	0.919668496	0.998904527
BatfLibrary	KRAB	Batf	Nek9-15-1	Nek9-15	1	chr12	85354596	85354617	-	CACAGACGTTTCTAGGGTGG	gRNA	0.773270845065804	54	0.2655331	7.0	2:0|3:7	1352.032187	0.039696709	0.070209179	0.565406256	0.57179747	0.972987284
BatfLibrary	KRAB	Batf	Nek9-15-4	Nek9-15	4	chr12	85354499	85354520	-	GGGTGATAATGTATCCATGT	gRNA	0.634905758688661	60	0.42502505	12.0	2:0|3:12	613.3286207	-0.112541075	0.100079131	-1.124520901	0.260792109
BatfLibrary	KRAB	Batf	Nek9-15-6	Nek9-15	6	chr12	85354519	85354540	-	TCTATCATCGCATGTGCTAT	gRNA	0.634402573191739	51	0.40488749	6.0	2:0|3:6	891.2360818	-0.006726896	0.082858355	-0.081185489	0.935294439	0.998904527
BatfLibrary	KRAB	Batf	Nek9-15-8	Nek9-15	8	chr12	85354582	85354603	-	GGGTGGTGGAACCTCTTGTC	gRNA	0.5907068212106	46	0.61173171	7.0	2:0|3:7	1525.726825	0.105840124	0.067319907	1.572196527	0.115904981	0.890017799
BatfLibrary	KRAB	Batf	Nek9-15-10	Nek9-15	10	chr12	85354754	85354775	+	GGAGGGGAGGCTTAACCCAA	gRNA	0.588749592239033	56	0.46041978	5.0	2:1|3:4	1409.122642	-0.038619965	0.071620231	-0.539232624	0.589726352	0.972987284
BatfLibrary	KRAB	Batf	Nek9-15-11	Nek9-15	11	chr12	85354769	85354790	-	AGTAGTCACAATGTCCCCTT	gRNA	0.587039594659832	55	0.45288131	8.0	2:0|3:8	742.4365349	-0.034973397	0.08243681	-0.424244911	0.67138721	0.995015203
BatfLibrary	KRAB	Batf	Nek9-15-13	Nek9-15	13	chr12	85354731	85354752	-	AGCTCTCAGCTACCTGCTAC	gRNA	0.533614028305705	50	0.31544659	33.0	2:2|3:31	1228.748801	-0.126233167	0.065293382	-1.933322544	0.053196476	0.751009078
BatfLibrary	KRAB	Batf	Nek9-15-15	Nek9-15	15	chr12	85354485	85354506	+	CTGTAGATGATGAACCTACA	gRNA	0.416313414360712	56	0.747695	5.0	2:0|3:5	518.2952536	0.056992309	0.102763182	0.554598525	0.579169298
BatfLibrary	KRAB	Batf	Nek9-15-17	Nek9-15	17	chr12	85354719	85354740	+	AACCAAGTGCCTCCTGTAGC	gRNA	0.401821299218512	47	0.25921248	10.0	2:0|3:10	1373.438571	0.101135964	0.079173445	1.277397527	0.201461937	0.926154317
BatfLibrary	KRAB	Batf	Nek9-15-19	Nek9-15	19	chr12	85354642	85354663	-	CATCTGAGAAAGATTGTGTG	gRNA	0.32452219407619	65	0.21960078	17.0	2:2|3:15	700.5364764	0.061191204	0.09086216	0.673450907	0.500660471	0.972987284
BatfLibrary	KRAB	Batf	Nek9-15-21	Nek9-15	21	chr12	85354704	85354725	-	ACTTGGTTCCTAGTTTCATT	gRNA	0.273858275815918	37	0.25050252	18.0	2:0|3:18	726.1001069	-0.003739634	0.078865522	-0.047417852	0.962180201	0.998904527
BatfLibrary	KRAB	Batf	Nek9-15-22	Nek9-15	22	chr12	85354462	85354483	-	ACCATTTGCATGGCAGACCC	gRNA	0.192583759728955	60	0.50961259	7.0	2:0|3:7	888.0369394	-0.124296849	0.081265163	-1.529521928	0.126135107	0.890017799
BatfLibrary	KRAB	Batf	Nek9-15-23	Nek9-15	23	chr12	85355286	85355307	-	TGGAGCAGTTAACAGTTTGG	gRNA	0.141297600541723	53	0.27318478	17.0	2:1|3:16	1090.40096	-0.056001767	0.05919985	-0.945978186	0.344159713	0.932154425
BatfLibrary	KRAB	Batf	Nek9-15-24	Nek9-15	24	chr12	85354890	85354911	-	CTTTAGATCACAGATTCTGC	gRNA	0.137037415898741	48	0.22225466	16.0	2:2|3:14	928.6371041	-0.089933811	0.076762561	-1.171584292	0.241363998	0.926154317
BatfLibrary	KRAB	Batf	Nek9-2-1	Nek9-2	1	chr12	85341366	85341387	+	TGCCATGCAAGAGGAATTTA	gRNA	0.737978359200873	21	0.22703148	18.0	2:3|3:15	636.0102169	0.048739905	0.084584724	0.57622585	0.564462535
BatfLibrary	KRAB	Batf	Nek9-2-2	Nek9-2	2	chr12	85341280	85341301	-	TAGAATACAAGTCCTCACCA	gRNA	0.63036293908872	72	0.56397407	8.0	2:0|3:8	688.8939282	0.046899691	0.106177438	0.44171052	0.658698696	0.99037079
BatfLibrary	KRAB	Batf	Nek9-7.5-1	Nek9-7.5	1	chr12	85346553	85346574	+	GTGAAACAAATATTCCACTA	gRNA	0.671684465028293	52	0.25045298	22.0	2:1|3:21	388.7379301	0.022144515	0.095241856	0.23250823	0.816143296
BatfLibrary	KRAB	Batf	Nek9-7.5-2	Nek9-7.5	2	chr12	85346587	85346608	-	ATGGCTATACACAATATATC	gRNA	0.592022445969007	40	0.36164065	14.0	2:0|3:14	320.2965823	-0.004774654	0.116335101	-0.041042246	0.967262217
BatfLibrary	KRAB	Batf	Nek9-7.5-3	Nek9-7.5	3	chr12	85346774	85346795	+	AGGCACCTAGTATGCAGCAC	gRNA	0.412196712363058	54	0.52001741	8.0	2:0|3:8	1046.071065	0.050097351	0.061243743	0.817999504	0.413357471	0.963163038
BatfLibrary	KRAB	Batf	Nek9-7.5-4	Nek9-7.5	4	chr12	85346567	85346588	-	AGGAGAACGGCACCCCCTAG	gRNA	0.35089920423897	61	0.52093506	3.0	2:1|3:2	1711.938834	0.101879126	0.06402367	1.591272826	0.11154819	0.885585058
BatfLibrary	KRAB	Batf	Nek9-7.5-5	Nek9-7.5	5	chr12	85346754	85346775	+	GGGCTCTGGAATCTCTAGCC	gRNA	0.331733566166889	55	0.49988162	8.0	2:0|3:8	916.0677499	0.025769543	0.075881724	0.339601441	0.734156693	0.998904527
BatfLibrary	KRAB	Batf	Nek9-7.5-6	Nek9-7.5	6	chr12	85347047	85347068	-	TACTCTCTGGATTTAAGCTG	gRNA	0.193898315116671	53	0.31834934	10.0	2:1|3:9	911.3883605	-0.084204703	0.080021585	-1.052274869	0.292673458	0.926154317
BatfLibrary	KRAB	Batf	Nek9-7.5-7	Nek9-7.5	7	chr12	85347071	85347092	-	CAGTACCTCTCAGATGAGTC	gRNA	0.192578664777466	38	0.44973547	10.0	2:0|3:10	864.2081779	0.069037787	0.08163048	0.845735407	0.397700366	0.957129875
BatfLibrary	KRAB	Batf	Nek9-7.5-8	Nek9-7.5	8	chr12	85346974	85346995	-	TGCTCTGAAGGTACATAGAC	gRNA	0.18770935429821	44	0.39982868	8.0	2:0|3:8	570.7346739	-0.01870725	0.093025999	-0.201097008	0.840622722
BatfLibrary	KRAB	Batf	Nek9-7.5-9	Nek9-7.5	9	chr12	85347032	85347053	-	AGCTGTGGCATCAGAGTGGC	gRNA	0.171077129416122	48	0.22608345	17.0	2:2|3:15	1330.655557	-0.119636193	0.060679672	-1.971602509	0.048655001	0.712532404
BatfLibrary	KRAB	Batf	Nek9-7.5-10	Nek9-7.5	10	chr12	85347344	85347365	-	CCCTCTGAACTGCTGTGAAC	gRNA	0.163572177041558	36	0.32741283	19.0	2:1|3:18	1332.390033	0.009449578	0.063599367	0.148579752	0.881885251	0.998904527
BatfLibrary	KRAB	Batf	Nek9-7.5-11	Nek9-7.5	11	chr12	85346738	85346759	-	AGAGCCCATCTTAGTCTAAT	gRNA	0.13439153124952	35	0.44361834	7.0	2:0|3:7	701.0285145	-0.011760824	0.093903142	-0.125244203	0.900330224	0.998904527
BatfLibrary	KRAB	Batf	Nek9-7.5-12	Nek9-7.5	12	chr12	85346651	85346672	+	ATGGGTCCATCACTTTACAG	gRNA	0.125972980278844	65	0.51481681	4.0	2:0|3:4	767.839882	0.182798686	0.090037188	2.030257606	0.042330361	0.712532404
BatfLibrary	KRAB	Batf	Nek9-7.5-13	Nek9-7.5	13	chr12	85346832	85346853	-	GATCACAAAGCACTTGCTTA	gRNA	0.121498042620383	42	0.32984118	9.0	2:0|3:9	877.0752975	-0.102197333	0.065847515	-1.552030213	0.120654995	0.890017799
BatfLibrary	KRAB	Batf	Nek9-7.5-14	Nek9-7.5	14	chr12	85346473	85346494	-	TCTTCATGAAACATACAAGC	gRNA	0.120163421373474	60	0.20403708	16.0	2:4|3:12	518.151924	0.013481778	0.108289058	0.124498068	0.90092093
BatfLibrary	KRAB	Batf	Pgf+0.5-1	Pgf+0.5	1	chr12	85177380	85177401	-	AGCGCTCCCGGGCTGCTCCT	gRNA	2.17035240321044	28	0.25405352	8.0	2:0|3:8	3359.16871	-0.064194588	0.042409146	-1.51369678	0.130102762	0.890017799
BatfLibrary	KRAB	Batf	Pgf+0.5-2	Pgf+0.5	2	chr12	85177361	85177382	-	TGGGGCCTCGAGATAGAAGT	gRNA	2.12433975042854	60	0.53259491	7.0	2:0|3:7	801.3336238	0.026726822	0.070169827	0.380887664	0.703286607	0.996846764
BatfLibrary	KRAB	Batf	Pgf+0.5-3	Pgf+0.5	3	chr12	85177330	85177351	-	CTGCAGCCCCGCCCCATACA	gRNA	1.79013955262005	50	0.47328819	6.0	2:1|3:5	1518.90804	-0.027863841	0.063270242	-0.440394101	0.659651696	0.99037079
BatfLibrary	KRAB	Batf	Pgf+0.5-4	Pgf+0.5	4	chr12	85177393	85177414	+	CGGGAGCGCTGAGAGCCGGT	gRNA	1.73183851146448	56	0.52916416	4.0	2:0|3:4	2477.363575	0.024751758	0.049522994	0.499803342	0.617213557	0.976949887
BatfLibrary	KRAB	Batf	Pgf+0.5-5	Pgf+0.5	5	chr12	85177314	85177335	-	TACACGGTCTTGAAAACCAG	gRNA	1.64067313803909	68	0.53357869	5.0	2:0|3:5	644.8599703	-0.083206308	0.104717029	-0.794582395	0.426856463
BatfLibrary	KRAB	Batf	Pgf+0.5-6	Pgf+0.5	6	chr12	85177298	85177319	+	AACTGAAGCTAGTCGGCCGC	gRNA	1.30167638914082	52	0.65664928	2.0	2:0|3:2	1979.146859	0.088912171	0.050869036	1.747864293	0.080487529	0.818517245
BatfLibrary	KRAB	Batf	Pgf+0.5-7	Pgf+0.5	7	chr12	85177408	85177429	-	ACTCAGGTCTCACCGCCAAC	gRNA	1.15088050111537	52	0.6501703	4.0	2:0|3:4	1766.196014	-0.02826598	0.052076074	-0.542782474	0.587279581	0.972987284
BatfLibrary	KRAB	Batf	Pgf+0.5-8	Pgf+0.5	8	chr12	85177081	85177102	-	AGACTGCAGAGACCTAGCCT	gRNA	1.08506829041213	66	0.20172552	20.0	2:0|3:20	2446.356699	-0.126804413	0.073804556	-1.718110917	0.085776386	0.831046746
BatfLibrary	KRAB	Batf	Pgf+0.5-9	Pgf+0.5	9	chr12	85177069	85177090	-	CCTAGCCTAGGACAGCAGTG	gRNA	0.914266111589071	60	0.23194699	18.0	2:2|3:16	1222.615846	-0.033018775	0.061027996	-0.541043077	0.588477891	0.972987284
BatfLibrary	KRAB	Batf	Pgf+0.5-10	Pgf+0.5	10	chr12	85177105	85177126	-	CCGGCTTTCTGTGGATGCTC	gRNA	0.860693403806515	41	0.22387248	21.0	2:1|3:20	1563.521309	-0.005207242	0.057738527	-0.090186605	0.928138929	0.998904527
BatfLibrary	KRAB	Batf	Pgf+0.5-11	Pgf+0.5	11	chr12	85177425	85177446	+	CTGAGTGCGCGTGACCCCGC	gRNA	0.836175335617451	49	0.64118641	2.0	2:0|3:2	2746.710354	0.020485995	0.067532507	0.303350141	0.761623038	0.998904527
BatfLibrary	KRAB	Batf	Pgf+0.5-12	Pgf+0.5	12	chr12	85177129	85177150	+	GAAGTCCGGAGCTCACAGGT	gRNA	0.648985207094558	55	0.29996964	11.0	2:0|3:11	2346.954034	0.040264438	0.055156619	0.730001927	0.465389007	0.972987284
BatfLibrary	KRAB	Batf	Pgf+0.5-13	Pgf+0.5	13	chr12	85177437	85177458	+	GACCCCGCAGGGCGCTGAAG	gRNA	0.644643226403149	46	0.8652299	3.0	2:0|3:3	2214.401239	-0.026417769	0.065548345	-0.40302725	0.686928178	0.996846764
BatfLibrary	KRAB	Batf	Pgf+0.5-14	Pgf+0.5	14	chr12	85177164	85177185	+	GAAACTGGTGAGGAGTGTTC	gRNA	0.617172578190313	47	0.38466198	10.0	2:0|3:10	996.5596395	-0.060490974	0.065691333	-0.920836448	0.357135822	0.938492481
BatfLibrary	KRAB	Batf	Pgf+8-1	Pgf+8	1	chr12	85169603	85169624	-	CACCAGGACCTAGGGACTGT	gRNA	3.44644818117157	57	0.21390994	12.0	2:3|3:9	807.6751421	-0.025349681	0.078573787	-0.32262262	0.746981061	0.998904527
BatfLibrary	KRAB	Batf	Pgf+8-2	Pgf+8	2	chr12	85169619	85169640	-	GCTGGAGCAACCGCCTCACC	gRNA	2.53206991207003	51	0.59428007	5.0	2:0|3:5	2274.003032	0.052804302	0.046272531	1.141158732	0.253803874	0.926154317
BatfLibrary	KRAB	Batf	Pgf+8-3	Pgf+8	3	chr12	85169693	85169714	-	GGCTGGGAGCGCAAGCACTG	gRNA	1.66592591861434	60	0.29834467	14.0	2:0|3:14	1680.690625	0.012451418	0.066432525	0.187429551	0.851323855	0.998904527
BatfLibrary	KRAB	Batf	Pgf+8-4	Pgf+8	4	chr12	85169631	85169652	+	GTTGCTCCAGCGCCGCTAGG	gRNA	1.59287495239501	56	1.0	0.0	2:0|3:0	1642.657057	0.002518589	0.066866576	0.037665884	0.969954077	0.998904527
BatfLibrary	KRAB	Batf	Pgf+8-5	Pgf+8	5	chr12	85169668	85169689	+	TGAAGAAGCTGTGGCGGGGT	gRNA	1.24368611253294	36	0.20381632	29.0	2:1|3:28	3853.479954	-0.055275572	0.046830127	-1.180342135	0.237864166	0.926154317
BatfLibrary	KRAB	Batf	Pgf+8-6	Pgf+8	6	chr12	85169709	85169730	+	CCCAGCCCTACCCTAGGTCC	gRNA	1.21537523124319	50	0.21854168	21.0	2:0|3:21	1990.072685	-0.011918648	0.058916084	-0.202298715	0.839683204	0.998904527
BatfLibrary	KRAB	Batf	Pgf+8-7	Pgf+8	7	chr12	85169721	85169742	+	CTAGGTCCTGGCAATCCCCA	gRNA	0.726653891044688	63	0.28906294	10.0	2:0|3:10	1355.488137	0.016930683	0.061460004	0.275474804	0.782951481	0.998904527
BatfLibrary	KRAB	Batf	Pgf+8-8	Pgf+8	8	chr12	85169557	85169578	+	ATGCAGGGGAGACGAGTAAA	gRNA	0.704659412940335	35	0.32304744	13.0	2:0|3:13	857.2691723	0.260287901	0.081986052	3.174782701	0.001499487	0.099965831
BatfLibrary	KRAB	Batf	Pgf+8-9	Pgf+8	9	chr12	85170005	85170026	+	GAGCTTGCTTCGCAGTCTCC	gRNA	0.487945007074604	46	0.35194052	11.0	2:0|3:11	1447.645167	-0.071051283	0.054087938	-1.313625285	0.188972335	0.926154317
BatfLibrary	KRAB	Batf	Pgf+8-10	Pgf+8	10	chr12	85169541	85169562	+	CTAGGGAAACGGAAAGATGC	gRNA	0.430807721095227	43	0.24499528	13.0	2:1|3:12	863.5274088	0.010596371	0.081862617	0.129440898	0.897008788	0.998904527
BatfLibrary	KRAB	Batf	Pgf+8-11	Pgf+8	11	chr12	85169368	85169389	-	GAGTAGAAACTCACAGACTG	gRNA	0.394006359483991	62	0.29321782	21.0	2:0|3:21	1100.007619	-0.098186767	0.072061886	-1.362533965	0.173029433	0.926154317
BatfLibrary	KRAB	Batf	Pgf+8-12	Pgf+8	12	chr12	85170043	85170064	+	CCTTCTGGGGCCATGGCTCT	gRNA	0.359591269634317	27	0.22027166	25.0	2:2|3:23	1658.323187	-0.081706469	0.065440655	-1.248558226	0.2118267	0.926154317
BatfLibrary	KRAB	Batf	Pgf+8-13	Pgf+8	13	chr12	85169245	85169266	+	CACGCCTTAGACCTTAAAAG	gRNA	0.346659085455181	51	0.66413566	4.0	2:0|3:4	675.6376709	0.072366097	0.079057458	0.915360788	0.360002257	0.940692438
BatfLibrary	KRAB	Batf	Pgf+8-14	Pgf+8	14	chr12	85169402	85169423	-	ATTGCAGGAGGAAAACCAAG	gRNA	0.335683763449914	74	0.20774133	22.0	2:3|3:19	733.6065556	0.082493659	0.081013924	1.018265194	0.308551944	0.926215938
BatfLibrary	KRAB	Batf	Pgf-15-1	Pgf-15	1	chr12	85192828	85192849	+	TCACCCACTAGCCACAGTTA	gRNA	1.93946392072406	47	0.2484833	14.0	2:0|3:14	807.1203764	0.047612302	0.093152757	0.51112069	0.609266549	0.974826478
BatfLibrary	KRAB	Batf	Pgf-15-2	Pgf-15	2	chr12	85192887	85192908	+	CTCAGCCCTCTAACTGCACG	gRNA	1.76490757149938	61	0.60827365	8.0	2:0|3:8	1248.195265	0.033073026	0.073492774	0.450017388	0.652697903	0.99037079
BatfLibrary	KRAB	Batf	Pgf-15-3	Pgf-15	3	chr12	85192811	85192832	-	GGGTGATTCACAAAGCTTCT	gRNA	1.75951403673658	36	0.31099889	11.0	2:1|3:10	1386.106433	0.006574135	0.049879194	0.131801144	0.895141581	0.998904527
BatfLibrary	KRAB	Batf	Pgf-15-4	Pgf-15	4	chr12	85192757	85192778	+	GCAGGCAGCCAGGACAATTC	gRNA	0.996400926612139	28	0.24819243	32.0	2:0|3:32	1880.447334	0.013191692	0.060034919	0.219733648	0.826078598	0.998904527
BatfLibrary	KRAB	Batf	Pgf-15-5	Pgf-15	5	chr12	85192594	85192615	+	CTGAGCCTCGTGCAGAGTCC	gRNA	0.745648663046043	44	0.21857708	19.0	2:0|3:19	1400.605316	-0.091613745	0.067032501	-1.366706353	0.171717366	0.926154317
BatfLibrary	KRAB	Batf	Pgf-15-6	Pgf-15	6	chr12	85192582	85192603	-	ACGAGGCTCAGTCTGCGTTT	gRNA	0.700293287958001	36	0.78081591	3.0	2:0|3:3	1988.049614	-0.05327018	0.058434244	-0.911626072	0.361965593	0.940692438
BatfLibrary	KRAB	Batf	Pgf-15-7	Pgf-15	7	chr12	85192619	85192640	-	CCTTGGCTGGGTACTGGTGT	gRNA	0.637590718255511	38	0.26338215	13.0	2:1|3:12	1711.068788	0.030620713	0.066834784	0.458155339	0.646840844	0.99037079
BatfLibrary	KRAB	Batf	Pgf-15-8	Pgf-15	8	chr12	85192380	85192401	+	GTGCTGGGTCTTGACTCATC	gRNA	0.573971581176868	50	0.57901449	10.0	2:0|3:10	1455.788557	0.017408269	0.058184547	0.299190583	0.764794634	0.998904527
BatfLibrary	KRAB	Batf	Pgf-15-9	Pgf-15	9	chr12	85192364	85192385	+	GCCCACCAACTCTCTAGTGC	gRNA	0.49692370198531	34	0.41742508	11.0	2:2|3:9	1271.961225	0.066063669	0.055099673	1.198984781	0.230533864	0.926154317
BatfLibrary	KRAB	Batf	Pgf-15-10	Pgf-15	10	chr12	85192632	85192653	+	CCAGCCAAGGCCACACCTCC	gRNA	0.492641228868421	47	0.24826056	19.0	2:2|3:17	1890.354277	0.042893942	0.064734508	0.662613233	0.507578293	0.972987284
BatfLibrary	KRAB	Batf	Pgf-15-11	Pgf-15	11	chr12	85192553	85192574	-	CTCACTGTGCTTCAGCCAGA	gRNA	0.407736745612301	61	0.22883308	22.0	2:2|3:20	1020.594904	-0.005850235	0.073436678	-0.079663664	0.93650476	0.998904527
BatfLibrary	KRAB	Batf	Pgf-15-12	Pgf-15	12	chr12	85192729	85192750	-	CCGCCCCCTCCCGGCACACC	gRNA	0.353700984051211	38	0.29791642	23.0	2:1|3:22	3005.157184	-0.001667174	0.039494032	-0.042213305	0.966328657	0.998904527
BatfLibrary	KRAB	Batf	Pgf-15-13	Pgf-15	13	chr12	85193052	85193073	-	TGCTCACTCAGCTGAGCAAC	gRNA	0.346813544449814	38	0.48548018	11.0	2:0|3:11	980.7587856	0.084366797	0.072215013	1.168272262	0.24269696	0.926154317
BatfLibrary	KRAB	Batf	Pgf-15-14	Pgf-15	14	chr12	85193091	85193112	+	CAGTTCCAGGCAACAAAGCC	gRNA	0.332940745046866	42	0.30946232	21.0	2:2|3:19	1433.966462	-0.06230715	0.075085807	-0.829812613	0.406644738	0.957129875
BatfLibrary	KRAB	Batf	Pgf-5.5-1	Pgf-5.5	1	chr12	85183074	85183095	-	TCACGACAGCTGAAGTCACT	gRNA	2.2510947959349	56	0.46972832	9.0	2:0|3:9	2734.147843	0.004812078	0.049439783	0.097332106	0.92246266	0.998904527
BatfLibrary	KRAB	Batf	Pgf-5.5-2	Pgf-5.5	2	chr12	85183087	85183108	+	GCTGTCGTGACTGTTGCTAT	gRNA	1.95878145940076	50	0.29692636	6.0	2:1|3:5	1339.748982	0.006866488	0.070799745	0.096984647	0.922738587	0.998904527
BatfLibrary	KRAB	Batf	Pgf-5.5-3	Pgf-5.5	3	chr12	85183046	85183067	+	GCAGAAGCTGATCACTGAGC	gRNA	1.91023465983348	56	0.26630973	15.0	2:1|3:14	1184.684276	0.049617692	0.087376848	0.567858563	0.57013101	0.972987284
BatfLibrary	KRAB	Batf	Pgf-5.5-4	Pgf-5.5	4	chr12	85183113	85183134	+	GTGGAGGCCTCTTCCCGCCA	gRNA	1.2581945911589	51	0.41989413	4.0	2:1|3:3	2153.273554	-0.037498444	0.050499897	-0.742544954	0.457757226	0.972987284
BatfLibrary	KRAB	Batf	Pgf-5.5-5	Pgf-5.5	5	chr12	85183127	85183148	-	AAGGGGCTGCGAGACCTTGG	gRNA	1.17540722659576	52	0.41551615	7.0	2:0|3:7	1447.98392	-0.073754058	0.067048591	-1.100009071	0.27132817	0.926154317
BatfLibrary	KRAB	Batf	Pgf-5.5-6	Pgf-5.5	6	chr12	85183020	85183041	+	ACTGGCAGTGTGGCTTAACT	gRNA	1.14034148661537	49	0.32339633	12.0	2:2|3:10	2232.816322	-0.102562238	0.049199478	-2.084620425	0.037103769	0.668725313
BatfLibrary	KRAB	Batf	Pgf-5.5-7	Pgf-5.5	7	chr12	85183148	85183169	+	TTGCGGGTGCTGAGCTGGCA	gRNA	1.09569849184728	49	0.24804719	9.0	2:0|3:9	2541.465134	-0.032083705	0.049435511	-0.649001193	0.516337605	0.972987284
BatfLibrary	KRAB	Batf	Pgf-5.5-8	Pgf-5.5	8	chr12	85183145	85183166	-	TGCCAGCTCAGCACCCGCAA	gRNA	1.06668361717448	51	0.34418559	6.0	2:0|3:6	2191.369828	-0.032456803	0.04967228	-0.65341884	0.513486296	0.972987284
BatfLibrary	KRAB	Batf	Pgf-5.5-9	Pgf-5.5	9	chr12	85183168	85183189	+	TGGATATCCCCTCAGACTTC	gRNA	0.711017384012503	38	0.61745941	6.0	2:0|3:6	919.2414569	-0.013952535	0.074080926	-0.188341804	0.850608717	0.998904527
BatfLibrary	KRAB	Batf	Pgf-5.5-10	Pgf-5.5	10	chr12	85182668	85182689	-	CCTCTACTGCTTGTTGGCTG	gRNA	0.53545146825184	48	0.24234845	20.0	2:0|3:20	2318.529643	-0.031631389	0.048783143	-0.648408186	0.516720977	0.972987284
BatfLibrary	KRAB	Batf	Pgf-5.5-11	Pgf-5.5	11	chr12	85183197	85183218	+	TGCTAGTCTTCCACTGCCAA	gRNA	0.529630597221867	50	0.3345647	11.0	2:0|3:11	1232.930069	0.075336249	0.064755792	1.163390134	0.244671251	0.926154317
BatfLibrary	KRAB	Batf	Pgf-5.5-12	Pgf-5.5	12	chr12	85183213	85183234	-	AGAGAGATACCCTCCACCCT	gRNA	0.421483905614401	56	0.27854907	24.0	2:1|3:23	1979.539487	-0.000864937	0.048390947	-0.01787395	0.985739411	0.998904527
BatfLibrary	KRAB	Batf	Pgf-5.5-13	Pgf-5.5	13	chr12	85182643	85182664	+	AGAAGTGAAGTAAGTCTCGC	gRNA	0.339947606875998	52	0.46870755	7.0	2:0|3:7	1222.217242	-0.002828955	0.060732753	-0.046580387	0.962847664	0.998904527
BatfLibrary	KRAB	Batf	Pgf-5.5-14	Pgf-5.5	14	chr12	85182698	85182719	+	GAAGGGCAAGGTCCAGCCAA	gRNA	0.33797397082834	49	0.26486147	13.0	2:0|3:13	1675.601097	0.037627034	0.053236232	0.70679371	0.479694684	0.972987284
BatfLibrary	KRAB	Batf	Tgfb3+105-1	Tgfb3+105	1	chr12	85973649	85973670	-	GAGTCACACCAGGGCAGTCC	gRNA	1.06530047727229	45	0.30640198	12.0	2:0|3:12	1563.298147	0.097904381	0.053192946	1.84055197	0.065687242	0.812625671
BatfLibrary	KRAB	Batf	Tgfb3+105-2	Tgfb3+105	2	chr12	85973782	85973803	-	TTGGCTCCTGTGGCATAGGG	gRNA	1.06266117659388	44	0.34071028	12.0	2:0|3:12	1338.596663	0.054037357	0.053556292	1.008982413	0.312983069	0.926545929
BatfLibrary	KRAB	Batf	Tgfb3+105-3	Tgfb3+105	3	chr12	85973801	85973822	-	CACAACAGCGTCTAGCTGGT	gRNA	0.831453953012952	56	0.42848293	7.0	2:0|3:7	945.9543461	-0.041405829	0.078004194	-0.530815425	0.59554669	0.972987284
BatfLibrary	KRAB	Batf	Tgfb3+105-4	Tgfb3+105	4	chr12	85973635	85973656	-	CAGTCCTGGTGCCAAAGGCT	gRNA	0.815136854034642	44	0.21009568	20.0	2:0|3:20	3002.408153	0.006784578	0.062362235	0.10879306	0.913366629	0.998904527
BatfLibrary	KRAB	Batf	Tgfb3+105-5	Tgfb3+105	5	chr12	85973849	85973870	+	CTGAAACTGAACTATGCAGT	gRNA	0.603231464627321	56	0.43373582	7.0	2:0|3:7	592.0049248	0.041212756	0.097422915	0.423029386	0.672273821
BatfLibrary	KRAB	Batf	Tgfb3+105-6	Tgfb3+105	6	chr12	85973873	85973894	+	GATGCTGGGGCCGTGCTGAG	gRNA	0.420407461086762	47	0.23885319	17.0	2:1|3:16	2191.598041	-0.019387432	0.065578361	-0.29563764	0.767506825	0.998904527
BatfLibrary	KRAB	Batf	Tgfb3+105-7	Tgfb3+105	7	chr12	85973586	85973607	+	GAGCTTGGGCTGCCAACATG	gRNA	0.353498373198993	56	0.24756782	15.0	2:2|3:13	1761.579527	0.074882936	0.064577165	1.15958847	0.246216398	0.926154317
BatfLibrary	KRAB	Batf	Tgfb3+105-8	Tgfb3+105	8	chr12	85973583	85973604	-	CATGTTGGCAGCCCAAGCTC	gRNA	0.332526673164575	40	0.29357302	16.0	2:2|3:14	3474.472138	-0.012733403	0.045053654	-0.282627537	0.777462369	0.998904527
BatfLibrary	KRAB	Batf	Tgfb3+105-9	Tgfb3+105	9	chr12	85973978	85973999	-	CCTCACAAGTGTGTGCTGTT	gRNA	0.252495861743807	43	0.28767922	16.0	2:1|3:15	1315.096564	0.019641089	0.063414779	0.309724159	0.756770729	0.998904527
BatfLibrary	KRAB	Batf	Tgfb3+105-10	Tgfb3+105	10	chr12	85974010	85974031	-	AGGCTGGCTCTCAGCAGTTT	gRNA	0.225567094577892	24	0.32822134	16.0	2:0|3:16	1434.441821	0.009175899	0.062134062	0.147679043	0.882596071	0.998904527
BatfLibrary	KRAB	Batf	Tgfb3+105-11	Tgfb3+105	11	chr12	85974050	85974071	-	TTAGGGAATGGTAATGTTAC	gRNA	0.165574265885304	30	0.25411045	11.0	2:1|3:10	528.7838613	-0.059701742	0.09865446	-0.605160093	0.545072629
BatfLibrary	KRAB	Batf	Tgfb3+105-12	Tgfb3+105	12	chr12	85974033	85974054	-	TACTGGCTAAAGCTGTAGGC	gRNA	0.158694846423105	56	0.37657151	10.0	2:0|3:10	669.0305687	0.108465574	0.103694939	1.046006447	0.295558056	0.926154317
BatfLibrary	KRAB	Batf	Tgfb3+107-1	Tgfb3+107	1	chr12	85971851	85971872	+	GGTGTGACTCAGAGGAACTG	gRNA	2.28923477335144	68	0.20895091	29.0	2:2|3:27	1252.178567	-0.084875946	0.067536704	-1.256738052	0.208848504	0.926154317
BatfLibrary	KRAB	Batf	Tgfb3+107-2	Tgfb3+107	2	chr12	85971888	85971909	+	CTCATGCCTGCAGAATGATA	gRNA	1.3523275591081	56	0.44878115	8.0	2:0|3:8	549.1091864	0.205825449	0.089487573	2.30004505	0.021445668
BatfLibrary	KRAB	Batf	Tgfb3+107-3	Tgfb3+107	3	chr12	85971917	85971938	-	GAGGAAATCTGGACAACTGC	gRNA	0.864004953086488	47	0.4578625	15.0	2:1|3:14	1604.005358	0.001662268	0.060571959	0.027442861	0.978106513	0.998904527
BatfLibrary	KRAB	Batf	Tgfb3+107-4	Tgfb3+107	4	chr12	85971936	85971957	-	GGTTGGCTCCATCTGAAGAG	gRNA	0.580420154882988	63	0.24300904	14.0	2:0|3:14	1146.83803	-0.017972409	0.077051556	-0.233251733	0.815565937	0.998904527
BatfLibrary	KRAB	Batf	Tgfb3+107-5	Tgfb3+107	5	chr12	85972074	85972095	-	GAGTGAGATAATCTCAAAGT	gRNA	0.525802747354285	54	0.26772021	15.0	2:0|3:15	617.9162313	0.194486568	0.103018147	1.887886484	0.059041191
BatfLibrary	KRAB	Batf	Tgfb3+107-6	Tgfb3+107	6	chr12	85971957	85971978	-	AGCGAGTAAGCATGAGAACT	gRNA	0.460401316547932	56	0.24024227	13.0	2:0|3:13	1560.746351	0.016949566	0.055977263	0.30279377	0.762047032	0.998904527
BatfLibrary	KRAB	Batf	Tgfb3+107-7	Tgfb3+107	7	chr12	85971981	85972002	+	TCTTCCATTATCCTCATAGG	gRNA	0.401167680307756	62	0.2642681	20.0	2:0|3:20	439.9502464	0.069117851	0.108714438	0.635774344	0.524923512
BatfLibrary	KRAB	Batf	Tgfb3+107-8	Tgfb3+107	8	chr12	85972039	85972060	-	ATAGAAATCTAATTATAGTA	gRNA	0.30418075510793	39	0.34739126	13.0	2:0|3:13	186.0492922	0.106435268	0.140676525	0.756595799	0.449292059
BatfLibrary	KRAB	Batf	Tgfb3+107-9	Tgfb3+107	9	chr12	85972018	85972039	-	GGCAGAAATGCTATAGCTGC	gRNA	0.254190888415304	54	0.34526537	8.0	2:1|3:7	1148.795603	-0.064936741	0.071408387	-0.909371342	0.363154144	0.941220243
BatfLibrary	KRAB	Batf	Tgfb3+111-1	Tgfb3+111	1	chr12	85967974	85967995	-	GCCCTAAGAGGCACTGGGCT	gRNA	2.08357507644359	50	0.26649775	15.0	2:0|3:15	1925.368203	0.083238427	0.059555178	1.39766902	0.162212481	0.926154317
BatfLibrary	KRAB	Batf	Tgfb3+111-2	Tgfb3+111	2	chr12	85968009	85968030	-	TGCTTGGGTAGAGTCCAGGG	gRNA	1.36399487236876	69	0.3756143	11.0	2:0|3:11	1359.292705	0.049939137	0.072411759	0.689655072	0.490411125	0.972987284
BatfLibrary	KRAB	Batf	Tgfb3+111-3	Tgfb3+111	3	chr12	85967949	85967970	-	AGAAAGGTGACTCACCCTTC	gRNA	1.28260315666877	43	0.46379427	13.0	2:2|3:11	1403.164698	-0.002753252	0.060057993	-0.04584323	0.963435203	0.998904527
BatfLibrary	KRAB	Batf	Tgfb3+111-4	Tgfb3+111	4	chr12	85967881	85967902	-	GAAGATGCAAAACATACAGT	gRNA	0.399551157699281	59	0.26650937	14.0	2:1|3:13	531.56792	0.038437648	0.16303069	0.235769402	0.813611612
BatfLibrary	KRAB	Batf	Tgfb3+111-5	Tgfb3+111	5	chr12	85968172	85968193	-	TTCACTAAAAAGATGGGCTC	gRNA	0.180722925125968	47	0.28760674	14.0	2:0|3:14	655.1319901	0.056799992	0.096984828	0.585658535	0.558105004
BatfLibrary	KRAB	Batf	Tgfb3+111-6	Tgfb3+111	6	chr12	85968156	85968177	-	GCTCTGGTACAATTTACTGA	gRNA	0.173875250445262	59	0.58710548	2.0	2:0|3:2	620.1557099	0.023085395	0.086126874	0.268039389	0.788668999
BatfLibrary	KRAB	Batf	Tgfb3+111-7	Tgfb3+111	7	chr12	85968060	85968081	+	CTCTGGTCTCCTCTTAAGAC	gRNA	0.16855539514843	48	0.36234276	15.0	2:2|3:13	806.8458043	-0.064729402	0.066753267	-0.969681412	0.332205318	0.932154425
BatfLibrary	KRAB	Batf	Tgfb3+111-8	Tgfb3+111	8	chr12	85968128	85968149	+	TGCAAATGTGCAGTTCCCAC	gRNA	0.158307424370817	52	0.26628756	15.0	2:4|3:11	1067.095935	0.036488989	0.070024994	0.521085204	0.602307418	0.972987284
BatfLibrary	KRAB	Batf	Tgfb3+111-9	Tgfb3+111	9	chr12	85968109	85968130	-	TGCAAGCCATCTACTCAGTG	gRNA	0.141676635657116	68	0.42592345	11.0	2:1|3:10	1141.331115	-0.066657504	0.069821543	-0.954683907	0.33973757	0.932154425
BatfLibrary	KRAB	Batf	Tgfb3+111-10	Tgfb3+111	10	chr12	85968143	85968164	-	TTACTGAAGGGCCAACCTGT	gRNA	0.131660191768771	61	0.40583034	6.0	2:1|3:5	1110.722955	0.128042025	0.076290118	1.678356617	0.093277501	0.846481789
BatfLibrary	KRAB	Batf	Tgfb3+111-11	Tgfb3+111	11	chr12	85968230	85968251	-	AGAGAGAGTTTCCTAAGCTC	gRNA	0.13070131365185	42	0.2545402	20.0	2:1|3:19	889.1600855	0.270227388	0.082760951	3.265155682	0.001094039	0.077226302
BatfLibrary	KRAB	Batf	Tgfb3+111-12	Tgfb3+111	12	chr12	85968257	85968278	-	ATTCAGTGAGTTGAGACGTG	gRNA	0.104193202339036	70	0.2028067	20.0	2:0|3:20	969.9705819	0.018670734	0.076332341	0.244597943	0.806767757	0.998904527
BatfLibrary	KRAB	Batf	Tgfb3+124.5-1	Tgfb3+124.5	1	chr12	85954395	85954416	-	GCTTAACACCCATGGTCTGA	gRNA	0.480352840494759	56	0.68397465	2.0	2:0|3:2	851.0568951	0.107423369	0.0969583	1.107933707	0.267890447	0.926154317
BatfLibrary	KRAB	Batf	Tgfb3+124.5-2	Tgfb3+124.5	2	chr12	85954519	85954540	+	CTACAGCCTACAGAGCGGAC	gRNA	0.27618393035127	60	0.3881122	6.0	2:1|3:5	1059.163904	0.035609336	0.078267701	0.454968469	0.649131923	0.99037079
BatfLibrary	KRAB	Batf	Tgfb3+124.5-3	Tgfb3+124.5	3	chr12	85954534	85954555	+	CGGACAGGAGTGGTCTGTGT	gRNA	0.260237069161431	61	0.47829907	7.0	2:0|3:7	1538.378921	-0.055620241	0.067970072	-0.818304869	0.413183127	0.963163038
BatfLibrary	KRAB	Batf	Tgfb3+124.5-4	Tgfb3+124.5	4	chr12	85954491	85954512	+	ATATGACCTTTCTCGCATTG	gRNA	0.190974187888986	57	0.60625502	6.0	2:1|3:5	1127.392895	0.077342118	0.071429018	1.082782893	0.2789048	0.926154317
BatfLibrary	KRAB	Batf	Tgfb3+18-1	Tgfb3+18	1	chr12	86061112	86061133	+	GGCCTCTGGGCGTGCCCTAT	gRNA	1.31463595674535	28	0.66693806	5.0	2:0|3:5	1534.966706	-0.124567309	0.049797757	-2.501464269	0.012368092	0.466858752
BatfLibrary	KRAB	Batf	Tgfb3+18-2	Tgfb3+18	2	chr12	86061194	86061215	-	GACTCACATTCTCCAGCCTA	gRNA	1.19796523706882	57	0.34563061	12.0	2:0|3:12	900.2964242	-0.042361643	0.073759357	-0.574322289	0.565749729	0.972987284
BatfLibrary	KRAB	Batf	Tgfb3+18-3	Tgfb3+18	3	chr12	86061174	86061195	-	GGGAACAGTGCTTCTCATGT	gRNA	1.1637864022622	59	0.29139402	14.0	2:1|3:13	1197.802407	-0.015367857	0.056737413	-0.27085931	0.786499241	0.998904527
BatfLibrary	KRAB	Batf	Tgfb3+18-4	Tgfb3+18	4	chr12	86061092	86061113	-	GCCCTTCTCACAGGCGACTG	gRNA	0.976043036975454	53	0.65740502	7.0	2:0|3:7	1827.682787	0.041556147	0.054451641	0.763175278	0.44535887	0.972987284
BatfLibrary	KRAB	Batf	Tgfb3+18-5	Tgfb3+18	5	chr12	86061028	86061049	-	GCAGGGCTGTAGGATGCTAC	gRNA	0.584145409247555	49	0.38489318	10.0	2:1|3:9	1074.2564	-0.004738066	0.080038045	-0.059197677	0.95279466	0.998904527
BatfLibrary	KRAB	Batf	Tgfb3+18-6	Tgfb3+18	6	chr12	86060949	86060970	+	CAGGTCCCTTCTGAAGTCAT	gRNA	0.419210158163	50	0.26622332	13.0	2:1|3:12	1121.724132	-0.040415762	0.067288273	-0.60063604	0.548082428	0.972987284
BatfLibrary	KRAB	Batf	Tgfb3+18-7	Tgfb3+18	7	chr12	86061014	86061035	-	TGCTACTGGATGGGGAAGAG	gRNA	0.384436099057126	56	0.23760503	21.0	2:0|3:21	963.8421735	0.045695774	0.068657275	0.665563466	0.505690165	0.972987284
BatfLibrary	KRAB	Batf	Tgfb3+18-8	Tgfb3+18	8	chr12	86060984	86061005	+	TCTGAGAGCTCCCCTGTGGA	gRNA	0.372937525695745	54	0.2365431	20.0	2:0|3:20	1292.497789	0.002993654	0.057950284	0.051659009	0.9588004	0.998904527
BatfLibrary	KRAB	Batf	Tgfb3+27.5-1	Tgfb3+27.5	1	chr12	86051359	86051380	+	CCATAAGCATGCAAATAGAG	gRNA	0.452186909041127	64	0.33763011	11.0	2:0|3:11	428.7989577	-0.03716457	0.105900537	-0.350938445	0.725634528
BatfLibrary	KRAB	Batf	Tgfb3+27.5-2	Tgfb3+27.5	2	chr12	86051347	86051368	-	CATGCTTATGGCCACAGAGA	gRNA	0.440713496490428	51	0.21278694	17.0	2:1|3:16	707.2588424	-0.040022556	0.087134952	-0.459316902	0.646006612	0.99037079
BatfLibrary	KRAB	Batf	Tgfb3+27.5-3	Tgfb3+27.5	3	chr12	86051486	86051507	+	AACAGTCCCATAAGCAAAAG	gRNA	0.38321065728404	47	0.36473867	8.0	2:1|3:7	473.8671248	0.139083814	0.097083593	1.432619149	0.151966706
BatfLibrary	KRAB	Batf	Tgfb3+27.5-4	Tgfb3+27.5	4	chr12	86051378	86051399	+	GAGGCAAGCTTAAGAAAATC	gRNA	0.373687208989638	33	0.372941	21.0	2:0|3:21	636.1945102	0.016083601	0.090509437	0.177700812	0.858957947
BatfLibrary	KRAB	Batf	Tgfb3+27.5-5	Tgfb3+27.5	5	chr12	86051310	86051331	+	CTCACTCACGTGGCAAATCT	gRNA	0.309076662566256	38	0.48730746	7.0	2:1|3:6	1095.233124	0.098318041	0.066914886	1.46929998	0.141751442	0.916673622
BatfLibrary	KRAB	Batf	Tgfb3+27.5-6	Tgfb3+27.5	6	chr12	86051518	86051539	-	AGTCTTTGCAGATCTAGAAC	gRNA	0.218991078504839	48	0.42350665	11.0	2:1|3:10	616.9134514	0.116862698	0.106170634	1.100706417	0.271024452
BatfLibrary	KRAB	Batf	Tgfb3+27.5-7	Tgfb3+27.5	7	chr12	86051422	86051443	+	CAGTTCTCAGTAATTTCCAC	gRNA	0.169229446716076	55	0.34993012	13.0	2:0|3:13	664.5521737	0.077502391	0.1169608	0.662635607	0.50756396
BatfLibrary	KRAB	Batf	Tgfb3+27.5-8	Tgfb3+27.5	8	chr12	86051268	86051289	-	ACAGAAAGCACGGCTGCGGC	gRNA	0.144446670687865	38	0.63803495	7.0	2:1|3:6	1699.007961	-0.05965569	0.065466176	-0.91124445	0.362166589	0.940692438
BatfLibrary	KRAB	Batf	Tgfb3+27.5-9	Tgfb3+27.5	9	chr12	86051241	86051262	-	GGCTTGGGTTCTTACACTCC	gRNA	0.127958295248802	48	0.35755621	10.0	2:2|3:8	1006.360924	-0.01087178	0.069541262	-0.156335675	0.875768437	0.998904527
BatfLibrary	KRAB	Batf	Tgfb3+27.5-10	Tgfb3+27.5	10	chr12	86051438	86051459	-	ATTTCTTAGAGTTTCACCTG	gRNA	0.12120812111962	66	0.25114907	20.0	2:0|3:20	772.5658084	0.04839812	0.062619415	0.772893192	0.439585594	0.972987284
BatfLibrary	KRAB	Batf	Tgfb3+31.5-1	Tgfb3+31.5	1	chr12	86047505	86047526	+	GGAACAGTGTCATGTAGTAG	gRNA	5.26924536420756	66	0.36908756	12.0	2:0|3:12	771.201756	-0.000758039	0.074799955	-0.010134214	0.991914206	0.998904527
BatfLibrary	KRAB	Batf	Tgfb3+31.5-2	Tgfb3+31.5	2	chr12	86047491	86047512	-	CACTGTTCCGAATATTCGAA	gRNA	4.92008933849767	55	0.58277801	3.0	2:0|3:3	545.1103003	0.077001255	0.09538459	0.807271441	0.419510114
BatfLibrary	KRAB	Batf	Tgfb3+31.5-3	Tgfb3+31.5	3	chr12	86047540	86047561	+	AAGTTACTTCCACATTACAG	gRNA	3.58442977463395	69	0.29315148	9.0	2:1|3:8	574.7770914	0.006850468	0.112531713	0.060875887	0.951458053
BatfLibrary	KRAB	Batf	Tgfb3+31.5-4	Tgfb3+31.5	4	chr12	86046872	86046893	+	GGGCCCTATGTGCATACTAC	gRNA	3.30860310701606	45	0.47426987	3.0	2:0|3:3	644.944649	0.167707785	0.072682587	2.307399778	0.021032544
BatfLibrary	KRAB	Batf	Tgfb3+31.5-5	Tgfb3+31.5	5	chr12	86046851	86046872	-	CCCTAGAAGATGATGAACAT	gRNA	2.67066880080209	61	0.61175883	13.0	2:0|3:13	452.4913685	0.022799281	0.101442666	0.224750415	0.822173442
BatfLibrary	KRAB	Batf	Tgfb3+31.5-6	Tgfb3+31.5	6	chr12	86046910	86046931	+	TTTGTATGTGCACTCTATTT	gRNA	2.39668044961449	27	0.34636739	15.0	2:1|3:14	477.1755214	-0.013135672	0.107992912	-0.121634574	0.903188431
BatfLibrary	KRAB	Batf	Tgfb3+31.5-7	Tgfb3+31.5	7	chr12	86047370	86047391	+	ACTCCAGAAATGCATAATAT	gRNA	2.36292178559148	32	0.36364674	11.0	2:0|3:11	392.3686777	0.258672631	0.12725831	2.032658064	0.042087081
BatfLibrary	KRAB	Batf	Tgfb3+31.5-8	Tgfb3+31.5	8	chr12	86047398	86047419	+	TTGAACTAATATGCTGACAC	gRNA	2.21272765298518	69	0.2651831	11.0	2:1|3:10	611.5076409	0.008808979	0.083926817	0.104960245	0.916407354
BatfLibrary	KRAB	Batf	Tgfb3+31.5-9	Tgfb3+31.5	9	chr12	86047607	86047628	+	GCAGTGCACATCGCAGCTGC	gRNA	2.21146834951775	38	0.49639382	7.0	2:0|3:7	1725.047383	-8.65e-05	0.062975944	-0.001372973	0.998904527	0.998904527
BatfLibrary	KRAB	Batf	Tgfb3+31.5-10	Tgfb3+31.5	10	chr12	86048019	86048040	-	TTCAGTGACCCACTGCTGCT	gRNA	1.93521870698878	57	0.22308382	23.0	2:0|3:23	1185.663896	-0.027091433	0.085764201	-0.315882764	0.752091495	0.998904527
BatfLibrary	KRAB	Batf	Tgfb3+31.5-11	Tgfb3+31.5	11	chr12	86047332	86047353	-	GTCTATAGGGGCCACCAGCT	gRNA	1.67678872556805	47	0.96081547	2.0	2:0|3:2	1382.513847	0.048254438	0.070480574	0.684648768	0.493565585	0.972987284
BatfLibrary	KRAB	Batf	Tgfb3+31.5-12	Tgfb3+31.5	12	chr12	86047344	86047365	-	AAATACTCAGATGTCTATAG	gRNA	1.65661013253132	61	0.25994882	16.0	2:0|3:16	434.4909869	-0.146560174	0.121931308	-1.201989681	0.229367526
BatfLibrary	KRAB	Batf	Tgfb3+31.5-13	Tgfb3+31.5	13	chr12	86048042	86048063	+	TCAATTAGCAGGTCACATTC	gRNA	1.55901305571686	34	0.43840654	4.0	2:0|3:4	861.8731972	0.047938334	0.09025171	0.53116261	0.595306101	0.972987284
BatfLibrary	KRAB	Batf	Tgfb3+31.5-14	Tgfb3+31.5	14	chr12	86048130	86048151	-	CACAAGCTCCAGCGTTGTAT	gRNA	1.52711460518339	41	0.58922904	15.0	2:1|3:14	882.653544	-0.094350651	0.067677474	-1.394121941	0.163280784	0.926154317
BatfLibrary	KRAB	Batf	Tgfb3+33-1	Tgfb3+33	1	chr12	86046375	86046396	-	AGTAGTAGTCAGCCTGAAAC	gRNA	3.53142130179309	42	0.49265216	6.0	2:0|3:6	715.3014288	-0.104858813	0.091825563	-1.141934876	0.253481091	0.926154317
BatfLibrary	KRAB	Batf	Tgfb3+33-2	Tgfb3+33	2	chr12	86046327	86046348	+	GATGTTCTTAGGGTTCATCT	gRNA	3.04034138720519	52	0.28870307	13.0	2:0|3:13	1166.151142	-0.054862084	0.064694357	-0.848019624	0.396427042	0.957129875
BatfLibrary	KRAB	Batf	Tgfb3+33-3	Tgfb3+33	3	chr12	86046398	86046419	-	AAACAGGCATGCTCACACGA	gRNA	2.84590963082942	61	0.25873087	14.0	2:1|3:13	1091.772218	-0.075669401	0.081183706	-0.932076206	0.351297143	0.932647284
BatfLibrary	KRAB	Batf	Tgfb3+33-4	Tgfb3+33	4	chr12	86046414	86046435	-	GATGAACAGACAAGCCAAAC	gRNA	2.81861726269678	44	0.26661961	17.0	2:2|3:15	771.8479614	0.278922329	0.080578854	3.46148295	0.000537208	0.049588444
BatfLibrary	KRAB	Batf	Tgfb3+33-5	Tgfb3+33	5	chr12	86046288	86046309	+	ATCCTGTGACCTTTGTGACT	gRNA	2.34478779759573	53	0.30813728	15.0	2:0|3:15	3496.094199	0.041049763	0.055588448	0.73845851	0.460235871	0.972987284
BatfLibrary	KRAB	Batf	Tgfb3+33-6	Tgfb3+33	6	chr12	86046266	86046287	-	TGCATGCTGCCACTTATGTA	gRNA	1.98887686960287	50	0.21053153	24.0	2:0|3:24	958.3409536	-0.156036468	0.077684938	-2.008580722	0.044581618	0.712532404
BatfLibrary	KRAB	Batf	Tgfb3+33-7	Tgfb3+33	7	chr12	86046207	86046228	-	AATGGGAGCTGTGGTGCACA	gRNA	1.87408923619098	56	0.28561038	20.0	2:1|3:19	1116.145708	0.031093788	0.068699363	0.452606637	0.650832019	0.99037079
BatfLibrary	KRAB	Batf	Tgfb3+33-8	Tgfb3+33	8	chr12	86046449	86046470	+	CTAGAGTTGCTACCACCTTC	gRNA	1.83109423845842	36	0.22467608	17.0	2:0|3:17	958.1665396	-0.117427332	0.070996546	-1.653986548	0.098130246	0.853306487
BatfLibrary	KRAB	Batf	Tgfb3+33-9	Tgfb3+33	9	chr12	86046193	86046214	-	TGCACAGGGCTTCACTGAAT	gRNA	1.6843996618743	51	0.30477568	23.0	2:1|3:22	1106.135055	-0.075641088	0.079435586	-0.952231765	0.340979455	0.932154425
BatfLibrary	KRAB	Batf	Tgfb3+33-10	Tgfb3+33	10	chr12	86046226	86046247	+	CATTCTGCTTCCCGTCCCTG	gRNA	1.32341274337683	56	0.26435669	13.0	2:2|3:11	1376.556224	0.029243292	0.05295403	0.552239208	0.580784475	0.972987284
BatfLibrary	KRAB	Batf	Tgfb3+33-11	Tgfb3+33	11	chr12	86046241	86046262	-	TCTCGTTAGTAAAACCCACA	gRNA	1.13042839365397	74	0.24976798	9.0	2:0|3:9	493.2095998	0.081101217	0.113903269	0.712018348	0.476453414
BatfLibrary	KRAB	Batf	Tgfb3+33-12	Tgfb3+33	12	chr12	86046167	86046188	-	AGGGAGGCAGTGTTGCAAGA	gRNA	0.58222075509614	56	0.21680933	27.0	2:1|3:26	1467.756574	0.002956233	0.06342836	0.046607428	0.962826112	0.998904527
BatfLibrary	KRAB	Batf	Tgfb3+33-13	Tgfb3+33	13	chr12	86046093	86046114	+	TGTTCAGTACACAGTACAGT	gRNA	0.516913166058209	56	0.30751738	12.0	2:2|3:10	462.0548189	-0.041129805	0.101170814	-0.40653824	0.684347166
BatfLibrary	KRAB	Batf	Tgfb3+33-14	Tgfb3+33	14	chr12	86046114	86046135	+	GGGTCAAGCACATTCGTGTC	gRNA	0.431316001543638	47	0.89136459	8.0	2:0|3:8	1212.948784	0.20618887	0.060911323	3.385066374	0.00071161	0.056928836
BatfLibrary	KRAB	Batf	Tgfb3+54.5-1	Tgfb3+54.5	1	chr12	86024597	86024618	-	GTACAGTACAGAAGCTAGCT	gRNA	0.654420878686957	46	0.43728837	7.0	2:0|3:7	1041.807854	0.045135495	0.080028858	0.563990236	0.572760777	0.972987284
BatfLibrary	KRAB	Batf	Tgfb3+54.5-2	Tgfb3+54.5	2	chr12	86024580	86024601	-	GCTAGGCTCAACTTTGACCC	gRNA	0.595192704195967	51	0.61851328	3.0	2:1|3:2	1131.351081	0.013317998	0.074471563	0.178833335	0.85806857	0.998904527
BatfLibrary	KRAB	Batf	Tgfb3+54.5-3	Tgfb3+54.5	3	chr12	86024600	86024621	+	AGCTAGCTTCTGTACTGTAC	gRNA	0.583838347075307	46	0.44388755	6.0	2:0|3:6	1035.387335	0.04352033	0.084112765	0.517404582	0.604873762	0.972987284
BatfLibrary	KRAB	Batf	Tgfb3+54.5-4	Tgfb3+54.5	4	chr12	86024563	86024584	+	AGAGGGACTACTTCAAACCT	gRNA	0.322793200008486	66	0.67445246	4.0	2:0|3:4	1262.605865	0.006366825	0.058513029	0.108810376	0.913352893	0.998904527
BatfLibrary	KRAB	Batf	Tgfb3+54.5-5	Tgfb3+54.5	5	chr12	86024626	86024647	-	CTGCTACAGCGCCACCTTCT	gRNA	0.289419151121857	37	0.24407643	15.0	2:1|3:14	2114.440738	0.078829571	0.058005632	1.358998554	0.174147047	0.926154317
BatfLibrary	KRAB	Batf	Tgfb3+54.5-6	Tgfb3+54.5	6	chr12	86024808	86024829	-	CTGTCCTGATAATAAATAGC	gRNA	0.227045565267826	55	0.64992728	5.0	2:0|3:5	337.5433791	0.203712144	0.10204198	1.996356253	0.045895159
BatfLibrary	KRAB	Batf	Tgfb3+54.5-7	Tgfb3+54.5	7	chr12	86024422	86024443	+	GAAGAAAAGCAATGCAGTAC	gRNA	0.188745667107462	43	0.21163908	25.0	2:0|3:25	576.0512029	0.095599082	0.113693046	0.840852497	0.400430573
BatfLibrary	KRAB	Batf	Tgfb3+54.5-8	Tgfb3+54.5	8	chr12	86024654	86024675	+	ACATTCTCTGCTGTTATTTG	gRNA	0.178459367577546	38	0.22768512	25.0	2:0|3:25	587.8537636	-0.205131884	0.11089827	-1.84973024	0.06435244
BatfLibrary	KRAB	Batf	Tgfb3+54.5-9	Tgfb3+54.5	9	chr12	86024682	86024703	+	GTTTAAACATATGGGGTCTC	gRNA	0.09813534267061	37	0.56170385	9.0	2:1|3:8	551.4238178	0.007018032	0.102722452	0.068320332	0.945530639
BatfLibrary	KRAB	Batf	Tgfb3+54.5-10	Tgfb3+54.5	10	chr12	86024785	86024806	+	AGATCCAGTTGTCTCGAAGG	gRNA	0.0426090646995891	64	0.63817259	5.0	2:0|3:5	1028.574601	0.027936657	0.077017891	0.362729447	0.716807001	0.998904527
BatfLibrary	KRAB	Batf	Tgfb3+54.5-11	Tgfb3+54.5	11	chr12	86024736	86024757	+	GGTTCACAGGTAAGTATAAC	gRNA	0.0325893288258385	32	0.52707475	13.0	2:1|3:12	266.4018062	0.153842322	0.139601871	1.102007598	0.270458369
BatfLibrary	KRAB	Batf	Tgfb3+54.5-12	Tgfb3+54.5	12	chr12	86024723	86024744	+	AAGCCATAACCAGGGTTCAC	gRNA	0.0217648070321036	52	0.4257951	9.0	2:0|3:9	1092.135046	-0.017437387	0.084886276	-0.205420566	0.837243554	0.998904527
BatfLibrary	KRAB	Batf	Tgfb3+64-1	Tgfb3+64	1	chr12	86014799	86014820	-	GCTCCAGGACCCATGGCAGC	gRNA	1.98920002490445	48	0.20990579	23.0	2:0|3:23	2207.081855	0.014154493	0.055526511	0.254914143	0.798789412	0.998904527
BatfLibrary	KRAB	Batf	Tgfb3+64-4	Tgfb3+64	4	chr12	86015191	86015212	-	TTAACCTGAGCTGAGCCAGA	gRNA	1.60690586957569	64	0.32364937	14.0	2:0|3:14	720.2897705	-0.015202213	0.088565821	-0.17164876	0.863713671	0.998904527
BatfLibrary	KRAB	Batf	Tgfb3+64-6	Tgfb3+64	6	chr12	86015176	86015197	+	TCTTGGTATAGCCTTCCTTC	gRNA	1.4128786759237	40	0.25341832	10.0	2:0|3:10	832.5433189	0.016380065	0.084920699	0.192886604	0.847047776	0.998904527
BatfLibrary	KRAB	Batf	Tgfb3+64-8	Tgfb3+64	8	chr12	86015173	86015194	-	GAAGGAAGGCTATACCAAGA	gRNA	1.32518223596062	55	0.37840253	15.0	2:0|3:15	751.3677236	-0.015174041	0.088217786	-0.1720066	0.86343234	0.998904527
BatfLibrary	KRAB	Batf	Tgfb3+64-9	Tgfb3+64	9	chr12	86014915	86014936	-	AGGATGTTGTTAGGTTGGTA	gRNA	1.29141783983399	54	0.34898884	15.0	2:0|3:15	793.7056625	0.082383556	0.074075723	1.112153251	0.266072264	0.926154317
BatfLibrary	KRAB	Batf	Tgfb3+64-12	Tgfb3+64	12	chr12	86015159	86015180	+	TGCTCCATTTACTCCCATCT	gRNA	0.975749823489285	35	0.3265801	12.0	2:0|3:12	1273.992375	-0.002907263	0.072251247	-0.040238244	0.967903188	0.998904527
BatfLibrary	KRAB	Batf	Tgfb3+64-16	Tgfb3+64	16	chr12	86014981	86015002	+	AACAAGAGTACCTGGCTCAA	gRNA	0.260121672514494	53	0.41416732	15.0	2:0|3:15	894.4383202	0.016637725	0.085064225	0.195590157	0.844930965	0.998904527
BatfLibrary	KRAB	Batf	Tgfb3+86.5-1	Tgfb3+86.5	1	chr12	85992184	85992205	+	CACGTCTGATGCTGTCACAA	gRNA	1.96368548344155	61	0.74602155	5.0	2:0|3:5	941.1009622	0.066046382	0.077584207	0.851286422	0.394610266	0.956630947
BatfLibrary	KRAB	Batf	Tgfb3+86.5-2	Tgfb3+86.5	2	chr12	85992242	85992263	-	CAGAAAGTGAGTCATTCTGC	gRNA	1.27990685395492	56	0.25307343	16.0	2:0|3:16	1548.763965	0.061715747	0.049601893	1.244221604	0.213418015	0.926154317
BatfLibrary	KRAB	Batf	Tgfb3+86.5-3	Tgfb3+86.5	3	chr12	85992303	85992324	+	GGAGCTCTGGTGGCAGTAAA	gRNA	1.08249140992602	35	0.3467673	14.0	2:2|3:12	1214.065382	-0.089846045	0.070866626	-1.267818874	0.204862641	0.926154317
BatfLibrary	KRAB	Batf	Tgfb3+86.5-4	Tgfb3+86.5	4	chr12	85992144	85992165	-	TGCTAAAACAAACAGCCATC	gRNA	0.73625811886776	42	0.27536288	15.0	2:1|3:14	532.9094738	0.068288058	0.113533393	0.601479935	0.547520372
BatfLibrary	KRAB	Batf	Tgfb3+86.5-5	Tgfb3+86.5	5	chr12	85992129	85992150	+	GAGTGCAACAATGGTCCAGA	gRNA	0.612013765858923	65	0.30744134	9.0	2:1|3:8	932.9855929	0.059887695	0.073509446	0.814693861	0.415247568	0.96569202
BatfLibrary	KRAB	Batf	Tgfb3+86.5-6	Tgfb3+86.5	6	chr12	85992317	85992338	+	AGTAAAAGGAAGCCACAGGT	gRNA	0.511323044729778	54	0.20047604	23.0	2:2|3:21	1287.672917	0.050293148	0.065173967	0.771675416	0.440306695	0.972987284
BatfLibrary	KRAB	Batf	Tgfb3+86.5-7	Tgfb3+86.5	7	chr12	85991840	85991861	-	TTGAATCTAGCCTCTACAAG	gRNA	0.26762259930826	61	0.68135022	4.0	2:1|3:3	682.3046683	0.081826371	0.072649305	1.126320083	0.26003006	0.926154317
BatfLibrary	KRAB	Batf	Tgfb3+86.5-8	Tgfb3+86.5	8	chr12	85992514	85992535	-	AGGTTAAGGAAGGCCTGAGC	gRNA	0.25261672013993	46	0.216998	20.0	2:1|3:19	1045.725134	0.006283819	0.061184681	0.102702495	0.918199094	0.998904527
BatfLibrary	KRAB	Batf	Tgfb3+86.5-9	Tgfb3+86.5	9	chr12	85992501	85992522	+	ACAAGGATCCTTCCCTGCTC	gRNA	0.236539124597753	38	0.30323236	12.0	2:2|3:10	1500.964901	0.065480292	0.058358392	1.122037306	0.261846578	0.926154317
BatfLibrary	KRAB	Batf	Tgfb3+86.5-10	Tgfb3+86.5	10	chr12	85992484	85992505	+	GCACTAAGGGCCTTGGCACA	gRNA	0.221207920364064	55	0.20223124	11.0	2:2|3:9	1382.543901	0.054640431	0.071924409	0.759692463	0.447438435	0.972987284
BatfLibrary	KRAB	Batf	Tgfb3+86.5-11	Tgfb3+86.5	11	chr12	85992528	85992549	-	TAAGATCCAGTGTAAGGTTA	gRNA	0.217141592838709	43	0.27972634	10.0	2:1|3:9	485.5386599	0.089941919	0.112970477	0.796154194	0.425942418
BatfLibrary	KRAB	Batf	Tgfb3+86.5-12	Tgfb3+86.5	12	chr12	85992552	85992573	+	GCATATGACCTAACCCTGCC	gRNA	0.177151762958337	50	0.64664394	4.0	2:0|3:4	1696.597412	0.022448809	0.057272449	0.391965237	0.6950839	0.996846764
BatfLibrary	KRAB	Batf	Tgfb3+86.5-13	Tgfb3+86.5	13	chr12	85991869	85991890	+	TATGTAACTAAGGCTGTTTC	gRNA	0.176343318255251	26	0.34243896	10.0	2:0|3:10	563.4333552	0.001087466	0.118979738	0.009139929	0.992707494
BatfLibrary	KRAB	Batf	Tgfb3+86.5-14	Tgfb3+86.5	14	chr12	85992646	85992667	-	CCACAGGAAGCTATGTGATC	gRNA	0.158825580775443	49	0.36164439	13.0	2:0|3:13	936.7267198	0.012966897	0.072905494	0.177858983	0.858833724	0.998904527
BatfLibrary	KRAB	Batf	Tgfb3-0.5-1	Tgfb3-0.5	1	chr12	86079606	86079627	-	AGCCTCCATGCCTCTGTCAC	gRNA	4.0105914652379	41	0.21755652	21.0	2:0|3:21	1146.983055	-0.016550306	0.084096192	-0.196802082	0.843982422	0.998904527
BatfLibrary	KRAB	Batf	Tgfb3-0.5-2	Tgfb3-0.5	2	chr12	86079532	86079553	-	TTACCCCAGCAGCAGCCGCT	gRNA	3.33489540851264	56	0.26102811	13.0	2:2|3:11	3596.797114	0.007729896	0.05868613	0.131715901	0.895209008	0.998904527
BatfLibrary	KRAB	Batf	Tgfb3-0.5-3	Tgfb3-0.5	3	chr12	86079517	86079538	+	ATTGACCATCCCGATCCGAG	gRNA	3.0217750208417	72	1.0	0.0	2:0|3:0	1199.813369	-0.076153844	0.078797263	-0.966452914	0.333817598	0.932154425
BatfLibrary	KRAB	Batf	Tgfb3-0.5-4	Tgfb3-0.5	4	chr12	86079549	86079570	+	GGGTAAACGACAGCGCTTTC	gRNA	2.3243700897491	22	0.89552239	1.0	2:0|3:1	1244.61422	-0.010380303	0.071348478	-0.145487377	0.884326082	0.998904527
BatfLibrary	KRAB	Batf	Tgfb3-0.5-5	Tgfb3-0.5	5	chr12	86079638	86079659	+	AAGCACCAAGATCGTGTCCA	gRNA	2.27843416908653	61	0.31281637	8.0	2:2|3:6	1028.688043	0.031722335	0.066903597	0.47414991	0.63539301	0.985105442
BatfLibrary	KRAB	Batf	Tgfb3-0.5-6	Tgfb3-0.5	6	chr12	86079586	86079607	-	TGGCGGCCCTGCTTCGCCAG	gRNA	2.23929871315212	51	0.89625352	3.0	2:0|3:3	3348.603262	0.032867657	0.054733951	0.600498535	0.548174037	0.972987284
BatfLibrary	KRAB	Batf	Tgfb3-0.5-7	Tgfb3-0.5	7	chr12	86079121	86079142	-	TTAAAACCGTGCAGCGAGAG	gRNA	1.94277849163501	57	0.51563776	6.0	2:0|3:6	1006.434012	0.101585628	0.077291096	1.31432511	0.188736821	0.926154317
BatfLibrary	KRAB	Batf	Tgfb3-0.5-8	Tgfb3-0.5	8	chr12	86079107	86079128	-	CGAGAGAGGCTTGTGTGCGC	gRNA	1.90099905971932	44	0.65217391	1.0	2:0|3:1	2685.837646	-0.081769528	0.062618239	-1.305842022	0.191606286	0.926154317
BatfLibrary	KRAB	Batf	Tgfb3-0.5-9	Tgfb3-0.5	9	chr12	86078929	86078950	-	AGAAGAGGGCCGAGTGTAGG	gRNA	1.65381025212842	54	0.24094222	13.0	2:2|3:11	1072.366597	-0.09475475	0.070814424	-1.338071321	0.180873189	0.926154317
BatfLibrary	KRAB	Batf	Tgfb3-0.5-10	Tgfb3-0.5	10	chr12	86079500	86079521	-	GTCAATGAAGAACCGCTGCC	gRNA	1.49290216977826	46	0.85926259	2.0	2:0|3:2	1746.601266	-0.135594446	0.057471894	-2.35931752	0.018308583	0.549257485
BatfLibrary	KRAB	Batf	Tgfb3-0.5-11	Tgfb3-0.5	11	chr12	86079313	86079334	-	GCCCCAGCTCAGAGGGGCCG	gRNA	1.44957999116333	42	0.23660395	17.0	2:2|3:15	1829.568316	0.057528224	0.053801702	1.069264035	0.284950711	0.926154317
BatfLibrary	KRAB	Batf	Tgfb3-0.5-12	Tgfb3-0.5	12	chr12	86079335	86079356	-	TGGGAACGTGAACTAACAGC	gRNA	1.37534084255252	55	0.711003	5.0	2:0|3:5	843.2867542	-0.012782264	0.08754956	-0.146000327	0.883921131	0.998904527
BatfLibrary	KRAB	Batf	Tgfb3-0.5-13	Tgfb3-0.5	13	chr12	86079570	86079591	+	GGAAGGCCGAGGGTGCCCTC	gRNA	1.15932570191605	48	0.27075973	14.0	2:2|3:12	2411.34858	-0.061361682	0.053351431	-1.150141261	0.250085694	0.926154317
BatfLibrary	KRAB	Batf	Tgfb3-0.5-14	Tgfb3-0.5	14	chr12	86079488	86079509	+	CTCGGCCGCGATCCTGGCAG	gRNA	1.09030968523828	46	0.92228864	1.0	2:0|3:1	2566.189431	0.002932504	0.049259742	0.059531445	0.95252882	0.998904527
BatfLibrary	KRAB	Batf	Tmed10+0-1	Tmed10+0	1	chr12	85374300	85374321	+	CGTTCAGGGATGAGGTTGGG	gRNA	4.92158718504374	53	0.27589449	9.0	2:2|3:7	1643.102623	0.055681775	0.057289364	0.971939145	0.331080824	0.932154425
BatfLibrary	KRAB	Batf	Tmed10+0-2	Tmed10+0	2	chr12	85374286	85374307	-	CCCTGAACGCTAAGTCTGCG	gRNA	4.55875295064392	67	1.0	0.0	2:0|3:0	2288.951499	0.017121777	0.049633957	0.344960955	0.730123725	0.998904527
BatfLibrary	KRAB	Batf	Tmed10+0-3	Tmed10+0	3	chr12	85374676	85374697	-	GAGGCCCCGGGTGGTGAACG	gRNA	3.93648948565603	57	0.50607043	5.0	2:0|3:5	1958.403191	-0.037160895	0.062043429	-0.598949737	0.549206403	0.972987284
BatfLibrary	KRAB	Batf	Tmed10+0-4	Tmed10+0	4	chr12	85374688	85374709	-	TCCGGCGCGCTAGAGGCCCC	gRNA	3.82448463556788	52	1.0	0.0	2:0|3:0	2142.547193	-0.057341797	0.054634879	-1.049545595	0.293927082	0.926154317
BatfLibrary	KRAB	Batf	Tmed10+0-5	Tmed10+0	5	chr12	85374728	85374749	+	GACGCGCCTCTGCCCTGGCG	gRNA	3.75665612053712	54	0.63380282	1.0	2:0|3:1	5696.427086	-0.008820358	0.042791064	-0.206126175	0.836692353	0.998904527
BatfLibrary	KRAB	Batf	Tmed10+0-6	Tmed10+0	6	chr12	85374706	85374727	-	CACGTGGGTGCTCCCGGTTC	gRNA	3.54485551822513	35	0.65294416	4.0	2:0|3:4	1855.623738	-0.006446206	0.061825506	-0.104264515	0.916959437	0.998904527
BatfLibrary	KRAB	Batf	Tmed10+0-7	Tmed10+0	7	chr12	85374740	85374761	-	TGGCGCGGACGGCCTCGCCA	gRNA	3.3604566438362	54	1.0	1.0	2:0|3:1	3016.219008	-0.159760511	0.103041075	-1.550454613	0.121032439	0.890017799
BatfLibrary	KRAB	Batf	Tmed10+0-8	Tmed10+0	8	chr12	85374934	85374955	+	ATAGTAAGTATGGGCAGCCT	gRNA	3.35213632701244	55	0.47633088	7.0	2:0|3:7	1798.613367	0.044191771	0.072406403	0.610329601	0.541643492	0.972987284
BatfLibrary	KRAB	Batf	Tmed10+0-9	Tmed10+0	9	chr12	85374256	85374277	-	CGCCCCTTCACCCCGCGCGT	gRNA	2.84508112026715	36	0.62450146	3.0	2:0|3:3	5815.387879	0.072085128	0.046470657	1.551196654	0.120854564	0.890017799
BatfLibrary	KRAB	Batf	Tmed10+0-10	Tmed10+0	10	chr12	85374198	85374219	+	GCAGAACTCTGCCCTTCCAA	gRNA	2.56715795309426	56	0.35396419	14.0	2:0|3:14	1438.206249	0.021715757	0.064452687	0.336925549	0.736173025	0.998904527
BatfLibrary	KRAB	Batf	Tmed10+0-11	Tmed10+0	11	chr12	85374951	85374972	-	GCTTAAAACAATTACTTCCG	gRNA	2.38227566688464	60	0.53435764	6.0	2:1|3:5	528.8094212	0.093540473	0.089090768	1.049945745	0.293743058
BatfLibrary	KRAB	Batf	Tmed10+0-12	Tmed10+0	12	chr12	85375028	85375049	-	CTTGTGGCTGTTTCTTATTG	gRNA	2.35305591515257	50	0.2165932	18.0	2:0|3:18	716.9556202	0.242794793	0.090117886	2.694190956	0.007055973	0.325660278
BatfLibrary	KRAB	Batf	Tmed10+0-13	Tmed10+0	13	chr12	85374337	85374358	+	CCCAGCCTCCGCCCGCTCGC	gRNA	2.27168682370179	36	0.55719398	7.0	2:0|3:7	3092.977598	-0.000407005	0.056139066	-0.007249936	0.994215439	0.998904527
BatfLibrary	KRAB	Batf	Tmed10+0-14	Tmed10+0	14	chr12	85374177	85374198	-	GCCTTGGCGGACCTAGAGTC	gRNA	2.20787750085856	53	0.49357043	7.0	2:0|3:7	1588.856338	0.054778898	0.065753222	0.833098311	0.404789286	0.957129875
BatfLibrary	KRAB	Batf	Tmed10+12-1	Tmed10+12	1	chr12	85362583	85362604	+	CAGTAGCTATGACTCTGTAC	gRNA	6.63152691598931	57	0.3275559	10.0	2:0|3:10	854.1161954	-0.074799382	0.083815125	-0.892432979	0.372160901	0.947094294
BatfLibrary	KRAB	Batf	Tmed10+12-2	Tmed10+12	2	chr12	85362667	85362688	-	TAGATTCACTTCCTAGGGTG	gRNA	5.1563608426385	52	0.2681983	8.0	2:0|3:8	649.056898	0.084652874	0.093121365	0.909059631	0.36331865
BatfLibrary	KRAB	Batf	Tmed10+12-3	Tmed10+12	3	chr12	85362612	85362633	+	ATGATCAAACAAGTAACTGA	gRNA	4.77142090836239	65	0.24034948	20.0	2:2|3:18	366.8362643	0.228242626	0.109294862	2.088319822	0.036768995
BatfLibrary	KRAB	Batf	Tmed10+12-4	Tmed10+12	4	chr12	85362689	85362710	+	AACTCACCACTCCTTGTGTG	gRNA	3.89718763070886	51	0.37867509	5.0	2:0|3:5	1094.342618	0.075148631	0.086574834	0.868019347	0.385383742	0.953187835
BatfLibrary	KRAB	Batf	Tmed10+12-5	Tmed10+12	5	chr12	85362750	85362771	+	TGTGAAAAGAAGCGCTTCAC	gRNA	3.33358592624788	42	0.75292025	5.0	2:0|3:5	979.0093287	0.09993332	0.059269054	1.686096098	0.091777291	0.843324163
BatfLibrary	KRAB	Batf	Tmed10+12-6	Tmed10+12	6	chr12	85362551	85362572	-	GATTACAGTCCATTAATACT	gRNA	2.18975244050856	47	0.55183127	12.0	2:0|3:12	520.0535205	-0.108500243	0.111534171	-0.972798219	0.330653598
BatfLibrary	KRAB	Batf	Tmed10+12-7	Tmed10+12	7	chr12	85362519	85362540	+	CAGTACAGCTGAAAACAACT	gRNA	1.91841595181127	57	0.2311033	15.0	2:0|3:15	758.9015444	0.001000966	0.097642212	0.010251361	0.991820741	0.998904527
BatfLibrary	KRAB	Batf	Tmed10+12-8	Tmed10+12	8	chr12	85362789	85362810	-	CGCAGATCATCTGTCTGAAT	gRNA	1.41983516328053	44	1.0	0.0	2:0|3:0	844.5727496	-0.181531207	0.076446023	-2.374632466	0.017566432	0.546098544
BatfLibrary	KRAB	Batf	Tmed10+12-9	Tmed10+12	9	chr12	85362912	85362933	-	TTCTCCAGGCTGGCTCTTAG	gRNA	0.527001539297368	40	0.24718605	16.0	2:0|3:16	1455.397981	0.071691204	0.051662094	1.387694525	0.165230084	0.926154317
BatfLibrary	KRAB	Batf	Tmed10+12-10	Tmed10+12	10	chr12	85362483	85362504	-	CCTTTCACAAACTCCCATCC	gRNA	0.433589068250578	31	0.37058873	10.0	2:1|3:9	1220.73393	-0.00863893	0.064984186	-0.132938955	0.894241659	0.998904527
BatfLibrary	KRAB	Batf	Tmed10+12-11	Tmed10+12	11	chr12	85362125	85362146	-	GTTCCTTTAGGTACTGTGTG	gRNA	0.268311621783611	64	0.34157133	17.0	2:0|3:17	896.4902352	-0.039294434	0.094800681	-0.414495268	0.678511432	0.996846764
BatfLibrary	KRAB	Batf	Tmed10+12-12	Tmed10+12	12	chr12	85362394	85362415	-	TCAGATTGGTCCTAGGATCC	gRNA	0.248647893166099	42	0.46130997	5.0	2:0|3:5	939.1675881	-0.044815024	0.075977525	-0.589845796	0.555294037	0.972987284
BatfLibrary	KRAB	Batf	Tmed10+12-13	Tmed10+12	13	chr12	85362470	85362491	+	AGCAAGCAAACCCCCAGGAT	gRNA	0.245609858310798	55	0.37081873	11.0	2:0|3:11	1485.644509	0.049752654	0.056012292	0.888245286	0.374408824	0.947094294
BatfLibrary	KRAB	Batf	Tmed10+12-14	Tmed10+12	14	chr12	85362137	85362158	-	GGGCACATTTGGGTTCCTTT	gRNA	0.23665452124469	31	0.40272296	14.0	2:0|3:14	1368.27557	0.055917359	0.061911045	0.903188752	0.366425727	0.944434847
BatfLibrary	KRAB	Batf	Tmed10+9-1	Tmed10+9	1	chr12	85365731	85365752	+	AAACCACACAGTAGGGTGCT	gRNA	0.889947825507782	56	0.23423083	12.0	2:0|3:12	509.8093925	-0.016001461	0.093548127	-0.171050576	0.864183997
BatfLibrary	KRAB	Batf	Tmed10+9-2	Tmed10+9	2	chr12	85365822	85365843	-	TTGACTGAAAACTCAGGTAG	gRNA	0.649331061260071	56	0.3086203	11.0	2:0|3:11	666.9215272	-0.190624252	0.101096082	-1.885575078	0.059352238
BatfLibrary	KRAB	Batf	Tmed10+9-3	Tmed10+9	3	chr12	85365968	85365989	-	GTACTGTGCCATCGCTGAGT	gRNA	0.265935959573657	53	0.56601996	8.0	2:0|3:8	1474.671228	-0.086055734	0.075161905	-1.144938178	0.252234768	0.926154317
BatfLibrary	KRAB	Batf	Tmed10+9-4	Tmed10+9	4	chr12	85365997	85366018	-	CATATTAGCTTAAGCAGTAT	gRNA	0.241417891384594	50	0.39961835	9.0	2:1|3:8	350.8525338	0.261127076	0.14134693	1.847419508	0.064686364
BatfLibrary	KRAB	Batf	Tmed10+9-5	Tmed10+9	5	chr12	85365915	85365936	-	TGCTGCTTGCTGTGTAAGTT	gRNA	0.0766370992946715	33	0.20325501	29.0	2:2|3:27	1317.485154	-0.143970893	0.080779467	-1.782270902	0.074705065	0.81840129
BatfLibrary	KRAB	Batf	Tmed10-41.5-1	Tmed10-41.5	1	chr12	85416436	85416457	-	GAGACAGGAAGTATAGTCTA	gRNA	0.247224525102256	60	0.21898816	22.0	2:2|3:20	707.7556589	0.01743757	0.073557848	0.237059278	0.812610803	0.998904527
BatfLibrary	KRAB	Batf	Tmed10-41.5-2	Tmed10-41.5	2	chr12	85416451	85416472	-	CTCACCAGAATGTAAGAGAC	gRNA	0.241823943127687	53	0.35304142	8.0	2:0|3:8	627.2540538	-0.095458222	0.089269812	-1.069322544	0.284924356
BatfLibrary	KRAB	Batf	Tmed10-41.5-3	Tmed10-41.5	3	chr12	85416407	85416428	-	TTCCAGTGACATGTCATAGA	gRNA	0.222671420146294	45	0.41687456	11.0	2:1|3:10	818.9604198	0.146725627	0.062433258	2.350119679	0.018767376	0.549289046
BatfLibrary	KRAB	Batf	Tmed10-41.5-4	Tmed10-41.5	4	chr12	85416515	85416536	+	GGTATGTGTCGCTGCCTGGC	gRNA	0.196560606841984	39	0.27641937	10.0	2:0|3:10	1858.058355	-0.071649081	0.053659077	-1.335264889	0.181789666	0.926154317
BatfLibrary	KRAB	Batf	Tmed10-41.5-5	Tmed10-41.5	5	chr12	85416529	85416550	-	ATGATGAGTACCTCCCAGCC	gRNA	0.131660191768771	55	0.26688579	12.0	2:1|3:11	1451.103837	-0.105468965	0.055512743	-1.89990547	0.057445526	0.783348082
BatfLibrary	KRAB	Batf	Tmed10-41.5-6	Tmed10-41.5	6	chr12	85416670	85416691	-	TTGTATTCATCCCGTTATGG	gRNA	0.113025825192004	57	0.74216715	2.0	2:0|3:2	501.1917218	0.036300692	0.103639235	0.350260126	0.726143487
BatfLibrary	KRAB	Batf	Tmed10-41.5-7	Tmed10-41.5	7	chr12	85416684	85416705	+	TGAATACAAACCATACTCTC	gRNA	0.106429743259758	45	0.42986693	12.0	2:0|3:12	468.0027289	0.055290782	0.10401209	0.53158034	0.595016684
BatfLibrary	KRAB	Batf	Tmed10-41.5-8	Tmed10-41.5	8	chr12	85416543	85416564	+	ACTCATCATGATCTCCCTTT	gRNA	0.0823243107845983	27	0.48677887	9.0	2:1|3:8	808.9355284	-0.140736979	0.135818924	-1.036210387	0.300104002	0.926154317
BatfLibrary	KRAB	Batf	Tmed10-41.5-9	Tmed10-41.5	9	chr12	85416707	85416728	+	GTGATGAGATTGTGTTTGCC	gRNA	0.0693720607462686	48	0.25608445	15.0	2:2|3:13	1336.064035	-0.05380829	0.085988617	-0.625760622	0.531471964	0.972987284
BatfLibrary	KRAB	Batf	Tmed10-41.5-10	Tmed10-41.5	10	chr12	85416725	85416746	-	AACCACCCCAACACCACACC	gRNA	0.0598821601994432	42	0.29364463	20.0	2:2|3:18	1218.529096	-0.002356068	0.061170608	-0.038516342	0.969276002	0.998904527
BatfLibrary	KRAB	Batf	Tmed10-41.5-11	Tmed10-41.5	11	chr12	85416190	85416211	-	ACTTTGTAGGCTGTCACAAC	gRNA	0.0584317755079	43	0.54277709	6.0	2:1|3:5	1176.939992	0.01294399	0.063555572	0.203664121	0.838615982	0.998904527
BatfLibrary	KRAB	Batf	Tmed10-41.5-12	Tmed10-41.5	12	chr12	85416121	85416142	+	GAGAGATCTGACACTCATGC	gRNA	0.0443227210618923	46	0.54484043	8.0	2:0|3:8	1239.363447	-0.017294028	0.064582002	-0.267784019	0.788865572	0.998904527
BatfLibrary	KRAB	Batf	Tmed10-41.5-13	Tmed10-41.5	13	chr12	85416153	85416174	-	GAGGTGGCCTTAAGTATAAT	gRNA	0.0395761247957771	38	0.52268045	13.0	2:0|3:13	513.6654396	0.141697	0.08965102	1.580539733	0.113983315
BatfLibrary	KRAB	Batf	Tmed10-41.5-14	Tmed10-41.5	14	chr12	85416348	85416369	-	TTTGAGCAGAGACACCTAGC	gRNA	0.0384039826826982	59	0.50766857	6.0	2:0|3:6	1037.591408	-0.05726489	0.088952355	-0.643770366	0.519724353	0.972987284
BatfLibrary	KRAB	Batf	Tmed10-43-1	Tmed10-43	1	chr12	85417993	85418014	+	GGGTGAGTCTTCTGGTCTAG	gRNA	0.371440058517308	51	0.27026055	15.0	2:0|3:15	1422.367729	0.0337307	0.054677576	0.616901895	0.537299437	0.972987284
BatfLibrary	KRAB	Batf	Tmed10-43-2	Tmed10-43	2	chr12	85417973	85417994	+	GCCGCCAGCAGCAGGGAACT	gRNA	0.290559548453443	52	0.26516415	12.0	2:2|3:10	3496.076501	0.006902702	0.045035749	0.15327161	0.878184088	0.998904527
BatfLibrary	KRAB	Batf	Tmed10-43-3	Tmed10-43	3	chr12	85418057	85418078	+	ACCATGCCAGGCATCCGGCC	gRNA	0.285728933524187	42	0.24730909	18.0	2:2|3:16	2269.4201	-0.00904274	0.060136799	-0.150369486	0.880473114	0.998904527
BatfLibrary	KRAB	Batf	Tmed10-43-4	Tmed10-43	4	chr12	85418071	85418092	-	GACTCATCCCCTCCCCTGGC	gRNA	0.285199098197262	44	0.20793706	20.0	2:2|3:18	2061.345117	-0.056170727	0.054308056	-1.034298246	0.300996756	0.926154317
BatfLibrary	KRAB	Batf	Tmed10-43-5	Tmed10-43	5	chr12	85418030	85418051	+	TGGCAGGAAACACAGGTTTC	gRNA	0.248818759236824	24	0.2004823	22.0	2:1|3:21	1102.779854	0.008759547	0.075756545	0.115627598	0.90794769	0.998904527
BatfLibrary	KRAB	Batf	Tmed10-43-6	Tmed10-43	6	chr12	85418045	85418066	+	GTTTCTGGAGGAACCATGCC	gRNA	0.247224158304559	55	0.6542708	10.0	2:0|3:10	1132.576936	-0.031585886	0.076603868	-0.412327559	0.680099352	0.996846764
BatfLibrary	KRAB	Batf	Tmed10-43-7	Tmed10-43	7	chr12	85417937	85417958	+	CAAAGGAAGCGAGACGCTTG	gRNA	0.139413444906391	59	0.40358744	5.0	2:1|3:4	1293.109511	-0.076900677	0.07106643	-1.082095693	0.279210009	0.926154317
BatfLibrary	KRAB	Batf	Tmed10-43-8	Tmed10-43	8	chr12	85417951	85417972	+	CGCTTGTGGTTTGGTTTGCA	gRNA	0.120542456488867	41	0.47693382	4.0	2:1|3:3	1937.583523	0.033421708	0.053836996	0.620794448	0.534734877	0.972987284
BatfLibrary	KRAB	Batf	Tmed10-43-9	Tmed10-43	9	chr12	85417917	85417938	-	TTGCCTTCTACATCTGTCCT	gRNA	0.0998489990329132	39	0.26804785	18.0	2:1|3:17	1808.693766	0.132106659	0.063318316	2.08638932	0.036943372	0.668725313
BatfLibrary	KRAB	Batf	Tmed10-43-10	Tmed10-43	10	chr12	85418145	85418166	+	AACGTGTCGGGATACAGAGC	gRNA	0.0982894348675465	56	0.39145324	6.0	2:0|3:6	886.9721047	-0.042889608	0.0878964	-0.487956367	0.625580747	0.982587561
BatfLibrary	KRAB	Batf	Tmed10-43-11	Tmed10-43	11	chr12	85418098	85418119	-	CATGACTGATTTCCTGTCTG	gRNA	0.0922049253691167	60	0.20596565	20.0	2:0|3:20	950.4807755	0.061349105	0.08154437	0.752340165	0.45184652	0.972987284
BatfLibrary	KRAB	Batf	Tmed10-43-12	Tmed10-43	12	chr12	85418165	85418186	+	TGGAAACAGGTCAAGACAAG	gRNA	0.0877281847445715	63	0.21017221	22.0	2:2|3:20	896.2046387	-0.127690622	0.083895119	-1.522026829	0.128002358	0.890017799
BatfLibrary	KRAB	Batf	Tmed10-43-13	Tmed10-43	13	chr12	85418309	85418330	-	GGTAGTAGTCAGTGAGCGCT	gRNA	0.070307581018591	56	0.55537874	5.0	2:0|3:5	1869.264064	-0.035436874	0.06477067	-0.547112968	0.584301124	0.972987284
BatfLibrary	KRAB	Batf	Tmed10-43-14	Tmed10-43	14	chr12	85417760	85417781	-	CCTAAAATGCACCTTAAGCT	gRNA	0.0696269454801344	45	0.62708561	6.0	2:0|3:6	1178.012898	0.046613078	0.063825459	0.730321084	0.465193944	0.972987284
BatfLibrary	KRAB	Batf	Tmed10-46-1	Tmed10-46	1	chr12	85420886	85420907	+	TACTCTTCACAGTCCAGCCC	gRNA	0.19098915879669	45	0.2021502	17.0	2:1|3:16	1178.1313	0.045886962	0.063226861	0.725751069	0.467991388	0.972987284
BatfLibrary	KRAB	Batf	Tmed10-46-2	Tmed10-46	2	chr12	85421178	85421199	-	CACAGTGTGTGATGCTAATT	gRNA	0.184129805193685	19	0.24759132	19.0	2:0|3:19	696.2952328	-0.006834746	0.085761315	-0.079694974	0.936479857	0.998904527
BatfLibrary	KRAB	Batf	Tmed10-46-3	Tmed10-46	3	chr12	85420997	85421018	-	GCTTGTTGGAGCTTGAGGGT	gRNA	0.172679750487585	48	0.2298362	21.0	2:0|3:21	2620.65956	-0.042124267	0.054589026	-0.771661824	0.440314747	0.972987284
BatfLibrary	KRAB	Batf	Tmed10-46-4	Tmed10-46	4	chr12	85421214	85421235	-	CTTCCACGTGCCTGGCTGAC	gRNA	0.165522088446921	43	0.22925225	15.0	2:1|3:14	1595.658315	-0.147294057	0.067017732	-2.197837111	0.027960716	0.658150494
BatfLibrary	KRAB	Batf	Tmed10-46-5	Tmed10-46	5	chr12	85421096	85421117	-	AAGGCGGTGAATGAGTGAGC	gRNA	0.159077173523903	54	0.25122014	15.0	2:0|3:15	987.4100967	-0.130513258	0.097331159	-1.340919584	0.179946563	0.926154317
BatfLibrary	KRAB	Batf	Tmed10-46-6	Tmed10-46	6	chr12	85420929	85420950	-	AAAGGGGAATCCACCGAGAC	gRNA	0.154860045787017	49	0.62390041	10.0	2:1|3:9	948.729063	0.10954813	0.06664283	1.643809691	0.100215519	0.856218617
BatfLibrary	KRAB	Batf	Tmed10-46-7	Tmed10-46	7	chr12	85421166	85421187	-	TGCTAATTTGGGACGACTCC	gRNA	0.15209366953937	37	0.75181375	5.0	2:1|3:4	856.1409392	-0.007082664	0.077317681	-0.091604719	0.927012102	0.998904527
BatfLibrary	KRAB	Batf	Tmed10-46-8	Tmed10-46	8	chr12	85420945	85420966	-	AAGACATCATCTATGTAAAG	gRNA	0.149308663600917	64	0.24604667	19.0	2:0|3:19	479.5840645	-0.01200636	0.121778987	-0.098591393	0.921462704
BatfLibrary	KRAB	Batf	Tmed10-46-9	Tmed10-46	9	chr12	85421300	85421321	+	GGATCTCTGAACCCTACTGT	gRNA	0.146287402619404	65	0.78172589	5.0	2:0|3:5	714.0612269	-0.138127443	0.103937532	-1.32894672	0.183865548	0.926154317
BatfLibrary	KRAB	Batf	Tmed10-46-10	Tmed10-46	10	chr12	85421151	85421172	-	ACTCCAGGGTTCTGTGGCCG	gRNA	0.108161662515171	40	0.32278751	11.0	2:0|3:11	2344.522357	-0.001078998	0.048905439	-0.022062946	0.982397744	0.998904527
BatfLibrary	KRAB	Batf	Tmed10-46-11	Tmed10-46	11	chr12	85421312	85421333	-	GGCTTTCATAAGCCTACAGT	gRNA	0.107249500087447	53	0.40446614	10.0	2:0|3:10	601.378583	0.257826662	0.095400056	2.702583965	0.00688028
BatfLibrary	KRAB	Batf	Tmed10-46-12	Tmed10-46	12	chr12	85421043	85421064	-	GAGACCGTCGCCAACCTTCA	gRNA	0.102482837962138	50	0.96844873	1.0	2:0|3:1	1799.816348	0.014637885	0.052470262	0.278974869	0.780264111	0.998904527
BatfLibrary	KRAB	Batf	Tmed10-46-13	Tmed10-46	13	chr12	85421115	85421136	-	AAGTTGCTGCTAGTAGAAGA	gRNA	0.0869317857614813	59	0.43701732	7.0	2:0|3:7	659.1161269	-0.189074776	0.078207787	-2.417595254	0.015623444
BatfLibrary	KRAB	Batf	Tmed10-46-14	Tmed10-46	14	chr12	85421029	85421050	+	TTTCCCCAAGGACGCCCTGA	gRNA	0.0749234429323683	57	0.38520566	11.0	2:1|3:10	1392.753179	-0.132693893	0.055969388	-2.370829783	0.017748203	0.546098544
BatfLibrary	KRAB	Batf	Tmed10-8.5-1	Tmed10-8.5	1	chr12	85383022	85383043	-	GACTCACCCTTTCACCTCAC	gRNA	0.409482146756098	48	0.26906019	14.0	2:0|3:14	1050.406163	-0.056813482	0.069199023	-0.821015675	0.41163734	0.962894362
BatfLibrary	KRAB	Batf	Tmed10-8.5-2	Tmed10-8.5	2	chr12	85383025	85383046	+	GTGAGGTGAAAGGGTGAGTC	gRNA	0.399071696844654	42	0.24668234	23.0	2:1|3:22	1265.184089	0.006095568	0.079518992	0.076655493	0.938897611	0.998904527
BatfLibrary	KRAB	Batf	Tmed10-8.5-3	Tmed10-8.5	3	chr12	85383190	85383211	-	CTCAGTTACTCTGCTCATGC	gRNA	0.394784862371668	41	0.32679821	19.0	2:0|3:19	911.4988351	-0.023641256	0.09896108	-0.238894486	0.811187401	0.998904527
BatfLibrary	KRAB	Batf	Tmed10-8.5-4	Tmed10-8.5	4	chr12	85383061	85383082	-	ACTTACACGGCAGCAGGGGC	gRNA	0.348260270358256	37	0.28232419	11.0	2:0|3:11	1457.719575	0.037437092	0.065074991	0.575291542	0.565094141	0.972987284
BatfLibrary	KRAB	Batf	Tmed10-8.5-5	Tmed10-8.5	5	chr12	85383156	85383177	-	TCTCACCTCGTGCCTGACAT	gRNA	0.344670845297515	53	0.46115074	4.0	2:0|3:4	1271.248963	0.058082951	0.061155711	0.949755148	0.342236681	0.932154425
BatfLibrary	KRAB	Batf	Tmed10-8.5-6	Tmed10-8.5	6	chr12	85383008	85383029	+	TTCAGAGAAACAATCCTGTG	gRNA	0.278490911603484	71	0.20772498	27.0	2:0|3:27	675.4165316	0.100187243	0.096621441	1.036904872	0.299780193	0.926154317
BatfLibrary	KRAB	Batf	Tmed10-8.5-7	Tmed10-8.5	7	chr12	85383096	85383117	+	TAGACACTGTTCCTAGAACC	gRNA	0.256845160001419	59	0.30992486	11.0	2:1|3:10	697.3509034	-0.144750385	0.07207749	-2.00826063	0.044615603	0.712532404
BatfLibrary	KRAB	Batf	Tmed10-8.5-8	Tmed10-8.5	8	chr12	85382930	85382951	-	AAAGAAACGGACATGCAGCC	gRNA	0.252740870521458	50	0.3337854	12.0	2:0|3:12	968.9235833	-0.003976765	0.076670305	-0.051868384	0.958633566	0.998904527
BatfLibrary	KRAB	Batf	Tmed10-8.5-9	Tmed10-8.5	9	chr12	85383402	85383423	-	ACTCTGTCTGAATCCTCCTC	gRNA	0.240489321880778	49	0.35229773	13.0	2:0|3:13	895.3238957	0.149801768	0.075652816	1.980121514	0.047689876	0.712532404
BatfLibrary	KRAB	Batf	Tmed10-8.5-10	Tmed10-8.5	10	chr12	85383144	85383165	+	AGGAAGCAAACTCCTATGTC	gRNA	0.218302056029489	54	0.83659306	7.0	2:2|3:5	813.6950391	-0.069967109	0.082916711	-0.843823976	0.398767776	0.957129875
BatfLibrary	KRAB	Batf	Tmed10-8.5-11	Tmed10-8.5	11	chr12	85383389	85383410	+	TTGCCTAAGGCCTCCTGAGG	gRNA	0.217135008867899	56	0.31420515	8.0	2:1|3:7	1289.367091	0.067919728	0.057283902	1.185668676	0.235753169	0.926154317
BatfLibrary	KRAB	Batf	Tmed10-8.5-12	Tmed10-8.5	12	chr12	85383230	85383251	+	GCTGTAAAGGAGGGGTTGTA	gRNA	0.157742552276994	53	0.31692033	13.0	2:1|3:12	669.158213	0.168501161	0.100023547	1.684614936	0.092062888	0.843324163
BatfLibrary	KRAB	Batf	Tmed10-8.5-13	Tmed10-8.5	13	chr12	85382896	85382917	-	CGTGACTTTAGTTGGAGTTT	gRNA	0.155256221573896	28	0.48051121	5.0	2:0|3:5	831.0294821	0.016268363	0.084956621	0.191490231	0.848141534	0.998904527
BatfLibrary	KRAB	Batf	Tmed10-8.5-14	Tmed10-8.5	14	chr12	85383115	85383136	+	CTGGTAGAGATTTGGATTCC	gRNA	0.140771057200203	36	0.28507005	15.0	2:0|3:15	720.192515	-0.020771062	0.090654168	-0.229124184	0.818772398	0.998904527
BatfLibrary	KRAB	Batf	Ttll5+104.5-1	Ttll5+104.5	1	chr12	85929272	85929293	-	CTCAAGTGCCTTGACTAGAA	gRNA	3.35712353967771	60	0.40023793	14.0	2:0|3:14	966.9646595	0.182313747	0.086401354	2.110079743	0.034851488	0.668725313
BatfLibrary	KRAB	Batf	Ttll5+104.5-2	Ttll5+104.5	2	chr12	85929235	85929256	-	AATTGGCTGTGTCAGAAATA	gRNA	2.39336884748359	28	0.35516771	21.0	2:1|3:20	638.7287643	0.057713527	0.087768571	0.657564846	0.51081779
BatfLibrary	KRAB	Batf	Ttll5+104.5-3	Ttll5+104.5	3	chr12	85929132	85929153	-	CAAGGCAATTACTTCTGTTA	gRNA	1.99175211137757	28	0.27996156	14.0	2:0|3:14	596.7600678	0.19192471	0.101937159	1.882774765	0.059730898
BatfLibrary	KRAB	Batf	Ttll5+104.5-4	Ttll5+104.5	4	chr12	85929401	85929422	-	TACATACAGCAGGGAGTGGA	gRNA	1.57373740032132	52	0.2567155	18.0	2:0|3:18	796.9894586	0.050674705	0.095792588	0.529004448	0.596802364	0.972987284
BatfLibrary	KRAB	Batf	Ttll5+104.5-5	Ttll5+104.5	5	chr12	85929333	85929354	+	CAGATAATAGTTGCCATCTG	gRNA	1.55898789490617	59	0.3299312	12.0	2:1|3:11	782.6840022	0.016436315	0.079371392	0.207081097	0.835946524	0.998904527
BatfLibrary	KRAB	Batf	Ttll5+104.5-6	Ttll5+104.5	6	chr12	85929083	85929104	-	AAACAGAGGAGATTCTACAG	gRNA	1.24006050671988	78	0.23367739	26.0	2:0|3:26	817.650682	-0.029494668	0.073596417	-0.400762284	0.688595149	0.996846764
BatfLibrary	KRAB	Batf	Ttll5+104.5-7	Ttll5+104.5	7	chr12	85929411	85929432	-	TTCCCCAGCTTACATACAGC	gRNA	1.16656186801974	50	0.47179475	10.0	2:0|3:10	831.4612485	0.102227113	0.081672139	1.251676693	0.210687696	0.926154317
BatfLibrary	KRAB	Batf	Ttll5+104.5-8	Ttll5+104.5	8	chr12	85929414	85929435	+	GCTGTATGTAAGCTGGGGAA	gRNA	1.13886664368614	64	0.22182812	17.0	2:3|3:14	875.1908313	0.119884774	0.085424772	1.403395888	0.160498819	0.926154317
BatfLibrary	KRAB	Batf	Ttll5+104.5-9	Ttll5+104.5	9	chr12	85929346	85929367	-	TGATTATTCATAGCCACAGA	gRNA	1.03864449093565	61	0.22698996	21.0	2:0|3:21	354.1624123	0.021277615	0.110134263	0.193197056	0.846804644
BatfLibrary	KRAB	Batf	Ttll5+104.5-10	Ttll5+104.5	10	chr12	85929060	85929081	+	AAGTGAAACCTGCATCTGGG	gRNA	0.821661718447671	71	0.23804632	16.0	2:0|3:16	1304.447514	-0.070835915	0.071180412	-0.995160221	0.319658345	0.926545929
BatfLibrary	KRAB	Batf	Ttll5+104.5-11	Ttll5+104.5	11	chr12	85928854	85928875	-	CTGGATCTCTATAAACCCTC	gRNA	0.732064348975472	52	0.25374584	13.0	2:1|3:12	549.7948371	0.064050211	0.108756838	0.588930429	0.555907944
BatfLibrary	KRAB	Batf	Ttll5+104.5-12	Ttll5+104.5	12	chr12	85928873	85928894	-	AAATCAGGAAACCACCTCTC	gRNA	0.505073886333737	44	0.22127586	20.0	2:2|3:18	1150.38996	-0.059586082	0.085566675	-0.696370194	0.486197024	0.972987284
BatfLibrary	KRAB	Batf	Ttll5+104.5-13	Ttll5+104.5	13	chr12	85928838	85928859	+	CTTTACTCCTCGGCGACCTG	gRNA	0.494879992403857	52	0.52928827	9.0	2:0|3:9	1257.043766	0.118101303	0.060163264	1.963013564	0.049644598	0.712532404
BatfLibrary	KRAB	Batf	Ttll5+104.5-14	Ttll5+104.5	14	chr12	85928925	85928946	+	GGGTTGCTTCACCTTCTTGA	gRNA	0.426198390301326	40	0.27510334	13.0	2:0|3:13	1374.343931	-0.032642752	0.057644385	-0.566278082	0.571204757	0.972987284
BatfLibrary	KRAB	Batf	Ttll5+112.5-1	Ttll5+112.5	1	chr12	85936949	85936970	+	CTTCAGGTCTTAGTTCACTC	gRNA	0.276893018685814	56	0.31515449	15.0	2:1|3:14	782.5360115	0.10602097	0.061727258	1.717571347	0.08587483	0.831046746
BatfLibrary	KRAB	Batf	Ttll5+112.5-2	Ttll5+112.5	2	chr12	85936970	85936991	+	GGAAGCCTCAGCAAGTTTCC	gRNA	0.212654976257949	38	0.20302706	16.0	2:0|3:16	1511.511487	-0.034432918	0.057352072	-0.600377919	0.5482544	0.972987284
BatfLibrary	KRAB	Batf	Ttll5+112.5-3	Ttll5+112.5	3	chr12	85937000	85937021	+	ATAAGCCTGTTGTAAGCGAA	gRNA	0.180332211088275	60	0.73638614	3.0	2:0|3:3	688.8466822	-0.013385996	0.094647684	-0.141429728	0.887530471	0.998904527
BatfLibrary	KRAB	Batf	Ttll5+112.5-4	Ttll5+112.5	4	chr12	85936988	85937009	-	AACAGGCTTATCGATTAACC	gRNA	0.148799260930882	61	0.73645466	3.0	2:0|3:3	539.0019999	0.00924905	0.103274227	0.08955816	0.928638334
BatfLibrary	KRAB	Batf	Ttll5+112.5-5	Ttll5+112.5	5	chr12	85937060	85937081	+	AAGGTACGCAAGCATAGGAT	gRNA	0.119237777057366	54	0.56053728	4.0	2:0|3:4	726.4734654	0.139891549	0.10905286	1.282786606	0.199566848	0.926154317
BatfLibrary	KRAB	Batf	Ttll5+122.5-4	Ttll5+122.5	4	chr12	85947399	85947420	-	GAGCGGGCTGGTGTGATGCT	gRNA	1.71969397253385	50	0.45874348	10.0	2:1|3:9	1023.287055	0.023140948	0.074496203	0.310632587	0.756079951	0.998904527
BatfLibrary	KRAB	Batf	Ttll5+122.5-9	Ttll5+122.5	9	chr12	85947383	85947404	-	TGCTCGGTCATTTCAGCCTA	gRNA	1.37306992384556	52	0.57465619	3.0	2:0|3:3	933.8214175	-0.060499728	0.077364469	-0.782009223	0.434209153	0.972987284
BatfLibrary	KRAB	Batf	Ttll5+122.5-13	Ttll5+122.5	13	chr12	85947324	85947345	+	TGTCCCATGACTCATCTTAG	gRNA	1.1611467347861	47	0.42187855	6.0	2:1|3:5	672.9203773	0.112843643	0.078565582	1.436298694	0.150917366	0.926154317
BatfLibrary	KRAB	Batf	Ttll5+122.5-14	Ttll5+122.5	14	chr12	85947294	85947315	+	CTCTGTTGATGTCACACAAT	gRNA	1.09436981741905	56	0.33010989	10.0	2:1|3:9	716.8308173	0.055152261	0.089359918	0.617192384	0.537107839	0.972987284
BatfLibrary	KRAB	Batf	Ttll5+122.5-15	Ttll5+122.5	15	chr12	85947353	85947374	-	TACTTCCTGACTAAAAGAAG	gRNA	0.941793395039651	60	0.20213693	28.0	2:2|3:26	438.4769479	-0.052032503	0.099930073	-0.520689136	0.602583344
BatfLibrary	KRAB	Batf	Ttll5+122.5-16	Ttll5+122.5	16	chr12	85947367	85947388	+	CAGGAAGTAGCTCTTTCCTT	gRNA	0.93301916679818	47	0.33293288	12.0	2:1|3:11	1244.354851	0.073640196	0.078752062	0.93508911	0.349742378	0.932301751
BatfLibrary	KRAB	Batf	Ttll5+122.5-17	Ttll5+122.5	17	chr12	85947278	85947299	-	AACAGAGCCACTTGTCCTAC	gRNA	0.927394052295184	45	0.46646151	10.0	2:1|3:9	1153.314584	0.068322034	0.088096156	0.775539332	0.438021033	0.972987284
BatfLibrary	KRAB	Batf	Ttll5+15-1	Ttll5+15	1	chr12	85839496	85839517	-	GGTGCCACAGCACAACCGCC	gRNA	0.469979597113994	49	0.47997056	9.0	2:0|3:9	1832.946712	0.039973038	0.067920632	0.588525703	0.556179487	0.972987284
BatfLibrary	KRAB	Batf	Ttll5+15-2	Ttll5+15	2	chr12	85839859	85839880	+	ACAGTAGTTGTGATAATTAA	gRNA	0.331342852129197	30	0.20262805	15.0	2:0|3:15	375.6185352	-0.043487963	0.13120595	-0.331448098	0.740306039
BatfLibrary	KRAB	Batf	Ttll5+15-3	Ttll5+15	3	chr12	85839544	85839565	-	AATGGGAGCCGGCTTACTTG	gRNA	0.28216615829345	60	0.44554455	2.0	2:0|3:2	1744.537188	-0.059805004	0.100904621	-0.592688458	0.553389667	0.972987284
BatfLibrary	KRAB	Batf	Ttll5+15-4	Ttll5+15	4	chr12	85839561	85839582	-	CAGCAGGGTGCGGGGAAAAT	gRNA	0.269503829755884	37	0.29959025	11.0	2:0|3:11	1742.52716	-0.097660051	0.049642842	-1.967253434	0.049154001	0.712532404
BatfLibrary	KRAB	Batf	Ttll5+15-5	Ttll5+15	5	chr12	85839588	85839609	+	TTCCCGGTGGCATGGTGCTG	gRNA	0.215277136264874	50	0.41314251	5.0	2:0|3:5	3300.001118	-0.047731878	0.057002849	-0.837359507	0.40239052	0.957129875
BatfLibrary	KRAB	Batf	Ttll5+15-6	Ttll5+15	6	chr12	85839603	85839624	+	TGCTGAGGCTCGCACAGAGG	gRNA	0.201697917145792	48	0.29577067	13.0	2:0|3:13	1727.05792	-0.035102177	0.06331479	-0.55440723	0.579300179	0.972987284
BatfLibrary	KRAB	Batf	Ttll5+15-7	Ttll5+15	7	chr12	85839576	85839597	-	GCCACCGGGAAGGACCAGCA	gRNA	0.193639771599704	66	0.30665389	10.0	2:0|3:10	1778.813805	-0.062678881	0.063655044	-0.984664789	0.324788754	0.931252321
BatfLibrary	KRAB	Batf	Ttll5+15-8	Ttll5+15	8	chr12	85839625	85839646	+	GGCACCGTTCATGCCTCCAG	gRNA	0.169774252950706	56	0.30968219	9.0	2:2|3:7	1494.565372	0.017386057	0.063991612	0.271692746	0.785858279	0.998904527
BatfLibrary	KRAB	Batf	Ttll5+15-9	Ttll5+15	9	chr12	85839800	85839821	-	GCAAGCCTGCCAGGTATCTC	gRNA	0.113961345464326	45	0.49491992	12.0	2:1|3:11	1678.023661	-0.007783132	0.056538688	-0.137660288	0.890508906	0.998904527
BatfLibrary	KRAB	Batf	Ttll5+15-10	Ttll5+15	10	chr12	85839641	85839662	-	TTATCAAACATAGCTCCCTC	gRNA	0.0819219178246061	52	0.53642012	3.0	2:0|3:3	622.0396642	-0.064893707	0.08346363	-0.777508811	0.436858638
BatfLibrary	KRAB	Batf	Ttll5+23.5-1	Ttll5+23.5	1	chr12	85848291	85848312	-	CACAGGTATGGAGCCTACCA	gRNA	0.929368055140538	63	0.30340986	11.0	2:0|3:11	936.7518906	0.11226354	0.079563433	1.410994172	0.158246332	0.926154317
BatfLibrary	KRAB	Batf	Ttll5+23.5-2	Ttll5+23.5	2	chr12	85848303	85848324	-	TCACAGGACGTTCACAGGTA	gRNA	0.911962422322262	49	0.20786776	10.0	2:1|3:9	1024.214888	-0.041643396	0.062281178	-0.668635329	0.50372813	0.972987284
BatfLibrary	KRAB	Batf	Ttll5+23.5-3	Ttll5+23.5	3	chr12	85848319	85848340	-	GGATAGAGCATGCACTTCAC	gRNA	0.806434598736316	56	0.30962696	7.0	2:1|3:6	1020.628095	0.048705787	0.075770583	0.642806017	0.520349979	0.972987284
BatfLibrary	KRAB	Batf	Ttll5+23.5-4	Ttll5+23.5	4	chr12	85848384	85848405	+	TGAGCCTCATCAGCTGACTG	gRNA	0.657818249596155	66	0.25051542	17.0	2:0|3:17	1447.660786	-0.085929206	0.055142138	-1.558321976	0.119156942	0.890017799
BatfLibrary	KRAB	Batf	Ttll5+23.5-5	Ttll5+23.5	5	chr12	85848415	85848436	-	CTGTGTGGGATGAAAGAACT	gRNA	0.596757363312823	67	0.20275138	22.0	2:0|3:22	1398.939923	-0.055958009	0.069417816	-0.806104425	0.42018264	0.969652246
BatfLibrary	KRAB	Batf	Ttll5+23.5-6	Ttll5+23.5	6	chr12	85848278	85848299	+	CAGTCTGCAGCCTCCTTGGT	gRNA	0.476180236854754	53	0.21439674	27.0	2:3|3:24	3183.11487	0.022615013	0.042473956	0.532444241	0.594418351	0.972987284
BatfLibrary	KRAB	Batf	Ttll5+23.5-7	Ttll5+23.5	7	chr12	85848340	85848361	-	TGCCATCATCAGGCCTGATC	gRNA	0.39517850159707	43	0.76617486	5.0	2:0|3:5	1030.105211	-0.035621744	0.087931878	-0.405106144	0.685399491	0.996846764
BatfLibrary	KRAB	Batf	Ttll5+23.5-8	Ttll5+23.5	8	chr12	85848442	85848463	-	ATGATGTTACATAGTGGCTG	gRNA	0.349030019511342	65	0.37741706	7.0	2:0|3:7	1447.427422	-0.000170401	0.072827641	-0.002339781	0.998133127	0.998904527
BatfLibrary	KRAB	Batf	Ttll5+23.5-9	Ttll5+23.5	9	chr12	85848358	85848379	+	TGGCAGTGTAGGCACACATC	gRNA	0.346248305558294	46	0.36687601	19.0	2:1|3:18	887.3715264	0.01712033	0.073550193	0.232770707	0.815939461	0.998904527
BatfLibrary	KRAB	Batf	Ttll5+23.5-10	Ttll5+23.5	10	chr12	85848261	85848282	-	AGACTGTCATGTCCTGCTGC	gRNA	0.257742351521439	48	0.30851358	17.0	2:2|3:15	1428.790085	-0.092770742	0.080802884	-1.148111776	0.250922423	0.926154317
BatfLibrary	KRAB	Batf	Ttll5+23.5-11	Ttll5+23.5	11	chr12	85848249	85848270	+	TGGGCGTAGAAGCCAGCAGC	gRNA	0.125590653178045	53	0.27127753	14.0	2:3|3:11	1161.254365	0.008564398	0.070972948	0.1206713	0.903951392	0.998904527
BatfLibrary	KRAB	Batf	Ttll5+23.5-12	Ttll5+23.5	12	chr12	85848715	85848736	-	ATGTGCTCAGTCACAGGTTG	gRNA	0.0767645416616044	45	0.31189971	17.0	2:1|3:16	1272.938395	-0.019120968	0.072102011	-0.265193277	0.790860574	0.998904527
BatfLibrary	KRAB	Batf	Ttll5+23.5-13	Ttll5+23.5	13	chr12	85848232	85848253	-	CGCCCATTGATCCAAGAAAG	gRNA	0.0647879436139841	53	1.0	0.0	2:0|3:0	918.4930688	0.087084396	0.068952083	1.262969761	0.206600047	0.926154317
BatfLibrary	KRAB	Batf	Ttll5+23.5-14	Ttll5+23.5	14	chr12	85848131	85848152	+	CTTGATTGTCAACCAGACTT	gRNA	0.0596188885286831	43	0.32598012	9.0	2:0|3:9	836.3951759	0.050702913	0.092308881	0.549274482	0.582817097	0.972987284
BatfLibrary	KRAB	Batf	Ttll5+37.5-1	Ttll5+37.5	1	chr12	85862165	85862186	-	CATAAGTACTGGTGCAGCAC	gRNA	0.476805402969423	42	1.0	0.0	2:0|3:0	849.886674	0.083147545	0.087432624	0.950989931	0.341609487	0.932154425
BatfLibrary	KRAB	Batf	Ttll5+37.5-2	Ttll5+37.5	2	chr12	85862188	85862209	+	CTATAGTGCTTACAGCTCTG	gRNA	0.392683417159381	66	0.32835834	13.0	2:0|3:13	633.6082498	-0.001686471	0.097185722	-0.017353078	0.986154942
BatfLibrary	KRAB	Batf	Ttll5+37.5-3	Ttll5+37.5	3	chr12	85862140	85862161	+	AAACCTCTGAGACACTGCCC	gRNA	0.35743179660823	61	0.20324014	21.0	2:3|3:18	1072.763125	0.057889764	0.076239136	0.759318215	0.447662224	0.972987284
BatfLibrary	KRAB	Batf	Ttll5+37.5-4	Ttll5+37.5	4	chr12	85862225	85862246	-	TCCACATTCTACAGATGAGT	gRNA	0.237160998727017	54	0.29346794	12.0	2:2|3:10	642.7565879	0.082360222	0.081650794	1.008688564	0.313124018
BatfLibrary	KRAB	Batf	Ttll5+37.5-5	Ttll5+37.5	5	chr12	85862247	85862268	+	ATGGTGGTATATTTGCCCCT	gRNA	0.195492549251239	43	0.42153988	12.0	2:2|3:10	1020.120775	0.00105893	0.08394363	0.012614776	0.989935132	0.998904527
BatfLibrary	KRAB	Batf	Ttll5+39-1	Ttll5+39	1	chr12	85863699	85863720	+	TATAGTCACTCTTGTAAAGC	gRNA	2.21808599889845	47	0.47884531	10.0	2:0|3:10	492.8837163	-0.170634644	0.202426473	-0.842946289	0.399258484
BatfLibrary	KRAB	Batf	Ttll5+39-2	Ttll5+39	2	chr12	85863712	85863733	+	GTAAAGCTGGTCTGGCATTT	gRNA	2.0831449332605	24	0.34187241	9.0	2:2|3:7	1248.300889	0.037850817	0.069269393	0.546429169	0.584770964	0.972987284
BatfLibrary	KRAB	Batf	Ttll5+39-3	Ttll5+39	3	chr12	85863643	85863664	+	GTCTCTTCACTAGATTGGGC	gRNA	1.65190673320689	44	0.42127805	6.0	2:0|3:6	710.9105143	0.17977729	0.086501913	2.078304205	0.037681349	0.668725313
BatfLibrary	KRAB	Batf	Ttll5+39-4	Ttll5+39	4	chr12	85863796	85863817	+	GAGAGAGATATTGCTCATAC	gRNA	1.43521095703197	57	0.27030917	20.0	2:1|3:19	756.936461	0.089789721	0.088741813	1.011808512	0.311629619	0.926545929
BatfLibrary	KRAB	Batf	Ttll5+39-5	Ttll5+39	5	chr12	85863737	85863758	-	ACGCTCGTGTCTAGAATAAT	gRNA	1.22456502038627	45	0.93799324	1.0	2:0|3:1	472.8909388	0.207587759	0.093799722	2.213095666	0.026891051
BatfLibrary	KRAB	Batf	Ttll5+39-6	Ttll5+39	6	chr12	85863877	85863898	+	TATTGTCTGAGACGAGCAAC	gRNA	1.07447492870997	44	0.57478459	5.0	2:1|3:4	673.7456047	0.087438842	0.083671825	1.045021334	0.29601311	0.926154317
BatfLibrary	KRAB	Batf	Ttll5+39-7	Ttll5+39	7	chr12	85863620	85863641	-	ACAACTCACCATCTATGAGC	gRNA	1.05664534805319	52	0.65908627	3.0	2:0|3:3	640.2514203	-0.082216838	0.077312309	-1.063437879	0.287583423
BatfLibrary	KRAB	Batf	Ttll5+39-8	Ttll5+39	8	chr12	85863774	85863795	+	AACTGAAATTAGTTCATAAC	gRNA	0.973669976747844	35	0.43526791	12.0	2:0|3:12	416.610019	0.116409033	0.125281161	0.929182263	0.352794638
BatfLibrary	KRAB	Batf	Ttll5+39-9	Ttll5+39	9	chr12	85863419	85863440	-	GGCCAGAGAGCATACCACTG	gRNA	0.695084101154313	72	0.29593445	14.0	2:1|3:13	1178.923046	0.002407829	0.074436804	0.03234729	0.974195097	0.998904527
BatfLibrary	KRAB	Batf	Ttll5+39-10	Ttll5+39	10	chr12	85863405	85863426	+	TTGTAATTGGGTACCCACAG	gRNA	0.660405739633879	68	0.31678869	8.0	2:1|3:7	807.6814956	-0.014978272	0.089700335	-0.166981222	0.867384824	0.998904527
BatfLibrary	KRAB	Batf	Ttll5+39-11	Ttll5+39	11	chr12	85863960	85863981	-	CTTTAGTCATGCTCATTTAC	gRNA	0.603698932612885	26	0.41312924	16.0	2:2|3:14	553.1938362	0.181068374	0.079035418	2.290977619	0.021964708
BatfLibrary	KRAB	Batf	Ttll5+39-12	Ttll5+39	12	chr12	85863402	85863423	-	CTGTGGGTACCCAATTACAA	gRNA	0.481054275487802	55	0.48953715	7.0	2:0|3:7	742.3158998	0.024238232	0.10185388	0.237970628	0.811903875	0.998904527
BatfLibrary	KRAB	Batf	Ttll5+39-13	Ttll5+39	13	chr12	85863569	85863590	-	TGTTCTCTTCCAGGGAGATC	gRNA	0.38541035847178	39	0.28094877	22.0	2:2|3:20	780.3682722	0.000796797	0.099781426	0.007985423	0.993628622	0.998904527
BatfLibrary	KRAB	Batf	Ttll5+39-14	Ttll5+39	14	chr12	85862893	85862914	-	CAGCAACACGGAGACTCTAA	gRNA	0.333845956706083	51	0.37537108	11.0	2:0|3:11	1002.996295	0.094137072	0.063207376	1.489336815	0.136398698	0.904300759
BatfLibrary	KRAB	Batf	Ttll5+45-1	Ttll5+45	1	chr12	85869685	85869706	-	GGGCAGCGCCCTGCAGAGTC	gRNA	0.322781887883883	24	0.42043057	11.0	2:0|3:11	2123.41279	0.092726765	0.044666184	2.075994773	0.037894434	0.668725313
BatfLibrary	KRAB	Batf	Ttll5+45-2	Ttll5+45	2	chr12	85869606	85869627	-	CAAACAGCAAAGGCCTGCCA	gRNA	0.301682378684836	62	0.21987357	26.0	2:3|3:23	1456.512081	-0.019829487	0.072991889	-0.271666994	0.785878082	0.998904527
BatfLibrary	KRAB	Batf	Ttll5+45-3	Ttll5+45	3	chr12	85869589	85869610	+	TCCTAGCCTGTCACTCTCCC	gRNA	0.284776639378076	42	0.30866623	15.0	2:1|3:14	1304.253593	-0.114114589	0.072953672	-1.564206228	0.117769145	0.890017799
BatfLibrary	KRAB	Batf	Ttll5+45-4	Ttll5+45	4	chr12	85869659	85869680	-	GGGATTACCAGCCTGATCCT	gRNA	0.281611162155842	50	0.54649217	8.0	2:1|3:7	1756.646265	-0.017311689	0.066229597	-0.261389018	0.793792525	0.998904527
BatfLibrary	KRAB	Batf	Ttll5+45-5	Ttll5+45	5	chr12	85869627	85869648	+	TGTGAAGTCTGAGTCATTTC	gRNA	0.224634499493278	14	0.34864237	19.0	2:1|3:18	372.6188997	0.247447908	0.145414443	1.701673529	0.088816585
BatfLibrary	KRAB	Batf	Ttll5+45-6	Ttll5+45	6	chr12	85869704	85869725	+	GCCCAGTAACTGCAGCGTTT	gRNA	0.19734203491737	34	0.3514314	6.0	2:2|3:4	1264.965956	0.049011328	0.06648139	0.737218772	0.46098932	0.972987284
BatfLibrary	KRAB	Batf	Ttll5+45-7	Ttll5+45	7	chr12	85869568	85869589	-	GAAGGACTTCTCTCTGTCGC	gRNA	0.128990949274952	55	0.50473869	7.0	2:0|3:7	1847.223028	0.027808983	0.050240411	0.553518213	0.579908613	0.972987284
BatfLibrary	KRAB	Batf	Ttll5+45-8	Ttll5+45	8	chr12	85869976	85869997	-	GAAGAGTTAAGTACTCAATT	gRNA	0.113168238466641	28	0.57273572	8.0	2:0|3:8	529.1437458	-0.031554774	0.089282306	-0.353426963	0.723768375
BatfLibrary	KRAB	Batf	Ttll5+45-9	Ttll5+45	9	chr12	85869894	85869915	+	CTACATGCTAAAGATGACTC	gRNA	0.102742817647493	63	0.28668096	12.0	2:1|3:11	646.0081547	-0.072705222	0.10311134	-0.705113738	0.480739458
BatfLibrary	KRAB	Batf	Ttll5+45-10	Ttll5+45	10	chr12	85869877	85869898	-	ATGTAGAGCTTCCTGCGGAG	gRNA	0.0976055073436849	64	0.49236174	6.0	2:0|3:6	1367.4865	-0.144252557	0.072395459	-1.992563609	0.046309253	0.712532404
BatfLibrary	KRAB	Batf	Ttll5+45-11	Ttll5+45	11	chr12	85869734	85869755	-	TGCTGTCAACCAGCTGCAGC	gRNA	0.0936669889829591	40	0.27781512	16.0	2:0|3:16	2337.534661	-0.028990266	0.054228884	-0.534590862	0.592932804	0.972987284
BatfLibrary	KRAB	Batf	Ttll5+45-12	Ttll5+45	12	chr12	85869535	85869556	+	ATCTGCCACCGCAGCAAGTA	gRNA	0.0898208762222684	43	0.81066241	2.0	2:0|3:2	973.0590725	0.059266175	0.083492016	0.709842428	0.477801855	0.972987284
BatfLibrary	KRAB	Batf	Ttll5+45-13	Ttll5+45	13	chr12	85869756	85869777	+	AGATCAGAGCTCTCCGGCTC	gRNA	0.0716272313577962	42	0.56944853	11.0	2:2|3:9	1600.778357	-0.129778418	0.065737081	-1.97420416	0.048358533	0.712532404
BatfLibrary	KRAB	Batf	Ttll5+45-14	Ttll5+45	14	chr12	85869373	85869394	-	CTGAGCAAGGGCCCAGAGTT	gRNA	0.0589616108348251	28	0.20126963	22.0	2:3|3:19	2062.873716	0.061048018	0.055146726	1.107010732	0.268289288	0.926154317
BatfLibrary	KRAB	Batf	Ttll5-0-1	Ttll5-0	1	chr12	85824639	85824660	+	GCTCAGTTCGAGCAGGCGAT	gRNA	10.570088725887	49	0.92359932	1.0	2:0|3:1	1506.187363	0.107109955	0.059899947	1.788147735	0.073752176	0.81840129
BatfLibrary	KRAB	Batf	Ttll5-0-2	Ttll5-0	2	chr12	85824616	85824637	-	CAGCGTAGCCAATCAGAACG	gRNA	8.40862292593402	69	1.0	0.0	2:0|3:0	867.3534618	0.032856649	0.083654358	0.392766741	0.694491771	0.996846764
BatfLibrary	KRAB	Batf	Ttll5-0-3	Ttll5-0	3	chr12	85824591	85824612	-	TGACAAAAACAACCCAATCC	gRNA	7.38142695709281	49	0.28189765	20.0	2:1|3:19	823.5744436	0.072343299	0.096577952	0.749066397	0.453817187	0.972987284
BatfLibrary	KRAB	Batf	Ttll5-0-4	Ttll5-0	4	chr12	85824525	85824546	-	CTTGGGACCGGAGCTGGCCT	gRNA	6.54258172000088	32	0.20143276	12.0	2:1|3:11	6182.320464	-0.049156554	0.04655882	-1.055794687	0.291062026	0.926154317
BatfLibrary	KRAB	Batf	Ttll5-0-5	Ttll5-0	5	chr12	85824671	85824692	-	CAACTGCTGATTGGCAGCAA	gRNA	6.36547821460199	54	0.41197205	6.0	2:1|3:5	1197.544373	-0.042052021	0.058711432	-0.716249286	0.473837435	0.972987284
BatfLibrary	KRAB	Batf	Ttll5-0-6	Ttll5-0	6	chr12	85824542	85824563	-	CAAGTGGCCCAGGTGGACTT	gRNA	6.3627052015326	54	0.3413705	15.0	2:1|3:14	2159.781254	-0.107890408	0.071258942	-1.514061314	0.130010289	0.890017799
BatfLibrary	KRAB	Batf	Ttll5-0-7	Ttll5-0	7	chr12	85824831	85824852	+	GTGACAGCCTGGGTTGGCTC	gRNA	6.00673157042308	40	0.37108272	19.0	2:0|3:19	2521.439912	-0.063946437	0.047369633	-1.349945789	0.177033373	0.926154317
BatfLibrary	KRAB	Batf	Ttll5-0-8	Ttll5-0	8	chr12	85824508	85824529	+	TCCGCAAACCAGCTCTCCCT	gRNA	5.69894888129345	55	0.27497728	13.0	2:3|3:10	1991.102341	0.009788758	0.048139122	0.2033431	0.83886687	0.998904527
BatfLibrary	KRAB	Batf	Ttll5-0-9	Ttll5-0	9	chr12	85825464	85825485	+	CTGCTGAAGATGTGTAGGGT	gRNA	5.58123568448549	51	0.27445121	22.0	2:0|3:22	1721.296331	-0.049595181	0.06301037	-0.787095539	0.43122594	0.972987284
BatfLibrary	KRAB	Batf	Ttll5-0-10	Ttll5-0	10	chr12	85824816	85824837	-	GCTGTCACCAGAAGGTTTCT	gRNA	5.33061925022322	31	0.35019893	13.0	2:0|3:13	1912.129104	0.053647809	0.060841035	0.881770149	0.377901117	0.94829728
BatfLibrary	KRAB	Batf	Ttll5-0-11	Ttll5-0	11	chr12	85824849	85824870	+	TCTGGTGTCTGAGCGCGCCG	gRNA	4.73394841111262	66	0.79541889	3.0	2:0|3:3	2156.20022	-0.027672271	0.056612071	-0.488805129	0.624979666	0.982587561
BatfLibrary	KRAB	Batf	Ttll5-0-12	Ttll5-0	12	chr12	85824700	85824721	-	GGCGTAGCAGGAAGAGGCTC	gRNA	4.69899213021908	44	0.26115325	13.0	2:0|3:13	1480.570837	0.01048444	0.062221408	0.168502132	0.866188266	0.998904527
BatfLibrary	KRAB	Batf	Ttll5-0-13	Ttll5-0	13	chr12	85824993	85825014	+	GCGGCTGCGTTGATTCGGGC	gRNA	4.64177884571576	40	1.0	1.0	2:0|3:1	2350.72527	-0.063995293	0.060747411	-1.053465366	0.29212776	0.926154317
BatfLibrary	KRAB	Batf	Ttll5-0-14	Ttll5-0	14	chr12	85824712	85824733	-	TACCGCGTGAGCGGCGTAGC	gRNA	4.38681018800817	46	1.0	0.0	2:0|3:0	1145.931014	0.116656814	0.066628933	1.750843202	0.079972923	0.818517245
BatfLibrary	KRAB	Batf	Zc2hc1c+6-1	Zc2hc1c+6	1	chr12	85280445	85280466	-	ATGGGCGTGCAGGGCAGCGT	gRNA	6.09507421528745	48	0.37548228	7.0	2:0|3:7	2890.328165	-0.01683594	0.065103576	-0.258602379	0.795942047	0.998904527
BatfLibrary	KRAB	Batf	Zc2hc1c+6-2	Zc2hc1c+6	2	chr12	85280373	85280394	-	GGTTGATCTGAAGGTCTTCG	gRNA	5.52565120764267	64	0.83539604	2.0	2:0|3:2	1192.98849	0.019392969	0.075326163	0.257453293	0.796828867	0.998904527
BatfLibrary	KRAB	Batf	Zc2hc1c+6-3	Zc2hc1c+6	3	chr12	85280463	85280484	-	ATTGGTTAAATCGCGGTGAT	gRNA	5.40133178259182	47	0.76256324	1.0	2:0|3:1	1527.099848	0.036615298	0.062312582	0.587606811	0.556796238	0.972987284
BatfLibrary	KRAB	Batf	Zc2hc1c+6-4	Zc2hc1c+6	4	chr12	85280353	85280374	-	GGGCTGTTCAGCGGCTCCTG	gRNA	5.20238034974564	47	0.322694	10.0	2:0|3:10	3985.926197	-0.035070185	0.049106024	-0.714172761	0.475120358	0.972987284
BatfLibrary	KRAB	Batf	Zc2hc1c+6-5	Zc2hc1c+6	5	chr12	85280705	85280726	-	ACAGCCCTAGGCACCCAGTA	gRNA	4.87639984728198	65	0.50933278	9.0	2:0|3:9	1027.511684	0.045995662	0.075742595	0.60726282	0.543676508	0.972987284
BatfLibrary	KRAB	Batf	Zc2hc1c+6-6	Zc2hc1c+6	6	chr12	85280481	85280502	-	AACAAGGAGCCACCTCTGAT	gRNA	4.45166978135994	43	0.65787142	6.0	2:0|3:6	1027.957769	-0.03468606	0.07195364	-0.482061223	0.629762455	0.985024815
BatfLibrary	KRAB	Batf	Zc2hc1c+6-7	Zc2hc1c+6	7	chr12	85280421	85280442	-	GAAGCCGAGCTCTAAACTTC	gRNA	4.16372863768706	43	0.55565578	4.0	2:1|3:3	1307.665666	-0.004837452	0.065830548	-0.073483389	0.941421462	0.998904527
BatfLibrary	KRAB	Batf	Zc2hc1c+6-8	Zc2hc1c+6	8	chr12	85280692	85280713	+	ATATGTCCACTCACCCTACT	gRNA	4.03579958168067	55	0.51809785	6.0	2:0|3:6	1305.109652	0.081315826	0.070931096	1.146405896	0.251627244	0.926154317
BatfLibrary	KRAB	Batf	Zc2hc1c+6-9	Zc2hc1c+6	9	chr12	85280394	85280415	-	GGCGGTTAACACGGCTCGGG	gRNA	4.0339007473206	56	1.0	0.0	2:0|3:0	2263.907975	-0.032638733	0.043179539	-0.755884235	0.449718607	0.972987284
BatfLibrary	KRAB	Batf	Zc2hc1c+6-10	Zc2hc1c+6	10	chr12	85280497	85280518	-	CTTGGGCGGGTTCTTGAACA	gRNA	3.89426689190984	55	0.74750478	3.0	2:0|3:3	1316.517807	-0.012548948	0.068264388	-0.183828623	0.854147901	0.998904527
BatfLibrary	KRAB	Batf	Zc2hc1c+6-11	Zc2hc1c+6	11	chr12	85280337	85280358	+	CGAGTTTCTGGGGCTTCCCC	gRNA	3.78699384109127	42	0.22179353	9.0	2:1|3:8	1781.60366	0.070547342	0.062008658	1.137701478	0.255245156	0.926154317
BatfLibrary	KRAB	Batf	Zc2hc1c+6-12	Zc2hc1c+6	12	chr12	85280717	85280738	-	CTGACTGTGCTAACAGCCCT	gRNA	3.67674797047856	57	0.21976262	21.0	2:2|3:19	1210.199503	-0.006351859	0.058743384	-0.108128921	0.913893427	0.998904527
BatfLibrary	KRAB	Batf	Zc2hc1c+6-13	Zc2hc1c+6	13	chr12	85280510	85280531	-	CTGAAGCCCCACCCTTGGGC	gRNA	3.30677660313824	47	0.22027718	22.0	2:1|3:21	1732.490037	0.099203977	0.068674637	1.444550451	0.148584199	0.924911277
BatfLibrary	KRAB	Batf	Zc2hc1c+6-14	Zc2hc1c+6	14	chr12	85280289	85280310	-	GTGTCAGTGGAGGGGATTTC	gRNA	2.91363235481503	23	0.35088811	12.0	2:0|3:12	1281.835135	0.067102246	0.062854689	1.067577407	0.285711179	0.926154317
BatfLibrary	KRAB	Batf		nt	48	nt	1	20	+	CGCACTCTATCTGTTGAAGG	nontargeting						722.1893545	0.108057465	0.07945984	1.359900355	0.173861459	0.926154317
BatfLibrary	KRAB	Batf		nt	49	nt	1	20	+	ATGAGGCGACGACTGGCAGG	nontargeting						1891.276984	-0.04159283	0.074772975	-0.556254855	0.578036644	0.972987284
BatfLibrary	KRAB	Batf		nt	50	nt	1	20	+	TGACGATTCCACTTACAGGC	nontargeting						1051.218211	0.055169363	0.085198224	0.647541224	0.517281723	0.972987284
BatfLibrary	KRAB	Batf		nt	51	nt	1	20	+	GATTACCTTTGAGGGGTAAG	nontargeting						728.0128924	0.063368674	0.075838339	0.83557571	0.403393638	0.957129875
BatfLibrary	KRAB	Batf		nt	52	nt	1	20	+	ACTATGTGAGTGCAAACCGC	nontargeting						1160.758544	0.055226491	0.074322474	0.743065839	0.457441821	0.972987284
BatfLibrary	KRAB	Batf		nt	53	nt	1	20	+	GGGTCAACATGCGGATCGTA	nontargeting						1108.129287	-0.039174636	0.07308794	-0.535993161	0.591963277	0.972987284
BatfLibrary	KRAB	Batf		nt	54	nt	1	20	+	ATACAAGACGTAATTTGCCG	nontargeting						875.049174	0.012565576	0.07489791	0.167769381	0.866764712	0.998904527
BatfLibrary	KRAB	Batf		nt	55	nt	1	20	+	TGCGGGCTCATTGCGCCCCG	nontargeting						1972.156248	0.007917082	0.06322655	0.125217683	0.900351218	0.998904527
BatfLibrary	KRAB	Batf		nt	56	nt	1	20	+	GGGCACAGGTTCCCGTTCCC	nontargeting						1810.142609	-0.043057457	0.056037259	-0.768371929	0.442266253	0.972987284
BatfLibrary	KRAB	Batf		nt	57	nt	1	20	+	TATAAGATCAGAGACTCAAT	nontargeting						343.7465911	0.171081813	0.124825484	1.370567993	0.170509666
BatfLibrary	KRAB	Batf		nt	58	nt	1	20	+	GGAGGAATTTCGAGTTCGAG	nontargeting						910.5262391	-0.029084815	0.086679765	-0.335543306	0.737215283	0.998904527
BatfLibrary	KRAB	Batf		nt	59	nt	1	20	+	AGTAAACTTCCGGTACCGCA	nontargeting						924.9067128	0.125337214	0.07537545	1.662838671	0.096344733	0.853306487
BatfLibrary	KRAB	Batf		nt	60	nt	1	20	+	TGTATCTTCTATCGACACGC	nontargeting						551.8442014	0.270604786	0.117848686	2.296205374	0.021664141
BatfLibrary	KRAB	Batf		nt	61	nt	1	20	+	ATGTCCACGGCTCGCGAGCC	nontargeting						1482.793753	0.023451345	0.063639582	0.3685025	0.712498581	0.998904527
BatfLibrary	KRAB	Batf		nt	62	nt	1	20	+	CGACTCTTTTAATCCAGAGC	nontargeting						651.1816368	0.078475256	0.096273305	0.815129963	0.414997922
BatfLibrary	KRAB	Batf		nt	63	nt	1	20	+	GTTGCTCTGGGTCACCGTGC	nontargeting						1628.737079	-0.003253832	0.075487143	-0.043104448	0.965618273	0.998904527
BatfLibrary	KRAB	Batf		nt	64	nt	1	20	+	AGGCAGTTGGTGTCACGACC	nontargeting						1956.373029	-0.003739361	0.073815326	-0.050658328	0.959597784	0.998904527
BatfLibrary	KRAB	Batf		nt	65	nt	1	20	+	GAGCCCGACAATTTCAGTTC	nontargeting						1041.443126	-0.056223149	0.08124827	-0.69199195	0.488942384	0.972987284
BatfLibrary	KRAB	Batf		nt	66	nt	1	20	+	ATCTATATTGGCTTGTGCGA	nontargeting						1095.561478	0.029803839	0.089739982	0.332113269	0.739803731	0.998904527
BatfLibrary	KRAB	Batf		nt	67	nt	1	20	+	GTTTTCGTCTTAGCGGTGGG	nontargeting						1670.133286	0.03343191	0.063190449	0.529065872	0.596759755	0.972987284
BatfLibrary	KRAB	Batf		nt	68	nt	1	20	+	GCATTATTTGACGAAGGTTC	nontargeting						848.0969326	0.153893185	0.072076087	2.135148996	0.032748842	0.668725313
BatfLibrary	KRAB	Batf		nt	69	nt	1	20	+	AGTATACACACAGCCGCGGT	nontargeting						1748.643828	0.028148499	0.062361378	0.451377112	0.651717776	0.99037079
BatfLibrary	KRAB	Batf		nt	70	nt	1	20	+	GTGGGGTACGATTACGCTTC	nontargeting						928.1971308	0.095577211	0.086990943	1.098703007	0.27189763	0.926154317
BatfLibrary	KRAB	Batf		nt	71	nt	1	20	+	ACTGTTTCAACCCTATACCG	nontargeting						1110.315633	0.03414632	0.080336525	0.425041044	0.670806755	0.995015203
BatfLibrary	KRAB	Batf		nt	72	nt	1	20	+	TCATCCAATGAAACGAGAGC	nontargeting						655.0203965	-0.149122211	0.099861418	-1.493291545	0.135360888
BatfLibrary	KRAB	Batf		nt	73	nt	1	20	+	GCTCGAAGTAGATTGAGGGC	nontargeting						848.3507263	-0.060567465	0.078392272	-0.77262035	0.439747097	0.972987284
BatfLibrary	KRAB	Batf		nt	74	nt	1	20	+	TGTTACATAAAACGTTGCCG	nontargeting						954.2440625	0.089153786	0.068371922	1.303953181	0.192249546	0.926154317
BatfLibrary	KRAB	Batf		nt	75	nt	1	20	+	GACTCGACCGGTGGGGCAGT	nontargeting						2080.240268	0.003869408	0.051178718	0.075605809	0.939732715	0.998904527
BatfLibrary	KRAB	Batf		nt	76	nt	1	20	+	AGCGGTTGCTTGGCAGATCG	nontargeting						2084.492162	0.11030623	0.053638275	2.056483527	0.039735933	0.691059696
BatfLibrary	KRAB	Batf		nt	77	nt	1	20	+	CTTAAAGAATTGTGGATTTA	nontargeting						382.4650243	0.00343375	0.119140406	0.028821032	0.977007326
BatfLibrary	KRAB	Batf		nt	78	nt	1	20	+	TGCATAAACTAGGCATGAGT	nontargeting						603.9830119	-0.016584088	0.088705652	-0.186956384	0.85169483
BatfLibrary	KRAB	Batf		nt	79	nt	1	20	+	ATCTGGTAATGCGATACGGA	nontargeting						576.5194749	-0.108751076	0.084053977	-1.293824277	0.195726125
BatfLibrary	KRAB	Batf		nt	80	nt	1	20	+	CGAATCAGGAGACGCACGAG	nontargeting						984.6233848	0.04766147	0.092857383	0.513276047	0.607758237	0.974653437
BatfLibrary	KRAB	Batf		nt	81	nt	1	20	+	GTTCGTGAGATTTATATCGA	nontargeting						570.4313057	0.183829232	0.090972961	2.020701874	0.043310636
BatfLibrary	KRAB	Batf		nt	82	nt	1	20	+	TTGCCAAGTTTGTATCGTGA	nontargeting						858.9394024	-0.007143308	0.07440719	-0.096002931	0.923518245	0.998904527
BatfLibrary	KRAB	Batf		nt	83	nt	1	20	+	ACAAGTGAGGTGCGTGGAAG	nontargeting						1452.222164	-0.002539513	0.073310317	-0.034640589	0.972366336	0.998904527
BatfLibrary	KRAB	Batf		nt	84	nt	1	20	+	GGCGCAACGATCACAAGAAC	nontargeting						1080.885473	0.045842944	0.068224568	0.671941865	0.501620707	0.972987284
BatfLibrary	KRAB	Batf		nt	85	nt	1	20	+	CAATCGTCCACGATATTCAA	nontargeting						584.5339412	0.178938072	0.099206737	1.803688717	0.071280119
BatfLibrary	KRAB	Batf		nt	86	nt	1	20	+	AACAGCGGTTCCCAGGAGAC	nontargeting						1599.502306	0.050888085	0.056659598	0.898137054	0.369112487	0.946442274
BatfLibrary	KRAB	Batf		nt	87	nt	1	20	+	TAAGAACGATCTACACGAAC	nontargeting						511.2058783	-0.092710783	0.13149701	-0.705041	0.480784722
BatfLibrary	KRAB	Batf		nt	88	nt	1	20	+	CGCGGTAGTACTGATTACAT	nontargeting						905.8254429	-0.067985654	0.076870399	-0.884419163	0.376469982	0.947094294
BatfLibrary	KRAB	Batf		nt	89	nt	1	20	+	GCCAGAATGGTGGCATTCGT	nontargeting						1143.253199	-0.164221242	0.087657365	-1.873444881	0.061006977	0.805757684
BatfLibrary	KRAB	Batf		nt	90	nt	1	20	+	AGCAGCCCAGTGTGTCAGCC	nontargeting						1898.611079	-0.10057392	0.107700121	-0.93383294	0.350390075	0.932301751
BatfLibrary	KRAB	Batf		nt	91	nt	1	20	+	TTTAAGCTCCCCTTTCGGTA	nontargeting						952.8035899	0.108576078	0.075194446	1.443937476	0.148756564	0.924911277
BatfLibrary	KRAB	Batf		nt	92	nt	1	20	+	GACACCGGACGCGGTAGAAC	nontargeting						1512.721205	-0.026600497	0.062438495	-0.426027194	0.67008803	0.995015203
BatfLibrary	KRAB	Batf		nt	93	nt	1	20	+	ACGTATAGCATCGGCAGGCA	nontargeting						1121.035672	-0.070931684	0.068214182	-1.03983778	0.298415274	0.926154317
BatfLibrary	KRAB	Batf		nt	94	nt	1	20	+	GACTAAAACTCCAGTAGACG	nontargeting						939.7875995	0.018594218	0.099746111	0.186415463	0.852118968	0.998904527
BatfLibrary	KRAB	Batf		nt	95	nt	1	20	+	CTCCCAAGCTGTCAGGAGGC	nontargeting						1446.686064	0.037564967	0.073970621	0.507836301	0.61156815	0.975906622
BatfLibrary	KRAB	Batf		nt	96	nt	1	20	+	ACAGGGGGAACTCGTATCTC	nontargeting						1033.85318	-0.01643426	0.069027366	-0.238083262	0.811816517	0.998904527
BatfLibrary	KRAB	Batf		nt	97	nt	1	20	+	TTAGGGGTCATGTTATCGGT	nontargeting						1712.837841	-0.117980685	0.063708537	-1.851881879	0.064042787	0.812611306
BatfLibrary	KRAB	Batf		nt	98	nt	1	20	+	TAGCGAGGGTATTCTCCTAT	nontargeting						992.5121007	0.112607044	0.063900546	1.762223501	0.078031543	0.81840129
BatfLibrary	KRAB	Batf		nt	99	nt	1	20	+	GGAGGAAGACAAAATGATTA	nontargeting						507.1696997	0.072020798	0.103272818	0.697383871	0.485562593
BatfLibrary	KRAB	Batf		nt	100	nt	1	20	+	ACCTGCAGACGTTCTGTTGT	nontargeting						1576.769172	0.037684635	0.066642041	0.565478394	0.571748416	0.972987284
BatfLibrary	KRAB	Batf		nt	101	nt	1	20	+	TAGGGTATAAAAACGGTGTA	nontargeting						373.1182966	-0.190087034	0.084757628	-2.242712982	0.024915329
BatfLibrary	KRAB	Batf		nt	102	nt	1	20	+	AGTAGGGGACTATGTTCGTC	nontargeting						788.0285507	0.071783231	0.069682124	1.030152737	0.302938312	0.926154317
BatfLibrary	KRAB	Batf		nt	103	nt	1	20	+	ATCTGACGCGCATATGCGGG	nontargeting						1479.912173	-0.107014179	0.062876979	-1.701961202	0.088762642	0.839889188
BatfLibrary	KRAB	Batf		nt	104	nt	1	20	+	TAATGCTCCGTTAGCTGAGT	nontargeting						622.4810598	-0.037221248	0.089162038	-0.417456226	0.676344736
BatfLibrary	KRAB	Batf		nt	105	nt	1	20	+	GCCACACCGCTGACGATGTC	nontargeting						1448.468934	-0.005076689	0.066132454	-0.076765475	0.938810117	0.998904527
BatfLibrary	KRAB	Batf		nt	106	nt	1	20	+	GTGTTCGCATAGAAACCGCA	nontargeting						854.6331302	-0.067451024	0.086479597	-0.77996459	0.435411718	0.972987284
BatfLibrary	KRAB	Batf		nt	107	nt	1	20	+	CTATCGAGGGGAACAGCATC	nontargeting						900.4853564	-0.005042608	0.082315502	-0.061259515	0.951152533	0.998904527
BatfLibrary	KRAB	Batf		nt	108	nt	1	20	+	TTCAGGCGGTCTTTTGTGAC	nontargeting						1384.187754	-0.106283274	0.06925239	-1.534723555	0.124851747	0.890017799
BatfLibrary	KRAB	Batf		nt	109	nt	1	20	+	GACTTCCAAAGGCTCAGGTC	nontargeting						1268.80401	-0.042948021	0.066518886	-0.64565154	0.518505051	0.972987284
BatfLibrary	KRAB	Batf		nt	110	nt	1	20	+	TTGATCCCCTCCCCGGCTTG	nontargeting						2345.22627	0.041609287	0.061420805	0.677446138	0.498122933	0.972987284
BatfLibrary	KRAB	Batf		nt	111	nt	1	20	+	TGATTTGGCCGGAGCTGACC	nontargeting						1885.365898	0.031505974	0.07760955	0.405954864	0.684775765	0.996846764
BatfLibrary	KRAB	Batf		nt	112	nt	1	20	+	CTTACTCTTATGATACGAAA	nontargeting						311.2597491	0.320709026	0.136724152	2.345664767	0.018993182
BatfLibrary	KRAB	Batf		nt	113	nt	1	20	+	TGACGTGGGGGCTAAGCGGA	nontargeting						1622.53988	-0.065494994	0.063094766	-1.03804164	0.29925067	0.926154317
BatfLibrary	KRAB	Batf		nt	114	nt	1	20	+	GTGTGGAAGAAAGGGGCTCC	nontargeting						1365.934069	0.035666156	0.076892891	0.463842043	0.642760919	0.99037079
BatfLibrary	KRAB	Batf		nt	115	nt	1	20	+	AAGTGTGGCTAGGCGGATCT	nontargeting						1846.545916	-0.113193171	0.053207895	-2.127375498	0.033388896	0.668725313
BatfLibrary	p300	Batf	Acyp1-0-1	Acyp1-0	1	chr12	85288689	85288710	+	GAGAGCGCCTGCGTGGACGG	gRNA	0.922090604074443	65	0.48758455	4.0	2:0|3:4	1714.153947	-0.014150367	0.07016798	-0.201664165	0.840179279	0.971663803
BatfLibrary	p300	Batf	Acyp1-0-2	Acyp1-0	2	chr12	85288663	85288684	+	AGGCAACGGGATAACAGAGG	gRNA	0.906427447212254	65	0.30234404	12.0	2:2|3:10	484.4108225	0.069893163	0.118157357	0.591526121	0.554167959	0.901616265
BatfLibrary	p300	Batf	Acyp1-0-3	Acyp1-0	3	chr12	85288704	85288725	+	GACGGCGGTTGGGTTTAGTC	gRNA	0.75838625651216	48	0.61538462	1.0	2:0|3:1	865.4479806	-0.167182171	0.105035143	-1.591678427	0.111456978	0.561363806
BatfLibrary	p300	Batf	Acyp1-0-4	Acyp1-0	4	chr12	85288559	85288580	-	CCGGGGCAGATTGGGTTGGA	gRNA	0.679284748190601	59	0.32336343	12.0	2:0|3:12	1035.647185	0.061885766	0.090498541	0.683831646	0.494081481	0.892400037
BatfLibrary	p300	Batf	Acyp1-0-5	Acyp1-0	5	chr12	85288562	85288583	+	TCCAACCCAATCTGCCCCGG	gRNA	0.656726834160812	68	0.63870207	3.0	2:0|3:3	946.2647949	0.156940627	0.095571354	1.642130415	0.10056298	0.540713672
BatfLibrary	p300	Batf	Acyp1-0-6	Acyp1-0	6	chr12	85288643	85288664	+	GAGGCGGTGCTCTGGTCTCC	gRNA	0.625750369160347	43	0.35378926	8.0	2:1|3:7	1034.639292	0.006378377	0.08170808	0.078062984	0.937777952	0.981143607
BatfLibrary	p300	Batf	Acyp1-0-7	Acyp1-0	7	chr12	85288764	85288785	+	GAGCGGCCCCCGAGCGCCTC	gRNA	0.573134683677695	38	0.8922553	4.0	2:0|3:4	1243.551808	-0.086243589	0.091844275	-0.939019752	0.347720603	0.824238042
BatfLibrary	p300	Batf	Acyp1-0-8	Acyp1-0	8	chr12	85288718	85288739	+	TTAGTCAGGTGTGGAAAACT	gRNA	0.493533325436951	51	0.260452	14.0	2:1|3:13	796.5405526	-0.037940074	0.088237168	-0.429978378	0.66721137	0.934712446
BatfLibrary	p300	Batf	Acyp1-0-9	Acyp1-0	9	chr12	85288773	85288794	-	TTCGGCGTACCTGAGGCGCT	gRNA	0.4776419336709	45	0.84415584	1.0	2:0|3:1	1402.808612	-0.055992479	0.073715373	-0.759576691	0.447507656	0.876544657
BatfLibrary	p300	Batf	Acyp1-0-10	Acyp1-0	10	chr12	85288776	85288797	+	AGCGCCTCAGGTACGCCGAA	gRNA	0.4721022304071	53	1.0	0.0	2:0|3:0	825.9967243	-0.182481626	0.07859411	-2.321823176	0.020242459	0.303280873
BatfLibrary	p300	Batf	Acyp1-0-11	Acyp1-0	11	chr12	85288578	85288599	-	ACAAGCAATCCGAAAGCCGC	gRNA	0.470090265607139	51	0.53072166	4.0	2:0|3:4	810.1685192	0.018353092	0.082060514	0.223653149	0.823027204	0.968010741
BatfLibrary	p300	Batf	Acyp1-0-12	Acyp1-0	12	chr12	85288627	85288648	+	TAAAAGTTCTCAACCAGAGG	gRNA	0.44832875056044	63	0.2930568	18.0	2:0|3:18	382.8031093	-0.231785544	0.124383533	-1.863474519	0.062395534	0.48186986
BatfLibrary	p300	Batf	Acyp1-0-13	Acyp1-0	13	chr12	85288404	85288425	-	GCTCAGATCAGCGTTTCCCT	gRNA	0.364306121118939	45	0.41940519	8.0	2:1|3:7	941.1158779	0.120116007	0.10731216	1.119314037	0.263006189	0.768473109
BatfLibrary	p300	Batf	Acyp1-0-14	Acyp1-0	14	chr12	85288958	85288979	-	GGCTTGTAAAGAGAGTGTGT	gRNA	0.343079536350655	63	0.28122107	12.0	2:0|3:12	430.2897206	-0.143534008	0.109983963	-1.305044873	0.191877569	0.694752541
BatfLibrary	p300	Batf	Acyp1-16.5-1	Acyp1-16.5	1	chr12	85304977	85304998	-	GAACAGCATACAGCCAGCCT	gRNA	2.20053798382793	57	0.32597765	16.0	2:0|3:16	1608.029579	0.02270764	0.135187514	0.167971429	0.866605756	0.971663803
BatfLibrary	p300	Batf	Acyp1-16.5-2	Acyp1-16.5	2	chr12	85304964	85304985	+	AGTTTCACTTCTACCCAGGC	gRNA	2.05997319626305	51	0.25772224	18.0	2:0|3:18	494.9217134	-0.106842595	0.112173622	-0.952475223	0.340856026	0.822336864
BatfLibrary	p300	Batf	Acyp1-16.5-3	Acyp1-16.5	3	chr12	85305752	85305773	-	TCCAGGTTAGGCAATATATG	gRNA	1.81589983645598	64	0.37166111	10.0	2:0|3:10	318.6170398	-0.123317755	0.136412693	-0.904004986	0.365992758	0.841546454
BatfLibrary	p300	Batf	Acyp1-16.5-4	Acyp1-16.5	4	chr12	85304941	85304962	-	GTAAATCAGTTCTAAACCAG	gRNA	1.80364216708546	52	0.23880173	10.0	2:1|3:9	291.8645603	-0.090695365	0.130094447	-0.69715016	0.485708826	0.891841447
BatfLibrary	p300	Batf	Acyp1-16.5-5	Acyp1-16.5	5	chr12	85304925	85304946	+	TCTAGATCTGTGGTGCCCTC	gRNA	1.77128909330268	42	0.33894441	12.0	2:2|3:10	407.0055798	0.024619956	0.15053543	0.163549246	0.870086002	0.971663803
BatfLibrary	p300	Batf	Acyp1-16.5-6	Acyp1-16.5	6	chr12	85304805	85304826	-	GTGTCTCTTGCCCAGATGAG	gRNA	1.69405969489645	56	0.38257923	9.0	2:1|3:8	546.0145472	0.040642598	0.104347928	0.38949118	0.696912834	0.942548178
BatfLibrary	p300	Batf	Acyp1-16.5-7	Acyp1-16.5	7	chr12	85305764	85305785	-	CTGAAGTTTGGTTCCAGGTT	gRNA	1.26170153016815	35	0.33633152	15.0	2:1|3:14	934.3564392	-0.106377784	0.087380968	-1.217402216	0.22345122	0.729429445
BatfLibrary	p300	Batf	Acyp1-16.5-8	Acyp1-16.5	8	chr12	85304898	85304919	+	AAAGTCATGTGACGATGCCG	gRNA	1.11890353726028	61	0.93784684	1.0	2:0|3:1	753.181181	-0.152836139	0.104707393	-1.459649934	0.144386308	0.631952874
BatfLibrary	p300	Batf	Acyp1-16.5-9	Acyp1-16.5	9	chr12	85305725	85305746	-	CCACCATTCTGTACCACTAG	gRNA	1.08302889859444	61	0.43422274	8.0	2:0|3:8	403.6639354	0.175740262	0.113456747	1.548962644	0.1213907	0.585879215
BatfLibrary	p300	Batf	Acyp1-16.5-10	Acyp1-16.5	10	chr12	85305012	85305033	-	TGTATGTAAGAAGCAATGCC	gRNA	1.05299345920782	56	0.21445227	30.0	2:1|3:29	343.1389778	0.036703886	0.149026756	0.246290582	0.8054573	0.967210733
BatfLibrary	p300	Batf	Acyp1-16.5-11	Acyp1-16.5	11	chr12	85305670	85305691	-	CTACAAAGACCGTGGGAGAA	gRNA	0.763780210923586	50	0.47328761	6.0	2:0|3:6	629.8862432	-0.089063687	0.100688915	-0.884543119	0.376403097	0.846526295
BatfLibrary	p300	Batf	Acyp1-16.5-12	Acyp1-16.5	12	chr12	85305462	85305483	+	CCCAGGCTCCTGCTGCACGC	gRNA	0.703084877867264	36	0.35584605	16.0	2:0|3:16	1301.04398	0.107813836	0.083026922	1.298540682	0.194101606	0.694752541
BatfLibrary	p300	Batf	Acyp1-16.5-13	Acyp1-16.5	13	chr12	85305031	85305052	+	TACAGCTCAGCTAACACTCA	gRNA	0.701074716033387	61	0.29980795	14.0	2:0|3:14	370.1570519	0.023472839	0.131333874	0.178726462	0.85815249	0.971663803
BatfLibrary	p300	Batf	Acyp1-16.5-14	Acyp1-16.5	14	chr12	85305137	85305158	-	CACACCCAGTTATGCAGTGT	gRNA	0.669997458495993	53	0.26149699	27.0	2:3|3:24	495.720374	0.17558021	0.115598922	1.518874112	0.128794186	0.60601503
BatfLibrary	p300	Batf	Acyp1-23.5-1	Acyp1-23.5	1	chr12	85311873	85311894	-	TCCTCAGTAGAGCACAGACT	gRNA	1.0786905238352	51	0.27014649	26.0	2:3|3:23	843.08179	-0.071233896	0.102194036	-0.697045531	0.4857743	0.891841447
BatfLibrary	p300	Batf	Acyp1-23.5-2	Acyp1-23.5	2	chr12	85311840	85311861	-	TGGAGACTGGGTCGTTTGAA	gRNA	0.740181255930753	53	0.39934366	10.0	2:0|3:10	872.9118702	0.147177156	0.089762189	1.639634206	0.101081246	0.540713672
BatfLibrary	p300	Batf	Acyp1-23.5-3	Acyp1-23.5	3	chr12	85311917	85311938	+	AAACTACCTCATCCTGGGGC	gRNA	0.611606181504177	52	0.21791197	10.0	2:1|3:9	496.8792939	-0.000814097	0.112251227	-0.007252458	0.994213426	0.999187704
BatfLibrary	p300	Batf	Acyp1-23.5-4	Acyp1-23.5	4	chr12	85311668	85311689	+	CTGCGTATCTAACAAGGGCA	gRNA	0.541506402732558	59	0.71906665	3.0	2:0|3:3	456.0580645	0.051948616	0.123301876	0.421312451	0.67352694	0.937396456
BatfLibrary	p300	Batf	Acyp1-23.5-5	Acyp1-23.5	5	chr12	85311816	85311837	-	ATCTTCAAAATGACTGCTTG	gRNA	0.419872530808347	50	0.37345892	12.0	2:1|3:11	602.5885973	0.169046505	0.107800904	1.568136245	0.116849339	0.574542946
BatfLibrary	p300	Batf	Acyp1-23.5-6	Acyp1-23.5	6	chr12	85311779	85311800	-	GGTTTGTGGTGAACTTTACG	gRNA	0.40919042228925	55	0.63839286	2.0	2:0|3:2	511.8878426	0.091085584	0.127203693	0.71606085	0.473953776	0.890857561
BatfLibrary	p300	Batf	Acyp1-23.5-7	Acyp1-23.5	7	chr12	85311754	85311775	+	ATTTCTCTGAATCGGTATAA	gRNA	0.393909225730163	38	0.49241965	5.0	2:0|3:5	187.3567527	-0.110532237	0.179419348	-0.61605528	0.537858035	0.90060021
BatfLibrary	p300	Batf	Acyp1-23.5-8	Acyp1-23.5	8	chr12	85311793	85311814	-	TTTGTTCAGGTGCAGGTTTG	gRNA	0.390981806517073	49	0.29391365	18.0	2:2|3:16	615.1316462	-0.272189457	0.094806962	-2.870985954	0.004091937	0.126041282
BatfLibrary	p300	Batf	Acyp1-23.5-9	Acyp1-23.5	9	chr12	85311701	85311722	-	TAGCTGGTTTCTTTGTAAGC	gRNA	0.350384706617445	45	0.2147493	16.0	2:1|3:15	373.4359158	0.112541368	0.136552748	0.824160405	0.409848422	0.864524965
BatfLibrary	p300	Batf	Acyp1-23.5-10	Acyp1-23.5	10	chr12	85312230	85312251	-	TGCAGGTCAGGCTGTGCAGT	gRNA	0.270826772080494	59	0.20187656	39.0	2:1|3:38	1202.120061	-0.091145892	0.082806629	-1.100707684	0.271023901	0.778168147
BatfLibrary	p300	Batf	Acyp1-23.5-11	Acyp1-23.5	11	chr12	85312193	85312214	-	CTCAACACAGTTGACTACAG	gRNA	0.226220713488648	70	0.40366077	11.0	2:0|3:11	433.1880054	0.137596116	0.12225897	1.125448027	0.260399229	0.768473109
BatfLibrary	p300	Batf	Acyp1-23.5-12	Acyp1-23.5	12	chr12	85311717	85311738	-	TGAAATTTGATTACGGTAGC	gRNA	0.217668136180229	41	0.92332268	2.0	2:0|3:2	415.7007283	-0.038539916	0.114798374	-0.335718306	0.7370833	0.9433111
BatfLibrary	p300	Batf	Acyp1-23.5-13	Acyp1-23.5	13	chr12	85311564	85311585	-	TCTTATGTCCTGTTGAAGAT	gRNA	0.118847063019673	40	0.39153245	10.0	2:0|3:10	521.58505	0.037904878	0.105002169	0.360991385	0.718105887	0.942548178
BatfLibrary	p300	Batf	Acyp1-23.5-14	Acyp1-23.5	14	chr12	85311521	85311542	-	TTAGCAGAATTTGTTTAAAA	gRNA	0.109996177273597	19	0.2004452	19.0	2:2|3:17	337.2636054	-0.108774315	0.128048484	-0.849477574	0.395615604	0.854419032
BatfLibrary	p300	Batf	Batf+0-1	Batf+0	1	chr12	85688077	85688098	-	AGACTGGGGTACCATCTTCC	gRNA	3.42837134729388	44	0.39785301	7.0	2:0|3:7	841.80553	0.512053028	0.116672924	4.38879058	1.14e-05	0.001366664
BatfLibrary	p300	Batf	Batf+0-4	Batf+0	4	chr12	85688042	85688063	-	CTCTGATACCATCGTGAGCG	gRNA	3.20365692013913	55	0.47412815	6.0	2:1|3:5	823.8786826	-0.067271324	0.087036367	-0.772910521	0.439575337	0.875370235
BatfLibrary	p300	Batf	Batf+0-7	Batf+0	7	chr12	85686864	85686885	-	ACACCGTCCCAGATGCCTCT	gRNA	3.12195490313242	54	0.37992722	9.0	2:0|3:9	730.4781533	0.079929478	0.13248993	0.603287194	0.54631765	0.90060021
BatfLibrary	p300	Batf	Batf+0-9	Batf+0	9	chr12	85686692	85686713	-	ACAGGGACATCTCGCTGCTT	gRNA	2.97872189885208	28	0.40671357	5.0	2:0|3:5	1464.618191	0.109609462	0.07461145	1.469070263	0.141813732	0.631952874
BatfLibrary	p300	Batf	Batf+0-11	Batf+0	11	chr12	85686695	85686716	+	AAGCAGCGAGATGTCCCTGT	gRNA	2.9305764228741	57	0.39304366	13.0	2:1|3:12	768.1914203	0.413285346	0.119287622	3.464612168	0.000530997	0.026210207
BatfLibrary	p300	Batf	Batf+0-13	Batf+0	13	chr12	85686665	85686686	-	TGCGCACAGGCCCTCTCTTG	gRNA	2.60153623423335	46	0.38116394	6.0	2:0|3:6	1008.743347	0.543253429	0.105024854	5.172617786	2.31e-07	4.1e-05
BatfLibrary	p300	Batf	Batf+0-17	Batf+0	17	chr12	85686709	85686730	-	CAGAGGGACTGCTCCCCACA	gRNA	2.43780882100943	59	0.20814636	21.0	2:2|3:19	1090.752643	0.156388666	0.073610521	2.124542296	0.033624823	0.389618907
BatfLibrary	p300	Batf	Batf+0-18	Batf+0	18	chr12	85686894	85686915	-	AGGCATGGTTCTAATCTTCC	gRNA	2.29331250944466	45	0.35984985	15.0	2:1|3:14	539.9598527	0.166481277	0.119796826	1.389696897	0.164620938	0.665818819
BatfLibrary	p300	Batf	Batf+0-20	Batf+0	20	chr12	85687994	85688015	+	GCCCTCACCAAAAGCCATAC	gRNA	2.2778081729332	44	0.49551721	6.0	2:0|3:6	406.9897896	0.338022286	0.12333038	2.740786865	0.006129225	0.150166018
BatfLibrary	p300	Batf	Batf+0-23	Batf+0	23	chr12	85687979	85688000	-	GTGAGGGCTTGTGACAGATG	gRNA	2.20058206651239	55	0.28153632	16.0	2:0|3:16	722.9965748	0.267452221	0.095235351	2.808329231	0.004979929	0.134946955
BatfLibrary	p300	Batf	Batf+0-26	Batf+0	26	chr12	85686418	85686439	+	AGCAGAGAACTTGCTAATTC	gRNA	2.12317928723776	37	0.41045241	15.0	2:1|3:14	537.1420226	-0.075190347	0.115458805	-0.651230948	0.514897416	0.895018167
BatfLibrary	p300	Batf	Batf+0-28	Batf+0	28	chr12	85686849	85686870	+	CTAGTGAGAAGATCGCCCAG	gRNA	2.03005788167715	75	0.43981414	9.0	2:0|3:9	702.7038264	0.077725261	0.102835527	0.755821096	0.449756467	0.876544657
BatfLibrary	p300	Batf	Batf+0-29	Batf+0	29	chr12	85688023	85688044	-	GAGGGACTATCTCCCTCTTG	gRNA	1.8619647102686	62	0.48836875	7.0	2:0|3:7	551.8250052	0.069970124	0.103724651	0.674575658	0.499945403	0.895018167
BatfLibrary	p300	Batf	Batf+0-31	Batf+0	31	chr12	85686645	85686666	-	TGGTTTCTGGTAATTCAAGC	gRNA	1.83476614031205	50	0.21851122	37.0	2:0|3:37	206.4491576	0.028367653	0.169645171	0.167217568	0.867198862	0.971663803
BatfLibrary	p300	Batf	Batf+10-1	Batf+10	1	chr12	85696675	85696696	-	GACAGTGTGGCCACACTTAG	gRNA	1.35442280897581	47	0.22914085	11.0	2:1|3:10	620.4210905	0.03998	0.11129323	0.359231197	0.71942214	0.942548178
BatfLibrary	p300	Batf	Batf+10-3	Batf+10	3	chr12	85696688	85696709	-	ATCCTATGAACAAGACAGTG	gRNA	1.22184206784242	70	0.23758594	15.0	2:1|3:14	330.2047881	-0.074530877	0.170910184	-0.436082127	0.662777144	0.932210858
BatfLibrary	p300	Batf	Batf+10-8	Batf+10	8	chr12	85696651	85696672	-	ATTTCCTCTGAAAGCTACTA	gRNA	0.872305570848749	27	0.41458062	15.0	2:1|3:14	295.6826291	-0.187479371	0.154496494	-1.21348625	0.224943968	0.72978397
BatfLibrary	p300	Batf	Batf+10-13	Batf+10	13	chr12	85696636	85696657	-	TACTATGGGGCCCCATGGTG	gRNA	0.711260223026373	57	0.80158773	3.0	2:0|3:3	578.6588883	0.000977427	0.106234408	0.009200659	0.99265904	0.999187704
BatfLibrary	p300	Batf	Batf+10-15	Batf+10	15	chr12	85696746	85696767	-	TCATTGGTAACATGACAGGT	gRNA	0.657962465836876	60	0.25444892	19.0	2:0|3:19	406.8096887	-0.070561852	0.124233759	-0.567976473	0.570050943	0.90505194
BatfLibrary	p300	Batf	Batf+10-17	Batf+10	17	chr12	85696588	85696609	+	TGGACTGGTCCACAGGATAA	gRNA	0.648744223897705	43	0.66036701	4.0	2:0|3:4	455.3938038	-0.039146427	0.114812856	-0.340958571	0.73313477	0.9433111
BatfLibrary	p300	Batf	Batf+10-21	Batf+10	21	chr12	85696715	85696736	+	GTGTTAAAAACGAAAACTTG	gRNA	0.638313708127068	62	0.22856079	19.0	2:0|3:19	276.6856353	0.250274693	0.139288563	1.796807198	0.072366233	0.494741887
BatfLibrary	p300	Batf	Batf+10-25	Batf+10	25	chr12	85696613	85696634	-	CTATGGAAAAACAAGCCGAA	gRNA	0.55903911112007	64	0.26076722	10.0	2:0|3:10	334.6599287	-0.063824261	0.138902147	-0.459490819	0.645881743	0.931455287
BatfLibrary	p300	Batf	Batf+10-28	Batf+10	28	chr12	85696548	85696569	-	AGCCACACTTGGTGCCGCTG	gRNA	0.539118328004911	62	0.31568975	9.0	2:0|3:9	1780.728477	0.186259697	0.073946192	2.518854482	0.01177373	0.226087444
BatfLibrary	p300	Batf	Batf+10-34	Batf+10	34	chr12	85696522	85696543	-	GCCTCCTGACACCTGTTGAG	gRNA	0.419855390136862	50	0.28442114	13.0	2:2|3:11	710.3585037	-0.075603288	0.099926402	-0.756589711	0.449295707	0.876544657
BatfLibrary	p300	Batf	Batf+10-35	Batf+10	35	chr12	85696510	85696531	-	CTGTTGAGTGGGGTAGCTGT	gRNA	0.418911482927646	53	0.39422351	8.0	2:1|3:7	1312.567125	-0.11218262	0.070548	-1.590160183	0.111798703	0.561363806
BatfLibrary	p300	Batf	Batf+10-40	Batf+10	40	chr12	85696769	85696790	+	GGAAATCAGTGTCTTTCTCG	gRNA	0.373014593590379	68	0.28450554	12.0	2:2|3:10	573.5156066	0.250751584	0.128788014	1.947010254	0.051533505	0.428085302
BatfLibrary	p300	Batf	Batf+10-41	Batf+10	41	chr12	85696498	85696519	-	GTAGCTGTTGGGTTGTGAGC	gRNA	0.359819137740483	43	0.45619011	11.0	2:0|3:11	678.0226523	0.034383064	0.10240807	0.335745647	0.73706268	0.9433111
BatfLibrary	p300	Batf	Batf+10-50	Batf+10	50	chr12	85696912	85696933	+	CAAGAAGTAGACTGATGGTC	gRNA	0.270514981754452	50	0.38626407	10.0	2:1|3:9	511.2297428	-0.218631226	0.120719528	-1.811067609	0.070130387	0.494741887
BatfLibrary	p300	Batf	Batf+16-88	Batf+16	88	chr12	85702776	85702797	-	TACCCAGCTTCCTTGCACCT	gRNA	0.573143437412285	50	0.2302665	21.0	2:0|3:21	2139.725203	-0.005760641	0.053814837	-0.107045591	0.914752811	0.975873682
BatfLibrary	p300	Batf	Batf+16-96	Batf+16	96	chr12	85702611	85702632	+	AAGATGGCTGCCGGCCCTCC	gRNA	0.464730182148654	35	0.42986763	6.0	2:0|3:6	1344.504637	0.042173108	0.096625416	0.436459784	0.662503171	0.932210858
BatfLibrary	p300	Batf	Batf+16-97	Batf+16	97	chr12	85702627	85702648	+	CTCCAGGCCTCAGTCTGTGT	gRNA	0.46339885288715	47	0.20832907	31.0	2:0|3:31	733.4473249	-0.050413042	0.108944334	-0.462741291	0.643549818	0.931455287
BatfLibrary	p300	Batf	Batf+16-106	Batf+16	106	chr12	85702595	85702616	+	CTCCTCTCAAGGCTGCAAGA	gRNA	0.414882728730666	56	0.22368868	27.0	2:0|3:27	590.617853	0.106630989	0.103915505	1.026131645	0.304829536	0.800377028
BatfLibrary	p300	Batf	Batf+16-113	Batf+16	113	chr12	85702712	85702733	-	TAATATGTAGGTAGAGGCAC	gRNA	0.387405549397953	51	0.27065792	8.0	2:0|3:8	263.5171923	0.225514191	0.155706172	1.448331738	0.147524296	0.631952874
BatfLibrary	p300	Batf	Batf+16-133	Batf+16	133	chr12	85702536	85702557	+	TCACATACCAAGCTCAGGAA	gRNA	0.309021193142468	54	0.37783975	12.0	2:0|3:12	457.2973904	0.264669644	0.122749909	2.156169779	0.03107041	0.389212714
BatfLibrary	p300	Batf	Batf+16-160	Batf+16	160	chr12	85702363	85702384	-	GCCACGAGGTGCTGGGACCG	gRNA	0.213291821294917	52	0.81608901	3.0	2:0|3:3	1516.551756	0.147311998	0.079325842	1.857049289	0.063304142	0.486244247
BatfLibrary	p300	Batf	Batf+16-161	Batf+16	161	chr12	85702672	85702693	-	CTCTTCATGGTAGAGTTGCT	gRNA	0.211694295174944	42	0.34390768	9.0	2:1|3:8	355.4447882	-0.050625294	0.132294649	-0.382670761	0.701963897	0.942548178
BatfLibrary	p300	Batf	Batf+16-166	Batf+16	166	chr12	85702496	85702517	-	TTGCTGCTGCCGCCCCTCCA	gRNA	0.205636435506518	31	0.21216086	19.0	2:1|3:18	1518.818823	0.012612123	0.075807082	0.166371306	0.867864754	0.971663803
BatfLibrary	p300	Batf	Batf+16-175	Batf+16	175	chr12	85702479	85702500	+	TACAAGTCATAAATAGGCCA	gRNA	0.189283889371281	59	0.27875679	13.0	2:0|3:13	205.048293	0.088074821	0.163494099	0.538703363	0.590091553	0.910998971
BatfLibrary	p300	Batf	Batf+16-202	Batf+16	202	chr12	85702459	85702480	-	GTAGCTGACAGAAATCCCGA	gRNA	0.102881938936725	71	0.64720754	5.0	2:0|3:5	475.7164384	-0.064024105	0.110890011	-0.577365845	0.563692342	0.90505194
BatfLibrary	p300	Batf	Batf+16-205	Batf+16	205	chr12	85702433	85702454	-	GCTTGCTCCCAGGGTACCAC	gRNA	0.0984019063267751	52	0.29597752	15.0	2:1|3:14	479.6381028	-0.039783885	0.108940503	-0.365189107	0.714970249	0.942548178
BatfLibrary	p300	Batf	Batf+16-206	Batf+16	206	chr12	85702420	85702441	-	GTACCACAGGAAGCCCAATG	gRNA	0.0980111922890821	71	0.34760678	16.0	2:0|3:16	520.3677695	-0.123106761	0.114649302	-1.073768082	0.282926639	0.782176564
BatfLibrary	p300	Batf	Batf+17-1	Batf+17	1	chr12	85703652	85703673	+	TGGGGATTCCCCTGTCACTC	gRNA	1.72556636202154	49	0.37008713	14.0	2:2|3:12	697.9783135	-0.086298547	0.094502572	-0.913187284	0.361144051	0.837170793
BatfLibrary	p300	Batf	Batf+17-3	Batf+17	3	chr12	85703689	85703710	+	TCCTCTGCAGCCCCTCCAAT	gRNA	0.948788944744181	26	0.34195939	15.0	2:1|3:14	839.8096988	0.099145099	0.096361989	1.028881823	0.303535211	0.800377028
BatfLibrary	p300	Batf	Batf+17-5	Batf+17	5	chr12	85703802	85703823	+	GGTGAGGGAGGATCAGCTCG	gRNA	0.70685582214267	63	0.4138872	17.0	2:0|3:17	851.9925577	-0.096896924	0.08877914	-1.091437972	0.275080212	0.778168147
BatfLibrary	p300	Batf	Batf+17-6	Batf+17	6	chr12	85703781	85703802	+	GTGGCATCAGGTGACCCTAC	gRNA	0.661455167533818	52	0.45446937	5.0	2:1|3:4	895.8671175	0.176989469	0.087177448	2.030220814	0.042334099	0.40838619
BatfLibrary	p300	Batf	Batf+17-7	Batf+17	7	chr12	85703729	85703750	-	AGGAGGAGGCGTTGAGGTGT	gRNA	0.61215617913356	50	0.24980158	19.0	2:1|3:18	1000.303938	-0.043067111	0.095194572	-0.452411414	0.650972626	0.931663031
BatfLibrary	p300	Batf	Batf+17-9	Batf+17	9	chr12	85703758	85703779	-	TTCTATCTATCAAGAGCTGG	gRNA	0.601306810475906	63	0.46224532	9.0	2:0|3:9	365.7038327	0.176976488	0.12830763	1.379313822	0.167798017	0.670937214
BatfLibrary	p300	Batf	Batf+17-11	Batf+17	11	chr12	85703520	85703541	+	AGAGCTGTAAGGCATATGCC	gRNA	0.567456225922359	55	0.38790127	9.0	2:0|3:9	400.8091712	-0.092912815	0.124003369	-0.749276538	0.453690546	0.876645936
BatfLibrary	p300	Batf	Batf+17-14	Batf+17	14	chr12	85703558	85703579	-	CCAGCCTGAGCTCATGCGGG	gRNA	0.565058275238497	53	0.4494607	11.0	2:0|3:11	1197.420842	-0.034921803	0.090761896	-0.384762823	0.700413146	0.942548178
BatfLibrary	p300	Batf	Batf+17-16	Batf+17	16	chr12	85703701	85703722	-	TCTGGGAAATCCCCAATTGG	gRNA	0.561146773505472	62	0.61178425	8.0	2:0|3:8	546.0996192	0.08469798	0.130672053	0.648172109	0.516873639	0.895018167
BatfLibrary	p300	Batf	Batf+17-19	Batf+17	19	chr12	85703538	85703559	-	GGGCTCAGCAGGGACTCCCC	gRNA	0.476564000123941	49	0.22867668	17.0	2:2|3:15	734.4490681	0.046015936	0.089908479	0.511808636	0.608784945	0.915889602
BatfLibrary	p300	Batf	Batf+19-1	Batf+19	1	chr12	85705732	85705753	+	TGCTGCCTTGGGGTTTGCCC	gRNA	9.53930043781977	33	0.21779732	20.0	2:3|3:17	1507.797118	-0.107055663	0.390729415	-0.27398926	0.784092875	0.958036092
BatfLibrary	p300	Batf	Batf+19-3	Batf+19	3	chr12	85705715	85705736	-	GCAGCAAGGAGGGACGGACT	gRNA	8.98004364849651	47	0.42065497	12.0	2:2|3:10	2182.091101	0.066416448	0.057808402	1.148906479	0.250594546	0.762086974
BatfLibrary	p300	Batf	Batf+19-6	Batf+19	6	chr12	85705750	85705771	-	GTTCCGTGCTCCGAAGAGCC	gRNA	8.48258604201114	44	0.86861314	1.0	2:0|3:1	701.526835	-0.014733921	0.101852287	-0.144659695	0.884979563	0.971663803
BatfLibrary	p300	Batf	Batf+19-7	Batf+19	7	chr12	85705564	85705585	-	AGATGCCAAAGCCCACGCTG	gRNA	8.00038270264183	71	0.41351276	12.0	2:2|3:10	1337.35283	0.148331297	0.15821014	0.937558729	0.348471229	0.824238042
BatfLibrary	p300	Batf	Batf+19-10	Batf+19	10	chr12	85705614	85705635	-	GCGCTCTGCGGAGCTCCCGC	gRNA	7.8343516311735	36	0.54251446	3.0	2:0|3:3	1258.666821	-0.230611929	0.070408369	-3.275348243	0.001055318	0.046862713
BatfLibrary	p300	Batf	Batf+19-12	Batf+19	12	chr12	85705626	85705647	-	AGTCACTAGCAGGCGCTCTG	gRNA	7.81108019283834	61	0.79079935	3.0	2:1|3:2	877.6714551	0.141369911	0.082292613	1.717893085	0.085816118	0.514140069
BatfLibrary	p300	Batf	Batf+19-14	Batf+19	14	chr12	85705578	85705599	+	TTGGCATCTGTAGGCCCAGG	gRNA	7.76841897246417	60	0.29915034	10.0	2:1|3:9	472.2785481	0.0851	0.120165365	0.708190754	0.478826807	0.891841447
BatfLibrary	p300	Batf	Batf+19-17	Batf+19	17	chr12	85705442	85705463	-	GCTCGGAGCCTTGCAGACAC	gRNA	7.46670073623237	56	0.2065709	17.0	2:0|3:17	993.063867	0.148653423	0.081540758	1.82305668	0.068294807	0.494608283
BatfLibrary	p300	Batf	Batf+19-19	Batf+19	19	chr12	85705552	85705573	+	TAGTCAGGTCTACCCCAGCG	gRNA	7.25370833633814	63	0.56880873	5.0	2:0|3:5	1942.504448	-0.110988576	0.070680042	-1.570295849	0.116346299	0.574542946
BatfLibrary	p300	Batf	Batf+19-22	Batf+19	22	chr12	85705655	85705676	+	GCAGTCACTTCCCGAAAACT	gRNA	6.8280977563266	49	0.48588225	6.0	2:0|3:6	1099.78319	0.1413842	0.080105459	1.764975837	0.077567827	0.497854193
BatfLibrary	p300	Batf	Batf+19-25	Batf+19	25	chr12	85705682	85705703	-	CCGATCGTCTCCCCGCCTAG	gRNA	6.72078354801128	62	1.0	0.0	2:0|3:0	1077.041998	0.175970505	0.098510966	1.786303716	0.074050096	0.494741887
BatfLibrary	p300	Batf	Batf+19-27	Batf+19	27	chr12	85705537	85705558	+	GCAGCAGGCAGTGGTTAGTC	gRNA	6.5588196559355	41	0.34260742	22.0	2:0|3:22	722.1123024	0.219228187	0.105820276	2.071703033	0.038293144	0.40838619
BatfLibrary	p300	Batf	Batf+19-28	Batf+19	28	chr12	85705370	85705391	+	CTCTACAGCTTAGAGGGATG	gRNA	6.5294578359627	49	0.38966446	8.0	2:1|3:7	316.0735528	0.062537554	0.146089899	0.428075824	0.668595918	0.934712446
BatfLibrary	p300	Batf	Batf+19-30	Batf+19	30	chr12	85705670	85705691	+	AAACTAGGCCGGCCTCTAGG	gRNA	6.06237633488131	61	0.78588808	1.0	2:0|3:1	672.8994348	0.080697345	0.098435242	0.819801359	0.412329356	0.864524965
BatfLibrary	p300	Batf	Batf+24.5-1	Batf+24.5	1	chr12	85710984	85711005	+	GGAATGACACATCACACCAA	gRNA	5.32752018775168	64	0.44058005	13.0	2:1|3:12	408.1910382	0.399457575	0.140623207	2.840623411	0.004502545	0.127962322
BatfLibrary	p300	Batf	Batf+24.5-4	Batf+24.5	4	chr12	85711000	85711021	-	CTAAGAACTGGTCCAGCCAT	gRNA	5.03154471961827	52	0.27148887	13.0	2:0|3:13	569.3145716	-0.065072085	0.102749197	-0.633309909	0.526531283	0.90060021
BatfLibrary	p300	Batf	Batf+24.5-6	Batf+24.5	6	chr12	85710963	85710984	-	CCTGTACTGAGCAGCTAAGC	gRNA	4.93589171309236	40	0.29509119	13.0	2:2|3:11	484.8028091	0.256164557	0.109339003	2.342847007	0.019137229	0.292702391
BatfLibrary	p300	Batf	Batf+24.5-9	Batf+24.5	9	chr12	85711012	85711033	-	GCCTGTGTGTACCTAAGAAC	gRNA	4.9195770760608	49	0.40331313	11.0	2:0|3:11	363.5819177	0.282064278	0.145417954	1.939679862	0.052418608	0.428085302
BatfLibrary	p300	Batf	Batf+24.5-11	Batf+24.5	11	chr12	85711028	85711049	+	CACAGGCACCGTGAATGCAG	gRNA	4.16356684855629	62	0.41867886	10.0	2:1|3:9	664.3396531	0.270261159	0.124879602	2.164173767	0.030451016	0.389212714
BatfLibrary	p300	Batf	Batf+24.5-14	Batf+24.5	14	chr12	85710908	85710929	+	CAGTCTCTCTGCACGGGGAC	gRNA	3.63937510921036	24	0.40681974	9.0	2:0|3:9	712.438878	-0.042228465	0.117258442	-0.360131553	0.718748758	0.942548178
BatfLibrary	p300	Batf	Batf+24.5-17	Batf+24.5	17	chr12	85710869	85710890	-	TTTCACCAAGCTGATCAGAA	gRNA	2.0342760351924	55	0.2471053	23.0	2:3|3:20	391.0153772	0.096095658	0.140183316	0.685499963	0.493028484	0.892400037
BatfLibrary	p300	Batf	Batf+24.5-19	Batf+24.5	19	chr12	85711084	85711105	+	CTCTGTAGCTCCATCCAATG	gRNA	1.76438261362045	67	0.30198828	26.0	2:1|3:25	410.2038946	-0.017395959	0.122282157	-0.142260812	0.886873999	0.971663803
BatfLibrary	p300	Batf	Batf+24.5-22	Batf+24.5	22	chr12	85710849	85710870	-	AGGAGAAGTGGAACCACCCA	gRNA	1.53761926366095	61	0.26155607	27.0	2:1|3:26	699.9845425	0.25928986	0.095761569	2.707660933	0.006775921	0.157300911
BatfLibrary	p300	Batf	Batf+24.5-24	Batf+24.5	24	chr12	85711098	85711119	-	ACATTATAGCATGACCCCAT	gRNA	1.31193752786005	54	0.67308384	5.0	2:1|3:4	601.5512153	0.065264208	0.11592302	0.562996101	0.573437539	0.907410627
BatfLibrary	p300	Batf	Batf+24.5-25	Batf+24.5	25	chr12	85710835	85710856	-	CACCCAGGGTCATTAGAAAG	gRNA	1.28556412362944	54	0.35183978	13.0	2:1|3:12	454.5546097	0.243762359	0.121508889	2.006127788	0.044842616	0.412521813
BatfLibrary	p300	Batf	Batf+24.5-27	Batf+24.5	27	chr12	85711143	85711164	-	TTTAGCTTGTCTTACAAACT	gRNA	0.268694315682106	53	0.34169668	14.0	2:2|3:12	499.9030511	-0.035219294	0.108333209	-0.325101548	0.745104218	0.943665859
BatfLibrary	p300	Batf	Batf+26-1	Batf+26	1	chr12	85712713	85712734	-	TTGTGTGGTACTGAAGACTA	gRNA	3.45720875016135	64	0.33291459	8.0	2:2|3:6	352.67907	0.027951853	0.149636912	0.186797844	0.851819137	0.971663803
BatfLibrary	p300	Batf	Batf+26-3	Batf+26	3	chr12	85712728	85712749	-	CCTACCTCCCACTCTTTGTG	gRNA	2.86375013498458	60	0.20964581	21.0	2:1|3:20	665.7630585	0.006469606	0.097800704	0.066150912	0.947257678	0.98180391
BatfLibrary	p300	Batf	Batf+26-6	Batf+26	6	chr12	85712606	85712627	+	AAGGGCAGTGCGTGACTCAA	gRNA	2.49703745874139	55	0.44452163	7.0	2:0|3:7	876.9067688	0.066675487	0.09475562	0.703657336	0.481646196	0.891841447
BatfLibrary	p300	Batf	Batf+26-8	Batf+26	8	chr12	85712603	85712624	-	TTGAGTCACGCACTGCCCTT	gRNA	2.37793041603636	35	0.34863199	4.0	2:1|3:3	558.9807579	-0.141131061	0.136280321	-1.035593843	0.300391666	0.800377028
BatfLibrary	p300	Batf	Batf+26-13	Batf+26	13	chr12	85712591	85712612	-	CTGCCCTTTGGCGGGTCTTA	gRNA	2.02124464393892	26	0.75371387	3.0	2:0|3:3	727.1415195	-0.060362169	0.109866671	-0.549412924	0.582722107	0.910981394
BatfLibrary	p300	Batf	Batf+26-15	Batf+26	15	chr12	85712655	85712676	-	AAACATCCCTGCATCAGTGT	gRNA	1.84942509594417	61	0.59653407	12.0	2:1|3:11	373.3347734	-0.18681438	0.160397279	-1.164697933	0.244141286	0.758711224
BatfLibrary	p300	Batf	Batf+26-18	Batf+26	18	chr12	85712774	85712795	+	CCAATCCTAAAACTCTTGTG	gRNA	1.77854677069255	68	0.32943788	11.0	2:0|3:11	401.6747616	0.245349882	0.130120392	1.885560585	0.059354193	0.46856838
BatfLibrary	p300	Batf	Batf+26-25	Batf+26	25	chr12	85712818	85712839	-	TGGTATTTCATTACATCACA	gRNA	1.07526840250535	56	0.24393424	20.0	2:1|3:19	108.4409123	-0.364770063	0.213839034	-1.705816077	0.088042329	0.514878982
BatfLibrary	p300	Batf	Batf+26-31	Batf+26	31	chr12	85712915	85712936	+	AGGACAGGAACTTGCAAACA	gRNA	0.844055717175241	56	0.31767996	36.0	2:3|3:33	663.2667342	0.113393888	0.098771224	1.148045795	0.250949659	0.762086974
BatfLibrary	p300	Batf	Batf+26-32	Batf+26	32	chr12	85712835	85712856	+	ATACCATGAACAAGAACTTG	gRNA	0.800113834194827	67	0.20460945	22.0	2:0|3:22	355.5994154	-0.144087778	0.121563186	-1.185291224	0.235902322	0.741630973
BatfLibrary	p300	Batf	Batf+26-36	Batf+26	36	chr12	85712499	85712520	+	CTGTGTCTATGTATCTAGTC	gRNA	0.549260778091802	38	0.31653815	14.0	2:0|3:14	183.9482359	0.185232618	0.17551966	1.055338292	0.291270634	0.789927726
BatfLibrary	p300	Batf	Batf+7-2	Batf+7	2	chr12	85693395	85693416	-	CTTGTGGTGTGGACGGATTC	gRNA	1.2222608678785	25	0.69736807	3.0	2:0|3:3	720.3247344	0.165334374	0.096925514	1.705787953	0.088047567	0.514878982
BatfLibrary	p300	Batf	Batf+7-4	Batf+7	4	chr12	85693460	85693481	+	TTGTTGCGATGTGCTGCTCT	gRNA	0.974380165475478	47	0.32193709	10.0	2:1|3:9	931.8038515	-0.119940061	0.082863172	-1.44744713	0.147771734	0.631952874
BatfLibrary	p300	Batf	Batf+7-8	Batf+7	8	chr12	85693604	85693625	+	CCATTCTGAGTGTGCTGTTA	gRNA	0.889687845822427	27	0.33438909	15.0	2:0|3:15	473.5149619	-0.162930257	0.118429903	-1.375752685	0.168898215	0.671819988
BatfLibrary	p300	Batf	Batf+7-12	Batf+7	12	chr12	85693379	85693400	-	ATTCTGGACAGCACCCTGCT	gRNA	0.840750699015145	54	0.34346566	12.0	2:1|3:11	566.3758269	0.147325427	0.110143803	1.33757346	0.181035521	0.686003933
BatfLibrary	p300	Batf	Batf+7-14	Batf+7	14	chr12	85693522	85693543	-	TTCAGTGGTGTACAAGTCCC	gRNA	0.835596981635245	38	0.54034111	4.0	2:0|3:4	473.005821	0.105813158	0.10504887	1.007275541	0.31380238	0.802093241
BatfLibrary	p300	Batf	Batf+7-21	Batf+7	21	chr12	85693537	85693558	-	ACTAGTTTCCAGTCATTCAG	gRNA	0.665061733266044	61	0.34558642	7.0	2:0|3:7	337.3922126	0.052810728	0.155325276	0.340000861	0.733855879	0.9433111
BatfLibrary	p300	Batf	Batf+7-25	Batf+7	25	chr12	85693562	85693583	+	CATATTCATTAGGAGAATGG	gRNA	0.542793941492574	61	0.21536511	15.0	2:0|3:15	213.2219958	-0.103635361	0.167974233	-0.616971778	0.537253341	0.90060021
BatfLibrary	p300	Batf	Batf-16.5-1	Batf-16.5	1	chr12	85670266	85670287	+	GCCTCTGACTGAGCCTCCAG	gRNA	1.04807892205869	55	0.23001377	29.0	2:1|3:28	704.6041974	0.230184394	0.087623302	2.626976941	0.008614717	0.18270915
BatfLibrary	p300	Batf	Batf-16.5-4	Batf-16.5	4	chr12	85670282	85670303	-	CATAACCAAGGACTTCCCCC	gRNA	0.810275616545518	62	0.39799709	10.0	2:1|3:9	523.7913601	0.501774185	0.11933924	4.204603485	2.62e-05	0.002663557
BatfLibrary	p300	Batf	Batf-16.5-6	Batf-16.5	6	chr12	85670294	85670315	-	TCCAGCACGATTCATAACCA	gRNA	0.717034378367149	68	0.49071423	7.0	2:0|3:7	455.5362673	0.208372363	0.122765211	1.697324201	0.089635384	0.515675632
BatfLibrary	p300	Batf	Batf-16.5-9	Batf-16.5	9	chr12	85670313	85670334	+	TGGAAGACCCATAATGCAGT	gRNA	0.599391202242048	56	0.34441107	9.0	2:1|3:8	385.4651215	0.292987011	0.131037905	2.235895104	0.025358643	0.356751752
BatfLibrary	p300	Batf	Batf-16.5-12	Batf-16.5	12	chr12	85670208	85670229	-	ACATCAGAACAGAAGGGTTC	gRNA	0.410266500019192	35	0.23546176	22.0	2:1|3:21	463.9275096	0.148949337	0.124799153	1.193512401	0.232668758	0.737996218
BatfLibrary	p300	Batf	Batf-16.5-16	Batf-16.5	16	chr12	85670033	85670054	-	CTTAGAAGACAGACTCTGGT	gRNA	0.292970614227991	61	0.20360912	25.0	2:2|3:23	679.2937574	-0.043584748	0.097796401	-0.445668222	0.655836923	0.931663031
BatfLibrary	p300	Batf	Batf-16.5-18	Batf-16.5	18	chr12	85670017	85670038	-	TGGTGGGTCTAGCCTGAGCC	gRNA	0.28558142529806	37	0.35977739	9.0	2:1|3:8	1159.13621	0.020960711	0.072405474	0.289490695	0.772205899	0.951150114
BatfLibrary	p300	Batf	Batf-16.5-21	Batf-16.5	21	chr12	85670182	85670203	-	GCAGACTGCCCTTGTGTGAC	gRNA	0.258674213010659	38	0.33096923	11.0	2:0|3:11	1079.916907	-0.037004025	0.088357395	-0.418799416	0.675362731	0.938113823
BatfLibrary	p300	Batf	Batf-16.5-24	Batf-16.5	24	chr12	85670005	85670026	+	CGGGGATGGAACCCTGGCTC	gRNA	0.226619814463235	42	0.23407137	15.0	2:0|3:15	1166.036023	0.005882261	0.073120075	0.080446588	0.935882075	0.981143607
BatfLibrary	p300	Batf	Batf-16.5-34	Batf-16.5	34	chr12	85669991	85670012	+	AGAACTGAGTTGGACGGGGA	gRNA	0.0800607532361764	56	0.50780415	13.0	2:1|3:12	724.2976908	0.354189888	0.096136667	3.68423305	0.000229392	0.017442701
BatfLibrary	p300	Batf	Batf-16.5-36	Batf-16.5	36	chr12	85669988	85670009	-	TCCCCGTCCAACTCAGTTCT	gRNA	0.0795309179092513	28	0.56006757	5.0	2:0|3:5	817.3903467	0.010012039	0.089742065	0.111564615	0.91116863	0.973732432
BatfLibrary	p300	Batf	Batf-16.5-41	Batf-16.5	41	chr12	85670064	85670085	+	GCCACTTTGAGACATTTCTT	gRNA	0.0337731498612166	46	0.24545187	16.0	2:2|3:14	568.5262579	0.069320693	0.127183527	0.545044592	0.585722849	0.910981394
BatfLibrary	p300	Batf	Batf-16.5-43	Batf-16.5	43	chr12	85670103	85670124	+	AACTCAAATGATAGAAGCAC	gRNA	0.0320594934989134	48	0.22271442	20.0	2:1|3:19	269.7015206	-0.223078087	0.163268139	-1.366329571	0.171835544	0.673417132
BatfLibrary	p300	Batf	Batf-16.5-46	Batf-16.5	46	chr12	85670115	85670136	+	AGAAGCACGGGGTACTGAAG	gRNA	0.0270496255620381	55	0.29302871	13.0	2:1|3:12	641.1943179	0.203430904	0.100186651	2.03051906	0.042303806	0.40838619
BatfLibrary	p300	Batf	Batf-20.5-1	Batf-20.5	1	chr12	85666154	85666175	+	CCCTCCTCACCCTGTGCAGT	gRNA	0.910117664809924	42	0.28436828	19.0	2:0|3:19	862.7951939	0.040063944	0.088557345	0.452406784	0.650975961	0.931663031
BatfLibrary	p300	Batf	Batf-20.5-4	Batf-20.5	4	chr12	85666121	85666142	-	GGAAACCCCTCTTCTGGTTC	gRNA	0.518250712492828	28	0.24702069	14.0	2:1|3:13	759.553146	0.146154528	0.09022026	1.619974578	0.105237738	0.543792094
BatfLibrary	p300	Batf	Batf-20.5-6	Batf-20.5	6	chr12	85666076	85666097	+	TGAAGGAGTAGGCTTGCAGT	gRNA	0.459304072565707	57	0.24126924	12.0	2:2|3:10	640.4685207	0.229431735	0.096280839	2.382942818	0.017174862	0.277334986
BatfLibrary	p300	Batf	Batf-20.5-8	Batf-20.5	8	chr12	85666094	85666115	+	GTGGGCTTTACGAAGAACAA	gRNA	0.411163691539211	60	0.39888843	7.0	2:1|3:6	483.6647974	0.329556456	0.12269068	2.686075714	0.00722967	0.163069233
BatfLibrary	p300	Batf	Batf-20.5-11	Batf-20.5	11	chr12	85665997	85666018	+	GAAGGGTCCTTATCCCACTG	gRNA	0.328569525113043	74	0.2784924	10.0	2:1|3:9	603.1747271	0.257464608	0.099726451	2.581708325	0.009831264	0.202467036
BatfLibrary	p300	Batf	Batf-20.5-12	Batf-20.5	12	chr12	85665918	85665939	-	TCAGGTTCCTGCCCCATCAA	gRNA	0.271819294388257	56	0.26867337	11.0	2:2|3:9	745.5062372	0.602127307	0.094574089	6.366725952	1.93e-10	1.37e-07
BatfLibrary	p300	Batf	Batf-20.5-13	Batf-20.5	13	chr12	85666010	85666031	-	AGCACAGAATTAACCTCAGT	gRNA	0.269735356645151	56	0.46921268	10.0	2:0|3:10	306.8500879	-0.135722265	0.160242731	-0.846979232	0.397006697	0.854419032
BatfLibrary	p300	Batf	Batf-20.5-15	Batf-20.5	15	chr12	85666059	85666080	+	ACTAAAATCTAGGGTTCTGA	gRNA	0.258535091721427	52	0.37360493	8.0	2:1|3:7	237.6725421	0.159830106	0.159717718	1.000703665	0.316970095	0.802093241
BatfLibrary	p300	Batf	Batf-20.5-17	Batf-20.5	17	chr12	85665906	85665927	+	CATAGGTCTGTGCCCTTGAT	gRNA	0.236339438933244	42	0.44359391	8.0	2:0|3:8	676.2992751	0.4149161	0.098699207	4.203844327	2.62e-05	0.002663557
BatfLibrary	p300	Batf	Batf-20.5-19	Batf-20.5	19	chr12	85666350	85666371	-	GTATCTGGTAAGATACCATA	gRNA	0.234148124682398	59	0.38670416	8.0	2:0|3:8	201.885228	0.094827734	0.207224343	0.457609045	0.647233344	0.931455287
BatfLibrary	p300	Batf	Batf-20.5-21	Batf-20.5	21	chr12	85665975	85665996	-	CTAGAATACAGATCTTACTA	gRNA	0.233985278750871	59	0.25649643	12.0	2:2|3:10	179.5703957	-0.043671768	0.193567784	-0.225614855	0.821500986	0.968010741
BatfLibrary	p300	Batf	Batf-20.5-22	Batf-20.5	22	chr12	85665676	85665697	+	TGCTGTGCCTGGTGTAGGGT	gRNA	0.226188968707155	33	0.26590016	24.0	2:2|3:22	1598.101523	0.238072131	0.066298306	3.590923316	0.000329509	0.021358647
BatfLibrary	p300	Batf	Batf-20.5-30	Batf-20.5	30	chr12	85665952	85665973	+	TCTGTAGGCCCAGGAGCAAC	gRNA	0.201535071214265	43	0.23411616	18.0	2:0|3:18	632.349429	0.276381834	0.113070343	2.444335329	0.014511931	0.248451256
BatfLibrary	p300	Batf	Batf-20.5-32	Batf-20.5	32	chr12	85665700	85665721	+	AGAGAGGCTTAGCTCCTGTA	gRNA	0.196354337206664	50	0.37569508	11.0	2:1|3:10	445.1130304	0.379923457	0.135826445	2.797124361	0.005155968	0.135678352
BatfLibrary	p300	Batf	Batf-22-1	Batf-22	1	chr12	85664538	85664559	+	TTACACTGTGCAGCAGGCTG	gRNA	0.315416056798551	46	0.24081418	19.0	2:0|3:19	1366.476503	0.021170555	0.067435109	0.313939661	0.753566867	0.945304627
BatfLibrary	p300	Batf	Batf-22-3	Batf-22	3	chr12	85664522	85664543	-	AGTGTAAGCCTTCATCTCCC	gRNA	0.244709374805373	57	0.40511688	12.0	2:1|3:11	457.0459489	0.413609044	0.112110166	3.689308992	0.000224864	0.017442701
BatfLibrary	p300	Batf	Batf-22-4	Batf-22	4	chr12	85664343	85664364	+	ATGTCTGCAGTGGTACATAG	gRNA	0.242179253600786	63	0.25026838	12.0	2:1|3:11	511.9645505	0.299141	0.115632715	2.586992787	0.009681762	0.202320347
BatfLibrary	p300	Batf	Batf-22-6	Batf-22	6	chr12	85664558	85664579	+	AGGCCCTGGGGCCTCAGACC	gRNA	0.229393141479389	39	0.20909347	34.0	2:2|3:32	647.4240163	-0.132858267	0.128629292	-1.032877233	0.301661354	0.800377028
BatfLibrary	p300	Batf	Batf-22-7	Batf-22	7	chr12	85664356	85664377	+	TACATAGAGGCACTGTCATT	gRNA	0.226483985159408	43	0.29870244	9.0	2:2|3:7	416.5473241	0.205252838	0.129278216	1.587683091	0.112358019	0.561394776
BatfLibrary	p300	Batf	Batf-22-8	Batf-22	8	chr12	85664372	85664393	+	CATTTGGTAGATGGGTGATT	gRNA	0.157366809147005	32	0.25761146	20.0	2:0|3:20	491.4766002	-0.191901131	0.142007437	-1.351345646	0.176584736	0.679021286
BatfLibrary	p300	Batf	Batf-22-10	Batf-22	10	chr12	85664504	85664525	+	CACTTCCCTGGCAAGGAGCC	gRNA	0.145780925137078	34	0.235223	14.0	2:2|3:12	996.5786304	-0.031982639	0.086826237	-0.368352235	0.712610608	0.942548178
BatfLibrary	p300	Batf	Batf-22-11	Batf-22	11	chr12	85664431	85664452	+	ATACAGGCCAGGATTCCCCC	gRNA	0.138388444221742	62	0.22262229	11.0	2:1|3:10	617.7330288	0.224645711	0.101286629	2.217920693	0.02656024	0.366428169
BatfLibrary	p300	Batf	Batf-22-12	Batf-22	12	chr12	85664622	85664643	+	CTGACTCTCTAGGTGTGTAC	gRNA	0.120693256700399	44	0.56607383	5.0	2:1|3:4	331.6299274	-0.038626538	0.130721024	-0.295488332	0.767620864	0.949370485
BatfLibrary	p300	Batf	Batf-22-13	Batf-22	13	chr12	85664448	85664469	-	TGAACAGTTCAGAAGTACCA	gRNA	0.112406876250448	67	0.2765832	14.0	2:2|3:12	461.4001824	-0.022334448	0.105631146	-0.21143809	0.832545437	0.970506207
BatfLibrary	p300	Batf	Batf-22-14	Batf-22	14	chr12	85664311	85664332	-	GATGCATAAAGCCACCTCCG	gRNA	0.111972738508963	72	0.56295306	4.0	2:0|3:4	758.172354	0.05896646	0.100101599	0.589066114	0.555816923	0.901616265
BatfLibrary	p300	Batf	Batf-22-16	Batf-22	16	chr12	85664416	85664437	-	GCCTGTATCAGAAGCAATGA	gRNA	0.106855494064349	47	0.23781687	22.0	2:1|3:21	385.0995142	0.048952878	0.149359171	0.327752746	0.743098619	0.9433111
BatfLibrary	p300	Batf	Batf-22-17	Batf-22	17	chr12	85664595	85664616	-	GGTGCCAGACCATCCATTGC	gRNA	0.0886604130314889	40	0.96828802	3.0	2:0|3:3	813.3747719	0.413593457	0.094296823	4.386080491	1.15e-05	0.001366664
BatfLibrary	p300	Batf	Batf-22-19	Batf-22	19	chr12	85664478	85664499	+	CTGACTTAAAACTTATTGTG	gRNA	0.0803357038292357	57	0.2121002	24.0	2:2|3:22	285.4581313	-0.018773414	0.160912474	-0.11666848	0.907122769	0.973732432
BatfLibrary	p300	Batf	Batf-23.5-1	Batf-23.5	1	chr12	85663092	85663113	-	TTGAGACAGTAGGCGTGCTG	gRNA	0.752034772967536	59	0.50830979	9.0	2:0|3:9	1114.004822	0.049960304	0.075330755	0.663212579	0.507194416	0.895018167
BatfLibrary	p300	Batf	Batf-23.5-4	Batf-23.5	4	chr12	85663022	85663043	-	AAGGCTTTCCCCAGCTCAGA	gRNA	0.667094886146822	47	0.21954888	22.0	2:1|3:21	595.0389578	0.056195479	0.103286176	0.54407551	0.586389512	0.910981394
BatfLibrary	p300	Batf	Batf-23.5-6	Batf-23.5	6	chr12	85663075	85663096	-	CTGCGGCCCCAGATAGCCAC	gRNA	0.574093561794616	50	0.41702757	7.0	2:2|3:5	840.7358511	-0.056275477	0.097273954	-0.578525641	0.562909291	0.90505194
BatfLibrary	p300	Batf	Batf-23.5-9	Batf-23.5	9	chr12	85663041	85663062	-	GATATTGGTTAGAGGAGGCA	gRNA	0.501410318566071	56	0.32545017	9.0	2:0|3:9	346.2773753	0.084789898	0.138986123	0.610060175	0.541821946	0.90060021
BatfLibrary	p300	Batf	Batf-23.5-11	Batf-23.5	11	chr12	85663010	85663031	-	AGCTCAGAAGGGAATCTTAG	gRNA	0.498249569497629	62	0.26530815	14.0	2:1|3:13	362.740341	0.517815545	0.144705959	3.578398207	0.000345706	0.021358647
BatfLibrary	p300	Batf	Batf-23.5-15	Batf-23.5	15	chr12	85663059	85663080	+	ATATCTTTGCTGCCCTCCAG	gRNA	0.336089448395312	59	0.20288117	14.0	2:0|3:14	633.0968881	0.054562805	0.119061705	0.458273337	0.646756077	0.931455287
BatfLibrary	p300	Batf	Batf-23.5-19	Batf-23.5	19	chr12	85663188	85663209	-	ATATAAATGGCCCTCAAACT	gRNA	0.0928505241406754	53	0.64595626	10.0	2:0|3:10	517.1734566	-0.151313614	0.107872989	-1.402701602	0.16070584	0.652465709
BatfLibrary	p300	Batf	Batf-23.5-20	Batf-23.5	20	chr12	85663205	85663226	+	TTATATTCAGTGAGGTACTC	gRNA	0.0717429948024298	55	0.30640764	13.0	2:2|3:11	272.486515	-0.192851251	0.148676319	-1.29712151	0.194589382	0.694752541
BatfLibrary	p300	Batf	Batf-23.5-22	Batf-23.5	22	chr12	85663234	85663255	-	ACTTCCACCGGATCTTGAAA	gRNA	0.0716305233432012	47	0.67063082	2.0	2:0|3:2	561.3727226	-0.221116227	0.134671907	-1.641888294	0.100613156	0.540713672
BatfLibrary	p300	Batf	Batf-23.5-24	Batf-23.5	24	chr12	85663246	85663267	-	AACAAGATCGACACTTCCAC	gRNA	0.0711006880162761	60	0.83285951	2.0	2:0|3:2	765.1361092	0.164745521	0.101604679	1.621436366	0.104924087	0.543792094
BatfLibrary	p300	Batf	Batf-23.5-26	Batf-23.5	26	chr12	85663161	85663182	-	GCAAGCCAGTTCTAAGAAAC	gRNA	0.064915385980917	38	0.333748	10.0	2:1|3:9	396.7902238	-0.058367798	0.136156311	-0.428682277	0.66815446	0.934712446
BatfLibrary	p300	Batf	Batf-31-3	Batf-31	3	chr12	85655785	85655806	+	CCATGACACATAGGTACGAG	gRNA	0.163722977253089	67	0.54194975	11.0	2:0|3:11	402.0355656	-0.111502805	0.136509724	-0.816812184	0.414035768	0.864524965
BatfLibrary	p300	Batf	Batf-31-7	Batf-31	7	chr12	85655756	85655777	+	TTCTCAATTGACAGATGCTG	gRNA	0.116062057081221	55	0.31815268	14.0	2:1|3:13	496.6161915	0.127203836	0.118974048	1.069172967	0.284991738	0.783313847
BatfLibrary	p300	Batf	Batf-36-1	Batf-36	1	chr12	85650585	85650606	+	GTGACACAACCTCTCTCTAG	gRNA	0.0267863538912781	65	0.29461818	10.0	2:1|3:9	566.4688397	0.009649833	0.120320376	0.080201153	0.936077273	0.981143607
BatfLibrary	p300	Batf	Batf-36-2	Batf-36	2	chr12	85650464	85650485	-	GAACTGCTAGACAACACTGA	gRNA	0.0221671999920958	57	0.41076745	9.0	2:0|3:9	548.4730141	-0.069213497	0.098818353	-0.700411356	0.483670446	0.891841447
BatfLibrary	p300	Batf	Batf-36-3	Batf-36	3	chr12	85650351	85650372	-	GGTAAAGTGTTTAAGAACTG	gRNA	0.0109519641606679	54	0.25531207	22.0	2:0|3:22	364.8476978	0.099868991	0.153186303	0.65194465	0.514436879	0.895018167
BatfLibrary	p300	Batf	Batf-39-2	Batf-39	2	chr12	85647566	85647587	-	TCGCCACTGTGGGGCAGGCT	gRNA	1.21437395520084	28	0.25939282	15.0	2:0|3:15	1957.430665	0.000579599	0.062688592	0.009245678	0.992623122	0.999187704
BatfLibrary	p300	Batf	Batf-39-4	Batf-39	4	chr12	85647602	85647623	-	TTTGGCAAGCACTGACAGGA	gRNA	0.779487158287263	59	0.26634404	14.0	2:1|3:13	709.5977792	0.094384395	0.114977849	0.820891992	0.411707793	0.864524965
BatfLibrary	p300	Batf	Batf-39-7	Batf-39	7	chr12	85647621	85647642	+	CAAACTGGAAGGTGTGCACT	gRNA	0.419852464949154	53	0.21363267	20.0	2:1|3:19	1084.382699	0.001428075	0.077021057	0.018541362	0.985206981	0.999187704
BatfLibrary	p300	Batf	Batf-39-9	Batf-39	9	chr12	85647769	85647790	-	AGTTGCCCGTGCAGAGGGTG	gRNA	0.136655088797942	55	0.24804784	11.0	2:0|3:11	853.5985613	-0.189813806	0.097124915	-1.954326609	0.050662604	0.425292845
BatfLibrary	p300	Batf	Batf-39-11	Batf-39	11	chr12	85647676	85647697	+	CGTTCGTTCTCCAGACTCAG	gRNA	0.0491934677095354	63	0.6945391	3.0	2:0|3:3	573.3421764	0.021820596	0.101055615	0.215926608	0.829044956	0.968809936
BatfLibrary	p300	Batf	Batf-39-13	Batf-39	13	chr12	85647736	85647757	-	GATTTCTTGCTGGGATGGAA	gRNA	0.0267746749689788	52	0.22920692	12.0	2:1|3:11	458.5713255	0.096053275	0.11946674	0.804016879	0.421387227	0.864524965
BatfLibrary	p300	Batf	Batf-41-1	Batf-41	1	chr12	85645810	85645831	-	TGTTCATACCTGCTCAGAGT	gRNA	0.801040600732558	59	0.26037827	18.0	2:2|3:16	479.9753407	0.061509563	0.11271561	0.545705805	0.585268181	0.910981394
BatfLibrary	p300	Batf	Batf-41-2	Batf-41	2	chr12	85645822	85645843	+	AGGTATGAACAACTCCACAC	gRNA	0.752234555075311	69	0.64254095	5.0	2:0|3:5	482.2132313	0.223120794	0.108483652	2.056722741	0.039712903	0.40838619
BatfLibrary	p300	Batf	Batf-41-4	Batf-41	4	chr12	85645894	85645915	-	TCACAGATGACTTCCAGGAC	gRNA	0.467830000044122	57	0.29566036	17.0	2:1|3:16	821.0843667	-0.128635488	0.086007318	-1.495634222	0.134749	0.621879857
BatfLibrary	p300	Batf	Batf-41-5	Batf-41	5	chr12	85645848	85645869	+	ATGCAGATGGCGCCTCCTAC	gRNA	0.282404269153527	37	0.64795849	7.0	2:0|3:7	1022.316475	0.133748854	0.093184721	1.43530884	0.15119911	0.631952874
BatfLibrary	p300	Batf	Batf-41-6	Batf-41	6	chr12	85645860	85645881	-	TTAGGGCCTGCACCTGTAGG	gRNA	0.25497231649069	55	0.48180229	7.0	2:0|3:7	560.0010205	0.042627592	0.111866984	0.381056056	0.703161654	0.942548178
BatfLibrary	p300	Batf	Batf-41-8	Batf-41	8	chr12	85645751	85645772	-	GGTGTCCAAGAGACGGCCCA	gRNA	0.193113228258184	63	0.74744596	6.0	2:0|3:6	710.0374323	0.073771903	0.100897307	0.731158295	0.464682471	0.879585143
BatfLibrary	p300	Batf	Batf-41-10	Batf-41	10	chr12	85645942	85645963	-	CATTGACTCCCTGGATTTGT	gRNA	0.143401970941719	31	0.60804683	7.0	2:0|3:7	552.2003179	-0.08995975	0.101976648	-0.882160299	0.377690128	0.846526295
BatfLibrary	p300	Batf	Batf-41-12	Batf-41	12	chr12	85646044	85646065	-	GGGACGGCGGGAGGGTCCTC	gRNA	0.109883705814368	37	0.31883848	12.0	2:1|3:11	860.0768762	-0.149241567	0.091617621	-1.628961388	0.103321193	0.540713672
BatfLibrary	p300	Batf	Batf-41-13	Batf-41	13	chr12	85645971	85645992	+	GAGCCTTCTGTGATTGCTAG	gRNA	0.0662149704609288	60	0.25457312	12.0	2:2|3:10	610.332196	-0.188414675	0.102171776	-1.844097092	0.065168992	0.487395458
BatfLibrary	p300	Batf	Batf-41-14	Batf-41	14	chr12	85646031	85646052	-	GGTCCTCAGGACCAGGTATC	gRNA	0.0609418308532934	28	0.25016343	23.0	2:2|3:21	556.8424799	0.059036059	0.126422339	0.466974896	0.640517839	0.931455287
BatfLibrary	p300	Batf	Batf-6.5-2	Batf-6.5	2	chr12	85679886	85679907	-	CTCAAACTCTTCTGCCTAAA	gRNA	0.20894798478649	28	0.23148687	19.0	2:0|3:19	441.9887832	-0.049662691	0.108527737	-0.457603675	0.647237203	0.931455287
BatfLibrary	p300	Batf	Batf-6.5-4	Batf-6.5	4	chr12	85679904	85679925	+	TTGAGGCTGTGGGTGCTGAT	gRNA	0.180850367492901	53	0.20163805	29.0	2:4|3:25	1072.703117	0.266148675	0.080303639	3.314279154	0.000918797	0.042116482
BatfLibrary	p300	Batf	Batf-6.5-5	Batf-6.5	5	chr12	85679929	85679950	-	ATATGCAAGAGTTGACTCAC	gRNA	0.173337028181443	54	0.5914823	5.0	2:0|3:5	527.4986574	0.430981614	0.12194884	3.534118195	0.000409138	0.023255408
BatfLibrary	p300	Batf	Batf-6.5-6	Batf-6.5	6	chr12	85679991	85680012	-	CTTAGTGTCTCAGCAAGAGG	gRNA	0.147737787310948	62	0.2353599	16.0	2:0|3:16	421.4643588	0.187700197	0.136765736	1.372421213	0.16993235	0.671819988
BatfLibrary	p300	Batf	Batf-6.5-7	Batf-6.5	7	chr12	85680259	85680280	-	AGGACAACATAGTGTGGTGT	gRNA	0.133083559832614	61	0.33220777	11.0	2:0|3:11	507.0164839	0.403755099	0.116603233	3.462640693	0.000534902	0.026210207
BatfLibrary	p300	Batf	Batf-6.5-8	Batf-6.5	8	chr12	85679979	85680000	-	GCAAGAGGAGGAGATCCAAC	gRNA	0.131385241175712	49	0.4898562	14.0	2:0|3:14	655.0055617	0.569299509	0.117343177	4.851577423	1.22e-06	0.000174049
BatfLibrary	p300	Batf	Batf-6.5-9	Batf-6.5	9	chr12	85680262	85680283	+	ACACCACACTATGTTGTCCT	gRNA	0.127408027264986	50	0.41136141	6.0	2:0|3:6	541.7727767	0.278882243	0.115969894	2.404781404	0.016182142	0.267381674
BatfLibrary	p300	Batf	Batf-6.5-11	Batf-6.5	11	chr12	85680236	85680257	+	ACCTTCTCCACAGTCAGCCC	gRNA	0.122279103898073	50	0.21292156	21.0	2:2|3:19	740.0232699	0.125630201	0.083419225	1.50601017	0.132064563	0.618432145
BatfLibrary	p300	Batf	Batf-6.5-12	Batf-6.5	12	chr12	85680208	85680229	-	CCCTGCTTAAGAATCATGTC	gRNA	0.122259038038879	51	0.27989366	12.0	2:0|3:12	315.2897047	0.195651434	0.132092036	1.481175096	0.138559921	0.628324894
BatfLibrary	p300	Batf	Batf-6.5-15	Batf-6.5	15	chr12	85680278	85680299	+	TCCTGGGTTTCTTATGTGAC	gRNA	0.12135016759656	36	0.25220935	15.0	2:1|3:14	299.0058595	0.08216493	0.154644264	0.531315735	0.595200004	0.913110667
BatfLibrary	p300	Batf	Batf-6.5-16	Batf-6.5	16	chr12	85680004	85680025	+	AGACACTAAGCTGGCCCCTG	gRNA	0.104208173246741	65	0.45551934	10.0	2:0|3:10	827.9903931	-0.00761949	0.11243806	-0.067766108	0.945971823	0.981186833
BatfLibrary	p300	Batf	Batf-6.5-18	Batf-6.5	18	chr12	85679836	85679857	+	GCTAGATAACTTGAGGCAGA	gRNA	0.097090642924464	60	0.24672598	12.0	2:1|3:11	359.5833917	0.134677927	0.150421787	0.895335244	0.370607906	0.846526295
BatfLibrary	p300	Batf	Batf-6.5-19	Batf-6.5	19	chr12	85679808	85679829	+	GTGTAGGAGGCCTTGGTGCC	gRNA	0.08008081909537	34	0.35582953	10.0	2:1|3:9	965.3253767	0.020983108	0.098527684	0.212966624	0.831352996	0.969911829
BatfLibrary	p300	Batf	Batf-6.5-20	Batf-6.5	20	chr12	85679788	85679809	-	CACTCCCACTTGGCTCTCAC	gRNA	0.0755891075631205	44	0.25195819	17.0	2:1|3:16	688.260373	0.248777008	0.09816376	2.534306011	0.011267029	0.222367339
BatfLibrary	p300	Batf	Batf-7.5-1	Batf-7.5	1	chr12	85678911	85678932	-	GAGAAGATCTGACACATCTC	gRNA	0.0319236641950863	46	0.39254073	17.0	2:0|3:17	499.1103038	-0.226598411	0.114185594	-1.984474596	0.047202957	0.416617406
BatfLibrary	p300	Batf	Batf-7.5-2	Batf-7.5	2	chr12	85678952	85678973	+	GTCTGGTGAGTGGAGGACCA	gRNA	0.0222946423590287	68	0.43777367	9.0	2:0|3:9	638.6701358	0.230912322	0.108749305	2.123345268	0.03372493	0.389618907
BatfLibrary	p300	Batf	Batf-7.5-3	Batf-7.5	3	chr12	85678975	85678996	-	TGTCTCTGGCCTAGCAGGCC	gRNA	0.0221671999920958	37	0.41984344	13.0	2:0|3:13	578.6904617	-0.014755263	0.120119929	-0.122837762	0.902235571	0.973732432
BatfLibrary	p300	Batf	Batf-7.5-4	Batf-7.5	4	chr12	85678890	85678911	-	GGTCATCACCAGATGCTCTG	gRNA	0.0215015353613435	62	0.28192701	18.0	2:1|3:17	673.9860886	-0.034779974	0.089301455	-0.38946705	0.696930681	0.942548178
BatfLibrary	p300	Batf	Batf-7.5-5	Batf-7.5	5	chr12	85678935	85678956	-	CCAGACTTCAGTAGAACCCC	gRNA	0.0159618320975431	59	0.2417608	13.0	2:0|3:13	604.7841743	0.132790997	0.118926795	1.116577616	0.264174967	0.769247188
BatfLibrary	p300	Batf	Batf-7.5-6	Batf-7.5	6	chr12	85679001	85679022	-	GCCACAGGAGTCTTTGTTGT	gRNA	0.010824521793735	34	0.21762969	18.0	2:1|3:17	587.4844999	-0.15101246	0.105570479	-1.430442118	0.152590167	0.631952874
BatfLibrary	p300	Batf	Eif2b2+14-1	Eif2b2+14	1	chr12	85233645	85233666	+	AGTGAAGGCTGGAGTTCAAC	gRNA	2.91438560044876	47	0.26413146	16.0	2:0|3:16	573.9712462	-0.251201114	0.091002804	-2.760366738	0.005773651	0.146506389
BatfLibrary	p300	Batf	Eif2b2+14-2	Eif2b2+14	2	chr12	85233672	85233693	+	CTCAGTATTGTCTGAGTTAC	gRNA	2.75822077878698	24	0.23096255	13.0	2:2|3:11	316.2324159	0.05231206	0.160064311	0.326819013	0.743804778	0.9433111
BatfLibrary	p300	Batf	Eif2b2+14-3	Eif2b2+14	3	chr12	85233630	85233651	+	ATGCATGCCTTGAGAAGTGA	gRNA	2.42733741809648	63	0.2481671	13.0	2:0|3:13	523.0653861	-0.028622712	0.129289851	-0.221384061	0.824793402	0.968010741
BatfLibrary	p300	Batf	Eif2b2+14-4	Eif2b2+14	4	chr12	85233510	85233531	-	AGCACTTGTTAACCGAGTGT	gRNA	1.99686340900351	60	0.40328451	7.0	2:1|3:6	446.0777202	-0.047166655	0.116199901	-0.405909592	0.68480903	0.942548178
BatfLibrary	p300	Batf	Eif2b2+14-5	Eif2b2+14	5	chr12	85233598	85233619	+	GCAAGCATGGCGGTGATTCA	gRNA	1.71420208535233	42	0.52098217	4.0	2:0|3:4	750.3510813	0.080967428	0.094167698	0.85982168	0.389887346	0.854419032
BatfLibrary	p300	Batf	Eif2b2+14-6	Eif2b2+14	6	chr12	85233549	85233570	-	TTTATGTCAGCCCAGTTCTC	gRNA	1.40633223486836	42	0.21918675	15.0	2:0|3:15	556.5888261	0.027486806	0.111783856	0.245892453	0.805765486	0.967210733
BatfLibrary	p300	Batf	Eif2b2+14-7	Eif2b2+14	7	chr12	85233552	85233573	+	GAGAACTGGGCTGACATAAA	gRNA	1.36846976643488	34	0.43573467	9.0	2:0|3:9	557.7824853	-0.079899086	0.098557751	-0.810682925	0.417547782	0.864524965
BatfLibrary	p300	Batf	Eif2b2+14-8	Eif2b2+14	8	chr12	85233585	85233606	+	AATTCTTGGTAGGGCAAGCA	gRNA	1.22638924879846	56	0.41195402	10.0	2:0|3:10	488.5440071	-0.150363738	0.127050816	-1.183492893	0.236613861	0.742225821
BatfLibrary	p300	Batf	Eif2b2+14-9	Eif2b2+14	9	chr12	85233494	85233515	-	GTGTCGGGCGGCTTTCAGCA	gRNA	1.21019003943623	56	0.79032258	1.0	2:0|3:1	1473.910922	-0.082656726	0.0779192	-1.060800494	0.288780577	0.787633782
BatfLibrary	p300	Batf	Eif2b2+14-10	Eif2b2+14	10	chr12	85233854	85233875	-	TGGGCCCTGCTGTCTAAGGC	gRNA	0.983244533109938	53	0.29046565	17.0	2:3|3:14	656.214534	-0.03004486	0.110587026	-0.271685217	0.785864069	0.958551796
BatfLibrary	p300	Batf	Eif2b2+14-11	Eif2b2+14	11	chr12	85233831	85233852	+	TTTGTACAGCTCTGGGACAA	gRNA	0.887417660710863	51	0.23293667	30.0	2:0|3:30	617.3071068	-0.092531162	0.103248579	-0.896197926	0.370147063	0.846526295
BatfLibrary	p300	Batf	Eif2b2+14-12	Eif2b2+14	12	chr12	85233873	85233894	-	TCACTGGAGCCCTGAAGAAT	gRNA	0.725718737570063	49	0.23401868	21.0	2:1|3:20	433.7810212	0.033747328	0.123588223	0.273062653	0.784805055	0.958082459
BatfLibrary	p300	Batf	Eif2b2+14-13	Eif2b2+14	13	chr12	85233741	85233762	-	AGCACTGTCCCAGATCAGTG	gRNA	0.659896995944507	74	0.26355735	12.0	2:0|3:12	468.1129073	0.046300293	0.124726623	0.371214195	0.710478002	0.942548178
BatfLibrary	p300	Batf	Eif2b2+14-14	Eif2b2+14	14	chr12	85233889	85233910	-	GGTACTGATGGCTTCATCAC	gRNA	0.493585869673031	42	0.4640529	11.0	2:0|3:11	541.1444996	0.028795386	0.102366907	0.281295852	0.778483491	0.954139457
BatfLibrary	p300	Batf	Eif2b2+8.5-1	Eif2b2+8.5	1	chr12	85227956	85227977	-	GGCAGGCTCTTAGATCCTTC	gRNA	2.66184395235085	40	0.34579598	11.0	2:0|3:11	468.8751186	-0.077865337	0.113309463	-0.687191828	0.491961853	0.892400037
BatfLibrary	p300	Batf	Eif2b2+8.5-2	Eif2b2+8.5	2	chr12	85227941	85227962	+	ATCACAGAGGGTTGACCTGA	gRNA	2.10327262316311	53	0.27480688	11.0	2:0|3:11	629.5283023	-0.023377252	0.128244013	-0.182287274	0.855357285	0.971663803
BatfLibrary	p300	Batf	Eif2b2+8.5-3	Eif2b2+8.5	3	chr12	85227977	85227998	-	ATTAGAAGTCTGAGTGAGTC	gRNA	2.09365528024935	40	0.36911264	14.0	2:2|3:12	410.859264	0.027877898	0.12390815	0.224988416	0.821988286	0.968010741
BatfLibrary	p300	Batf	Eif2b2+8.5-4	Eif2b2+8.5	4	chr12	85228083	85228104	+	ACTCTATCAGCAACTCACTT	gRNA	2.01212115127473	60	0.32765942	12.0	2:0|3:12	516.9654251	0.019868283	0.124446758	0.159652876	0.873154524	0.971663803
BatfLibrary	p300	Batf	Eif2b2+8.5-5	Eif2b2+8.5	5	chr12	85228096	85228117	+	CTCACTTGGGTACAATTGTG	gRNA	1.91607484129872	54	0.26892649	12.0	2:1|3:11	380.6470255	0.187704418	0.119687481	1.568287813	0.116813979	0.574542946
BatfLibrary	p300	Batf	Eif2b2+8.5-6	Eif2b2+8.5	6	chr12	85227929	85227950	+	GGATGGTCATAGATCACAGA	gRNA	1.89864038888666	63	0.31718695	19.0	2:1|3:18	363.9365572	0.158761788	0.12725889	1.247549684	0.212196015	0.714527339
BatfLibrary	p300	Batf	Eif2b2+8.5-7	Eif2b2+8.5	7	chr12	85228051	85228072	-	CAGAGACAATGGCTCATAAT	gRNA	1.66200083854967	26	0.33741674	13.0	2:0|3:13	322.9039541	0.072818025	0.137070834	0.531243758	0.595249874	0.913110667
BatfLibrary	p300	Batf	Eif2b2+8.5-8	Eif2b2+8.5	8	chr12	85228009	85228030	-	GAGAAAGCACAGCATCTTCT	gRNA	1.62065632156319	28	0.28669309	18.0	2:2|3:16	925.4327976	0.071020429	0.088299606	0.80431195	0.421216838	0.864524965
BatfLibrary	p300	Batf	Eif2b2+8.5-9	Eif2b2+8.5	9	chr12	85228123	85228144	+	GATTAAGCACAGCAGCAAGT	gRNA	1.24669452877819	56	0.39323234	23.0	2:0|3:23	491.5149108	0.085594544	0.11594889	0.738209261	0.460387296	0.879585143
BatfLibrary	p300	Batf	Eif2b2+8.5-10	Eif2b2+8.5	10	chr12	85227560	85227581	-	GTGATGCTTGAGTGGAGTGA	gRNA	1.0445609631078	65	0.21562229	19.0	2:2|3:17	457.4425777	-0.163563278	0.12566078	-1.301625514	0.193044433	0.694752541
BatfLibrary	p300	Batf	Eif2b2+8.5-11	Eif2b2+8.5	11	chr12	85227506	85227527	-	GCACCAGCCACCCTGACTCA	gRNA	0.718641391817106	52	0.27241664	17.0	2:0|3:17	1074.023286	-0.118019725	0.079247522	-1.489254457	0.136420375	0.625393856
BatfLibrary	p300	Batf	Eif2b2+8.5-12	Eif2b2+8.5	12	chr12	85227888	85227909	+	GAGGCGGATAGCAACTTGAG	gRNA	0.597458431508169	67	0.46960135	4.0	2:0|3:4	599.3482261	-0.22060377	0.092979476	-2.372607153	0.017663039	0.27887976
BatfLibrary	p300	Batf	Eif2b2+8.5-13	Eif2b2+8.5	13	chr12	85228171	85228192	-	GGGATGCACAAAAAGTGTCG	gRNA	0.593392470780511	66	0.63834015	4.0	2:0|3:4	490.8424675	-0.1122999	0.114707054	-0.979014767	0.327572683	0.810225229
BatfLibrary	p300	Batf	Eif2b2+8.5-14	Eif2b2+8.5	14	chr12	85228144	85228165	+	GGGGCCTCGAAATTTGTTTC	gRNA	0.567109302386154	18	0.52099403	5.0	2:0|3:5	391.6716149	-0.313113553	0.131217765	-2.386213133	0.017022882	0.277334986
BatfLibrary	p300	Batf	Eif2b2-0-1	Eif2b2-0	1	chr12	85219366	85219387	-	GGCGCACCGCCGGGAAGTGA	gRNA	6.78441476189706	50	0.77424327	3.0	2:0|3:3	1351.357788	-0.027935806	0.084811577	-0.329386707	0.741863414	0.9433111
BatfLibrary	p300	Batf	Eif2b2-0-2	Eif2b2-0	2	chr12	85219408	85219429	+	TTCTGATTGGCCTCAGCAGA	gRNA	6.16200630348072	52	0.20164063	20.0	2:0|3:20	597.6664539	0.116778649	0.094385676	1.237249694	0.215994398	0.717121587
BatfLibrary	p300	Batf	Eif2b2-0-3	Eif2b2-0	3	chr12	85219348	85219369	-	GACGGCTGGAAGGGTCCCCT	gRNA	6.00820921107436	45	0.41084409	7.0	2:0|3:7	1425.865845	0.032365684	0.072568374	0.446002604	0.655595365	0.931663031
BatfLibrary	p300	Batf	Eif2b2-0-4	Eif2b2-0	4	chr12	85219394	85219415	-	CAATCAGAAACGTGTTAGGG	gRNA	5.78380439191193	64	0.70938206	2.0	2:0|3:2	391.5902334	-0.317700714	0.2909676	-1.0918766	0.274887344	0.778168147
BatfLibrary	p300	Batf	Eif2b2-0-5	Eif2b2-0	5	chr12	85219332	85219353	+	CTCGGCGCGCAGACTCCCAA	gRNA	4.95350097328261	51	0.95744681	1.0	2:0|3:1	915.184943	-0.06326879	0.089823226	-0.704370056	0.481202349	0.891841447
BatfLibrary	p300	Batf	Eif2b2-0-6	Eif2b2-0	6	chr12	85219526	85219547	+	AGGCTTCTGTAAGTGAGTCC	gRNA	4.28563973566997	52	0.22020923	21.0	2:3|3:18	371.4550636	-0.286595411	0.123678077	-2.317269297	0.020489067	0.303280873
BatfLibrary	p300	Batf	Eif2b2-0-7	Eif2b2-0	7	chr12	85219497	85219518	+	CCGGAAGTGAAACAGTGCTT	gRNA	4.23990707558169	48	0.57941812	5.0	2:0|3:5	848.5003686	0.012247495	0.096669173	0.126694934	0.899181856	0.973732432
BatfLibrary	p300	Batf	Eif2b2-0-8	Eif2b2-0	8	chr12	85219456	85219477	+	CTCAATTATGTTTCACCGAG	gRNA	3.96828868552283	60	0.51729854	5.0	2:0|3:5	344.1449378	-0.048472964	0.152543736	-0.317764365	0.750663683	0.945304627
BatfLibrary	p300	Batf	Eif2b2-0-9	Eif2b2-0	9	chr12	85219478	85219499	+	GAAGTTGACCTCTCTCGGCC	gRNA	3.76612219999838	53	0.78534829	2.0	2:0|3:2	1101.745274	-0.01655461	0.149896863	-0.110440006	0.912060427	0.973732432
BatfLibrary	p300	Batf	Eif2b2-0-10	Eif2b2-0	10	chr12	85219319	85219340	-	GCGCGCCGAGCCGGGAGGCC	gRNA	3.13992165281816	38	0.27431086	14.0	2:1|3:13	1333.535609	-0.103471455	0.078544251	-1.317365089	0.187716277	0.691048782
BatfLibrary	p300	Batf	Eif2b2-0-11	Eif2b2-0	11	chr12	85219546	85219567	+	CGGGACGGTGTTGGAAATGC	gRNA	2.60505480857257	45	1.0	0.0	2:0|3:0	900.7650252	-0.040697357	0.079040313	-0.514893669	0.606627325	0.915889602
BatfLibrary	p300	Batf	Eif2b2-0-12	Eif2b2-0	12	chr12	85220091	85220112	-	CACTGCGCCCGTGCAGTCTA	gRNA	2.51918264061401	32	1.0	1.0	2:0|3:1	671.1199705	-0.100243992	0.116031359	-0.86393879	0.387621517	0.854419032
BatfLibrary	p300	Batf	Eif2b2-0-13	Eif2b2-0	13	chr12	85220061	85220082	-	AAGACCCAAAGAGTGATCAC	gRNA	1.95862117185925	57	0.35530151	14.0	2:1|3:13	324.4036222	-0.165668015	0.143744005	-1.152521212	0.249106958	0.762086974
BatfLibrary	p300	Batf	Eif2b2-0-14	Eif2b2-0	14	chr12	85219300	85219321	-	CCGGAGGACGCTGGCCAGTC	gRNA	1.86215420603013	36	0.33373409	10.0	2:0|3:10	1408.278955	0.082793061	0.06966586	1.1884309	0.234663688	0.741630973
BatfLibrary	p300	Batf	Eif2b2-10.5-1	Eif2b2-10.5	1	chr12	85209137	85209158	+	CAATGAGTCAAAAGCCGTTC	gRNA	2.54968771774997	35	0.30952294	11.0	2:3|3:8	629.8715365	-0.042977025	0.108293137	-0.396858255	0.691471989	0.942548178
BatfLibrary	p300	Batf	Eif2b2-10.5-2	Eif2b2-10.5	2	chr12	85209105	85209126	-	GCTCCAGCATTCACACACCA	gRNA	2.46654328333999	69	0.32005592	15.0	2:0|3:15	570.7255352	0.152748135	0.09963531	1.533072304	0.125258041	0.597242108
BatfLibrary	p300	Batf	Eif2b2-10.5-3	Eif2b2-10.5	3	chr12	85209172	85209193	-	TAGGCTACAGATTCTCCTCT	gRNA	2.26422385886263	52	0.34573501	13.0	2:0|3:13	339.8724779	0.032005213	0.137737039	0.232364608	0.816254835	0.968010741
BatfLibrary	p300	Batf	Eif2b2-10.5-4	Eif2b2-10.5	4	chr12	85209149	85209170	+	AGCCGTTCAGGAAAAGGAAG	gRNA	2.25245177107658	55	0.26634904	15.0	2:1|3:14	397.2774424	0.024297804	0.128136613	0.189624208	0.849603616	0.971663803
BatfLibrary	p300	Batf	Eif2b2-10.5-5	Eif2b2-10.5	5	chr12	85209514	85209535	-	GGTCGGGAGCTGGTGATGAG	gRNA	1.92763483090257	63	0.42125044	9.0	2:0|3:9	926.6074466	-0.062052799	0.088329612	-0.702514114	0.482358603	0.891841447
BatfLibrary	p300	Batf	Eif2b2-10.5-6	Eif2b2-10.5	6	chr12	85209088	85209109	+	ACCAAGAAGGGTAAAAACCC	gRNA	1.90074083014912	61	0.38997981	11.0	2:2|3:9	383.5105843	0.243779203	0.134691468	1.809908274	0.070310013	0.494741887
BatfLibrary	p300	Batf	Eif2b2-10.5-7	Eif2b2-10.5	7	chr12	85209553	85209574	+	GTCATCTGTGTCATCTCAGC	gRNA	1.77051781153794	42	0.24076342	12.0	2:2|3:10	515.6652494	-0.164891047	0.119072152	-1.384799424	0.166113807	0.666801468
BatfLibrary	p300	Batf	Eif2b2-10.5-8	Eif2b2-10.5	8	chr12	85209075	85209096	+	TTAGAGCAAAACAACCAAGA	gRNA	1.73296213492228	59	0.29282131	21.0	2:3|3:18	372.8644455	-0.018755837	0.128026852	-0.146499248	0.883527284	0.971663803
BatfLibrary	p300	Batf	Eif2b2-10.5-9	Eif2b2-10.5	9	chr12	85209535	85209556	-	ATGACAGAGATGCAGGCATA	gRNA	1.69413703314552	56	0.20706918	24.0	2:0|3:24	385.534032	0.118396684	0.115308554	1.026781454	0.304523384	0.800377028
BatfLibrary	p300	Batf	Eif2b2-10.5-10	Eif2b2-10.5	10	chr12	85209495	85209516	-	GAGGTGAGCTGGCAGCCTCG	gRNA	1.57134162865984	60	0.27857612	22.0	2:1|3:21	1398.165879	-0.079199397	0.065260914	-1.213580881	0.224907812	0.72978397
BatfLibrary	p300	Batf	Eif2b2-10.5-11	Eif2b2-10.5	11	chr12	85209577	85209598	-	CCTCCTTGCTCCATCTGTGC	gRNA	1.44111797289653	32	0.27446482	22.0	2:1|3:21	572.2592277	0.081941905	0.103878132	0.788827287	0.430212959	0.87084418
BatfLibrary	p300	Batf	Eif2b2-10.5-12	Eif2b2-10.5	12	chr12	85209051	85209072	+	TCTCGGGTTGCTTAGAGACA	gRNA	1.42732775598834	53	0.41563058	10.0	2:1|3:9	661.0093982	0.148371214	0.093513051	1.586636431	0.112595011	0.561394776
BatfLibrary	p300	Batf	Eif2b2-10.5-13	Eif2b2-10.5	13	chr12	85209475	85209496	-	TGGGCACCCTGAGGCCTCCG	gRNA	1.36173307419409	60	0.25751733	20.0	2:0|3:20	1751.194266	0.07452594	0.068726011	1.084392054	0.278191005	0.778168147
BatfLibrary	p300	Batf	Eif2b2-10.5-14	Eif2b2-10.5	14	chr12	85208900	85208921	+	GTTTGTGTTGAGGGCACCAC	gRNA	1.05856273748933	40	0.41418486	8.0	2:0|3:8	818.0035189	-0.058683202	0.078195446	-0.750468286	0.452972718	0.876645936
BatfLibrary	p300	Batf	Eif2b2-17.5-1	Eif2b2-17.5	1	chr12	85201932	85201953	+	GTAGCTATCCTCTCCCTTGT	gRNA	0.255232296176045	39	0.34404606	11.0	2:0|3:11	600.1168475	0.095896652	0.112455642	0.852750921	0.393797446	0.854419032
BatfLibrary	p300	Batf	Eif2b2-17.5-2	Eif2b2-17.5	2	chr12	85201911	85201932	-	ACTCAGTGTGAATCATACTA	gRNA	0.215922735036433	62	0.23177712	11.0	2:1|3:10	230.0441787	0.322814424	0.153963302	2.096697193	0.036020389	0.401100896
BatfLibrary	p300	Batf	Eif2b2-17.5-3	Eif2b2-17.5	3	chr12	85201677	85201698	-	GCCTTCCTGAGCTCAGCAGT	gRNA	0.190742660999719	53	0.22912281	23.0	2:2|3:21	620.4303799	-0.148625521	0.096012966	-1.547973446	0.12162869	0.585879215
BatfLibrary	p300	Batf	Eif2b2-17.5-4	Eif2b2-17.5	4	chr12	85201711	85201732	+	CTGCCAGCCCAGAGCAAATT	gRNA	0.144849063647857	24	0.40298651	26.0	2:0|3:26	662.9500402	-0.015179925	0.093414615	-0.162500533	0.870911709	0.971663803
BatfLibrary	p300	Batf	Eif2b2-17.5-5	Eif2b2-17.5	5	chr12	85201787	85201808	-	AAGAGGGCATCCCACTGGCT	gRNA	0.0932562090860726	46	0.41826689	11.0	2:1|3:10	1372.772525	0.087606156	0.079034638	1.108452681	0.267666364	0.776232456
BatfLibrary	p300	Batf	Eif2b2-17.5-6	Eif2b2-17.5	6	chr12	85201880	85201901	+	GGAATCATGTTCTAGAAAAA	gRNA	0.082703345899992	35	0.22270262	20.0	2:1|3:19	196.4664518	-0.135633405	0.185633999	-0.730649586	0.464993216	0.879585143
BatfLibrary	p300	Batf	Eif2b2-17.5-7	Eif2b2-17.5	7	chr12	85201809	85201830	+	TGACCTGAGCTGGGCCAAAC	gRNA	0.0821768025584719	38	0.47666958	9.0	2:1|3:8	1015.070331	-0.066706449	0.086588781	-0.770382131	0.44107325	0.875370235
BatfLibrary	p300	Batf	Eif2b2-17.5-8	Eif2b2-17.5	8	chr12	85201763	85201784	-	CCACCAGCCAAAGCCAACAC	gRNA	0.074911764010069	56	0.20324029	48.0	2:1|3:47	695.6424209	-0.010139907	0.119174209	-0.085084743	0.93219402	0.981143607
BatfLibrary	p300	Batf	Eif2b2-17.5-9	Eif2b2-17.5	9	chr12	85201727	85201748	+	AATTAGGTGCCCGGATGTTG	gRNA	0.0659484068047637	56	0.54497874	2.0	2:1|3:1	575.8697199	0.046408071	0.09416513	0.492837115	0.622127684	0.922951791
BatfLibrary	p300	Batf	Eif2b2-17.5-10	Eif2b2-17.5	10	chr12	85201823	85201844	-	AACTCTGGGACAGGCCTGTT	gRNA	0.0652944210963107	31	0.41474694	13.0	2:0|3:13	621.6174834	-0.082144843	0.135530245	-0.60609972	0.544448537	0.90060021
BatfLibrary	p300	Batf	Eif2b2-17.5-11	Eif2b2-17.5	11	chr12	85201837	85201858	-	GTCAGTGGGCTCAAAACTCT	gRNA	0.0613526107501799	53	0.53925765	6.0	2:1|3:5	580.168346	-0.100136281	0.11693906	-0.856311666	0.39182541	0.854419032
BatfLibrary	p300	Batf	Erg28+6-1	Erg28+6	1	chr12	85818603	85818624	+	GACTGTTTATACCAAGCCAG	gRNA	1.40808643333908	68	0.34525907	9.0	2:0|3:9	386.3418698	0.087510587	0.139824147	0.625861762	0.531405617	0.90060021
BatfLibrary	p300	Batf	Erg28+6-2	Erg28+6	2	chr12	85818616	85818637	+	AAGCCAGAGGTGGTTACTGC	gRNA	1.10271676224428	54	0.38046357	17.0	2:0|3:17	1027.298189	0.111898285	0.071807248	1.558314642	0.11915868	0.581871078
BatfLibrary	p300	Batf	Erg28+6-3	Erg28+6	3	chr12	85818585	85818606	-	CAGTCATTGGTCAGCTCACT	gRNA	0.91847921374516	45	0.48512246	8.0	2:1|3:7	1247.901258	0.437122223	0.073971825	5.909307004	3.44e-09	9.76e-07
BatfLibrary	p300	Batf	Erg28+6-4	Erg28+6	4	chr12	85818569	85818590	-	CACTGGGTGAAGCTGTCAAA	gRNA	0.654384352900738	50	0.33265806	17.0	2:2|3:15	729.4203963	-0.102730732	0.099702202	-1.03037576	0.302833648	0.800377028
BatfLibrary	p300	Batf	Erg28+6-5	Erg28+6	5	chr12	85818543	85818564	+	GATAAAAAGATTTCAGCGTG	gRNA	0.390183604567899	63	0.45805886	8.0	2:0|3:8	383.9076885	-0.030595045	0.149538325	-0.204596679	0.837887251	0.97115643
BatfLibrary	p300	Batf	Erg28+6-6	Erg28+6	6	chr12	85818643	85818664	+	AAACCTTGAGCCCCCTCTAG	gRNA	0.332642436609208	65	0.30838792	8.0	2:2|3:6	475.4057696	0.143454566	0.221445309	0.647810365	0.517107611	0.895018167
BatfLibrary	p300	Batf	Erg28+6-7	Erg28+6	7	chr12	85818666	85818687	-	GATGATGCCATACCCAGTTC	gRNA	0.33223967685152	43	0.60379465	8.0	2:0|3:8	598.1445014	0.075507662	0.101492425	0.743973373	0.456892584	0.878284032
BatfLibrary	p300	Batf	Erg28+6-8	Erg28+6	8	chr12	85818520	85818541	-	TTGTCCCTCCCTGCAGTATC	gRNA	0.308950709218644	15	0.2457847	12.0	2:1|3:11	504.6806324	0.043775133	0.108339905	0.404053645	0.686173271	0.942548178
BatfLibrary	p300	Batf	Erg28+6-9	Erg28+6	9	chr12	85818433	85818454	-	ACCTCTTAGCAATCCCTTGG	gRNA	0.172656392642986	59	0.76496893	3.0	2:0|3:3	625.4473914	-0.06881146	0.097094232	-0.70870801	0.478505693	0.891841447
BatfLibrary	p300	Batf	Erg28+6-10	Erg28+6	10	chr12	85818456	85818477	+	GAAACATAGGTAAAAGCTCC	gRNA	0.146017546977834	55	0.39262019	10.0	2:0|3:10	377.871514	-0.106690506	0.128514435	-0.830183055	0.406435294	0.864524965
BatfLibrary	p300	Batf	Erg28+6-11	Erg28+6	11	chr12	85818470	85818491	+	AGCTCCTGGCAAAATCAGAG	gRNA	0.0589616108348251	72	0.24062736	16.0	2:2|3:14	421.4936103	-0.387215932	0.12330872	-3.140215322	0.001688237	0.063131178
BatfLibrary	p300	Batf	Erg28+6-12	Erg28+6	12	chr12	85818787	85818808	+	GGTCAAGTTTGCTGGCCCCG	gRNA	0.0382531824711668	63	0.22119533	10.0	2:0|3:10	1038.398454	0.047654882	0.088730858	0.537072259	0.591217702	0.911193444
BatfLibrary	p300	Batf	Flvcr2-0.5-1	Flvcr2-0.5	1	chr12	85745946	85745967	-	CCAAGTCTCTGCGCAGGCTC	gRNA	2.41858622449425	30	0.36087504	16.0	2:0|3:16	1095.352138	0.017679847	0.089860721	0.19674722	0.844025356	0.971663803
BatfLibrary	p300	Batf	Flvcr2-0.5-2	Flvcr2-0.5	2	chr12	85745886	85745907	+	GGATCGGTAGGTGGCAGCGG	gRNA	2.068467618292	35	0.22642946	12.0	2:0|3:12	1328.35514	0.134833795	0.078318559	1.721607196	0.085140699	0.514140069
BatfLibrary	p300	Batf	Flvcr2-0.5-3	Flvcr2-0.5	3	chr12	85745874	85745895	+	GTGACGCTCAGGGGATCGGT	gRNA	1.89119865572064	56	0.39354696	4.0	2:0|3:4	1099.583384	-0.063046388	0.080333458	-0.784808597	0.432565799	0.873119318
BatfLibrary	p300	Batf	Flvcr2-0.5-4	Flvcr2-0.5	4	chr12	85745865	85745886	+	GGCTAAGAGGTGACGCTCAG	gRNA	1.81522392907132	62	0.42964235	13.0	2:0|3:13	940.9458747	-0.060910932	0.081390865	-0.748375526	0.45423368	0.876645936
BatfLibrary	p300	Batf	Flvcr2-0.5-6	Flvcr2-0.5	6	chr12	85745862	85745883	-	CTGAGCGTCACCTCTTAGCC	gRNA	1.77681994638862	49	0.47664085	5.0	2:0|3:5	850.7558725	0.082460591	0.097281679	0.847647702	0.3966342	0.854419032
BatfLibrary	p300	Batf	Flvcr2-0.5-7	Flvcr2-0.5	7	chr12	85745967	85745988	+	GGTTCCACAACTTTCCCTCC	gRNA	1.7714599593734	51	0.46112631	4.0	2:0|3:4	632.218668	0.305521886	0.106985515	2.855731315	0.004293783	0.126041282
BatfLibrary	p300	Batf	Flvcr2-0.5-9	Flvcr2-0.5	9	chr12	85745981	85746002	-	CGAGCCAAGCATAGCCTGGA	gRNA	0.98758656665228	55	0.3914762	6.0	2:0|3:6	934.7080959	0.169243026	0.083219385	2.033697152	0.041982139	0.40838619
BatfLibrary	p300	Batf	Flvcr2-0.5-10	Flvcr2-0.5	10	chr12	85746127	85746148	+	AGGCACACTGAACTGTCACC	gRNA	0.963174072004872	54	0.42710399	11.0	2:1|3:10	871.4269668	0.198299054	0.10883341	1.822042094	0.068448599	0.494608283
BatfLibrary	p300	Batf	Flvcr2-0.5-11	Flvcr2-0.5	11	chr12	85745984	85746005	+	TCCAGGCTATGCTTGGCTCG	gRNA	0.953674295501832	50	0.60003923	3.0	2:0|3:3	883.9451083	-0.169760642	0.091652246	-1.85222565	0.063993427	0.487395458
BatfLibrary	p300	Batf	Flvcr2-0.5-13	Flvcr2-0.5	13	chr12	85746544	85746565	-	CGGTTTGCTCCCGGGCAGGC	gRNA	0.696817089780417	22	0.48128209	5.0	2:0|3:5	1386.317676	-0.124329051	0.071090181	-1.748892037	0.080309683	0.502731542
BatfLibrary	p300	Batf	Flvcr2-0.5-14	Flvcr2-0.5	14	chr12	85746107	85746128	+	AAGCAAGCATTCCTTTCACC	gRNA	0.687385950642784	56	0.24004955	16.0	2:1|3:15	618.0059856	0.029675202	0.11588457	0.256075522	0.797892522	0.964120131
BatfLibrary	p300	Batf	Flvcr2-0.5-15	Flvcr2-0.5	15	chr12	85746528	85746549	-	AGGCTGGGGCCTCGCCCCCT	gRNA	0.627170078441089	22	0.3694004	9.0	2:0|3:9	1137.034429	0.007458319	0.078723126	0.094741149	0.924520433	0.978215588
BatfLibrary	p300	Batf	Flvcr2-0.5-16	Flvcr2-0.5	16	chr12	85745997	85746018	+	TGGCTCGCGGGGTTCCCTAG	gRNA	0.60175704134672	55	1.0	0.0	2:0|3:0	1167.809576	0.265793851	0.074093723	3.587265427	0.000334164	0.021358647
BatfLibrary	p300	Batf	Flvcr2-0.5-17	Flvcr2-0.5	17	chr12	85745823	85745844	-	GAAGGAATGCTGGCTTGCGC	gRNA	0.594158194352799	50	0.37560571	12.0	2:0|3:12	1138.420866	0.042463133	0.077355977	0.548931507	0.583052455	0.910981394
BatfLibrary	p300	Batf	Flvcr2-16.5-1	Flvcr2-16.5	1	chr12	85730127	85730148	+	GTTTGACCTTTATGGCAGTG	gRNA	6.78316896208181	62	0.60369536	6.0	2:0|3:6	550.1245821	0.279154134	0.105452288	2.647207942	0.008115943	0.174738713
BatfLibrary	p300	Batf	Flvcr2-16.5-6	Flvcr2-16.5	6	chr12	85730050	85730071	-	ATGACTGTGCTGACACAAAC	gRNA	6.4608961629212	46	0.2699205	20.0	2:1|3:19	593.7172717	0.117699547	0.116424957	1.010947741	0.312041443	0.802093241
BatfLibrary	p300	Batf	Flvcr2-16.5-8	Flvcr2-16.5	8	chr12	85729536	85729557	-	CCGTGGTTCTGTGTACAATG	gRNA	6.18022482954284	69	0.63930711	3.0	2:1|3:2	379.4805963	0.909653457	0.175448244	5.184739579	2.16e-07	4.1e-05
BatfLibrary	p300	Batf	Flvcr2-16.5-9	Flvcr2-16.5	9	chr12	85730012	85730033	+	GCCCCACTTCTTCTGTCCGT	gRNA	5.65907890585938	37	0.71140045	5.0	2:0|3:5	807.346845	0.194744658	0.090778702	2.145268152	0.031931413	0.389212714
BatfLibrary	p300	Batf	Flvcr2-16.5-12	Flvcr2-16.5	12	chr12	85730027	85730048	+	TCCGTTGGATTCACCAGCTG	gRNA	5.25273666512481	56	0.43900746	4.0	2:0|3:4	1120.421325	0.383538054	0.077635414	4.940246161	7.8e-07	0.000123191
BatfLibrary	p300	Batf	Flvcr2-16.5-14	Flvcr2-16.5	14	chr12	85729550	85729571	+	GAACCACGGGGACAGCACCT	gRNA	5.13506966791414	62	0.65766056	6.0	2:0|3:6	1509.834881	-0.104048397	0.064825323	-1.605057899	0.108481063	0.555056783
BatfLibrary	p300	Batf	Flvcr2-16.5-17	Flvcr2-16.5	17	chr12	85730073	85730094	+	TCAGACACAATGACTCAAGT	gRNA	4.3408639935693	65	0.23828507	16.0	2:1|3:15	377.6027708	0.197689152	0.136010829	1.453480976	0.146090258	0.631952874
BatfLibrary	p300	Batf	Flvcr2-16.5-19	Flvcr2-16.5	19	chr12	85730152	85730173	+	TCACCTCAATCTGAAATGTG	gRNA	4.28591366048467	67	0.33643235	12.0	2:0|3:12	321.0079486	0.892435275	0.150808302	5.917680017	3.27e-09	9.76e-07
BatfLibrary	p300	Batf	Flvcr2-16.5-21	Flvcr2-16.5	21	chr12	85729934	85729955	-	TCTGTGACCAGAGAGCTAGC	gRNA	4.0699913576668	61	0.24018871	15.0	2:1|3:14	693.493338	0.275108167	0.109114423	2.521281414	0.01169283	0.226087444
BatfLibrary	p300	Batf	Flvcr2-16.5-23	Flvcr2-16.5	23	chr12	85729889	85729910	-	CACGACAGTACAGAAATTAG	gRNA	3.91992528281576	46	0.44949932	5.0	2:0|3:5	234.2152943	0.15821893	0.194614362	0.812986916	0.41622556	0.864524965
BatfLibrary	p300	Batf	Flvcr2-16.5-25	Flvcr2-16.5	25	chr12	85729821	85729842	-	AATGTCTTCAAGGTGATATG	gRNA	3.73148267406355	55	0.26677651	16.0	2:0|3:16	207.942574	0.320844956	0.15905405	2.017207083	0.043673907	0.412521813
BatfLibrary	p300	Batf	Flvcr2-16.5-27	Flvcr2-16.5	27	chr12	85729875	85729896	-	AATTAGAGGACTTGCCATAG	gRNA	3.6459716762121	56	0.62165975	5.0	2:0|3:5	414.8452963	-0.012021816	0.152090824	-0.079043662	0.936997894	0.981143607
BatfLibrary	p300	Batf	Flvcr2-16.5-28	Flvcr2-16.5	28	chr12	85730178	85730199	-	CAGTTGAGACTGAAATCACT	gRNA	3.64275946147213	52	0.38875706	9.0	2:0|3:9	612.2273992	0.37436947	0.115530579	3.240436187	0.00119347	0.051391534
BatfLibrary	p300	Batf	Flvcr2-16.5-30	Flvcr2-16.5	30	chr12	85730205	85730226	+	GCGGACATGAGTGTGATCAA	gRNA	3.638778955576	56	0.53902831	6.0	2:0|3:6	626.8816758	0.29651149	0.119035932	2.490941058	0.012740525	0.237163469
BatfLibrary	p300	Batf	Flvcr2-19.5-1	Flvcr2-19.5	1	chr12	85726858	85726879	-	AGTCAGGCGATGGTGTTCTG	gRNA	0.9573878709441	66	0.34901825	6.0	2:3|3:3	978.9223422	0.636641601	0.107687367	5.911943246	3.38e-09	9.76e-07
BatfLibrary	p300	Batf	Flvcr2-19.5-4	Flvcr2-19.5	4	chr12	85726810	85726831	-	AGTCAGGTGCTTCTTTATAT	gRNA	0.889017086240185	32	0.20261237	36.0	2:1|3:35	325.3051245	0.188926943	0.16367396	1.154288331	0.248381979	0.762086974
BatfLibrary	p300	Batf	Flvcr2-19.5-5	Flvcr2-19.5	5	chr12	85726907	85726928	-	GATGACGGGGCAGCCCGAAG	gRNA	0.790246387551928	63	0.62785742	4.0	2:0|3:4	952.6901086	0.317588935	0.079016487	4.019274289	5.84e-05	0.005530312
BatfLibrary	p300	Batf	Flvcr2-19.5-6	Flvcr2-19.5	6	chr12	85726939	85726960	-	TGCCTGAGGGCCTTCCCCAG	gRNA	0.787570561087299	54	0.23017933	17.0	2:1|3:16	1078.518382	-0.027466995	0.087585943	-0.313600491	0.753824487	0.945304627
BatfLibrary	p300	Batf	Flvcr2-19.5-7	Flvcr2-19.5	7	chr12	85726925	85726946	+	TCATCAAGGACCCTCCACTG	gRNA	0.773248242645133	77	0.35125471	10.0	2:1|3:9	839.1201092	0.867985997	0.117412178	7.392640294	1.44e-13	2.05e-10
BatfLibrary	p300	Batf	Flvcr2-19.5-9	Flvcr2-19.5	9	chr12	85726953	85726974	-	AGGTCTTTGGTGACTGCCTG	gRNA	0.747179774415322	56	0.26006404	21.0	2:0|3:21	838.0430483	0.115022902	0.093201912	1.234125993	0.217155959	0.719297478
BatfLibrary	p300	Batf	Flvcr2-19.5-14	Flvcr2-19.5	14	chr12	85727198	85727219	+	AAGGTGCAATCATGTGATGC	gRNA	0.482330135325519	56	0.47407028	7.0	2:0|3:7	450.2242806	-0.015545401	0.127578552	-0.121849641	0.903018099	0.973732432
BatfLibrary	p300	Batf	Flvcr2-19.5-16	Flvcr2-19.5	16	chr12	85727224	85727245	+	AGCCAATGAGAACATCTCCT	gRNA	0.388813946554091	57	0.27331178	18.0	2:0|3:18	688.8448068	0.168235625	0.101923022	1.650614566	0.098817303	0.540713672
BatfLibrary	p300	Batf	Flvcr2-19.5-19	Flvcr2-19.5	19	chr12	85726989	85727010	+	GGACTGCCTCAAAAAGAGGA	gRNA	0.335420491779154	63	0.23133436	16.0	2:1|3:15	300.3371659	0.408446896	0.160633464	2.54272607	0.010999142	0.220137762
BatfLibrary	p300	Batf	Flvcr2-19.5-20	Flvcr2-19.5	20	chr12	85727290	85727311	+	GGCCAGTTCACCACCACAGG	gRNA	0.278335016440463	63	0.23203436	20.0	2:0|3:20	693.0604544	0.120312964	0.110831948	1.085544074	0.277680754	0.778168147
BatfLibrary	p300	Batf	Flvcr2-19.5-22	Flvcr2-19.5	22	chr12	85727179	85727200	+	GGGCTTGATTTATCTGATTA	gRNA	0.270114391760544	23	0.37608905	15.0	2:0|3:15	295.4490082	-0.145801622	0.152414372	-0.956613339	0.338762454	0.81867593
BatfLibrary	p300	Batf	Flvcr2-19.5-23	Flvcr2-19.5	23	chr12	85727303	85727324	+	CCACAGGAGGAGCCCTGACC	gRNA	0.264346453592882	34	0.25589619	19.0	2:2|3:17	1192.202603	0.462362632	0.079707689	5.800728103	6.6e-09	1.56e-06
BatfLibrary	p300	Batf	Flvcr2-19.5-24	Flvcr2-19.5	24	chr12	85727321	85727342	-	GGACAGCTACACGAGTTCCC	gRNA	0.263162632557504	60	0.41856997	6.0	2:0|3:6	654.8853549	0.241707195	0.099489807	2.429466912	0.015121045	0.255797679
BatfLibrary	p300	Batf	Flvcr2-19.5-25	Flvcr2-19.5	25	chr12	85727324	85727345	+	GGGAACTCGTGTAGCTGTCC	gRNA	0.258144377683734	48	0.46064541	5.0	2:0|3:5	673.2949119	0.292446934	0.097160546	3.00993506	0.002613036	0.086351709
BatfLibrary	p300	Batf	Fos+12-1	Fos+12	1	chr12	85486214	85486235	-	GAGGAGGGGTGCACAGCCCA	gRNA	2.85774015681931	54	0.29310166	23.0	2:1|3:22	1099.477263	-0.057369788	0.083732472	-0.685155793	0.493245616	0.892400037
BatfLibrary	p300	Batf	Fos+12-2	Fos+12	2	chr12	85486201	85486222	-	CAGCCCATGGCTCCTCGGGT	gRNA	2.62413354638613	51	0.37757133	8.0	2:0|3:8	1948.503083	0.011959559	0.079517732	0.150401158	0.880448128	0.971663803
BatfLibrary	p300	Batf	Fos+12-3	Fos+12	3	chr12	85486114	85486135	-	CCGCGGCGCCTTTCCAAATA	gRNA	2.50912825659959	23	1.0	0.0	2:0|3:0	882.66923	-0.090398079	0.087465804	-1.033524824	0.30135836	0.800377028
BatfLibrary	p300	Batf	Fos+12-4	Fos+12	4	chr12	85485998	85486019	-	ACAGTAAATAGAGGACTGGC	gRNA	2.50022912255266	57	0.2693335	14.0	2:0|3:14	348.8696877	-0.148815772	0.143919875	-1.034018211	0.30112765	0.800377028
BatfLibrary	p300	Batf	Fos+12-5	Fos+12	5	chr12	85486099	85486120	-	AAATATGGGCAGAACGGAAG	gRNA	2.16046410426202	53	0.38295871	16.0	2:0|3:16	422.5363143	-0.014915824	0.1246909	-0.119622396	0.904782277	0.973732432
BatfLibrary	p300	Batf	Fos+12-6	Fos+12	6	chr12	85486083	85486104	-	GAAGCGGCGGGCAGACGTCA	gRNA	2.1117975466917	54	0.42167406	5.0	2:0|3:5	1109.546639	-0.022236376	0.093323645	-0.238271622	0.81167043	0.968010741
BatfLibrary	p300	Batf	Fos+12-7	Fos+12	7	chr12	85485978	85485999	-	CGGCTCCTGGTGCTGTCTGC	gRNA	2.10892199097023	36	0.24528121	20.0	2:0|3:20	1367.725915	-0.058069376	0.071957577	-0.806994595	0.419669597	0.864524965
BatfLibrary	p300	Batf	Fos+12-8	Fos+12	8	chr12	85486070	85486091	-	GACGTCACGGCGCCGGGTGG	gRNA	1.9450836170702	37	0.58397501	5.0	2:1|3:4	1395.275489	-0.194335433	0.06707669	-2.897212617	0.003764945	0.12159061
BatfLibrary	p300	Batf	Fos+12-9	Fos+12	9	chr12	85486022	85486043	+	TGGTTTCCACGGTGACACGT	gRNA	1.87583427053708	70	0.56235267	6.0	2:0|3:6	717.6527113	0.030976616	0.089691492	0.345368494	0.72981736	0.9433111
BatfLibrary	p300	Batf	Fos+12-10	Fos+12	10	chr12	85486146	85486167	+	GGTTGGGAGCCGGACTCCCG	gRNA	1.79917673858551	56	0.57178245	6.0	2:0|3:6	1393.768713	-0.044296014	0.074668564	-0.593235117	0.553023814	0.901616265
BatfLibrary	p300	Batf	Fos+12-11	Fos+12	11	chr12	85486189	85486210	+	TCCGCCCCCGCACCGACCCG	gRNA	1.78996029961243	48	0.86576937	7.0	2:0|3:7	1335.873676	0.062097341	0.068533485	0.906087596	0.36488949	0.841546454
BatfLibrary	p300	Batf	Fos+12-12	Fos+12	12	chr12	85486058	85486079	+	TCCCGTCAGCGGCCCCCACC	gRNA	1.75844561234814	35	0.85673937	2.0	2:0|3:2	1194.930093	-0.063755811	0.077509868	-0.822550889	0.410763436	0.864524965
BatfLibrary	p300	Batf	Fos+12-13	Fos+12	13	chr12	85486234	85486255	+	CTCCTACCCCGACCCTGCGG	gRNA	1.4345974698396	55	0.56790815	6.0	2:0|3:6	1115.159301	-0.076264586	0.070925986	-1.075270014	0.282253857	0.781837682
BatfLibrary	p300	Batf	Fos+12-14	Fos+12	14	chr12	85485963	85485984	-	TCTGCAGGAGCGAGCTGACC	gRNA	1.12882540578481	43	0.35039911	16.0	2:1|3:15	1186.157516	0.168882956	0.09506698	1.776462829	0.075656663	0.494741887
BatfLibrary	p300	Batf	Fos+16-1	Fos+16	1	chr12	85490140	85490161	+	GGTGTGAGCCTCTTCGCTCT	gRNA	0.235063579095527	54	0.65854882	9.0	2:0|3:9	1179.31085	-0.109156481	0.088172809	-1.237983484	0.215722185	0.717121587
BatfLibrary	p300	Batf	Fos+16-2	Fos+16	2	chr12	85490157	85490178	+	TCTAGGAACTATTCAGCTGC	gRNA	0.200768980844279	47	0.46669718	9.0	2:1|3:8	586.4393465	-0.15363643	0.125050505	-1.228595035	0.219223678	0.721103811
BatfLibrary	p300	Batf	Fos+16-3	Fos+16	3	chr12	85490117	85490138	-	TCGTGAGGCCCCATCATTTC	gRNA	0.159068786587009	19	0.92708571	2.0	2:0|3:2	522.2297987	-0.050067451	0.105892509	-0.472813904	0.636345953	0.931455287
BatfLibrary	p300	Batf	Fos+16-4	Fos+16	4	chr12	85490170	85490191	+	CAGCTGCAGGGCTAAACTGA	gRNA	0.156828586883186	59	0.27990326	16.0	2:0|3:16	752.3383377	0.103851053	0.092851389	1.118465262	0.263368335	0.768473109
BatfLibrary	p300	Batf	Fos+16-5	Fos+16	5	chr12	85489727	85489748	+	GCACTAGGTGATATGAATGA	gRNA	0.155889774625458	59	0.4013132	6.0	2:0|3:6	345.6723906	-0.094662373	0.127712353	-0.741215479	0.4585628	0.878284032
BatfLibrary	p300	Batf	Fos+16-6	Fos+16	6	chr12	85489712	85489733	+	ACTAGACACTACAGGGCACT	gRNA	0.155499060587766	56	0.30687646	10.0	2:0|3:10	989.6202294	-0.069421106	0.07917807	-0.876771891	0.38061055	0.850389294
BatfLibrary	p300	Batf	Fos+16-7	Fos+16	7	chr12	85490186	85490207	+	CTGAGGGTGTGGACCTAGTG	gRNA	0.108691497842096	62	0.36439592	15.0	2:0|3:15	791.6523229	-0.054850621	0.092803424	-0.591040926	0.554492999	0.901616265
BatfLibrary	p300	Batf	Fos+16-8	Fos+16	8	chr12	85489793	85489814	-	CGGAGATAACCTAGACCTTG	gRNA	0.0999727826167446	60	0.58648466	4.0	2:0|3:4	285.26532	0.039950413	0.155741963	0.256516693	0.797551893	0.964120131
BatfLibrary	p300	Batf	Fos+16-9	Fos+16	9	chr12	85490327	85490348	+	GGAATGGCCCAGGGACATCT	gRNA	0.0927380526814468	43	0.32454631	17.0	2:1|3:16	917.4206873	0.005884716	0.084347098	0.069767856	0.944378432	0.981143607
BatfLibrary	p300	Batf	Fos+16-10	Fos+16	10	chr12	85489780	85489801	-	GACCTTGAGGGAACCCAGAA	gRNA	0.0884942751145566	46	0.26606576	14.0	2:0|3:14	691.0780761	-0.039147058	0.093713751	-0.417730135	0.676144437	0.938282466
BatfLibrary	p300	Batf	Fos+16-11	Fos+16	11	chr12	85489740	85489761	+	TGAATGAAGGTCCCAGCTTC	gRNA	0.0841383928861343	32	0.30022578	15.0	2:1|3:14	544.1708935	-0.215624151	0.101531387	-2.123719153	0.033693635	0.389618907
BatfLibrary	p300	Batf	Fos+16-12	Fos+16	12	chr12	85490199	85490220	-	TCTTGGCACCCAGCCTCACT	gRNA	0.0762496772423836	44	0.20625888	22.0	2:3|3:19	1457.427682	-0.179570507	0.089536305	-2.00556084	0.044903123	0.412521813
BatfLibrary	p300	Batf	Fos+16-13	Fos+16	13	chr12	85489678	85489699	-	CGACAGCTCAGCTTGCACCC	gRNA	0.0730622783439386	65	0.28766502	10.0	2:0|3:10	1511.159892	0.072913764	0.069756534	1.045260709	0.295902492	0.79938677
BatfLibrary	p300	Batf	Fos+16-14	Fos+16	14	chr12	85489766	85489787	+	TCCTTCAGCACCACCCTTTC	gRNA	0.0681882397108905	0	0.23608831	16.0	2:0|3:16	735.7558275	0.274548473	0.101393781	2.707744708	0.006774211	0.157300911
BatfLibrary	p300	Batf	Fos+18.5-1	Fos+18.5	1	chr12	85492245	85492266	-	GCGGGAGAAAGACCTGGAAC	gRNA	1.25903079865501	53	0.23361977	14.0	2:1|3:13	797.5654131	-0.06377836	0.109561791	-0.582122288	0.560484314	0.90402748
BatfLibrary	p300	Batf	Fos+18.5-2	Fos+18.5	2	chr12	85492259	85492280	+	TTCTCCCGCTGCTTACGCTG	gRNA	1.14457285166457	59	0.53131526	4.0	2:0|3:4	1379.91155	-0.013700879	0.072204988	-0.189749764	0.849505223	0.971663803
BatfLibrary	p300	Batf	Fos+18.5-3	Fos+18.5	3	chr12	85492212	85492233	+	TGATTGGAGCAGGGAGCTGT	gRNA	0.745235324759145	47	0.21086852	24.0	2:1|3:23	835.8873248	0.157299496	0.0863693	1.821243158	0.068569903	0.494608283
BatfLibrary	p300	Batf	Fos+18.5-4	Fos+18.5	4	chr12	85492196	85492217	+	TGACTGACTAAGGAGCTGAT	gRNA	0.510231629294435	57	0.41492404	9.0	2:0|3:9	482.429966	0.002010411	0.111083985	0.018098115	0.985560582	0.999187704
BatfLibrary	p300	Batf	Fos+18.5-5	Fos+18.5	5	chr12	85492347	85492368	+	GGACAAAATTCTTGTGGGCT	gRNA	0.275434247057377	41	0.43502472	7.0	2:0|3:7	874.0807527	-0.092105162	0.078979893	-1.166184944	0.243539679	0.758711224
BatfLibrary	p300	Batf	Fos+18.5-6	Fos+18.5	6	chr12	85492293	85492314	-	GCAGCGACTCAATATTAAGG	gRNA	0.265652622043704	70	0.79103348	3.0	2:0|3:3	362.4085551	0.052713657	0.133453456	0.394996568	0.692845421	0.942548178
BatfLibrary	p300	Batf	Fos+18.5-7	Fos+18.5	7	chr12	85492512	85492533	-	TGAGGGTAGCGTCCAGCCCC	gRNA	0.22635983477788	49	0.63291001	4.0	2:0|3:4	809.7204569	0.059265192	0.107710039	0.550229045	0.582162285	0.910981394
BatfLibrary	p300	Batf	Fos+18.5-8	Fos+18.5	8	chr12	85492078	85492099	+	GTGTGTTGCAGGCTCCCAGT	gRNA	0.190835066599754	57	0.32706636	15.0	2:0|3:15	896.5667469	-0.028893516	0.112645276	-0.256500029	0.797564758	0.964120131
BatfLibrary	p300	Batf	Fos+18.5-9	Fos+18.5	9	chr12	85492168	85492189	+	ACGCTTCGATTCTAACTTGA	gRNA	0.190216117658199	52	1.0	0.0	2:0|3:0	392.8222352	0.192650269	0.135943518	1.417134646	0.156443565	0.638811223
BatfLibrary	p300	Batf	Fos+18.5-10	Fos+18.5	10	chr12	85492093	85492114	-	CTCCTTCCTTAAACGCCCAC	gRNA	0.174749084120683	34	0.40983182	7.0	2:0|3:7	267.9872629	0.029475773	0.131224124	0.224621603	0.822273658	0.968010741
BatfLibrary	p300	Batf	Fos+18.5-11	Fos+18.5	11	chr12	85492494	85492515	+	TTGCTGGAACAGAAGGATCC	gRNA	0.165947839251512	42	0.21546563	23.0	2:1|3:22	635.8584642	-0.037080948	0.098689552	-0.375733269	0.707115202	0.942548178
BatfLibrary	p300	Batf	Fos+18.5-12	Fos+18.5	12	chr12	85492529	85492550	-	AAAAAAGGCTCCGTAGCTGA	gRNA	0.146953067250157	63	0.45762522	108.0	2:1|3:107	383.8742197	-0.106453097	0.116209838	-0.91604204	0.359644846	0.837170793
BatfLibrary	p300	Batf	Fos+18.5-13	Fos+18.5	13	chr12	85492156	85492177	-	AATCGAAGCGTTTCCGCAGA	gRNA	0.126496231634959	47	0.58713851	3.0	2:0|3:3	840.7228285	-0.201154873	0.093206865	-2.158155114	0.030915774	0.389212714
BatfLibrary	p300	Batf	Fos+18.5-14	Fos+18.5	14	chr12	85492305	85492326	+	TGAGTCGCTGCGCCCCCTTC	gRNA	0.0912643101453051	28	0.40567798	6.0	2:1|3:5	1127.595021	0.159523004	0.076419771	2.087457244	0.036846822	0.40276411
BatfLibrary	p300	Batf	Fos+23-1	Fos+23	1	chr12	85496972	85496993	-	TGGACGGTTCTCAATGCACA	gRNA	1.2554691456459	67	0.49193151	6.0	2:2|3:4	614.1855771	0.06657369	0.115727729	0.575261353	0.565114555	0.90505194
BatfLibrary	p300	Batf	Fos+23-2	Fos+23	2	chr12	85496869	85496890	-	GGGATTTGTAGACTTATGGT	gRNA	1.20881201631406	53	0.48525818	12.0	2:0|3:12	313.0533158	0.4180746	0.137499559	3.040552293	0.002361447	0.079895617
BatfLibrary	p300	Batf	Fos+23-3	Fos+23	3	chr12	85496852	85496873	-	GGTTGGCTGCTCCCCATTAC	gRNA	1.12559417279254	27	0.53242405	5.0	2:0|3:5	663.6270528	0.187144541	0.103960959	1.800142515	0.071838138	0.494741887
BatfLibrary	p300	Batf	Fos+23-4	Fos+23	4	chr12	85496887	85496908	+	ATCCCTTTACAAACTAACCG	gRNA	1.04326657002254	69	0.76682162	4.0	2:0|3:4	346.7159786	0.085265482	0.129224635	0.659823741	0.509366946	0.895018167
BatfLibrary	p300	Batf	Fos+23-5	Fos+23	5	chr12	85496988	85497009	+	CCGTCCATCCTTCCACTGTG	gRNA	0.84589496008746	56	0.22249858	17.0	2:0|3:17	659.2519377	0.16942933	0.095680269	1.770786508	0.07659621	0.494741887
BatfLibrary	p300	Batf	Fos+23-6	Fos+23	6	chr12	85496839	85496860	+	GTCCCTCAGAGTGCCTGTAA	gRNA	0.842879916279061	50	0.28077079	16.0	2:0|3:16	492.2482025	0.020512667	0.111816162	0.18344993	0.854445002	0.971663803
BatfLibrary	p300	Batf	Fos+23-7	Fos+23	7	chr12	85496918	85496939	-	CGCTGAAGAGCGCCCTCTGC	gRNA	0.529202676653495	37	0.36229934	6.0	2:2|3:4	1191.427142	-0.085837719	0.071788228	-1.195707453	0.231810742	0.737996218
BatfLibrary	p300	Batf	Fos+23-8	Fos+23	8	chr12	85496905	85496926	+	CGGGGAGATACTACCAGCAG	gRNA	0.459161659291069	67	0.45818875	5.0	2:0|3:5	800.5098337	-0.113856617	0.097891307	-1.163092219	0.244792089	0.758711224
BatfLibrary	p300	Batf	Fos+23-9	Fos+23	9	chr12	85496817	85496838	+	CAGGTAGTCATTCTAGGGCC	gRNA	0.356662047455143	53	0.38180486	11.0	2:0|3:11	719.9276697	0.197094774	0.101416605	1.943417184	0.051965773	0.428085302
BatfLibrary	p300	Batf	Fos+23-10	Fos+23	10	chr12	85497019	85497040	-	AGTCTGACAACCCAAGTTCG	gRNA	0.136406788034886	55	0.29365698	12.0	2:1|3:11	601.492337	0.114512763	0.106912944	1.071084186	0.284131578	0.782521061
BatfLibrary	p300	Batf	Fos+23-11	Fos+23	11	chr12	85496780	85496801	+	TGTCAACTTAGCATTAGTGG	gRNA	0.0622614811924987	70	0.43840748	6.0	2:0|3:6	373.5962224	-0.065295039	0.162103218	-0.402799157	0.687095982	0.942548178
BatfLibrary	p300	Batf	Fos+23-12	Fos+23	12	chr12	85496753	85496774	-	TTTGAGCATCAAATGCATCA	gRNA	0.0387830177980919	61	0.20276831	20.0	2:0|3:20	308.2487251	-0.282761771	0.140613358	-2.010916852	0.04433424	0.412521813
BatfLibrary	p300	Batf	Fos+23-13	Fos+23	13	chr12	85496756	85496777	+	TGATGCATTTGATGCTCAAA	gRNA	0.0333707569012244	41	0.22010072	19.0	2:1|3:18	400.3541217	0.16663335	0.129576154	1.28598778	0.198447326	0.698004086
BatfLibrary	p300	Batf	Fos+23-14	Fos+23	14	chr12	85497073	85497094	-	AAACAATCAGTGGACCTGGC	gRNA	0.0163642250575354	52	0.29528508	15.0	2:1|3:14	691.3482979	-0.088159722	0.106861837	-0.824987896	0.409378463	0.864524965
BatfLibrary	p300	Batf	Fos+46-1	Fos+46	1	chr12	85519791	85519812	+	TGTGCCACACAGAAAGACTG	gRNA	3.54654099214577	73	0.21750353	25.0	2:1|3:24	611.9912468	0.03137525	0.098655852	0.318027259	0.75046426	0.945304627
BatfLibrary	p300	Batf	Fos+46-2	Fos+46	2	chr12	85519718	85519739	-	GTGGATCACTGAGTCACCCA	gRNA	3.50284634055772	63	0.32889873	16.0	2:0|3:16	499.7406155	-0.072139069	0.139410755	-0.517456986	0.604837188	0.915889602
BatfLibrary	p300	Batf	Fos+46-3	Fos+46	3	chr12	85519754	85519775	-	CCGAATACCATGTGTGACCC	gRNA	3.31825830618256	57	0.82734414	4.0	2:0|3:4	635.4828382	0.056741149	0.111759386	0.507708128	0.611658047	0.915889602
BatfLibrary	p300	Batf	Fos+46-4	Fos+46	4	chr12	85519736	85519757	+	TCCACGCTAGCAATGATTCC	gRNA	3.24531508326866	39	0.78495536	3.0	2:0|3:3	449.6445783	0.318074292	0.114113015	2.787362094	0.005313907	0.137292024
BatfLibrary	p300	Batf	Fos+46-5	Fos+46	5	chr12	85519823	85519844	+	AAACTACTAGTAGCTTTAAG	gRNA	3.07578945428638	51	0.2536353	11.0	2:1|3:10	173.3694781	0.271988502	0.219371366	1.239854166	0.215029339	0.717121587
BatfLibrary	p300	Batf	Fos+46-6	Fos+46	6	chr12	85519855	85519876	+	ACTGTGTGTATATTGGGATG	gRNA	2.17577374104726	52	0.23243635	31.0	2:1|3:30	216.93268	0.560616014	0.167912186	3.338745255	0.000841577	0.039862699
BatfLibrary	p300	Batf	Fos+46-7	Fos+46	7	chr12	85519679	85519700	-	GAACTCACATCAGATTTCAG	gRNA	1.70230255519935	64	0.30609939	10.0	2:1|3:9	416.3832138	0.035601626	0.118200198	0.301197689	0.763263752	0.948382621
BatfLibrary	p300	Batf	Fos+46-8	Fos+46	8	chr12	85519881	85519902	+	GGTTTAACAGAGAAATTATA	gRNA	0.488602651566159	33	0.32190711	11.0	2:1|3:10	146.5523892	0.069745514	0.196106203	0.355651747	0.722101386	0.942548178
BatfLibrary	p300	Batf	Fos+46-9	Fos+46	9	chr12	85520044	85520065	+	GAGATAGGTGAGCAAGATTA	gRNA	0.379624157411008	32	0.24739955	12.0	2:1|3:11	292.6474745	-0.072135824	0.148155432	-0.486892873	0.62633425	0.925177723
BatfLibrary	p300	Batf	Fos+46-10	Fos+46	10	chr12	85520066	85520087	+	GGACAGACCAGTAGGGACTG	gRNA	0.268954295367461	67	0.23183001	15.0	2:1|3:14	720.0017342	0.120278847	0.091906663	1.308706492	0.190633792	0.694591329
BatfLibrary	p300	Batf	Fos+46-11	Fos+46	11	chr12	85520009	85520030	-	AGAACCTCATCTTTCTAAGC	gRNA	0.191005932670479	48	0.35890137	13.0	2:1|3:12	364.0252764	0.111054856	0.120314705	0.923036432	0.35598822	0.833376046
BatfLibrary	p300	Batf	Fos+46-12	Fos+46	12	chr12	85520177	85520198	-	GAAATCACCTATCTCTGCCT	gRNA	0.169375151976118	45	0.21700721	16.0	2:0|3:16	986.5825151	-0.158100747	0.086688374	-1.823782599	0.068184946	0.494608283
BatfLibrary	p300	Batf	Fos+46-13	Fos+46	13	chr12	85519918	85519939	+	GAGGCCAGTTGCATTGAACC	gRNA	0.162385430818471	49	0.38636229	9.0	2:0|3:9	794.3506698	0.073987419	0.098212674	0.753338816	0.451246339	0.876645936
BatfLibrary	p300	Batf	Fos+46-14	Fos+46	14	chr12	85520146	85520167	-	AGAACATTTAGCATTGACAT	gRNA	0.0994699639175196	61	0.21602203	20.0	2:1|3:19	344.889637	0.095722511	0.142343738	0.67247434	0.50128177	0.895018167
BatfLibrary	p300	Batf	Fos+5-1	Fos+5	1	chr12	85478927	85478948	-	ACACAGCTCGACAGAGTACG	gRNA	0.308808295944006	67	0.36021492	6.0	2:0|3:6	636.7572674	-0.037456572	0.108663116	-0.344703647	0.730317176	0.9433111
BatfLibrary	p300	Batf	Fos+5-2	Fos+5	2	chr12	85478970	85478991	-	GGTTAACAGCTCACGTGTAA	gRNA	0.278705297821266	44	0.9252669	1.0	2:0|3:1	417.0184231	0.075599106	0.14161465	0.533836758	0.59345448	0.913039024
BatfLibrary	p300	Batf	Fos+5-3	Fos+5	3	chr12	85478841	85478862	-	GCATGCGTGGAAACAGTCTA	gRNA	0.26208289604446	46	0.52584655	5.0	2:0|3:5	478.6954688	0.040398203	0.118124846	0.341995817	0.73235404	0.9433111
BatfLibrary	p300	Batf	Fos+5-4	Fos+5	4	chr12	85478844	85478865	+	TAGACTGTTTCCACGCATGC	gRNA	0.257073028107585	45	0.76505586	5.0	2:0|3:5	1279.981895	-0.116745438	0.085820279	-1.360347918	0.173719851	0.675252844
BatfLibrary	p300	Batf	Fos+5-5	Fos+5	5	chr12	85478903	85478924	+	CAATCACGCTGTGGTCACAG	gRNA	0.248257179128406	69	0.37666721	6.0	2:0|3:6	561.5925197	-0.237489582	0.13314181	-1.783734058	0.074466889	0.494741887
BatfLibrary	p300	Batf	Fos+5-6	Fos+5	6	chr12	85478854	85478875	+	CCACGCATGCTGGGTGGAAG	gRNA	0.24677504965537	46	0.33873841	10.0	2:1|3:9	899.1730858	-0.157834388	0.098365844	-1.604564974	0.108589575	0.555056783
BatfLibrary	p300	Batf	Fos+5-7	Fos+5	7	chr12	85478874	85478895	+	GGGAGCCTTCAGGTCATTAG	gRNA	0.178045295695255	50	0.63620289	5.0	2:0|3:5	544.030084	-0.218281619	0.107620408	-2.028254886	0.042534241	0.40838619
BatfLibrary	p300	Batf	Fos+5-8	Fos+5	8	chr12	85479002	85479023	-	TCAATCACTGTGGTAGGAGC	gRNA	0.176868058630687	52	0.29549764	15.0	2:0|3:15	436.7449582	0.159513386	0.141729101	1.125480828	0.260385337	0.768473109
BatfLibrary	p300	Batf	Fos+5-9	Fos+5	9	chr12	85478734	85478755	-	GTCATTACCTGAGGTGTCCC	gRNA	0.164356897102349	50	0.85849057	3.0	2:0|3:3	507.8869654	0.198659179	0.137747584	1.442197194	0.149246752	0.631952874
BatfLibrary	p300	Batf	Fos+5-10	Fos+5	10	chr12	85479151	85479172	+	GAGGAGAGAGGCTTGAGTTC	gRNA	0.155765624243931	22	0.22564284	28.0	2:0|3:28	698.9568358	-0.137067475	0.103479998	-1.324579417	0.185310687	0.687536516
BatfLibrary	p300	Batf	Fos+5-11	Fos+5	11	chr12	85479104	85479125	-	ACAAGGCCTCTCCATAACTC	gRNA	0.134527360553347	61	0.28495919	22.0	2:1|3:21	422.1940341	-0.065445233	0.118798709	-0.550891786	0.581707858	0.910981394
BatfLibrary	p300	Batf	Fos+5-12	Fos+5	12	chr12	85479107	85479128	+	GAGTTATGGAGAGGCCTTGT	gRNA	0.123977789352671	42	0.22771735	18.0	2:0|3:18	585.3658692	-0.089216497	0.102749914	-0.868287799	0.3852368	0.854419032
BatfLibrary	p300	Batf	Fos+5-13	Fos+5	13	chr12	85479121	85479142	-	GGATTATTGGTGTACCAACA	gRNA	0.112774232443543	60	0.56032205	6.0	2:0|3:6	460.5538084	-0.025382125	0.113710432	-0.223217206	0.823366461	0.968010741
BatfLibrary	p300	Batf	Fos+5-14	Fos+5	14	chr12	85478716	85478737	+	AGAAGAACATGACCTTTGCC	gRNA	0.100382126345243	47	0.25037223	20.0	2:2|3:18	1044.251472	-0.009787979	0.077770419	-0.125857347	0.899844846	0.973732432
BatfLibrary	p300	Batf	Fos+59-3	Fos+59	3	chr12	85533067	85533088	+	CACCCTTAAAGGAGGTCGTA	gRNA	0.277000395193554	52	0.84698659	2.0	2:0|3:2	333.7285482	0.011379846	0.122606054	0.092816346	0.926049465	0.978763069
BatfLibrary	p300	Batf	Fos+59-10	Fos+59	10	chr12	85532978	85532999	+	TGATCTCAGGGTGATGAACC	gRNA	0.201292232200395	49	0.25263282	16.0	2:1|3:15	437.7226752	0.255949343	0.136508693	1.874967359	0.060797214	0.472092029
BatfLibrary	p300	Batf	Fos+59-11	Fos+59	11	chr12	85533010	85533031	+	GCTTCCTCATGTGACGACCA	gRNA	0.200780659766579	68	0.41159489	11.0	2:1|3:10	601.404749	-0.213021549	0.103910674	-2.050044917	0.040360048	0.40838619
BatfLibrary	p300	Batf	Fos+59-12	Fos+59	12	chr12	85532901	85532922	+	CACTCTCTGCAGGGTACAGA	gRNA	0.184413142723638	50	0.2035888	31.0	2:0|3:31	539.6007606	-0.069784249	0.115161731	-0.605967351	0.544536433	0.90060021
BatfLibrary	p300	Batf	Fos+59-14	Fos+59	14	chr12	85532919	85532940	+	GAAGGCTAATGAATGAACGC	gRNA	0.168471376485289	61	0.55425382	6.0	2:0|3:6	350.5716519	-0.016353314	0.137864299	-0.118618921	0.905577275	0.973732432
BatfLibrary	p300	Batf	Fos+59-15	Fos+59	15	chr12	85532965	85532986	+	GGGACATCTCTGGTGATCTC	gRNA	0.164761093028425	35	0.3164374	19.0	2:1|3:18	472.7253175	-0.036499985	0.154723225	-0.23590502	0.813506373	0.968010741
BatfLibrary	p300	Batf	Fos+59-18	Fos+59	18	chr12	85532931	85532952	+	ATGAACGCTGGAAGGGGTGT	gRNA	0.157658533613853	53	0.24475816	10.0	2:1|3:9	758.3934237	0.151640994	0.101176268	1.498780266	0.133930646	0.621879857
BatfLibrary	p300	Batf	Fos+59-19	Fos+59	19	chr12	85532884	85532905	-	AGAGTGCTCTGCACTGACTC	gRNA	0.153131785314706	42	0.20198807	26.0	2:1|3:25	608.1554041	-0.058878591	0.091629207	-0.642574489	0.520500241	0.897715491
BatfLibrary	p300	Batf	Fos+59-24	Fos+59	24	chr12	85532945	85532966	+	GGGTGTTGGAGAAAATTCAT	gRNA	0.132183443124886	62	0.26846868	16.0	2:0|3:16	403.8738117	-0.049361239	0.127509695	-0.387117533	0.698669198	0.942548178
BatfLibrary	p300	Batf	Fos+59-30	Fos+59	30	chr12	85532864	85532885	-	TGGGAAGGAATAGTTCACGA	gRNA	0.104340710565163	73	0.35527902	9.0	2:1|3:8	391.1781121	0.032495469	0.140419088	0.23141775	0.816990277	0.968010741
BatfLibrary	p300	Batf	Fos+59-49	Fos+59	49	chr12	85532803	85532824	-	GCCCTTGCCAACAACTTAAG	gRNA	0.0534102286487255	45	0.26906248	11.0	2:1|3:10	593.031938	0.030102654	0.100051064	0.300872903	0.763511414	0.948382621
BatfLibrary	p300	Batf	Fos+59.5-1	Fos+59.5	1	chr12	85533406	85533427	-	CAGACCAAGTTCTCCTGCTT	gRNA	0.421847655875327	48	0.26701711	20.0	2:1|3:19	1597.770905	-0.067118062	0.068913165	-0.973951236	0.330080752	0.811833363
BatfLibrary	p300	Batf	Fos+59.5-2	Fos+59.5	2	chr12	85533393	85533414	+	CCAGTCAGAAGAACCTAAGC	gRNA	0.415928917496132	51	0.28106764	15.0	2:0|3:15	522.9560224	0.381420362	0.133743827	2.851872637	0.004346251	0.126041282
BatfLibrary	p300	Batf	Fos+59.5-4	Fos+59.5	4	chr12	85533418	85533439	+	AACTTGGTCTGTTGAGTTCA	gRNA	0.317225410746295	40	0.22069945	17.0	2:0|3:17	338.9359015	0.267459074	0.140697976	1.90094472	0.057309254	0.460092936
BatfLibrary	p300	Batf	Fos+59.5-5	Fos+59.5	5	chr12	85533334	85533355	+	GGAACTGAGGAAGATCTTCA	gRNA	0.26517788934287	51	0.20524376	32.0	2:4|3:28	447.4859957	-0.082132749	0.11076546	-0.741501445	0.458389456	0.878284032
BatfLibrary	p300	Batf	Fos+59.5-6	Fos+59.5	6	chr12	85533349	85533370	+	CTTCAAGGGGCCCCACAGCA	gRNA	0.256477803808325	52	0.28403799	12.0	2:1|3:11	760.0780075	-0.164680834	0.099288436	-1.65861042	0.097194321	0.537405175
BatfLibrary	p300	Batf	Fos+59.5-7	Fos+59.5	7	chr12	85533361	85533382	-	CAGCTAATTTCCCCTTGCTG	gRNA	0.233390054451611	49	0.31404613	13.0	2:2|3:11	1029.462147	-0.250523091	0.08715771	-2.874365249	0.004048405	0.126041282
BatfLibrary	p300	Batf	Fos+59.5-8	Fos+59.5	8	chr12	85533616	85533637	+	TTTCTAGGGCCACCTGTTCT	gRNA	0.141676635657116	32	0.29957309	17.0	2:1|3:16	1531.666169	0.087669378	0.06677059	1.31299391	0.189185	0.693114453
BatfLibrary	p300	Batf	Fos+59.5-9	Fos+59.5	9	chr12	85533491	85533512	+	GTACCGTGAAAACCTTTGGT	gRNA	0.12955252938337	63	0.59637315	2.0	2:0|3:2	485.3461129	0.019837404	0.118954567	0.16676454	0.867555321	0.971663803
BatfLibrary	p300	Batf	Fos+59.5-11	Fos+59.5	11	chr12	85533597	85533618	-	GAAAACTGCTGGTACCCTGA	gRNA	0.11502940305507	59	0.3820525	11.0	2:0|3:11	717.5559954	0.042201624	0.111518533	0.378427002	0.705113412	0.942548178
BatfLibrary	p300	Batf	Fos+59.5-12	Fos+59.5	12	chr12	85533444	85533465	+	CTTCACACTGAAAAAAGAGT	gRNA	0.104077438894403	48	0.20525423	17.0	2:1|3:16	248.856481	-0.099925912	0.193462331	-0.516513534	0.605495789	0.915889602
BatfLibrary	p300	Batf	Fos+59.5-13	Fos+59.5	13	chr12	85533582	85533603	+	GCAGACTAGGAAACCCCTTC	gRNA	0.0972297642136962	36	0.68994889	3.0	2:0|3:3	678.8038006	-0.041237883	0.1085213	-0.379998055	0.703946859	0.942548178
BatfLibrary	p300	Batf	Fos+59.5-16	Fos+59.5	16	chr12	85533563	85533584	-	CTGCCTGGGGATTCTCCCAT	gRNA	0.0854846930553432	44	0.55095638	5.0	2:0|3:5	690.5822148	-0.007533156	0.104025092	-0.072416718	0.942270281	0.981143607
BatfLibrary	p300	Batf	Fos+59.5-17	Fos+59.5	17	chr12	85533503	85533524	-	AATCACCTGGTGCCCACCAA	gRNA	0.0816703250761453	55	0.48734259	6.0	2:0|3:6	648.0380507	-0.051591524	0.106198618	-0.485802212	0.627107406	0.925357865
BatfLibrary	p300	Batf	Fos+59.5-19	Fos+59.5	19	chr12	85533548	85533569	-	CCCATTGGCCTTTAGGCTGT	gRNA	0.0705792396262453	40	0.2913783	12.0	2:1|3:11	559.7356859	0.071005238	0.100665359	0.705359213	0.48058672	0.891841447
[truncated: 143,031 more rows]
