# Supplementary material for: Enhancer hubs govern chromatin topology and Th17 cell identity
Source: bioRxiv. 2026 Apr 8:2026.04.02.715458. Preprint. [Version 3] doi: 10.64898/2026.04.02.715458 (PMC13060143; doi:10.64898/2026.04.02.715458)
Supplement: Supplement 5 — Table 5 ∣ DESeq2 results table for RNA-seq. Comparisons for in vitro derived Th17 cells from Batf −/− or CRISPRi + Batf+19kb gRNA versus non-targeting control (NTC) gRNA. [file media-5.txt]

Geneid	GeneSymbol	GeneSymbol_unique	baseMean	log2FoldChange	lfcSE	pvalue	padj	Chr	Start	End	Strand	Length	comparison
ENSMUSG00000034266.5	Batf	Batf	1289.74768628597	-7.60148617788822	0.244899632700208	5.48957836006093e-214	6.62811691193757e-210	chr3	129285269	129286032	+	764	KO_vs_NTC
ENSMUSG00000036273.15	Lrrk2	Lrrk2	6987.67434993524	-6.02169733589881	0.196401261757305	8.70737086831464e-208	5.25663979320155e-204	chr4	18009218	18010227	-	1010	KO_vs_NTC
ENSMUSG00000047293.6	Gpr15	Gpr15	919.97578015098	-5.46337208860284	0.197549561439017	1.86211962755291e-169	7.49441079435793e-166	chr5;chr5;chr5;chr5;chr5	53697776;53701223;53702860;53706254;53707203	53700312;53701350;53703121;53706505;53707705	-;-;-;-;-	3682	KO_vs_NTC
ENSMUSG00000025856.15	Pdgfa	Pdgfa	837.030550342745	-6.23754178324768	0.245006576683943	1.9281421215662402e-144	5.8200969939477e-141	chr2;chr2	88146150;88155010	88150241;88155193	-;-	4276	KO_vs_NTC
ENSMUSG00000069833.12	Ahnak	Ahnak	44086.1612041139	-2.32078116396452	0.0916822963582282	9.86747814073908e-144	2.38279862142567e-140	chr7;chr7;chr7;chr7;chr7;chr7	9325750;9329101;9343257;9344887;9347531;9350305	9326955;9329224;9343484;9345699;9347708;9350502	-;-;-;-;-;-	2747	KO_vs_NTC
ENSMUSG00000045573.9	Penk	Penk	5813.57369234755	-6.2837061019877	0.258209957568115	2.6282602704114602e-132	5.28893575082466e-129	chr5;chr5;chr5;chr5;chr5;chr5;chr5;chr5;chr5;chr5;chr5;chr5;chr5;chr5	30193431;30195043;30195497;30195650;30196239;30198363;30199017;30199398;30200440;30202239;30202957;30203487;30204341;30205616	30193561;30195098;30195559;30195691;30197615;30198539;30199213;30199541;30200646;30202457;30203133;30203627;30204587;30205722	-;-;-;-;-;-;-;-;-;-;-;-;-;-	3285	KO_vs_NTC
ENSMUSG00000050953.10	Gja1	Gja1	4611.22938236282	3.25095732154838	0.139737317790877	3.6430681654119303e-121	6.28377214702624e-118	chr5;chr5;chr5;chr5;chr5;chr5;chr5;chr5;chr5;chr5	108441054;108443024;108443439;108443855;108444471;108444672;108445206;108445451;108445936;108448718	108442261;108443133;108443596;108444007;108444587;108444809;108445282;108445664;108446094;108448891	-;-;-;-;-;-;-;-;-;-	2508	KO_vs_NTC
ENSMUSG00000026826.13	Nr4a2	Nr4a2	2533.31099475743	-3.63807933771059	0.156736458326821	2.4136773621963304e-120	3.64284255889481e-117	chr2	118594079	118594564	+	486	KO_vs_NTC
ENSMUSG00000024087.3	Cyp1b1	Cyp1b1	1655.91656031062	-6.29688091530701	0.28399423486041	1.9696241434887102e-110	2.6423602120536298e-107	chr2;chr2;chr2;chr2;chr2;chr2	35354218;35355508;35362320;35364754;35366199;35367630	35355036;35355645;35362367;35364789;35366284;35367729	-;-;-;-;-;-	1227	KO_vs_NTC
ENSMUSG00000041324.13	Inhba	Inhba	6155.56615211883	-3.57743824040309	0.163494729203388	2.48733547506866e-107	3.0032088525979e-104	chr4	132309941	132310069	+	129	KO_vs_NTC
ENSMUSG00000025278.8	Flnb	Flnb	19081.48798168	-1.85790092084587	0.0880979272955313	6.024176084742e-101	6.61235473156136e-98	chr2;chr2;chr2;chr2;chr2	84659079;84660097;84661048;84661431;84666144	84659593;84660181;84661159;84661600;84668780	+;+;+;+;+	3519	KO_vs_NTC
ENSMUSG00000056413.16	Adap1	Adap1	913.482796559454	-4.00978857063902	0.191979670972191	6.92381693125765e-98	6.96651380233374e-95	chr5;chr5;chr5;chr5;chr5;chr5	149411749;149413840;149422134;149426934;149427221;149429787	149412255;149414083;149423002;149427046;149427506;149431723	+;+;+;+;+;+	3956	KO_vs_NTC
ENSMUSG00000034006.16	Slc66a2	Slc66a2	724.345533119983	-3.61378236887852	0.17506119616826	7.4396278994057495e-96	6.90969748134039e-93	chr3	123471970	123472356	+	387	KO_vs_NTC
ENSMUSG00000029287.14	Tgfbr3	Tgfbr3	1281.63272130755	-3.50524479525063	0.172138651600733	2.00197079890151e-93	1.72655681613835e-90	chr2;chr2;chr2;chr2;chr2;chr2	181688419;181691233;181691490;181691721;181693363;181693879	181689776;181691354;181691595;181691817;181693810;181693977	-;-;-;-;-;-	2230	KO_vs_NTC
ENSMUSG00000029810.15	Tmem176b	Tmem176b	1074.96826653518	-5.77251242184978	0.284603626751311	1.05530018331714e-92	8.49446294224744e-90	chr3	30267825	30269947	-	2123	KO_vs_NTC
ENSMUSG00000000078.6	Klf6	Klf6	12757.2962366808	-2.8636824328712	0.143375095680909	1.36341953887399e-90	1.02887046952279e-87	chr1	3512451	3514507	-	2057	KO_vs_NTC
ENSMUSG00000055322.15	Tns1	Tns1	1473.53042291309	4.75689650833316	0.237712643394157	4.87244417901509e-90	3.4605818245546e-87	chr5;chr5;chr5;chr5	140758408;140762590;140785397;140829994	140761118;140762640;140785612;140830431	-;-;-;-	3416	KO_vs_NTC
ENSMUSG00000040413.15	Timd2	Timd2	1965.02221160459	-5.87142328401776	0.297749219603142	7.62045357338119e-88	5.1116309136113604e-85	chr4	120666572	120667820	+	1249	KO_vs_NTC
ENSMUSG00000003418.11	St8sia6	St8sia6	698.428027072239	5.32629972328902	0.271872938503494	1.55384116487387e-86	9.87425169720374e-84	chr1;chr1;chr1;chr1;chr1;chr1;chr1;chr1;chr1;chr1	38939149;38941511;38941867;38943938;38944056;38946056;38946955;38947560;38948629;38949883	38939361;38941566;38941917;38943961;38944109;38946139;38946990;38947601;38948675;38950276	+;+;+;+;+;+;+;+;+;+	1001	KO_vs_NTC
ENSMUSG00000034751.16	Mast4	Mast4	2420.08921307	-3.01995294443199	0.1572176556882	6.58997454336367e-84	3.9783676318286497e-81	chr3;chr3;chr3;chr3;chr3;chr3;chr3;chr3;chr3;chr3	138164078;138165817;138173522;138174712;138176458;138179498;138183584;138186144;138188389;138193595	138164535;138165860;138173723;138174793;138176601;138179562;138183790;138186713;138188478;138193825	-;-;-;-;-;-;-;-;-;-	2093	KO_vs_NTC
ENSMUSG00000026249.10	Serpine2	Serpine2	3340.56571305167	-3.73567172656427	0.201257985480203	4.941745681077309e-78	2.84126844539654e-75	chr2	94590821	94591421	-	601	KO_vs_NTC
ENSMUSG00000029822.15	Osbpl3	Osbpl3	3881.28495926111	-2.40907712262111	0.135145722320363	2.20392703013042e-73	1.2095552255361199e-70	chr3;chr3;chr3;chr3;chr3;chr3;chr3	30602065;30607037;30608985;30611441;30612469;30613511;30616551	30604160;30607830;30609144;30611619;30612552;30613638;30619873	+;+;+;+;+;+;+	6764	KO_vs_NTC
ENSMUSG00000031488.14	Rab11fip1	Rab11fip1	3736.01530765668	-2.40585862013198	0.137388431341345	5.75871415490188e-71	3.02307455244719e-68	chr3	85962771	85962832	-	62	KO_vs_NTC
ENSMUSG00000039153.16	Runx2	Runx2	1775.5772502089	-3.4211016605501	0.194386591757287	1.1809869693028399e-70	5.94134861140101e-68	chr4;chr4	99376066;99385537	99376357;99385712	-;-	468	KO_vs_NTC
ENSMUSG00000024772.9	Ehd1	Ehd1	4344.09769804786	-1.76542663494106	0.101083108239985	2.26152402289062e-70	1.0922256420952501e-67	chr2;chr2;chr2	66529414;66529813;66530401	66529702;66529883;66530746	-;-;-	706	KO_vs_NTC
ENSMUSG00000030263.13	Irag2	Irag2	6389.08946623915	1.97023888750338	0.11408441735233	3.57660866987805e-69	1.6609220415426001e-66	chr3;chr3;chr3;chr3;chr3;chr3;chr3;chr3;chr3;chr3;chr3;chr3;chr3;chr3;chr3;chr3;chr3;chr3;chr3;chr3;chr3;chr3;chr3	40950354;40950792;40961608;40962169;40963968;40967365;40969891;40970451;40971637;40972361;40976501;40977208;40985345;40989990;41011088;41012254;41021939;41033386;41033944;41035766;41036690;41038540;41038930	40950684;40950950;40961788;40962228;40964142;40967505;40970034;40970616;40971766;40972505;40976675;40978165;40985521;40990353;41011181;41012377;41024551;41033546;41034240;41035875;41036817;41038613;41040234	+;+;+;+;+;+;+;+;+;+;+;+;+;+;+;+;+;+;+;+;+;+;+	8212	KO_vs_NTC
ENSMUSG00000022744.12	Cldnd1	Cldnd1	7371.13296891863	-2.29767824104511	0.133412117282997	7.48720658640526e-69	3.34816786386138e-66	chr2;chr2;chr2;chr2;chr2;chr2;chr2;chr2;chr2;chr2;chr2;chr2;chr2;chr2;chr2	23068168;23068880;23069068;23069327;23075490;23078144;23080339;23087485;23089591;23090476;23094289;23099562;23110245;23110654;23112505	23068286;23069065;23069284;23069619;23075610;23078216;23080453;23087619;23089788;23090582;23094517;23099764;23110286;23110763;23114510	+;+;+;+;+;+;+;+;+;+;+;+;+;+;+	4154	KO_vs_NTC
ENSMUSG00000107092.1	ENSMUSG00000107092.1	ENSMUSG00000107092.1	650.86637489313	3.86670555661482	0.223526028238933	4.07360246723167e-68	1.75659557819126e-65	chr18;chr18;chr18;chr18;chr18;chr18	67321209;67323796;67327904;67328053;67343324;67344002	67323416;67324719;67327971;67328210;67343583;67344103	-;-;-;-;-;-	3720	KO_vs_NTC
ENSMUSG00000001444.2	Tbx21	Tbx21	292.160205333376	-4.48705812128069	0.259308144300133	4.88321699767887e-68	2.03310213896465e-65	chr1	19320226	19320697	-	472	KO_vs_NTC
ENSMUSG00000024777.9	Ppp2r5b	Ppp2r5b	746.240903455063	-1.98903437217956	0.11623825653092	5.2981207192396705e-68	2.13231698546999e-65	chr2	66942558	66943050	+	493	KO_vs_NTC
ENSMUSG00000075254.11	Heg1	Heg1	3662.04838394136	1.91597738098449	0.112616973645075	3.36521710984438e-67	1.31069778658907e-64	chr7;chr7;chr7;chr7;chr7	44229930;44230782;44231326;44232356;44235140	44230641;44230915;44231472;44232556;44236122	-;-;-;-;-	2177	KO_vs_NTC
ENSMUSG00000002885.14	Adgre5	Adgre5	3156.20127264115	-1.58763342746387	0.0934521298150738	1.9029947102882e-66	7.18023691625615e-64	chr1;chr1;chr1	35981960;35984526;35986295	35982292;35984576;35986373	-;-;-	463	KO_vs_NTC
ENSMUSG00000023367.14	Tmem176a	Tmem176a	1238.21944518933	-5.57568140333008	0.326846207273559	2.04073665415444e-66	7.46662253401841e-64	chr2	30284231	30286334	-	2104	KO_vs_NTC
ENSMUSG00000022742.5	Cpox	Cpox	5698.20735778444	-2.09038241761826	0.124258981503877	6.41709241442843e-66	2.27882275917085e-63	chr2	23019131	23019667	-	537	KO_vs_NTC
ENSMUSG00000035901.14	Dennd5a	Dennd5a	7762.62620723853	-2.09947549311137	0.124834537764404	6.91150196307106e-66	2.38427070577486e-63	chr4	9669279	9669350	+	72	KO_vs_NTC
ENSMUSG00000020661.15	Dnmt3a	Dnmt3a	4627.75054188443	1.48010333393036	0.0877161396925045	2.19252890612981e-65	7.35349833683647e-63	chr1;chr1	161040620;161040937	161040791;161041414	+;+	650	KO_vs_NTC
ENSMUSG00000029121.15	Crmp1	Crmp1	918.424550119616	-3.34260352154787	0.198150756328926	3.10647958951892e-65	1.01371985307707e-62	chr2;chr2;chr2;chr2;chr2	177569204;177571227;177571687;177574969;177578130	177570293;177571494;177571813;177575023;177578210	-;-;-;-;-	1621	KO_vs_NTC
ENSMUSG00000001025.8	S100a6	S100a6	1045.06169709224	-6.59212225130421	0.397370776295924	1.63814091118572e-63	5.2049772004359004e-61	chr1	13932378	13932685	+	308	KO_vs_NTC
ENSMUSG00000024737.2	Slc15a3	Slc15a3	8021.17665480198	-3.01784830942279	0.182814467787897	6.56480945565536e-63	2.03001546341025e-60	chr2;chr2	65296178;65297153	65296652;65297369	-;-	692	KO_vs_NTC
ENSMUSG00000032323.13	Cyp11a1	Cyp11a1	1041.04025863565	3.70315675892252	0.223333123910258	6.72524586188588e-63	2.03001546341025e-60	chr3	96328425	96328590	+	166	KO_vs_NTC
ENSMUSG00000039232.12	Stx11	Stx11	5353.55319477118	-1.76361310079529	0.108299715157668	1.09972061909404e-61	3.23854311096133e-59	chr4	101555095	101555368	+	274	KO_vs_NTC
ENSMUSG00000049093.9	Il23r	Il23r	1194.04203503449	-5.229120924941	0.318482644796653	1.2342915218559302e-61	3.54829424640202e-59	chr5	87114534	87114609	-	76	KO_vs_NTC
ENSMUSG00000025473.16	Adam8	Adam8	1219.29729093182	-4.38287126032331	0.270119263724449	3.6093460766960604e-60	1.01347080302391e-57	chr2;chr2;chr2;chr2	86127995;86133981;86134839;86135885	86131723;86134132;86135079;86135928	-;-;-;-	4166	KO_vs_NTC
ENSMUSG00000052713.8	Zfp608	Zfp608	725.102160518714	4.13776375694804	0.256817564184869	2.11882615201232e-59	5.81425158168108e-57	chr5	121819209	121819273	-	65	KO_vs_NTC
ENSMUSG00000028977.16	Casz1	Casz1	705.149629302303	-2.74989433601339	0.172682258206639	4.49648798477631e-59	1.2064576872930898e-56	chr2;chr2;chr2;chr2;chr2;chr2;chr2;chr2;chr2;chr2;chr2;chr2;chr2	174415804;174420027;174420324;174421710;174422567;174423004;174423376;174423983;174424606;174425913;174426317;174426817;174427031	174416034;174420145;174420433;174421819;174422674;174423204;174423506;174424177;174425253;174426027;174426629;174426946;174427502	+;+;+;+;+;+;+;+;+;+;+;+;+	2883	KO_vs_NTC
ENSMUSG00000041801.5	Phlda3	Phlda3	2248.97058345605	-1.19670115720424	0.0748545723583916	1.09871122666966e-58	2.88387811974119e-56	chr4;chr4;chr4;chr4;chr4;chr4	136469761;136521341;136539125;136540354;136545238;136554504	136469886;136521710;136539216;136543518;136549319;136554780	+;+;+;+;+;+	8112	KO_vs_NTC
ENSMUSG00000030659.14	Nucb2	Nucb2	893.248613949449	2.2342948505342	0.144198783658847	1.47422035873467e-56	3.70827846070051e-54	chr3;chr3	55461985;55472187	55462011;55472210	-;-	51	KO_vs_NTC
ENSMUSG00000041872.9	Il17f	Il17f	58140.1896162093	-2.38351770180636	0.153702078860271	1.4458498693714398e-56	3.70827846070051e-54	chr4;chr4	137219760;137220070	137220014;137220399	-;-	585	KO_vs_NTC
ENSMUSG00000028937.14	Acot7	Acot7	5442.55136824059	-1.29880502058581	0.0835844235612963	1.1050386609106e-55	2.72290546772134e-53	chr2;chr2	173022503;173022885	173022628;173022956	-;-	198	KO_vs_NTC
ENSMUSG00000046908.5	Ltb4r1	Ltb4r1	428.495281098033	-3.40845638957655	0.219809908311514	1.4130009033617e-55	3.4121145814378203e-53	chr5	46414344	46414614	+	271	KO_vs_NTC
ENSMUSG00000097418.7	Mir155hg	Mir155hg	2434.029119561	-3.91263458987348	0.251835902662245	1.68877034116609e-55	3.99808099985086e-53	chr12;chr12;chr12;chr12	84754560;84760720;84765277;84772786	84757212;84760892;84765384;84773112	-;-;-;-	3261	KO_vs_NTC
ENSMUSG00000049804.9	Armcx4	Armcx4	2369.78323534684	2.77779328342564	0.180358817708576	1.7873096176465698e-55	4.14999544682014e-53	chr5;chr5;chr5	94623979;94624764;94626179	94624299;94625354;94626848	+;+;+	1582	KO_vs_NTC
ENSMUSG00000020184.15	Mdm2	Mdm2	6390.18247063252	-1.12506620275134	0.0728283225769663	5.596806124226149e-55	1.2750157951680501e-52	chr1;chr1;chr1;chr1;chr1;chr1;chr1;chr1	143750790;143759943;143760353;143765433;143765774;143766590;143770426;143776921	143757894;143760089;143761386;143765570;143765920;143766810;143771026;143777068	-;-;-;-;-;-;-;-	9541	KO_vs_NTC
ENSMUSG00000025366.8	Esyt1	Esyt1	15591.6339129385	-1.13313501018733	0.0736240087293017	1.35802046738536e-54	3.0364331709649603e-52	chr2	85397709	85398616	-	908	KO_vs_NTC
ENSMUSG00000025929.4	Il17a	Il17a	29571.5255666221	-6.99681181903944	0.462660570390562	1.13903333738047e-53	2.50048882100578e-51	chr2;chr2;chr2;chr2;chr2	88926876;88930945;88931791;88933283;88937634	88930354;88931018;88931949;88933335;88938111	-;-;-;-;-	4243	KO_vs_NTC
ENSMUSG00000047139.9	Cd24a	Cd24a	4188.78915426672	-6.68462907881505	0.446215536700158	1.64324072231548e-52	3.54294437164949e-50	chr5	51491097	51492916	-	1820	KO_vs_NTC
ENSMUSG00000017132.17	Cyth1	Cyth1	4612.19778117367	-2.46788623477783	0.165856868296288	2.42857431653077e-52	5.14431689434956e-50	chr1;chr1	104609524;104610685	104609694;104610883	+;+	370	KO_vs_NTC
ENSMUSG00000029223.12	Uchl1	Uchl1	241.945308500607	-3.79239307577788	0.253280819170195	8.36953888267349e-52	1.74230711154137e-49	chr2	180983924	180987275	+	3352	KO_vs_NTC
ENSMUSG00000036067.12	Slc2a6	Slc2a6	1878.46268244378	-2.24920390409339	0.153511888015829	5.19039636433067e-51	1.0621838254733699e-48	chr4;chr4;chr4;chr4;chr4;chr4;chr4;chr4;chr4;chr4;chr4;chr4;chr4;chr4;chr4;chr4;chr4;chr4;chr4;chr4;chr4;chr4;chr4;chr4;chr4;chr4;chr4;chr4;chr4;chr4	12039355;12040635;12043465;12045795;12046003;12047198;12047810;12051388;12053447;12053675;12054746;12055031;12057316;12058521;12059788;12060052;12063035;12063674;12068463;12069414;12070237;12070449;12073894;12075455;12075623;12077336;12078588;12085912;12087715;12089286	12039892;12040777;12043567;12045899;12046119;12047314;12047890;12051528;12053586;12053774;12054832;12055129;12057414;12058577;12059895;12061860;12063158;12063830;12068933;12069491;12070345;12070603;12073956;12075529;12075692;12077435;12079968;12086000;12088007;12090020	-;-;-;-;-;-;-;-;-;-;-;-;-;-;-;-;-;-;-;-;-;-;-;-;-;-;-;-;-;-	7744	KO_vs_NTC
ENSMUSG00000032577.16	Mapkapk3	Mapkapk3	7543.01532949384	-1.33840634322721	0.0905710332584906	1.06683490721373e-50	2.14682744494977e-48	chr3;chr3;chr3;chr3;chr3;chr3;chr3;chr3;chr3;chr3;chr3;chr3;chr3;chr3	101855776;101860801;101862503;101863741;101871649;101877870;101880009;101883460;101896781;101897110;101897937;101915305;101921015;101924032	101860519;101860989;101862977;101864610;101876614;101878010;101880224;101883589;101896870;101897274;101898069;101915517;101922499;101924453	-;-;-;-;-;-;-;-;-;-;-;-;-;-	14239	KO_vs_NTC
ENSMUSG00000036356.15	Csgalnact1	Csgalnact1	628.025705007132	-3.4192159401141	0.231922365020723	1.54198573432361e-50	3.05212061577431e-48	chr4;chr4;chr4;chr4;chr4;chr4;chr4	20118874;20158340;20243842;20282861;20469440;20484884;20778262	20122656;20158400;20245917;20283058;20469520;20485021;20778866	-;-;-;-;-;-;-	6942	KO_vs_NTC
ENSMUSG00000034201.13	Gas2l1	Gas2l1	978.648692692339	-1.73526746437444	0.120088316795365	2.46050936460345e-49	4.79164355939065e-47	chr3;chr3	127633135;127633728	127633457;127635631	+;+	2227	KO_vs_NTC
ENSMUSG00000020806.15	Rhbdf2	Rhbdf2	1579.96428751267	-1.51209426082629	0.104241093911693	2.99563024902098e-49	5.741149147091951e-47	chr1;chr1;chr1;chr1;chr1	165064024;165068030;165068458;165069386;165091886	165067156;165068114;165068708;165069484;165091928	-;-;-;-;-	3611	KO_vs_NTC
ENSMUSG00000054008.8	Ndst1	Ndst1	3321.64933485751	-1.86420844549589	0.129829781717455	5.6889960602601396e-49	1.0732646629934501e-46	chr5	133443342	133444263	+	922	KO_vs_NTC
ENSMUSG00000000440.12	Pparg	Pparg	428.402249904852	4.44100718560697	0.305542368440059	7.806895261732059e-49	1.4501608213869702e-46	chr1	8527780	8531313	-	3534	KO_vs_NTC
ENSMUSG00000091971.3	Hspa1a	Hspa1a	893.040787048716	-2.53753890151116	0.177035259088733	8.433030544241259e-49	1.5427334968358901e-46	chr10;chr10;chr10	126714005;126718208;126719203	126714380;126718314;126719394	-;-;-	675	KO_vs_NTC
ENSMUSG00000032724.5	Abtb2	Abtb2	3696.35549083207	-2.0472494111521	0.143150871739742	8.74324937420923e-49	1.57561183498809e-46	chr3;chr3;chr3;chr3;chr3;chr3;chr3;chr3;chr3;chr3	103809520;103812085;103812777;103813260;103814825;103817760;103818804;103820254;103820678;103821336	103810057;103812309;103812907;103813407;103815321;103817843;103818907;103820461;103820959;103822025	+;+;+;+;+;+;+;+;+;+	2907	KO_vs_NTC
ENSMUSG00000034295.9	Fhod3	Fhod3	749.31416315036	-5.33406034139464	0.367858344607086	9.69370608120552e-49	1.7212030474187602e-46	chr3;chr3	129728845;129736191	129728938;129740188	+;+	4092	KO_vs_NTC
ENSMUSG00000057738.13	Sptan1	Sptan1	13754.730754316	-1.09184913863437	0.0753665857402868	1.04252478236245e-48	1.8242672785861202e-46	chr6;chr6	21852418;21853269	21852726;21853483	+;+	524	KO_vs_NTC
ENSMUSG00000006301.17	Tmbim1	Tmbim1	1779.68938229512	-1.15998445901891	0.0806094831812039	4.20926450136434e-48	7.260379941353291e-46	chr1;chr1;chr1;chr1;chr1	61378432;61379010;61379996;61394108;61395631	61378556;61379168;61380229;61394207;61395904	+;+;+;+;+	892	KO_vs_NTC
ENSMUSG00000098188.1	Sowahc	Sowahc	291.721900803323	-2.29570449721151	0.163054976113376	2.09701432980433e-47	3.5661057771911904e-45	chr12	114630680	114630973	+	294	KO_vs_NTC
ENSMUSG00000028793.15	Rnf19b	Rnf19b	9208.98128434136	-1.5667351352713	0.110812409521576	4.60323478855563e-47	7.71936900514175e-45	chr2;chr2	167858585;167862278	167859022;167862542	+;+	703	KO_vs_NTC
ENSMUSG00000033793.12	Atp6v1h	Atp6v1h	717.20228242746	2.31510516397493	0.16604784800905	1.4739117962128e-46	2.43780972979087e-44	chr3	121337692	121337959	+	268	KO_vs_NTC
ENSMUSG00000054720.12	Lrrc8c	Lrrc8c	6471.30230097285	-1.6108340977599	0.11472846604669	1.5092393828051701e-46	2.4625076091877803e-44	chr5	137615627	137615962	+	336	KO_vs_NTC
ENSMUSG00000054404.13	Slfn5	Slfn5	1545.9316552822	-2.54346950677941	0.184494121978729	1.93785520862398e-45	3.11968850519012e-43	chr5	135875657	135875763	+	107	KO_vs_NTC
ENSMUSG00000027797.15	Dclk1	Dclk1	1720.82413116408	-2.76127895629732	0.200493796023944	3.8958753228374604e-45	6.18931561157099e-43	chr2	147280603	147281084	-	482	KO_vs_NTC
ENSMUSG00000027859.10	Ngf	Ngf	491.661608939197	4.33489699852175	0.311586849223862	5.5428865409957904e-45	8.691534038439369e-43	chr2	148889924	148890288	-	365	KO_vs_NTC
ENSMUSG00000028572.13	Hook1	Hook1	1345.24884662288	1.70317119922543	0.123992924061474	6.96721604962762e-45	1.07848931516928e-42	chr2;chr2;chr2;chr2;chr2;chr2;chr2;chr2;chr2;chr2;chr2;chr2;chr2;chr2	164070322;164074138;164079513;164081597;164083630;164086495;164088841;164096739;164098439;164099697;164100410;164110201;164117969;164151673	164070442;164074247;164079593;164081772;164083758;164086609;164089005;164096906;164098576;164099825;164100596;164110288;164118369;164155524	+;+;+;+;+;+;+;+;+;+;+;+;+;+	5860	KO_vs_NTC
ENSMUSG00000021025.8	Nfkbia	Nfkbia	10590.1691420859	-1.29496283905236	0.0942180540182776	3.17858380653714e-44	4.85800264305436e-42	chr1;chr1;chr1;chr1;chr1;chr1	171127165;171135993;171138694;171143558;171145756;171150480	171129905;171136156;171138755;171143659;171145812;171150603	-;-;-;-;-;-	3250	KO_vs_NTC
ENSMUSG00000004098.7	Col5a3	Col5a3	2262.72776469122	-3.28899416719431	0.240098617539165	3.58453031935821e-44	5.409952384491379e-42	chr1	44055952	44061936	-	5985	KO_vs_NTC
ENSMUSG00000037225.13	Fgf2	Fgf2	3793.32347242392	1.66470505254373	0.122357857796781	4.9890705456785e-44	7.4367947862373e-42	chr4;chr4;chr4;chr4;chr4;chr4;chr4;chr4;chr4;chr4;chr4;chr4;chr4	43032414;43033812;43034085;43034376;43034659;43034943;43035836;43039233;43039815;43039966;43045648;43045807;43046104	43033688;43033987;43034153;43034534;43034764;43035001;43037301;43039331;43039918;43040295;43045797;43045825;43046220	-;-;-;-;-;-;-;-;-;-;-;-;-	4129	KO_vs_NTC
ENSMUSG00000050357.9	Carmil2	Carmil2	2460.04150817527	1.6495566574311	0.121328338578221	6.075986324397331e-44	8.946519375704059e-42	chr5;chr5;chr5	102070218;102070847;102071477	102070434;102071340;102071782	+;+;+	1017	KO_vs_NTC
ENSMUSG00000026817.14	Ak1	Ak1	1400.50031551754	-2.27465555331795	0.168713700774283	8.012278935528081e-44	1.16554525141646e-41	chr2;chr2;chr2;chr2	118270233;118272118;118272991;118275728	118270454;118272238;118273144;118276169	-;-;-;-	939	KO_vs_NTC
ENSMUSG00000062661.6	Ncs1	Ncs1	2762.47563243171	-1.84104728904922	0.137984309617435	8.64941652702209e-43	1.2432506565150599e-40	chr6;chr6	69868627;69869145	69868936;69869193	-;-	359	KO_vs_NTC
ENSMUSG00000033520.2	Idi2	Idi2	256.783137728426	-4.92910204273182	0.364303047133363	1.02160315548492e-42	1.4511572352146899e-40	chr3	115942482	115943118	+	637	KO_vs_NTC
ENSMUSG00000090877.3	Hspa1b	Hspa1b	1363.44322237127	-2.23936740040387	0.169698231663333	3.6233342398928e-42	5.086992745635539e-40	chr10;chr10	96768625;96769629	96769413;96769828	-;-	989	KO_vs_NTC
ENSMUSG00000020437.12	Myo1g	Myo1g	15995.2624891439	-1.79172830000547	0.135362862449121	4.25367597135984e-42	5.90331996301135e-40	chr1	155031739	155031949	+	211	KO_vs_NTC
ENSMUSG00000025340.14	Rabgef1	Rabgef1	1605.05112148467	-1.80644080081273	0.136628346509957	4.9120869886558e-42	6.73960662511706e-40	chr2;chr2;chr2;chr2;chr2;chr2;chr2;chr2;chr2;chr2;chr2;chr2;chr2;chr2;chr2;chr2	85037234;85037451;85038353;85039230;85039874;85040112;85040559;85040919;85041108;85042243;85042693;85042956;85044319;85045251;85046253;85046646	85037328;85037969;85038538;85039271;85039979;85040455;85040789;85041022;85041656;85042315;85042831;85043001;85044448;85045772;85046439;85047109	+;+;+;+;+;+;+;+;+;+;+;+;+;+;+;+	3737	KO_vs_NTC
ENSMUSG00000026981.15	Il1rn	Il1rn	482.581317269271	3.95078231932606	0.296163703109665	1.14846261047963e-41	1.55803792796978e-39	chr2;chr2;chr2;chr2;chr2;chr2;chr2;chr2;chr2;chr2	121357714;121358610;121359316;121359945;121360556;121360903;121361106;121362675;121362918;121363498	121357948;121359001;121359777;121360361;121360777;121360988;121361229;121362809;121363100;121363737	+;+;+;+;+;+;+;+;+;+	2496	KO_vs_NTC
ENSMUSG00000027200.17	Sema6d	Sema6d	1250.90256218639	-7.14121172187457	0.543562684380895	1.49426424675984e-41	2.00463850170871e-39	chr2;chr2	126675916;126683441	126676047;126683805	+;+	497	KO_vs_NTC
ENSMUSG00000029838.11	Ptn	Ptn	860.558601031488	-3.26341753300638	0.247083125905357	2.56601247399e-41	3.40461918801706e-39	chr3	30957329	30957638	-	310	KO_vs_NTC
ENSMUSG00000023034.6	Nr4a1	Nr4a1	4690.10933645061	-1.62216157142847	0.123589798115465	3.82422476938293e-41	5.0188793332097203e-39	chr2;chr2;chr2;chr2;chr2;chr2	27061636;27062702;27066291;27067353;27067740;27071881	27062337;27062818;27066439;27067467;27067868;27072179	-;-;-;-;-;-	1511	KO_vs_NTC
ENSMUSG00000085996.1	ENSMUSG00000085996.1	ENSMUSG00000085996.1	821.028988178844	-5.69193470850723	0.431119152882919	4.94354215700421e-41	6.41809978534073e-39	chr9;chr9;chr9;chr9;chr9;chr9;chr9	53301670;53337832;53340342;53341084;53353154;53367077;53372243	53301851;53337992;53340498;53341470;53355634;53368955;53377514	+;+;+;+;+;+;+	10519	KO_vs_NTC
ENSMUSG00000032231.14	Anxa2	Anxa2	18499.4899987394	-2.54757939740227	0.195804265519994	6.64643476387115e-41	8.53713333393408e-39	chr3;chr3;chr3;chr3;chr3;chr3;chr3;chr3	95499256;95500834;95501347;95501551;95502582;95506562;95506913;95508823	95499336;95500954;95501469;95501706;95502800;95506727;95507018;95509362	+;+;+;+;+;+;+;+	1512	KO_vs_NTC
ENSMUSG00000107476.2	Zfp862-ps	Zfp862-ps	1485.56485785163	2.67705245287842	0.205696462008989	8.47971173506242e-41	1.07772673146467e-38	chr19;chr19;chr19;chr19;chr19;chr19;chr19;chr19;chr19;chr19;chr19;chr19	5689131;5689477;5689689;5695161;5695497;5695732;5696007;5696684;5697344;5697558;5700590;5702007	5689266;5689512;5690988;5695341;5695645;5695907;5696250;5696797;5697479;5697649;5700970;5702862	+;+;+;+;+;+;+;+;+;+;+;+	3801	KO_vs_NTC
ENSMUSG00000046876.15	Atxn1	Atxn1	3075.15405350542	-1.54817059978273	0.120152460185835	1.24005779620858e-39	1.5596310241065e-37	chr5	45702733	45704760	+	2028	KO_vs_NTC
ENSMUSG00000025485.13	Ric8a	Ric8a	4250.94311291927	-1.54708239457571	0.120176281431197	1.44828340689825e-39	1.80273957266902e-37	chr2;chr2	86233951;86240180	86236833;86240289	-;-	2993	KO_vs_NTC
ENSMUSG00000068220.5	Lgals1	Lgals1	30693.5490391416	-1.56583367093427	0.12230762189873	3.32974936936233e-39	4.10238713119191e-37	chr7;chr7;chr7;chr7	3128146;3134521;3135617;3144651	3128348;3134607;3135759;3144992	+;+;+;+	775	KO_vs_NTC
ENSMUSG00000031762.7	Mt2	Mt2	2029.38589886658	-3.28945802607744	0.25684673268549	5.04458787063186e-39	6.152358984849399e-37	chr3	89820998	89821523	+	526	KO_vs_NTC
ENSMUSG00000027597.15	Ahcy	Ahcy	5733.93001234778	1.62528974760992	0.128086946360938	1.08896139442737e-38	1.3017940471600099e-36	chr2	139175897	139176125	-	229	KO_vs_NTC
ENSMUSG00000038252.13	Ncapd2	Ncapd2	8271.48319882838	1.41983142919452	0.111285752937809	1.0834028636948401e-38	1.3017940471600099e-36	chr4;chr4;chr4;chr4	63727084;63733328;63734254;63744809	63730043;63733366;63734296;63745113	-;-;-;-	3347	KO_vs_NTC
ENSMUSG00000064267.13	Hvcn1	Hvcn1	4143.92420113394	-2.44879419248982	0.195007794604757	1.8517548592315e-38	2.19196942846677e-36	chr6	85843980	85844459	+	480	KO_vs_NTC
ENSMUSG00000024048.14	Myl12a	Myl12a	8633.71794426977	-1.21899582074079	0.095878597609962	3.22674629231128e-38	3.7824985178025696e-36	chr2;chr2	34287771;34302769	34287891;34304440	+;+	1793	KO_vs_NTC
ENSMUSG00000033450.7	Tagap	Tagap	3057.37423605351	-2.35634940224111	0.188781440666104	4.13651325813979e-38	4.80233279603652e-36	chr3	113729232	113729489	+	258	KO_vs_NTC
ENSMUSG00000030595.15	Nfkbib	Nfkbib	2235.4088969245	-1.13193669758151	0.0892081218078096	4.75916099489485e-38	5.472581890701e-36	chr3;chr3;chr3;chr3;chr3;chr3;chr3;chr3;chr3;chr3;chr3;chr3;chr3;chr3;chr3;chr3;chr3;chr3;chr3;chr3;chr3;chr3;chr3;chr3;chr3;chr3	53513938;53519553;53519904;53521007;53522034;53522252;53522472;53523663;53525759;53535165;53535724;53537223;53539164;53540971;53544204;53544275;53545358;53547610;53549584;53551311;53572285;53574531;53585486;53589715;53647592;53651945	53517041;53519699;53520091;53521133;53522168;53522379;53523020;53523767;53525951;53535496;53535855;53537526;53539322;53541101;53544268;53544457;53545522;53547807;53549793;53551460;53572536;53574656;53585716;53589861;53647974;53657355	-;-;-;-;-;-;-;-;-;-;-;-;-;-;-;-;-;-;-;-;-;-;-;-;-;-	13255	KO_vs_NTC
ENSMUSG00000031328.15	Flna	Flna	30449.2998589493	-1.60987426101423	0.128320588961894	7.19463242736946e-38	8.19509357811876e-36	chr3;chr3;chr3;chr3;chr3;chr3;chr3;chr3;chr3;chr3	79591342;79593610;79593857;79595202;79598709;79599052;79600258;79602272;79602443;79603031	79591557;79593750;79593945;79598188;79598914;79599158;79600399;79602358;79602485;79603650	+;+;+;+;+;+;+;+;+;+	4638	KO_vs_NTC
ENSMUSG00000046314.16	Stxbp6	Stxbp6	333.866857672545	6.21386129056474	0.496337058508748	1.85654711862516e-37	2.0949485897458102e-35	chr5	35917897	35918191	+	295	KO_vs_NTC
ENSMUSG00000059013.12	Sh2d3c	Sh2d3c	807.664212399613	1.70212019136215	0.136978451711382	2.14421687088418e-37	2.3885263642536702e-35	chr6;chr6;chr6;chr6	39381175;39383908;39388009;39389538	39381509;39384120;39388192;39390380	+;+;+;+	1575	KO_vs_NTC
ENSMUSG00000066842.18	Hmcn1	Hmcn1	114.191707908119	5.88804678466281	0.469587303566277	2.15628104773605e-37	2.3885263642536702e-35	chr6	136281227	136281416	+	190	KO_vs_NTC
ENSMUSG00000032624.15	Eml4	Eml4	3256.20373460035	0.838489349312839	0.0667079870986506	2.3240206419899402e-37	2.55092956648969e-35	chr3	102951949	102952113	-	165	KO_vs_NTC
ENSMUSG00000018707.13	Dync1h1	Dync1h1	20430.8163704153	-1.15765238189761	0.0925218809170955	4.40270072952845e-37	4.78902780255194e-35	chr1	123371172	123374178	-	3007	KO_vs_NTC
ENSMUSG00000027009.18	Itga4	Itga4	955.47233432305	-2.95623850979131	0.238809214269318	5.44966738429822e-37	5.874936071251491e-35	chr2;chr2;chr2;chr2;chr2;chr2;chr2;chr2;chr2;chr2;chr2;chr2;chr2;chr2;chr2;chr2;chr2;chr2;chr2;chr2	121545529;121548087;121551040;121553338;121554265;121555570;121557317;121557824;121558477;121561385;121568893;121573545;121576322;121583765;121585906;121586429;121591658;121765031;121787262;121806518	121548023;121549232;121551351;121553444;121554333;121555644;121557408;121557887;121558557;121562973;121568980;121573668;121576419;121584012;121585984;121586471;121591762;121765108;121787344;121807087	-;-;-;-;-;-;-;-;-;-;-;-;-;-;-;-;-;-;-;-	7546	KO_vs_NTC
ENSMUSG00000050600.5	Zfp831	Zfp831	562.591875293942	2.14948663837037	0.175840205593865	8.934433135121011e-37	9.54640227198682e-35	chr5;chr5;chr5;chr5;chr5;chr5;chr5;chr5;chr5;chr5;chr5	105115767;105119378;105119899;105120909;105121791;105122875;105125135;105125517;105133953;105138719;105139480	105118499;105119571;105120001;105121115;105122071;105123120;105125331;105125750;105137045;105138817;105139586	-;-;-;-;-;-;-;-;-;-;-	7494	KO_vs_NTC
ENSMUSG00000068105.10	Tnfrsf13c	Tnfrsf13c	431.315417016809	3.60160998041243	0.290119654746374	1.2301761557298598e-36	1.30290762318267e-34	chr6	149040980	149041302	+	323	KO_vs_NTC
ENSMUSG00000038187.14	Btbd10	Btbd10	1210.47563765231	-1.20485093783795	0.0970448889098054	1.4230093071468001e-36	1.49403603256439e-34	chr4;chr4;chr4;chr4;chr4;chr4;chr4;chr4;chr4;chr4;chr4;chr4	62448653;62452632;62455811;62457440;62458386;62460322;62460520;62462141;62463344;62463927;62468837;62470643	62449758;62453937;62455973;62457581;62459273;62460422;62460849;62462215;62463476;62464069;62468933;62470896	-;-;-;-;-;-;-;-;-;-;-;-	4738	KO_vs_NTC
ENSMUSG00000069755.5	ENSMUSG00000069755.5	ENSMUSG00000069755.5	134.665381535852	-6.05461834744516	0.489930385082665	1.70337485189357e-36	1.77297827256577e-34	chr7;chr7;chr7;chr7;chr7	8705325;8707038;8707840;8709109;8711365	8705870;8707123;8707966;8709146;8711442	-;-;-;-;-	875	KO_vs_NTC
ENSMUSG00000024725.12	Ostf1	Ostf1	8421.42615118061	-2.913419732389	0.23786037758012	2.47564258341449e-36	2.55477850873048e-34	chr2;chr2	62809187;62810178	62809239;62810698	+;+	574	KO_vs_NTC
ENSMUSG00000037847.13	Nmrk1	Nmrk1	1538.19006276688	-3.47946783782675	0.282734329253062	3.8901448907363494e-36	3.98047537379243e-34	chr4	55116563	55116923	+	361	KO_vs_NTC
ENSMUSG00000020303.2	Stc2	Stc2	1694.22436504078	3.66569643613183	0.299327660479805	1.0691220600163301e-35	1.08475460106195e-33	chr1;chr1;chr1	150625266;150663291;150782352	150625777;150668475;150783499	+;+;+	6845	KO_vs_NTC
ENSMUSG00000024937.14	Ehbp1l1	Ehbp1l1	4583.10761660533	-1.17005183321305	0.0954965114908045	1.1090350963706e-35	1.11587414613155e-33	chr2;chr2;chr2;chr2	72097603;72100145;72104622;72148664	72097796;72100305;72104771;72148796	-;-;-;-	638	KO_vs_NTC
ENSMUSG00000068101.10	Cenpm	Cenpm	593.479779037177	2.38468368305431	0.198620806509203	1.5091089986931402e-35	1.50586628514222e-33	chr6	149003915	149004326	+	412	KO_vs_NTC
ENSMUSG00000022565.15	Plec	Plec	23455.0019847195	-1.48900975796112	0.122480881247671	1.5358470273858401e-35	1.51998500070956e-33	chr2;chr2	17559060;17559698	17559327;17559998	+;+	569	KO_vs_NTC
ENSMUSG00000031278.12	Acsl4	Acsl4	21876.764755198	-1.52345526650492	0.125523214136696	1.69715525216476e-35	1.6659717491575e-33	chr3	77105209	77105285	-	77	KO_vs_NTC
ENSMUSG00000027478.15	Dnmt3b	Dnmt3b	312.530604865024	2.49241207358291	0.207722298785426	1.9855694114260602e-35	1.93336815109341e-33	chr2;chr2;chr2;chr2	132239492;132244019;132245320;132245852	132240626;132244141;132245372;132247807	-;-;-;-	3267	KO_vs_NTC
ENSMUSG00000057969.15	Sema3b	Sema3b	192.058049122265	4.552234545033	0.372039767283195	2.05335368872746e-35	1.98337539501563e-33	chr6	24837294	24838123	+	830	KO_vs_NTC
ENSMUSG00000024300.16	Myo1f	Myo1f	367.758555989358	-4.08284266427477	0.335458986522016	3.97669837500833e-35	3.81068699840084e-33	chr2	39237126	39237441	-	316	KO_vs_NTC
ENSMUSG00000021548.10	Ccnh	Ccnh	947.185199932685	1.30617696665926	0.107730756655933	4.2867458639392104e-35	4.07544642214189e-33	chr1;chr1;chr1;chr1;chr1;chr1;chr1	181144693;181150931;181153735;181154738;181155720;181162075;181166181	181144901;181151061;181153803;181154904;181155971;181162215;181168994	+;+;+;+;+;+;+	3783	KO_vs_NTC
ENSMUSG00000022272.17	Myo10	Myo10	11525.9858722825	-2.65727080583885	0.222990607139188	7.57851326585257e-35	7.14866946655499e-33	chr2	10486423	10486512	+	90	KO_vs_NTC
ENSMUSG00000026970.16	Rbms1	Rbms1	2261.52272126654	-2.69489357976147	0.227069459834887	1.4729999543065499e-34	1.36807703448441e-32	chr2;chr2	121128307;121137598	121128600;121140653	-;-	3350	KO_vs_NTC
ENSMUSG00000029598.12	Plbd2	Plbd2	1795.79575714761	-1.2056914575088	0.100158048894714	1.47009829936049e-34	1.36807703448441e-32	chr3;chr3;chr3;chr3;chr3;chr3	18341667;18371749;18403585;18415383;18454098;18461201	18342121;18371831;18403683;18415462;18454196;18461254	-;-;-;-;-;-	870	KO_vs_NTC
ENSMUSG00000102298.1	ENSMUSG00000102298.1	ENSMUSG00000102298.1	261.461303744407	-8.30232939098807	0.712842221880486	1.8248712329830498e-34	1.68194620359063e-32	chr15;chr15;chr15;chr15	58314573;58316227;58321982;58323959	58315116;58316332;58323332;58324169	-;-;-;-	2212	KO_vs_NTC
ENSMUSG00000017776.15	Crk	Crk	2998.04292135617	-0.717252763883541	0.0594727456493917	1.90155015823854e-34	1.73934216746759e-32	chr1;chr1	111385690;111446561	111386185;111446645	-;-	581	KO_vs_NTC
ENSMUSG00000021701.7	Plk2	Plk2	1631.77213977271	-1.34534677829602	0.112290179064777	2.19359910756754e-34	1.99139215223838e-32	chr1	185313319	185313385	+	67	KO_vs_NTC
ENSMUSG00000006356.10	Crip2	Crip2	586.199488201739	-3.07737685173233	0.258948956766894	2.98524110639714e-34	2.68983590437605e-32	chr1	61805221	61806140	+	920	KO_vs_NTC
ENSMUSG00000020100.15	Slc29a3	Slc29a3	1912.96150333966	-1.63093708470006	0.137850391575275	4.19411534567045e-34	3.75109249508333e-32	chr1	138689524	138689845	-	322	KO_vs_NTC
ENSMUSG00000015396.3	Cd83	Cd83	947.272679212679	-1.87364190862603	0.160173598331166	7.93768565642929e-34	6.99559245370272e-32	chr1;chr1;chr1;chr1;chr1;chr1;chr1;chr1;chr1;chr1;chr1;chr1	91373861;91375831;91378466;91381039;91381851;91383304;91384565;91385240;91387215;91390234;91391132;91398651	91375538;91376399;91378917;91381233;91381972;91383391;91384658;91385346;91388804;91390663;91391197;91398815	-;-;-;-;-;-;-;-;-;-;-;-	5556	KO_vs_NTC
ENSMUSG00000026011.13	Ctla4	Ctla4	20620.3429173506	-2.05011783047999	0.175733378000244	7.917971370454979e-34	6.99559245370272e-32	chr2;chr2	89749467;89755889	89754837;89757090	-;-	6573	KO_vs_NTC
ENSMUSG00000079499.9	6530402F18Rik	6530402F18Rik	924.987326565727	-2.06086236892325	0.176734342844343	8.32142111811803e-34	7.28064047682298e-32	chr7;chr7	104703569;104704498	104704495;104704527	+;+	957	KO_vs_NTC
ENSMUSG00000003518.13	Dusp3	Dusp3	1355.79266079482	-1.97281649935292	0.16912202526729	9.07353189258237e-34	7.881570077053201e-32	chr1	39597417	39598005	-	589	KO_vs_NTC
ENSMUSG00000030095.10	Tmem43	Tmem43	2663.71611102414	-1.32014889757186	0.111373602752347	1.08563859255277e-33	9.36285740463011e-32	chr3	36213814	36214756	-	943	KO_vs_NTC
ENSMUSG00000041831.15	Sytl3	Sytl3	530.665668187594	-2.45582591156705	0.210943095386771	1.28832462870922e-33	1.1032079125556801e-31	chr4	136639582	136642068	+	2487	KO_vs_NTC
ENSMUSG00000043099.4	Hic1	Hic1	827.010406014118	-2.35632836812563	0.202642918283518	1.30395745957762e-33	1.10873115260142e-31	chr4;chr4;chr4;chr4;chr4;chr4;chr4;chr4;chr4;chr4;chr4;chr4;chr4;chr4;chr4;chr4;chr4;chr4;chr4;chr4	149586468;149587248;149614050;149626087;149627130;149629303;149631728;149631989;149634671;149635234;149638233;149641658;149643195;149643581;149643972;149644870;149645322;149646241;149646766;149647373	149586772;149587338;149614172;149626116;149627407;149629511;149631877;149632174;149634919;149635355;149638395;149641714;149643352;149643729;149644198;149645040;149645467;149646376;149646950;149648899	+;+;+;+;+;+;+;+;+;+;+;+;+;+;+;+;+;+;+;+	4662	KO_vs_NTC
ENSMUSG00000058672.6	Tubb2a	Tubb2a	575.517653933011	-1.66691206814049	0.142365250367834	1.5281748686887001e-33	1.29029254297534e-31	chr6	34810631	34810827	-	197	KO_vs_NTC
ENSMUSG00000022237.16	Ankrd33b	Ankrd33b	514.133178308061	-4.99735928866672	0.421275275709243	1.71437908756371e-33	1.4374592432808501e-31	chr2	10477710	10477836	+	127	KO_vs_NTC
ENSMUSG00000033960.5	Jcad	Jcad	960.9343975413	-2.11431099464219	0.182814323679127	2.43379845984782e-33	2.02659880028984e-31	chr3;chr3	122924203;122925479	122924656;122926184	+;+	1160	KO_vs_NTC
ENSMUSG00000023067.13	Cdkn1a	Cdkn1a	23987.1016879073	-1.15039234942062	0.0976068535646649	3.1389983848415096e-33	2.59590866428606e-31	chr2;chr2	27882925;27886826	27886113;27887052	-;-	3416	KO_vs_NTC
ENSMUSG00000061436.15	Hipk2	Hipk2	1424.48350226076	-1.32717313336541	0.114681929230296	2.90479506327952e-32	2.3858840540161196e-30	chr6	58256623	58257548	-	926	KO_vs_NTC
ENSMUSG00000024892.15	Pcx	Pcx	1600.41169831845	1.82627550966716	0.160218810170062	3.0043562452643e-32	2.45098630441359e-30	chr2;chr2	70877829;70884180	70877983;70884408	+;+	384	KO_vs_NTC
ENSMUSG00000025492.6	Ifitm3	Ifitm3	518.468423454794	-3.68333247566298	0.318392949788788	3.6045221438356004e-32	2.9208725076960497e-30	chr2;chr2	86325641;86327160	86326341;86328569	-;-	2111	KO_vs_NTC
ENSMUSG00000049969.3	Plekhf2	Plekhf2	2568.25270051225	-1.729136110866	0.152154921753002	6.42948355050365e-32	5.17530562591874e-30	chr5;chr5;chr5;chr5;chr5;chr5;chr5;chr5;chr5;chr5;chr5;chr5;chr5;chr5;chr5	96793339;96797401;96798884;96811050;96812842;96816287;96820402;96824887;96827930;96828697;96830083;96834775;96838293;96841998;96845501	96793563;96797453;96798995;96811137;96812936;96816454;96820492;96825908;96828404;96828790;96830488;96834906;96838415;96842090;96845966	+;+;+;+;+;+;+;+;+;+;+;+;+;+;+	3643	KO_vs_NTC
ENSMUSG00000031483.8	Erlin2	Erlin2	1478.22801795656	-0.929209399741652	0.0806969876432707	7.53750394808283e-32	6.027008123784909e-30	chr3	85908353	85908459	-	107	KO_vs_NTC
ENSMUSG00000028337.14	Coro2a	Coro2a	2066.44693272193	-2.93548438101252	0.258201964603971	8.80181713633717e-32	6.991653954219409e-30	chr2;chr2;chr2;chr2;chr2;chr2;chr2;chr2	156872457;156874877;156875822;156878704;156879442;156879846;156883589;156886880	156874537;156875009;156875971;156878807;156879528;156879945;156883719;156887192	-;-;-;-;-;-;-;-	3099	KO_vs_NTC
ENSMUSG00000047415.11	Gpr68	Gpr68	3314.99086367015	-0.97161085072017	0.0846026200301257	1.0641036571844402e-31	8.397377488133969e-30	chr5	57451626	57454277	+	2652	KO_vs_NTC
ENSMUSG00000019866.14	Crybg1	Crybg1	8597.74999344227	-1.8257868101502	0.161947287850706	1.25210987183423e-31	9.816866618523729e-30	chr1	134280885	134280991	-	107	KO_vs_NTC
ENSMUSG00000027882.18	Stxbp3	Stxbp3	1477.32273522732	-0.948681437721314	0.0827858405132155	1.42179744989011e-31	1.10753434903053e-29	chr2;chr2;chr2;chr2	150218073;150236692;150237029;150238243	150218198;150236818;150237089;150240725	+;+;+;+	2797	KO_vs_NTC
ENSMUSG00000031304.18	Il2rg	Il2rg	11297.2009431505	-0.758575923866113	0.0660993091440338	1.63151624823791e-31	1.26275174238619e-29	chr3	78966356	78966799	-	444	KO_vs_NTC
ENSMUSG00000078532.9	Nkain1	Nkain1	704.525655323747	-3.728097295535	0.326707575261452	2.3375764508438502e-31	1.79770051385278e-29	chr7	91519115	91522022	+	2908	KO_vs_NTC
ENSMUSG00000028420.13	Tmem38b	Tmem38b	1107.9556585027	1.67803920911416	0.148909267910558	2.36827988917014e-31	1.80978553049622e-29	chr2;chr2;chr2;chr2;chr2;chr2;chr2;chr2;chr2;chr2;chr2;chr2;chr2;chr2;chr2;chr2;chr2;chr2;chr2;chr2;chr2;chr2;chr2;chr2;chr2;chr2;chr2;chr2;chr2;chr2;chr2	158409848;158420814;158426165;158430417;158432734;158435458;158436490;158437003;158437260;158440770;158443238;158443827;158444573;158446129;158448320;158450177;158454124;158456451;158462071;158464072;158465819;158466736;158473123;158476105;158477641;158482365;158484413;158492364;158492935;158494625;158495451	158410446;158421029;158428052;158430580;158432920;158435589;158436668;158437151;158439646;158440971;158443405;158443941;158444720;158446193;158448449;158450310;158454306;158456602;158462258;158464178;158465971;158466945;158473405;158476270;158477763;158482501;158484699;158492472;158493013;158494773;158499253	+;+;+;+;+;+;+;+;+;+;+;+;+;+;+;+;+;+;+;+;+;+;+;+;+;+;+;+;+;+;+	12992	KO_vs_NTC
ENSMUSG00000024810.16	Il33	Il33	179.404151789234	6.07418885819147	0.535400135484597	2.8846766134052704e-31	2.190539964167e-29	chr2;chr2;chr2;chr2	68820311;68831979;68833642;68845222	68820314;68832066;68833735;68845252	-;-;-;-	217	KO_vs_NTC
ENSMUSG00000045817.8	Zfp36l2	Zfp36l2	4009.99399988566	1.17259824720473	0.102996294890499	3.3116110988904802e-31	2.49902452550023e-29	chr5	31667231	31667340	-	110	KO_vs_NTC
ENSMUSG00000078763.2	Slfn1	Slfn1	320.715469837372	-4.24150178259081	0.371809382275687	3.6034431780452302e-31	2.70235856718746e-29	chr7;chr7;chr7;chr7;chr7	98388091;98393000;98411872;98412823;98415536	98388169;98393091;98411913;98412863;98415624	-;-;-;-;-	343	KO_vs_NTC
ENSMUSG00000024644.16	Cndp2	Cndp2	5448.76140629915	-1.24542618329364	0.109545176420387	3.6348486681225105e-31	2.70908412462415e-29	chr2	60134055	60135049	+	995	KO_vs_NTC
ENSMUSG00000026509.15	Capn2	Capn2	4209.35669831681	-2.06895359493723	0.185975727446998	3.9033901340068703e-31	2.89138236061343e-29	chr2;chr2;chr2;chr2;chr2;chr2	106962527;106965191;106967100;106967408;106970311;106974272	106964870;106965646;106967227;106969558;106970391;106974424	-;-;-;-;-;-	5313	KO_vs_NTC
ENSMUSG00000025793.15	Hgs	Hgs	2297.41758537084	-0.938293995596045	0.0826106101061047	4.57188915979031e-31	3.36591400703099e-29	chr2;chr2	87855862;87857111	87855914;87859923	+;+	2866	KO_vs_NTC
ENSMUSG00000046949.15	Nqo2	Nqo2	1132.78952693519	-1.69997252094758	0.151940846043865	5.363655015663541e-31	3.92489519146191e-29	chr5	48058051	48060647	+	2597	KO_vs_NTC
ENSMUSG00000029177.9	Cenpa	Cenpa	3095.71601142244	1.68954199440252	0.15103902308715	5.75063679629415e-31	4.18272220954551e-29	chr2	180257536	180257611	+	76	KO_vs_NTC
ENSMUSG00000026305.15	Lrrfip1	Lrrfip1	10146.0364411204	-0.884333414097207	0.078104513826023	7.118187059591611e-31	5.14640662021012e-29	chr2	100626697	100628043	-	1347	KO_vs_NTC
ENSMUSG00000027603.15	Ggt7	Ggt7	1079.15073073624	-1.9024605582514	0.171438984072177	7.29098006234962e-31	5.23995793290531e-29	chr2;chr2;chr2;chr2;chr2;chr2	139678178;139731870;139740139;139745970;139749506;139756977	139678807;139732100;139740403;139746113;139749595;139758581	+;+;+;+;+;+	2965	KO_vs_NTC
ENSMUSG00000015806.12	Qdpr	Qdpr	1418.18420132547	1.34727424052719	0.119675064927284	1.0194284709869499e-30	7.28318305248311e-29	chr1;chr1;chr1	93305964;93306543;93316651	93306107;93306624;93317309	+;+;+	885	KO_vs_NTC
ENSMUSG00000045092.8	S1pr1	S1pr1	3650.47399496255	-3.6140369281375	0.321216624001157	1.2453275383554398e-30	8.84475570476682e-29	chr5	24118316	24118664	-	349	KO_vs_NTC
ENSMUSG00000017724.14	Etv4	Etv4	857.392953469775	2.94271590303438	0.264498073668434	1.39637530194992e-30	9.85955286300779e-29	chr1	108770135	108772003	+	1869	KO_vs_NTC
ENSMUSG00000028718.16	Stil	Stil	1361.80709278894	1.36609035388717	0.121991040616805	1.88543422950607e-30	1.3235309818056e-28	chr2	166682074	166682420	+	347	KO_vs_NTC
ENSMUSG00000050965.14	Prkca	Prkca	5452.22255831602	1.318734053401	0.118605335265435	5.2748865949314695e-30	3.68144397382674e-28	chr5;chr5;chr5;chr5;chr5;chr5;chr5;chr5;chr5;chr5;chr5;chr5;chr5;chr5;chr5;chr5;chr5;chr5;chr5;chr5;chr5;chr5;chr5;chr5;chr5;chr5;chr5;chr5;chr5	108569411;108571389;108571874;108576563;108576828;108580079;108582114;108582670;108584232;108585341;108591104;108591650;108592198;108596755;108597861;108598767;108599454;108602844;108604316;108606380;108606882;108609391;108613513;108616909;108623260;108624183;108625030;108629329;108629438	108570316;108571869;108572086;108576679;108577249;108581029;108582284;108583149;108584378;108585534;108591224;108591767;108592392;108596888;108597983;108598915;108599503;108602967;108604400;108606492;108607017;108609480;108613638;108617051;108623374;108624242;108625091;108629423;108629755	-;-;-;-;-;-;-;-;-;-;-;-;-;-;-;-;-;-;-;-;-;-;-;-;-;-;-;-;-	6439	KO_vs_NTC
ENSMUSG00000026426.10	Arl8a	Arl8a	2115.63359327952	-1.63196853673858	0.14829865615087	5.62321957269291e-30	3.90199730578702e-28	chr2;chr2;chr2;chr2;chr2	104559163;104567197;104567861;104568651;104571195	104559975;104567276;104568129;104568832;104571429	+;+;+;+;+	1579	KO_vs_NTC
ENSMUSG00000062611.4	Rps3a2	Rps3a2	421.781914706798	-2.18740096306725	0.201339676955205	6.64845400891507e-30	4.58705335449375e-28	chr6	69693295	69693612	+	318	KO_vs_NTC
ENSMUSG00000014748.13	Tex261	Tex261	3637.06870169328	-1.20455511587382	0.108379196293374	6.859193172872419e-30	4.7055624073444095e-28	chr1;chr1;chr1;chr1;chr1;chr1;chr1	88095062;88103252;88138473;88215044;88215795;88216138;88218127	88095978;88103378;88139331;88215175;88215882;88216357;88220002	+;+;+;+;+;+;+	4219	KO_vs_NTC
ENSMUSG00000076617.9	Ighm	Ighm	894.640342837925	2.72442109359428	0.249453420600979	8.02763603988768e-30	5.47602697997762e-28	chr7	59375713	59375791	-	79	KO_vs_NTC
ENSMUSG00000039501.14	Znfx1	Znfx1	2261.91792636701	-1.70705878233325	0.156553721846103	1.23721697351817e-29	8.39222344845977e-28	chr4	107434572	107434656	+	85	KO_vs_NTC
ENSMUSG00000021177.15	Tdp1	Tdp1	812.786236803193	1.32091272144747	0.120449891292579	2.8432239463956497e-29	1.91782602954085e-27	chr1;chr1;chr1;chr1;chr1;chr1;chr1;chr1;chr1;chr1;chr1;chr1;chr1;chr1;chr1;chr1;chr1;chr1;chr1;chr1	172481788;172482199;172482314;172484281;172484782;172489496;172491087;172491865;172492101;172493487;172493934;172494406;172494753;172495534;172495983;172496151;172496598;172496886;172497780;172498357	172481868;172482260;172482430;172484546;172484970;172491045;172491756;172492010;172492243;172493627;172494214;172494556;172495283;172495784;172496067;172496327;172496640;172497746;172498124;172498878	+;+;+;+;+;+;+;+;+;+;+;+;+;+;+;+;+;+;+;+	6612	KO_vs_NTC
ENSMUSG00000015312.9	Gadd45b	Gadd45b	1739.5963035996	-3.27629536079998	0.300191750738906	2.99442245821032e-29	2.0085920422461898e-27	chr1;chr1;chr1;chr1;chr1;chr1;chr1	90958133;90959168;90960001;90961111;90964144;90967508;90969230	90958999;90959261;90960127;90961262;90964303;90967667;90969661	-;-;-;-;-;-;-	1992	KO_vs_NTC
ENSMUSG00000032120.11	C2cd2l	C2cd2l	1282.30866572527	-1.11684441934155	0.101735700902547	3.30500220647556e-29	2.20467384756828e-27	chr3;chr3;chr3;chr3;chr3;chr3;chr3	94884093;94884671;94884898;94885307;94886075;94886441;94886769	94884440;94884843;94885033;94885955;94886221;94886745;94886961	-;-;-;-;-;-;-	1951	KO_vs_NTC
ENSMUSG00000030102.11	Itpr1	Itpr1	5940.64907669721	-1.97224610363615	0.183918882127626	3.78825540724215e-29	2.51315361467262e-27	chr3;chr3;chr3;chr3;chr3;chr3;chr3;chr3;chr3;chr3;chr3;chr3;chr3	36448923;36450312;36450638;36452187;36453471;36456993;36457459;36460443;36461881;36463968;36465251;36475430;36475573	36449406;36450434;36450696;36452328;36453564;36457049;36457538;36460533;36461994;36464062;36465335;36475460;36475894	-;-;-;-;-;-;-;-;-;-;-;-;-	1777	KO_vs_NTC
ENSMUSG00000020300.14	Cpeb4	Cpeb4	2048.18998403084	-1.57178568785523	0.144900758894915	4.14175172332684e-29	2.73265083647258e-27	chr1;chr1;chr1;chr1;chr1;chr1;chr1;chr1;chr1;chr1;chr1;chr1;chr1;chr1;chr1;chr1;chr1;chr1;chr1;chr1;chr1;chr1;chr1;chr1;chr1;chr1;chr1;chr1;chr1;chr1;chr1;chr1;chr1;chr1;chr1;chr1;chr1;chr1;chr1;chr1;chr1;chr1;chr1;chr1;chr1;chr1;chr1;chr1;chr1;chr1;chr1;chr1;chr1;chr1;chr1;chr1;chr1;chr1;chr1;chr1;chr1;chr1;chr1;chr1;chr1;chr1;chr1;chr1;chr1;chr1;chr1;chr1;chr1;chr1;chr1;chr1;chr1;chr1;chr1;chr1…	150562524;150565317;150573476;150577272;150580228;150580555;150582223;150583167;150586355;150586949;150588212;150592956;150593912;150595119;150595847;150597936;150598256;150598872;150599481;150603791;150604096;150604845;150607289;150609623;150610618;150612627;150615110;150618841;150622901;150623164;150624487;150627030;150627373;150630216;150630654;150631167;150632406;150633610;150635122;150638853…	150563893;150565604;150573595;150577622;150580356;150580615;150582348;150583280;150586489;150587068;150588274;150593193;150594033;150595256;150595996;150598106;150598426;150599042;150599651;150603961;150604266;150605114;150607370;150609813;150610752;150612840;150615300;150619110;150623035;150623301;150624594;150627194;150627494;150630372;150630781;150631311;150632547;150633746;150635203;150639049…	-;-;-;-;-;-;-;-;-;-;-;-;-;-;-;-;-;-;-;-;-;-;-;-;-;-;-;-;-;-;-;-;-;-;-;-;-;-;-;-;-;-;-;-;-;-;-;-;-;-;-;-;-;-;-;-;-;-;-;-;-;-;-;-;-;-;-;-;-;-;-;-;-;-;-;-;-;-;-;-;-;-;-;-;-;-;-;-;-;-;-;-;-;-;-;-;-;-;-;-;-;-;-;-;-;-;-;-	21191	KO_vs_NTC
ENSMUSG00000030104.9	Edem1	Edem1	9193.36704475645	-1.7478530901239	0.162495466528721	5.26395828897263e-29	3.45418654244867e-27	chr3;chr3;chr3	36475937;36479484;36481776	36476239;36479567;36482299	+;+;+	911	KO_vs_NTC
ENSMUSG00000019256.17	Ahr	Ahr	564.622654627599	-2.39648331974812	0.224371672949955	5.75395622455847e-29	3.75531175434157e-27	chr1;chr1;chr1;chr1;chr1;chr1;chr1;chr1;chr1;chr1;chr1	130634773;130636701;130639069;130642934;130648029;130648384;130653325;130655881;130657132;130657463;130657780	130636370;130636876;130639233;130643113;130648220;130648469;130653421;130656063;130657314;130657479;130661632	-;-;-;-;-;-;-;-;-;-;-	6730	KO_vs_NTC
ENSMUSG00000000184.12	Ccnd2	Ccnd2	65581.7114393931	-2.19778989781674	0.206601291480176	7.76187332554745e-29	5.0385407813258e-27	chr1;chr1;chr1;chr1	4773206;4777525;4779967;4785573	4776801;4777648;4784566;4785739	-;-;-;-	8487	KO_vs_NTC
ENSMUSG00000014077.13	Chp1	Chp1	5835.96415480056	-1.81075807644073	0.170346215055733	1.63047376783967e-28	1.05274546913884e-26	chr1	86801075	86804027	+	2953	KO_vs_NTC
ENSMUSG00000030365.11	Clec2i	Clec2i	377.469749381903	3.64987928469956	0.337868112072067	1.86610940332313e-28	1.19847898594274e-26	chr3;chr3	48605732;48608698	48605919;48609102	-;-	593	KO_vs_NTC
ENSMUSG00000067787.10	Blcap	Blcap	1073.83735099246	-1.17758975619175	0.108919378817822	1.9831659607810399e-28	1.26691776774975e-26	chr6	146376417	146378186	+	1770	KO_vs_NTC
ENSMUSG00000043635.12	Adamts3	Adamts3	213.717801797144	-2.60402326047712	0.24591445718928	2.23752801886661e-28	1.4218901736734398e-26	chr4;chr4;chr4;chr4	155608300;155610414;155616021;155624359	155610291;155610514;155616300;155624755	-;-;-;-	2770	KO_vs_NTC
ENSMUSG00000026700.4	Tnfsf4	Tnfsf4	1889.92732019061	-2.78332928158364	0.262114072061417	2.43668298387954e-28	1.54034085588281e-26	chr2;chr2;chr2;chr2;chr2;chr2;chr2;chr2;chr2;chr2;chr2;chr2;chr2;chr2;chr2;chr2;chr2;chr2;chr2;chr2;chr2;chr2;chr2;chr2;chr2;chr2;chr2;chr2;chr2;chr2;chr2;chr2;chr2;chr2;chr2;chr2;chr2;chr2;chr2;chr2;chr2;chr2;chr2;chr2;chr2;chr2;chr2;chr2;chr2;chr2;chr2;chr2;chr2;chr2;chr2;chr2;chr2;chr2;chr2;chr2;chr2;chr2;chr2;chr2;chr2;chr2;chr2;chr2;chr2;chr2;chr2;chr2;chr2;chr2;chr2;chr2;chr2;chr2;chr2;chr2…	112631355;112633071;112635309;112635757;112636528;112638086;112640140;112640613;112641011;112641553;112645180;112646919;112648312;112649273;112650112;112652459;112654439;112655224;112660046;112661617;112662502;112662990;112663269;112666326;112667817;112668045;112669231;112670182;112670587;112672235;112673166;112675269;112675833;112678036;112678377;112681735;112686575;112686805;112709070;112712220…	112632218;112633122;112635409;112635821;112636684;112638220;112640559;112640673;112641138;112641595;112645310;112647119;112648398;112649444;112650170;112653786;112654520;112656604;112660174;112661705;112662582;112663007;112663342;112666402;112667896;112668144;112669287;112670233;112670693;112672331;112673265;112675381;112675964;112678095;112678547;112681749;112686667;112686892;112709310;112712540…	-;-;-;-;-;-;-;-;-;-;-;-;-;-;-;-;-;-;-;-;-;-;-;-;-;-;-;-;-;-;-;-;-;-;-;-;-;-;-;-;-;-;-;-;-;-;-;-;-;-;-;-;-;-;-;-;-;-;-;-;-;-;-;-;-;-;-;-;-;-;-;-;-;-;-;-;-;-;-;-;-;-;-;-;-;-;-;-;-;-;-;-;-;-;-;-;-;-;-;-;-;-;-;-;-;-;-	18977	KO_vs_NTC
ENSMUSG00000001098.15	Kctd10	Kctd10	4200.45039547911	-1.19673315920326	0.111132798262215	3.10831019983929e-28	1.95467382046144e-26	chr1	15685935	15686046	-	112	KO_vs_NTC
ENSMUSG00000020614.13	Fam20a	Fam20a	292.04483177516	-3.79157012594876	0.352059817720822	3.1632301834705397e-28	1.97890369094421e-26	chr1;chr1	160321686;160326425	160325352;160327078	-;-	4321	KO_vs_NTC
ENSMUSG00000031933.17	Izumo1r	Izumo1r	2146.20521434635	2.52693612485606	0.239818583224183	3.3390445421308798e-28	2.07812493823135e-26	chr3	92689426	92690158	+	733	KO_vs_NTC
ENSMUSG00000093904.2	Tomm20	Tomm20	2838.27745934368	0.854039072579299	0.0793078405314375	3.53898822988394e-28	2.19126891731378e-26	chr11;chr11;chr11;chr11;chr11;chr11;chr11;chr11	60417145;60424774;60432333;60436348;60438443;60441979;60448447;60450576	60417844;60424833;60432440;60436449;60438573;60445277;60448558;60450927	+;+;+;+;+;+;+;+	4864	KO_vs_NTC
ENSMUSG00000015733.13	Capza2	Capza2	7716.34210626934	-0.877034518507713	0.0815541397881188	4.0108199297702297e-28	2.4707469302064098e-26	chr1;chr1;chr1;chr1;chr1;chr1;chr1;chr1	92910783;92915059;92915814;92916355;92916711;92918018;92919562;92921871	92913408;92915199;92915965;92916471;92917746;92919326;92921133;92924384	+;+;+;+;+;+;+;+	9467	KO_vs_NTC
ENSMUSG00000106121.1	ENSMUSG00000106121.1	ENSMUSG00000106121.1	226.4128064538	4.44112306338236	0.411886746740486	4.0369878683707e-28	2.47424322450293e-26	chr17	78491565	78493541	+	1977	KO_vs_NTC
ENSMUSG00000049932.3	H2ax	H2ax	1926.55818750488	1.38953054573008	0.130130498217073	5.36163722386257e-28	3.26951554752104e-26	chr5;chr5;chr5;chr5;chr5;chr5;chr5;chr5;chr5;chr5;chr5;chr5;chr5;chr5;chr5;chr5	96070333;96079933;96082870;96086142;96091584;96094161;96098245;96105610;96128943;96131059;96134011;96161362;96161619;96161850;96161937;96164022	96077392;96080135;96083097;96086933;96091738;96094318;96098313;96106305;96129028;96131245;96134132;96161547;96161763;96161871;96161990;96164171	-;-;-;-;-;-;-;-;-;-;-;-;-;-;-;-	10313	KO_vs_NTC
ENSMUSG00000023883.13	Phf10	Phf10	3192.45085613919	1.24747098897636	0.116683250865575	6.6850859589281595e-28	4.05606672704013e-26	chr2;chr2	31806166;31810407	31808918;31810580	-;-	2927	KO_vs_NTC
ENSMUSG00000022508.5	Bcl6	Bcl6	374.826293939769	-2.04939168172712	0.196260812151974	6.7614612024873e-28	4.0818941279415896e-26	chr2	14189623	14189763	-	141	KO_vs_NTC
ENSMUSG00000001131.11	Timp1	Timp1	9921.53722459432	-1.28432001017284	0.120231305380896	6.862097847895109e-28	4.12203827937739e-26	chr1;chr1;chr1;chr1;chr1;chr1	16065979;16068800;16078568;16080830;16081668;16092974	16066274;16068855;16078700;16081212;16082510;16093325	-;-;-;-;-;-	2063	KO_vs_NTC
ENSMUSG00000034593.16	Myo5a	Myo5a	3974.74259252099	-0.774159899968203	0.0722551685343414	7.7969345161004295e-28	4.66040531422755e-26	chr3;chr3;chr3	135406412;135410012;135419952	135408890;135411225;135423925	-;-;-	7667	KO_vs_NTC
ENSMUSG00000041417.15	Pik3r1	Pik3r1	3388.89340887792	-1.33810591869515	0.125719682641738	9.079754898383049e-28	5.40044141098901e-26	chr4;chr4;chr4;chr4;chr4;chr4;chr4;chr4;chr4	132853501;132857046;132858419;132860544;132862826;132863159;132868168;132871588;132884248	132855558;132857382;132858491;132860649;132862869;132863296;132868267;132871657;132884509	-;-;-;-;-;-;-;-;-	3188	KO_vs_NTC
ENSMUSG00000048922.18	Cdca2	Cdca2	1719.00086108833	1.79445459864457	0.171694904321151	1.15498972986969e-27	6.83595392080717e-26	chr5	83723462	83723589	-	128	KO_vs_NTC
ENSMUSG00000028207.18	Asph	Asph	831.044769006331	-3.29966016551233	0.312353617717143	1.36239955670371e-27	8.02420109641005e-26	chr2;chr2;chr2;chr2;chr2;chr2;chr2;chr2;chr2;chr2;chr2;chr2;chr2;chr2;chr2;chr2;chr2	155490379;155493609;155494846;155495642;155495874;155498763;155499014;155500703;155502636;155503412;155504704;155505955;155506326;155506939;155514629;155517277;155518041	155491116;155493708;155494983;155495759;155496023;155498851;155499159;155500790;155503201;155503479;155504821;155506106;155506561;155506954;155514848;155517400;155518237	-;-;-;-;-;-;-;-;-;-;-;-;-;-;-;-;-	3264	KO_vs_NTC
ENSMUSG00000030096.8	Slc6a6	Slc6a6	15213.0163123324	-1.10824614406275	0.104530502971125	1.95842384839484e-27	1.14786454104463e-25	chr3;chr3;chr3	36272327;36274174;36274575	36272767;36274316;36274660	-;-;-	670	KO_vs_NTC
ENSMUSG00000029379.10	Cxcl3	Cxcl3	87.7870928563247	-5.18197651044296	0.48899969024486	2.48897340772459e-27	1.4517809142447702e-25	chr3	6977268	6977380	+	113	KO_vs_NTC
ENSMUSG00000044783.16	A730008H23Rik	A730008H23Rik	9472.08062512123	1.35492253986181	0.128679576850474	2.91787758600332e-27	1.6937718256444301e-25	chr5	20260623	20260962	-	340	KO_vs_NTC
ENSMUSG00000022015.8	Tnfsf11	Tnfsf11	9705.47285140604	-1.32195328182556	0.125649003887417	3.49709104482835e-27	2.0202812093424701e-25	chr2;chr2;chr2;chr2;chr2;chr2;chr2;chr2;chr2;chr2	3114224;3118382;3118685;3178236;3186423;3197277;3202545;3220253;3223470;3224818	3114265;3118652;3118935;3178463;3186515;3197435;3202721;3220369;3223584;3227806	+;+;+;+;+;+;+;+;+;+	4442	KO_vs_NTC
ENSMUSG00000038679.16	Trps1	Trps1	3213.03697996099	-1.36117477536583	0.129771086616593	4.38937178487754e-27	2.52367975860054e-25	chr4	88151696	88151970	+	275	KO_vs_NTC
ENSMUSG00000015880.13	Ncapg	Ncapg	3295.56053422862	1.40578245271547	0.134541692594981	5.80895071673819e-27	3.3240412774358703e-25	chr1;chr1;chr1;chr1;chr1;chr1;chr1;chr1;chr1;chr1;chr1;chr1;chr1;chr1;chr1;chr1;chr1;chr1;chr1;chr1;chr1;chr1;chr1;chr1;chr1;chr1;chr1	93512079;93528569;93560236;93561144;93563309;93567417;93569081;93569873;93574371;93576370;93576823;93577648;93579740;93599923;93603378;93604210;93605342;93607433;93609976;93612392;93613118;93617552;93618503;93618893;93620154;93620493;93621224	93512184;93528779;93560340;93561186;93563387;93567514;93569195;93570020;93574466;93576533;93576891;93577705;93581296;93600101;93603467;93604343;93605423;93607670;93610106;93612460;93613207;93617634;93618621;93619050;93620261;93620644;93621976	+;+;+;+;+;+;+;+;+;+;+;+;+;+;+;+;+;+;+;+;+;+;+;+;+;+;+	5235	KO_vs_NTC
ENSMUSG00000074695.3	Il22	Il22	4268.47905478002	-6.31003484504988	0.608243385458322	8.50862581354098e-27	4.84590321097612e-25	chr7;chr7;chr7;chr7;chr7	36568743;36571478;36571975;36572362;36572976	36568836;36571574;36572211;36572472;36573095	+;+;+;+;+	659	KO_vs_NTC
ENSMUSG00000028849.17	Map7d1	Map7d1	4403.06675467719	-0.788412683895638	0.0754353335699207	1.2330055466008e-26	6.98934693411176e-25	chr2;chr2;chr2;chr2;chr2;chr2	169582845;169584441;169587346;169587466;169587622;169587722	169582851;169584538;169587400;169587527;169587633;169587745	-;-;-;-;-;-	258	KO_vs_NTC
ENSMUSG00000036299.4	BC031181	BC031181	1795.93061280282	-0.939180584193602	0.0901449398636404	1.37260818932887e-26	7.74433237287699e-25	chr4	19259096	19259943	+	848	KO_vs_NTC
ENSMUSG00000020914.17	Top2a	Top2a	23384.4406647749	1.50041740817729	0.145260080569793	1.41289200073576e-26	7.93453861250396e-25	chr1;chr1;chr1	168004139;168115248;168122258	168004482;168115409;168122465	+;+;+	714	KO_vs_NTC
ENSMUSG00000071537.6	Klrg2	Klrg2	139.734483751611	-2.32207264997814	0.229936963741125	2.34570483290289e-26	1.31120556261433e-24	chr7	18864166	18865402	+	1237	KO_vs_NTC
ENSMUSG00000055612.15	Cdca7	Cdca7	2082.93000710512	2.07751875786035	0.20581239296027	2.4274521678899898e-26	1.35064780991262e-24	chr5	143456903	143457440	+	538	KO_vs_NTC
ENSMUSG00000027430.12	Dtd1	Dtd1	515.774049494907	1.33893749288407	0.129842100412923	2.98562984111275e-26	1.65360067438511e-24	chr2;chr2;chr2;chr2;chr2;chr2;chr2;chr2	131170261;131171902;131172204;131172370;131172623;131173196;131174565;131187191	131171790;131172025;131172258;131172409;131172779;131173307;131175201;131187282	-;-;-;-;-;-;-;-	2747	KO_vs_NTC
ENSMUSG00000020407.13	Upp1	Upp1	2137.09978068081	-2.87214936912017	0.28222634420611	3.02800536298496e-26	1.66941263710869e-24	chr1;chr1	153750682;153751459	153751354;153751547	+;+	762	KO_vs_NTC
ENSMUSG00000022364.14	Tbc1d31	Tbc1d31	918.655080447833	1.50149232582806	0.146513969161199	3.2595307740972e-26	1.78888975302044e-24	chr2	10507918	10507990	+	73	KO_vs_NTC
ENSMUSG00000033952.14	Aspm	Aspm	2398.54840450577	1.65172179213996	0.162195115567842	3.3335078350239196e-26	1.82121147511669e-24	chr3;chr3;chr3;chr3;chr3;chr3;chr3;chr3	122864737;122871371;122882592;122889268;122890149;122916620;122919679;122924063	122865385;122871432;122882687;122889435;122890294;122916796;122919805;122924116	-;-;-;-;-;-;-;-	1479	KO_vs_NTC
ENSMUSG00000070056.6	Mfhas1	Mfhas1	6750.29913082942	-1.99069547821254	0.198227504531278	4.64927610491764e-26	2.52861980589079e-24	chr7	10527210	10528169	-	960	KO_vs_NTC
ENSMUSG00000027331.15	Knstrn	Knstrn	1361.23123264076	1.45886522444345	0.142746177397078	5.16315256799724e-26	2.79551139488784e-24	chr2;chr2;chr2;chr2;chr2;chr2;chr2;chr2;chr2	129268210;129270575;129272497;129275490;129281892;129284857;129290958;129296314;129297105	129269263;129270761;129272557;129275645;129282099;129286100;129291009;129296380;129297212	-;-;-;-;-;-;-;-;-	3137	KO_vs_NTC
ENSMUSG00000037405.8	Icam1	Icam1	3157.77040424421	-1.2698198482625	0.123883026333419	6.676005684214139e-26	3.59848627817864e-24	chr4;chr4	44991242;45010952	44995386;45012412	-;-	5606	KO_vs_NTC
ENSMUSG00000049823.9	Zbtb12	Zbtb12	207.101046179622	2.13284452816853	0.213887903527704	8.07213703549737e-26	4.3316881140709e-24	chr5;chr5;chr5	94963018;94963715;94965130	94963250;94964305;94965694	+;+;+	1389	KO_vs_NTC
ENSMUSG00000020205.8	Phlda1	Phlda1	1343.8520603217	-2.92330339640086	0.289804961093448	8.47816856588986e-26	4.52944279931656e-24	chr1;chr1;chr1;chr1;chr1;chr1	144516648;144536830;144541225;144545310;144551493;144567362	144519893;144536996;144541301;144545382;144551564;144567667	-;-;-;-;-;-	3941	KO_vs_NTC
ENSMUSG00000026955.13	Sapcd2	Sapcd2	448.731846370256	2.47231732410864	0.247730676962721	9.557400313475429e-26	5.0802581193756104e-24	chr2;chr2;chr2;chr2;chr2	120850705;120862188;120863294;120863740;120866328	120851259;120862324;120863418;120863844;120866689	+;+;+;+;+	1284	KO_vs_NTC
ENSMUSG00000067219.9	Nipal1	Nipal1	128.002991602261	-5.4610797500117	0.533829769844702	9.593331548928601e-26	5.0802581193756104e-24	chr6	140295463	140296456	-	994	KO_vs_NTC
ENSMUSG00000004562.16	Arhgef40	Arhgef40	668.054083257067	-2.39377453523641	0.240501714025139	1.109453175169e-25	5.84957975414433e-24	chr1	47365644	47366372	-	729	KO_vs_NTC
ENSMUSG00000066406.15	Akap13	Akap13	14663.7192582163	-1.97133901727045	0.198057944664542	1.1891648833429601e-25	6.24259860934039e-24	chr6	132824866	132825238	-	373	KO_vs_NTC
ENSMUSG00000044906.5	4930503L19Rik	4930503L19Rik	1632.9342831775	-1.10715460387419	0.108449341718654	1.2041130000292902e-25	6.29370578456867e-24	chr5;chr5;chr5;chr5;chr5;chr5;chr5;chr5;chr5;chr5;chr5;chr5	21785283;21786650;21794103;21795763;21799423;21799936;21800544;21801208;21802526;21803070;21803366;21803547	21785517;21786884;21795145;21798185;21799554;21800008;21800639;21801372;21802613;21803272;21803462;21803787	+;+;+;+;+;+;+;+;+;+;+;+	5031	KO_vs_NTC
ENSMUSG00000021252.11	Erg28	Erg28	2346.81865234751	1.01533526633686	0.0995011205841649	1.2641509952584501e-25	6.57903410204762e-24	chr1;chr1;chr1;chr1;chr1;chr1;chr1	173962568;173963794;173971353;173972191;173974733;173977265;173982674	173962823;173963982;173971757;173972379;173975146;173977437;173982744	-;-;-;-;-;-;-	1697	KO_vs_NTC
ENSMUSG00000026311.16	Asb1	Asb1	812.596614258387	-1.26124977357901	0.123818711440708	1.30890327812954e-25	6.78270308160346e-24	chr2;chr2	101638282;101649422	101644809;101649501	-;-	6608	KO_vs_NTC
ENSMUSG00000020077.14	Srgn	Srgn	18123.2180438035	-0.828738985269858	0.0811959141785282	1.42520729867048e-25	7.35382603596041e-24	chr1	137949422	137954643	+	5222	KO_vs_NTC
ENSMUSG00000032479.15	Map4	Map4	9600.75626168764	-1.00083713637805	0.0982632708191544	1.53563563924776e-25	7.88989987586275e-24	chr3	98842871	98843038	-	168	KO_vs_NTC
ENSMUSG00000026728.9	Vim	Vim	56043.9345206347	-1.44944972409865	0.143932503350819	2.47006423307969e-25	1.2637099809408501e-23	chr2	113919247	113920562	-	1316	KO_vs_NTC
ENSMUSG00000038375.15	Trp53inp2	Trp53inp2	966.29094151351	-1.40731130306203	0.1395503593817	2.48933183429859e-25	1.2681937792118701e-23	chr4;chr4;chr4	73415301;73415879;73418632	73415575;73416022;73418690	-;-;-	478	KO_vs_NTC
ENSMUSG00000033854.9	Kcnk10	Kcnk10	409.473172029903	-3.79641080403301	0.374710261725747	2.5567716859176304e-25	1.2970782073852701e-23	chr3	121862842	121863218	+	377	KO_vs_NTC
ENSMUSG00000062908.12	Acadm	Acadm	2582.6398247214	-1.81102490837239	0.182694818474994	2.7824372622251203e-25	1.40565470728478e-23	chr6;chr6	70572633;70572921	70572687;70573230	+;+	365	KO_vs_NTC
ENSMUSG00000071454.13	Dtnb	Dtnb	487.115448697374	1.20091776563586	0.118724270260658	2.95997901735104e-25	1.48911611064569e-23	chr7;chr7	18509861;18511552	18511477;18511630	-;-	1696	KO_vs_NTC
ENSMUSG00000032409.15	Atr	Atr	1755.05202095003	1.30738749546918	0.129518927592976	3.03479104362678e-25	1.52041772036306e-23	chr3	97609932	97613836	+	3905	KO_vs_NTC
ENSMUSG00000004105.8	Angptl2	Angptl2	5978.6956894984	3.44416585176408	0.342481178487501	3.3563161580875403e-25	1.67455211953508e-23	chr1;chr1;chr1;chr1;chr1;chr1;chr1;chr1;chr1;chr1	44106546;44107765;44109994;44110735;44112083;44114441;44114694;44116155;44117038;44118318	44107104;44107872;44110083;44110944;44113175;44114518;44114899;44116312;44117243;44118808	-;-;-;-;-;-;-;-;-;-	3199	KO_vs_NTC
ENSMUSG00000017929.13	B4galt5	B4galt5	1948.36635984687	-1.45797940573147	0.145393713912122	3.67816634691751e-25	1.82757944332025e-23	chr1	113717914	113718047	-	134	KO_vs_NTC
ENSMUSG00000023048.13	Prr13	Prr13	7456.19106538999	-1.0387685706066	0.102859747556694	3.7216621301015504e-25	1.8416126458543502e-23	chr2	27401852	27401951	+	100	KO_vs_NTC
ENSMUSG00000020547.4	Bzw2	Bzw2	2623.68462950628	1.14479796117284	0.113390298188156	3.76467039866451e-25	1.85529103646838e-23	chr1;chr1;chr1;chr1	157940385;157962696;158076531;158140794	157940574;157962849;158076611;158141318	+;+;+;+	950	KO_vs_NTC
ENSMUSG00000002847.6	Pla1a	Pla1a	145.426905091143	2.63464119298952	0.267005374567359	4.0107377835295604e-25	1.96055255053992e-23	chr1	35761602	35761706	+	105	KO_vs_NTC
ENSMUSG00000027596.10	a	a	83.6598569773037	4.84260644912535	0.478382658127358	4.0058481989830203e-25	1.96055255053992e-23	chr2	138916619	138916932	-	314	KO_vs_NTC
ENSMUSG00000020821.17	Kif1c	Kif1c	4067.38237441219	-0.893346584093403	0.0885653779928353	4.38389523474652e-25	2.13432060743264e-23	chr1	165440625	165440709	+	85	KO_vs_NTC
ENSMUSG00000024101.14	Washc1	Washc1	1386.43238348284	-1.23151936629116	0.12230087379067	4.51796833257368e-25	2.19076103001986e-23	chr2;chr2;chr2;chr2;chr2;chr2;chr2;chr2;chr2;chr2;chr2;chr2;chr2;chr2;chr2;chr2;chr2;chr2;chr2;chr2;chr2;chr2	35558266;35581060;35582840;35621981;35643888;35661350;35691994;35696732;35707648;35708200;35708814;35709818;35712866;35713106;35715269;35717071;35718760;35719853;35721261;35723029;35727426;35728058	35558612;35581133;35583049;35622283;35644124;35661917;35692410;35696807;35707801;35708356;35708912;35710372;35713010;35713250;35715505;35717272;35718938;35720741;35721413;35723222;35727513;35730994	+;+;+;+;+;+;+;+;+;+;+;+;+;+;+;+;+;+;+;+;+;+	8366	KO_vs_NTC
ENSMUSG00000027454.10	Gins1	Gins1	508.036016175054	1.94953563941918	0.198920366631417	5.73688720295887e-25	2.77068704354102e-23	chr2;chr2	131545850;131561076	131546540;131562283	-;-	1899	KO_vs_NTC
ENSMUSG00000026014.15	Raph1	Raph1	7751.79068454689	-1.47051997470116	0.147621315496648	6.835842237452641e-25	3.2882852260957503e-23	chr2;chr2;chr2;chr2	89812051;89813517;89815573;89816297	89812512;89813706;89815609;89817860	+;+;+;+	2253	KO_vs_NTC
ENSMUSG00000042807.15	Hecw2	Hecw2	267.084463009422	-3.56057475282662	0.356270410061041	7.56630214524838e-25	3.62521952784639e-23	chr4;chr4	147668518;147670761	147670043;147670854	-;-	1620	KO_vs_NTC
ENSMUSG00000034390.16	Cmip	Cmip	4182.06273629655	-1.48370753452074	0.149291054201704	8.1788577398174705e-25	3.9032224644488604e-23	chr3	131023839	131026370	-	2532	KO_vs_NTC
ENSMUSG00000030872.14	Gga2	Gga2	454.749953958902	1.60163236032363	0.16222968656758	9.61916169103399e-25	4.5725101676198605e-23	chr3;chr3	63843116;63843818	63843349;63844069	+;+	486	KO_vs_NTC
ENSMUSG00000040084.9	Bub1b	Bub1b	3870.01649141158	1.76925417955522	0.180559712704375	1.00824307178542e-24	4.77393209754399e-23	chr4;chr4;chr4	117153827;117154299;117156058	117153987;117155677;117156243	-;-;-	1726	KO_vs_NTC
ENSMUSG00000044827.10	Tlr1	Tlr1	528.548708757271	2.81619578003989	0.28718495764147	1.0972846069421e-24	5.17523997821054e-23	chr5	21214009	21214260	+	252	KO_vs_NTC
ENSMUSG00000022212.15	Cpne6	Cpne6	330.611054260958	3.19236951481376	0.323017283292034	1.1845086217181e-24	5.56488603059314e-23	chr2	10467790	10467886	+	97	KO_vs_NTC
ENSMUSG00000030123.15	Plxnd1	Plxnd1	999.777257154046	1.39351776089802	0.140334718360755	1.23923617253603e-24	5.79943315782946e-23	chr3;chr3;chr3	37052215;37058711;37059856	37052492;37058739;37060035	-;-;-	487	KO_vs_NTC
ENSMUSG00000034906.15	Ncaph	Ncaph	2540.8880704771	1.264804003943	0.126981413493111	1.28133245731298e-24	5.97328497667836e-23	chr3	142772972	142773076	-	105	KO_vs_NTC
ENSMUSG00000053199.13	Arhgap20	Arhgap20	102.852900005796	3.86477036995121	0.387328496187091	1.29066964134955e-24	5.993671249867091e-23	chr5;chr5	124237724;124237944	124237796;124238435	+;+	565	KO_vs_NTC
ENSMUSG00000027660.16	Skil	Skil	5833.11361064813	-1.33196360897385	0.133956755628943	1.3059049463583301e-24	6.041186330394831e-23	chr2	143506411	143507059	-	649	KO_vs_NTC
ENSMUSG00000012443.3	Kif11	Kif11	4725.43617385133	1.66534593055527	0.1702262780725	1.7816963012714802e-24	8.21076379448546e-23	chr1	85100164	85100535	+	372	KO_vs_NTC
ENSMUSG00000041133.11	Smc1a	Smc1a	7916.08918948136	0.885064254407973	0.0890494599869066	1.9728605521123003e-24	9.05715524950721e-23	chr4;chr4;chr4;chr4;chr4;chr4;chr4;chr4;chr4;chr4;chr4;chr4;chr4;chr4;chr4	130164454;130165602;130166303;130166902;130167256;130167405;130167698;130167930;130169019;130169311;130171407;130172932;130173710;130174723;130174902	130164958;130166205;130166611;130167025;130167301;130167594;130167848;130168053;130169133;130169484;130172057;130172995;130174691;130174820;130175122	-;-;-;-;-;-;-;-;-;-;-;-;-;-;-	4358	KO_vs_NTC
ENSMUSG00000028862.6	Map3k6	Map3k6	140.5416348684	-2.28056167028168	0.23681216859981	2.41655311885044e-24	1.1052069074621299e-22	chr2	170285035	170285880	+	846	KO_vs_NTC
ENSMUSG00000037217.15	Syn1	Syn1	611.44100822829	-1.46386512222387	0.14891250630641	2.5917552255979202e-24	1.1808623620328e-22	chr4;chr4;chr4;chr4;chr4;chr4;chr4;chr4;chr4;chr4;chr4	43017635;43018148;43019212;43019647;43020267;43022012;43022607;43023370;43023672;43024563;43025780	43018038;43018218;43019439;43019853;43021794;43022194;43022766;43023493;43023815;43025756;43025819	-;-;-;-;-;-;-;-;-;-;-	4283	KO_vs_NTC
ENSMUSG00000029084.5	Cd38	Cd38	453.065475505191	-2.35928476925798	0.245128271160436	2.7329967090122302e-24	1.24053391972232e-22	chr2;chr2;chr2;chr2	176831140;176834886;176835206;176836514	176831142;176835012;176835266;176836730	+;+;+;+	408	KO_vs_NTC
ENSMUSG00000016756.16	Cmah	Cmah	1132.01306429222	1.21014583735355	0.122537111675585	3.25487852720113e-24	1.47188776544668e-22	chr1	100282329	100282643	-	315	KO_vs_NTC
ENSMUSG00000009291.13	Pttg1ip	Pttg1ip	1776.49799985893	-1.06535827632615	0.107955557946378	3.78187563495119e-24	1.70381964240301e-22	chr1;chr1;chr1	74902371;74905446;74907336	74902457;74905557;74907653	+;+;+	517	KO_vs_NTC
ENSMUSG00000017386.10	Traf4	Traf4	3141.6207528431	-0.887050904994844	0.0898476287531339	3.8165565346685e-24	1.7130521784233299e-22	chr1;chr1;chr1	105979350;105989019;105989226	105979624;105989103;105990282	-;-;-	1417	KO_vs_NTC
ENSMUSG00000096086.1	Gm4761	Gm4761	58.817512886793	-4.82490423615427	0.487583178953712	3.95882455081554e-24	1.7703276898721e-22	chr11;chr11;chr11	117058425;117059422;117060011	117058654;117059603;117060268	+;+;+	670	KO_vs_NTC
ENSMUSG00000025925.14	Terf1	Terf1	847.452226298265	1.24924768397944	0.126937485698393	4.31780575601876e-24	1.92373382650076e-22	chr2;chr2	88895575;88902042	88898197;88902311	-;-	2893	KO_vs_NTC
ENSMUSG00000037725.8	Ckap2	Ckap2	885.364616394168	1.37122849483288	0.139866843905561	4.66052451613224e-24	2.06879312528606e-22	chr4;chr4;chr4;chr4;chr4;chr4;chr4;chr4;chr4;chr4;chr4;chr4;chr4;chr4;chr4;chr4;chr4;chr4;chr4;chr4;chr4;chr4;chr4;chr4;chr4	52439243;52440201;52442253;52445952;52447713;52449321;52449611;52450820;52451228;52457262;52458415;52459021;52460158;52461050;52462803;52465933;52467790;52469772;52470766;52474921;52476644;52478396;52481670;52484040;52486497	52439459;52440423;52442402;52446074;52447776;52449431;52449655;52451053;52451377;52457495;52458574;52459138;52460296;52461169;52463007;52466068;52467914;52469965;52470909;52475115;52476844;52478512;52481830;52484187;52488260	+;+;+;+;+;+;+;+;+;+;+;+;+;+;+;+;+;+;+;+;+;+;+;+;+	5478	KO_vs_NTC
ENSMUSG00000042272.17	Sestd1	Sestd1	1785.69269017039	-2.02388722391703	0.212801339353626	8.498753806116391e-24	3.75875287381133e-22	chr4;chr4	141432672;141435986	141433456;141436105	-;-	905	KO_vs_NTC
ENSMUSG00000026721.15	Rabgap1l	Rabgap1l	7632.56668989411	-1.17671729162621	0.120398076734525	9.26466792679949e-24	4.0825401659918598e-22	chr2;chr2;chr2	113500679;113503142;113503747	113500925;113503340;113504034	-;-;-	734	KO_vs_NTC
ENSMUSG00000030167.15	Klrc1	Klrc1	466.142593208342	-3.50653132341587	0.361203874867312	1.1745789556438601e-23	5.157042294706879e-22	chr3	37644607	37647952	+	3346	KO_vs_NTC
ENSMUSG00000035469.17	Rcbtb1	Rcbtb1	1914.47005025059	0.999767533750683	0.103043630638762	1.94740216152059e-23	8.5191788761593e-22	chr3	155092018	155092128	+	111	KO_vs_NTC
ENSMUSG00000059890.16	Ube4a	Ube4a	3902.39693818383	-0.80534143414176	0.0828489195398913	2.0144338807862402e-23	8.78060457639461e-22	chr6	45306124	45307386	+	1263	KO_vs_NTC
ENSMUSG00000027669.14	Gnb4	Gnb4	1181.60996907403	-1.4362595079714	0.149175161791194	2.08992431180592e-23	9.0768871009873e-22	chr2	143877949	143878279	+	331	KO_vs_NTC
ENSMUSG00000030101.15	Sumf1	Sumf1	704.642905543917	-1.14680257545904	0.118445114525772	2.3181380342646e-23	1.00319708335881e-21	chr3	36421576	36422122	+	547	KO_vs_NTC
ENSMUSG00000022265.6	Ank	Ank	512.995306811673	1.93119275897486	0.205206243457784	2.65138068650082e-23	1.1433132288861e-21	chr2	10485051	10485176	+	126	KO_vs_NTC
ENSMUSG00000034394.14	Lif	Lif	9555.57002699006	-1.85383546529157	0.196822072686625	3.0403025169905304e-23	1.30635631993394e-21	chr3;chr3;chr3;chr3;chr3;chr3;chr3;chr3;chr3;chr3;chr3;chr3;chr3;chr3	131110471;131112797;131113814;131115413;131156484;131184643;131189335;131191023;131193129;131194625;131200295;131204256;131204933;131223076	131111678;131112820;131113922;131117387;131156575;131188082;131189425;131191106;131193251;131194787;131200402;131204304;131204973;131224356	+;+;+;+;+;+;+;+;+;+;+;+;+;+	8788	KO_vs_NTC
ENSMUSG00000029217.16	Tec	Tec	1056.634437263	-1.70216377474214	0.180044449028707	3.7498778318562604e-23	1.6055327993557601e-21	chr2;chr2;chr2;chr2;chr2;chr2;chr2;chr2;chr2	180934772;180935943;180937151;180943030;180943740;180944077;180949470;180954153;180954571	180935029;180936027;180937211;180943227;180943821;180944214;180949590;180954319;180954699	-;-;-;-;-;-;-;-;-	1239	KO_vs_NTC
ENSMUSG00000002578.16	Ikzf4	Ikzf4	1667.56720516268	-1.40667657452641	0.146937096645942	3.93641944203113e-23	1.67944623120438e-21	chr1;chr1;chr1;chr1;chr1;chr1;chr1;chr1;chr1;chr1;chr1;chr1;chr1;chr1;chr1;chr1;chr1	33761545;33765844;33769721;33770769;33772893;33776269;33779044;33779896;33782068;33783041;33783802;33786407;33792136;33805339;33813527;33814128;33814338	33762209;33765909;33769907;33770899;33773033;33777863;33779191;33780049;33782194;33783191;33783964;33786532;33803613;33805419;33813810;33814211;33814595	-;-;-;-;-;-;-;-;-;-;-;-;-;-;-;-;-	15839	KO_vs_NTC
ENSMUSG00000031799.9	Tpm4	Tpm4	12880.617624615	-0.916538968941765	0.0951905586216357	4.11949683052514e-23	1.75136636379438e-21	chr3;chr3;chr3;chr3	90248172;90248946;90249326;90251686	90248259;90249163;90249456;90253612	+;+;+;+	2364	KO_vs_NTC
ENSMUSG00000021886.7	Gpr65	Gpr65	5581.81784858877	-2.43369230066505	0.260267052755006	4.14506130349333e-23	1.75605158520626e-21	chr1	191597647	191598270	+	624	KO_vs_NTC
ENSMUSG00000040270.16	Bach2	Bach2	8542.74591346949	-0.976552350019069	0.101469905329783	4.18963719243037e-23	1.76873005109805e-21	chr4	118916524	118917465	-	942	KO_vs_NTC
ENSMUSG00000022034.9	Esco2	Esco2	1351.41059275971	2.0581575507066	0.220777083181298	4.89463015147213e-23	2.05915555570991e-21	chr2	3531285	3531600	+	316	KO_vs_NTC
ENSMUSG00000026458.13	Ppfia4	Ppfia4	83.329454369747	4.30196326384774	0.446642988443812	5.1605347943354103e-23	2.16348253843075e-21	chr2	105125222	105125454	-	233	KO_vs_NTC
ENSMUSG00000032218.7	Ccnb2	Ccnb2	1441.68345256519	1.74185687861514	0.185514008478843	5.945457575069911e-23	2.4839257702904502e-21	chr3;chr3	95386461;95402706	95387055;95402841	-;-	731	KO_vs_NTC
ENSMUSG00000112120.1	ENSMUSG00000112120.1	ENSMUSG00000112120.1	81.6422583384699	-7.31787209637894	0.786434779919262	6.35759458415026e-23	2.64695162100104e-21	chrY;chrY	46347584;46348444	46347995;46348681	-;-	650	KO_vs_NTC
ENSMUSG00000026384.13	Ptpn4	Ptpn4	4457.60188331879	-2.0834592975051	0.224334329345374	6.62570303147149e-23	2.74909753958717e-21	chr2;chr2	103810886;103811170	103811014;103811617	-;-	577	KO_vs_NTC
ENSMUSG00000029516.19	Cit	Cit	2477.77183449856	1.2181784367615	0.127630598044249	8.19932472880627e-23	3.39036461560298e-21	chr3;chr3	14428492;14434640	14429129;14435009	-;-	1008	KO_vs_NTC
ENSMUSG00000025132.13	Arhgdia	Arhgdia	21708.0716436938	-0.722650247451148	0.0753202668443587	9.25469895642217e-23	3.81369403412428e-21	chr2;chr2;chr2;chr2;chr2;chr2	76663044;76665116;76665677;76667327;76671362;76672806	76663352;76665243;76665810;76667442;76671848;76673116	-;-;-;-;-;-	1485	KO_vs_NTC
ENSMUSG00000040389.15	Wdr47	Wdr47	791.534647771299	-1.17471282044925	0.123254822639293	9.82293207285761e-23	4.0340844165878504e-21	chr4;chr4	120291350;120302083	120291830;120303892	+;+	2291	KO_vs_NTC
ENSMUSG00000020717.19	Pecam1	Pecam1	437.761416722708	1.53961828357267	0.163450322089139	1.03044298468482e-22	4.2174808803676305e-21	chr1;chr1;chr1;chr1;chr1;chr1;chr1;chr1;chr1	162916551;162918197;162920311;162922659;162924292;162926088;162929882;162936995;162937500	162917065;162918269;162920666;162922858;162924434;162926321;162930070;162937225;162937515	-;-;-;-;-;-;-;-;-	1957	KO_vs_NTC
ENSMUSG00000028150.14	Rorc	Rorc	4593.47884378482	-1.4008601808649	0.147876423458873	1.0491480606575001e-22	4.27953165012791e-21	chr2;chr2;chr2;chr2;chr2;chr2;chr2;chr2;chr2;chr2;chr2;chr2;chr2;chr2	154544399;154545255;154546026;154546228;154546670;154546801;154547037;154547425;154554290;154554900;154555584;154555895;154557050;154558738	154545167;154545346;154546103;154546340;154546794;154546880;154547155;154547561;154554744;154554925;154555692;154555956;154557279;154558890	-;-;-;-;-;-;-;-;-;-;-;-;-;-	2548	KO_vs_NTC
ENSMUSG00000019726.10	Lyst	Lyst	3791.77182924869	-1.57551933933135	0.168301486532435	1.53919591115728e-22	6.25732371424681e-21	chr1;chr1;chr1;chr1;chr1;chr1	131962967;131970609;131976718;131977413;131978748;131981291	131963052;131970827;131977112;131978198;131979145;131982969	+;+;+;+;+;+	3563	KO_vs_NTC
ENSMUSG00000038059.6	Smim3	Smim3	2271.4957441377	-2.31002550017059	0.251212011938143	1.54596631075502e-22	6.26375746176378e-21	chr4;chr4;chr4;chr4;chr4;chr4;chr4	60218621;60219662;60219872;60220316;60221060;60221902;60222374	60218872;60219748;60219973;60220426;60221133;60222035;60222599	-;-;-;-;-;-;-	986	KO_vs_NTC
ENSMUSG00000030103.11	Bhlhe40	Bhlhe40	32138.1602011022	-1.8466287261285	0.199738301964025	1.60516560848351e-22	6.48186272803674e-21	chr3	36475461	36475524	-	64	KO_vs_NTC
ENSMUSG00000022656.15	Nectin3	Nectin3	222.235307144567	-3.8428699273011	0.405964310192051	1.8562812225117399e-22	7.470913160202251e-21	chr2	19888653	19888728	+	76	KO_vs_NTC
ENSMUSG00000037995.15	Igsf9	Igsf9	56.1974749461908	4.12561275156955	0.43499890603243	1.9577806164010299e-22	7.853236931038561e-21	chr4	58611058	58611840	+	783	KO_vs_NTC
ENSMUSG00000017765.17	Slc12a4	Slc12a4	2745.45054449227	-0.933355201625859	0.0987341331068294	2.2061941923347e-22	8.820393602069241e-21	chr1;chr1;chr1;chr1;chr1;chr1;chr1;chr1;chr1;chr1;chr1;chr1;chr1	110888326;110893185;110895383;110908059;110919548;110924996;110925756;110929834;110932146;110949124;110950353;110954569;110977247	110890188;110893436;110895500;110908180;110919669;110925249;110925940;110929998;110932265;110949415;110950497;110954872;110977584	-;-;-;-;-;-;-;-;-;-;-;-;-	4280	KO_vs_NTC
ENSMUSG00000023072.14	Cep89	Cep89	724.524431005161	0.990913882639582	0.104867724219165	2.25115765594731e-22	8.97045463297288e-21	chr2;chr2;chr2;chr2;chr2;chr2;chr2;chr2;chr2	28076378;28078099;28079122;28079622;28079901;28080586;28080896;28082906;28084791	28076822;28078381;28079251;28079749;28079933;28080642;28080949;28083019;28084885	-;-;-;-;-;-;-;-;-	1339	KO_vs_NTC
ENSMUSG00000028494.12	Plin2	Plin2	2846.10770641372	-1.40362718399972	0.149670919581865	2.56419797817375e-22	1.01842521014704e-20	chr2;chr2;chr2;chr2;chr2;chr2;chr2;chr2;chr2;chr2;chr2;chr2;chr2;chr2;chr2;chr2;chr2;chr2;chr2;chr2;chr2;chr2;chr2;chr2;chr2;chr2;chr2;chr2;chr2;chr2;chr2;chr2;chr2;chr2;chr2	161521990;161530437;161533481;161534469;161547284;161551747;161553730;161555414;161558820;161560169;161560929;161564627;161566125;161575726;161587547;161607258;161656142;161687069;161697974;161718355;161732879;161766224;161799960;161810550;161811935;161901448;161927482;162012015;162135212;162238007;162253753;162267988;162278048;162362901;162660800	161529569;161530572;161533644;161534594;161547415;161551920;161553879;161555549;161558974;161560285;161560988;161564724;161566161;161575802;161587634;161607448;161656290;161687098;161698109;161718411;161732915;161766497;161800155;161810652;161812136;161901557;161927778;162012200;162135505;162238181;162253868;162268069;162278319;162363026;162661147	-;-;-;-;-;-;-;-;-;-;-;-;-;-;-;-;-;-;-;-;-;-;-;-;-;-;-;-;-;-;-;-;-;-;-	12611	KO_vs_NTC
ENSMUSG00000032435.9	Dync1li1	Dync1li1	2814.77637588077	-0.744171994930455	0.0786613572222869	3.07921814485259e-22	1.2189665534737801e-20	chr3;chr3;chr3;chr3;chr3;chr3	98222156;98224657;98229784;98231148;98233005;98236298	98222202;98224840;98229878;98231285;98233110;98236748	+;+;+;+;+;+	1021	KO_vs_NTC
ENSMUSG00000030341.17	Tnfrsf1a	Tnfrsf1a	699.70023521898	-1.40386731275311	0.150039823879833	3.13722257953522e-22	1.2378701119381801e-20	chr3	45817736	45817898	+	163	KO_vs_NTC
ENSMUSG00000032020.15	Ubash3b	Ubash3b	4086.37410163969	0.994948149020673	0.105845521647387	3.5924495181769296e-22	1.41287411995011e-20	chr3	93826020	93827117	+	1098	KO_vs_NTC
ENSMUSG00000021556.11	Golm1	Golm1	876.191295828321	-1.60293088622617	0.174659741172345	7.66764932957526e-22	3.00581811705493e-20	chr1	181381178	181382488	+	1311	KO_vs_NTC
ENSMUSG00000022841.14	Ap2m1	Ap2m1	6863.66398168437	-0.655688598125663	0.0697373842829985	8.05901397446018e-22	3.14901406885541e-20	chr2;chr2;chr2;chr2	25262618;25267564;25268832;25269356	25264553;25267621;25269239;25269885	+;+;+;+	2932	KO_vs_NTC
ENSMUSG00000030766.15	Arhgap17	Arhgap17	1358.9277748196	-1.03856229298181	0.111571394293235	8.49723294110772e-22	3.30953517841725e-20	chr3;chr3	59096448;59101587	59098437;59101821	-;-	2225	KO_vs_NTC
ENSMUSG00000064065.15	Ipcef1	Ipcef1	481.642827635494	1.72776049636568	0.18970497430688	8.77610087123467e-22	3.4071589041571503e-20	chr6	83870065	83872287	+	2223	KO_vs_NTC
ENSMUSG00000002812.4	Flii	Flii	7095.35870530286	-0.889586194282236	0.0956408721031145	9.67149360641839e-22	3.74274403217614e-20	chr1	34809360	34811908	-	2549	KO_vs_NTC
ENSMUSG00000040195.11	1700012D01Rik	1700012D01Rik	1940.2951680155	1.57297415222442	0.171685087853851	1.00351771714115e-21	3.8710776091892203e-20	chr4;chr4;chr4;chr4;chr4;chr4;chr4;chr4;chr4;chr4;chr4;chr4;chr4;chr4;chr4;chr4;chr4;chr4;chr4;chr4;chr4;chr4;chr4;chr4;chr4;chr4;chr4;chr4;chr4;chr4;chr4;chr4;chr4;chr4;chr4;chr4;chr4;chr4;chr4;chr4;chr4;chr4;chr4;chr4;chr4;chr4;chr4;chr4;chr4;chr4;chr4;chr4;chr4;chr4;chr4;chr4;chr4;chr4;chr4;chr4;chr4;chr4;chr4;chr4;chr4;chr4;chr4;chr4;chr4;chr4;chr4	118362743;118363616;118364602;118365349;118365628;118366102;118367442;118368753;118369344;118369618;118371820;118372122;118372330;118372517;118372955;118373204;118373425;118373959;118374173;118374991;118375458;118375729;118376043;118376333;118376603;118377664;118377867;118378066;118378248;118380167;118381354;118382584;118382958;118383147;118383311;118383805;118384181;118384472;118384695;118385014…	118363471;118363684;118365245;118365471;118365781;118366315;118367622;118369254;118369424;118369708;118372019;118372247;118372409;118372784;118373131;118373304;118373876;118374056;118374339;118375124;118375625;118375893;118376127;118376497;118376721;118377775;118377972;118378168;118378400;118380296;118381453;118382785;118383029;118383234;118383478;118383990;118384244;118384579;118384836;118385307…	-;-;-;-;-;-;-;-;-;-;-;-;-;-;-;-;-;-;-;-;-;-;-;-;-;-;-;-;-;-;-;-;-;-;-;-;-;-;-;-;-;-;-;-;-;-;-;-;-;-;-;-;-;-;-;-;-;-;-;-;-;-;-;-;-;-;-;-;-;-;-	11947	KO_vs_NTC
ENSMUSG00000051726.6	Kcnf1	Kcnf1	53.3101151647475	5.0662550484413	0.544784547307844	1.1387289698547201e-21	4.3786667458681104e-20	chr5	114828573	114829215	-	643	KO_vs_NTC
ENSMUSG00000024164.15	C3	C3	569.768788949498	2.67313633592651	0.295720018802455	1.14438815722899e-21	4.3864579715501104e-20	chr2	36807826	36808392	-	567	KO_vs_NTC
ENSMUSG00000047534.16	Mis18bp1	Mis18bp1	1080.19093216342	1.83063928279961	0.202642497347337	1.19728844115279e-21	4.57470273369583e-20	chr5	59777912	59778323	+	412	KO_vs_NTC
ENSMUSG00000028465.16	Tln1	Tln1	15453.5368501573	-0.758491063367277	0.0814743426613272	1.22238989490781e-21	4.65587873536812e-20	chr2;chr2;chr2;chr2;chr2;chr2;chr2	160748708;160765185;160779401;160832297;160859468;160872430;160872791	160751909;160771625;160782379;160832418;160859631;160872572;160872998	-;-;-;-;-;-;-	13259	KO_vs_NTC
ENSMUSG00000028894.18	Inpp5b	Inpp5b	12722.0853255201	-0.83598096316293	0.0901852737770034	1.42289738831244e-21	5.40253555549822e-20	chr2;chr2;chr2	172036233;172038974;172042017	172037567;172039090;172043466	-;-;-	2902	KO_vs_NTC
ENSMUSG00000019838.11	Slc16a10	Slc16a10	1753.04458924667	2.49579788587162	0.278207566786531	1.52651000539857e-21	5.77776859096627e-20	chr1;chr1;chr1;chr1;chr1;chr1	133679091;133682983;133683538;133684006;133688821;133689809	133680635;133683053;133683642;133684109;133689004;133690108	-;-;-;-;-;-	2309	KO_vs_NTC
ENSMUSG00000051998.14	Lax1	Lax1	390.599666762119	2.11392182589767	0.236348218628781	1.54147948760667e-21	5.81619479167591e-20	chr5	115870144	115872434	+	2291	KO_vs_NTC
ENSMUSG00000030536.10	Iqgap1	Iqgap1	16796.1719495231	-0.992519212416622	0.107440850487642	1.65292376856271e-21	6.21725905969662e-20	chr3;chr3;chr3	52268336;52345039;52346996	52269422;52346390;52353221	+;+;+	8665	KO_vs_NTC
ENSMUSG00000024472.9	Dcp2	Dcp2	2485.47918273665	1.09561255077312	0.11866123509084	1.7068526232490302e-21	6.40016725872943e-20	chr2	51544975	51546070	+	1096	KO_vs_NTC
ENSMUSG00000097888.1	Gm26682	Gm26682	151.673743658616	-3.17976830081076	0.348989845002602	1.7885936194814e-21	6.68590692310167e-20	chr12	109709060	109709125	+	66	KO_vs_NTC
ENSMUSG00000044626.12	Liph	Liph	162.889751716161	3.77353472777686	0.409471550891602	1.79437920972969e-21	6.686831659961811e-20	chr5;chr5;chr5;chr5;chr5	15516489;15523084;15525787;15528923;15655834	15516563;15523129;15525933;15529612;15656679	+;+;+;+;+	1804	KO_vs_NTC
ENSMUSG00000072621.13	ENSMUSG00000072621.13	ENSMUSG00000072621.13	1757.00758035053	-1.39971505656529	0.152799983998016	1.98309890763211e-21	7.36736498792309e-20	chr7;chr7	21670547;21676156	21671186;21676420	-;-	905	KO_vs_NTC
ENSMUSG00000028879.4	Stx12	Stx12	1862.23860242468	-0.963485120461884	0.105041574426215	3.0574505378267402e-21	1.12965840771306e-19	chr2;chr2;chr2;chr2;chr2;chr2;chr2;chr2	170731807;170800850;170829840;170830069;170832882;170841420;170870811;170879174	170732188;170800957;170829954;170830188;170833071;170841555;170870931;170879769	+;+;+;+;+;+;+;+	1768	KO_vs_NTC
ENSMUSG00000051517.14	Arhgef39	Arhgef39	251.776106296327	1.91269269141767	0.214795581290599	3.0594525370396902e-21	1.12965840771306e-19	chr5;chr5	113644963;113645597	113645296;113645682	+;+	420	KO_vs_NTC
ENSMUSG00000021298.7	Gpr132	Gpr132	3709.6633531492	-1.68392430903395	0.187740499872768	3.6975566252534104e-21	1.3605513459099e-19	chr1;chr1;chr1;chr1	175662421;175663527;175665310;175692170	175663154;175663778;175665629;175692776	-;-;-;-	1913	KO_vs_NTC
ENSMUSG00000028423.15	Nfx1	Nfx1	4998.3311308709	0.732530895054843	0.0796063728400712	3.70731648835811e-21	1.3605513459099e-19	chr2	158468169	158468360	-	192	KO_vs_NTC
ENSMUSG00000090394.8	4930523C07Rik	4930523C07Rik	1308.28971117149	-0.883403777218664	0.0964825673118997	3.78120250807735e-21	1.38346179037957e-19	chr10	86620651	86620927	-	277	KO_vs_NTC
ENSMUSG00000025871.18	4833439L19Rik	4833439L19Rik	2564.03472957737	-0.803940211127252	0.0877163096033724	4.07449093216165e-21	1.4862659672181202e-19	chr2;chr2	88336721;88339560	88337054;88342048	+;+	2823	KO_vs_NTC
ENSMUSG00000020493.8	Prr11	Prr11	1568.42129522504	1.57486133612454	0.174854983447636	4.1399773610386705e-21	1.5056050197946e-19	chr1	156583108	156588248	+	5141	KO_vs_NTC
ENSMUSG00000059316.2	Slc27a4	Slc27a4	1299.39606649043	-1.03415588410335	0.11325569415705	4.42515749214326e-21	1.60448503183597e-19	chr6	41175315	41175608	+	294	KO_vs_NTC
ENSMUSG00000031432.3	Prps1	Prps1	2186.01259079915	1.2082297790416	0.132571194836314	4.74783494342693e-21	1.7163281169741502e-19	chr3;chr3;chr3;chr3;chr3;chr3;chr3;chr3;chr3;chr3;chr3;chr3;chr3;chr3;chr3;chr3;chr3;chr3;chr3;chr3;chr3;chr3;chr3;chr3;chr3;chr3;chr3;chr3;chr3;chr3;chr3;chr3;chr3;chr3;chr3	83897655;83899177;83900327;83901346;83905033;83906347;83909152;83910369;83913264;83919451;83921365;83922948;83923988;83926105;83927012;83928681;83930636;83931723;83932723;83934820;83935997;83937422;83938014;83938652;83940497;83940891;83942387;83942752;83943540;83960687;83961518;83962298;83968158;84030315;84037174	83898613;83899316;83900418;83901466;83905115;83907579;83909544;83910508;83913388;83919599;83922562;83923097;83924173;83926291;83927154;83928808;83930708;83931832;83932864;83934937;83936066;83937592;83938167;83938745;83940605;83940949;83942540;83942829;83943743;83960797;83961634;83962421;83968228;84031652;84040175	-;-;-;-;-;-;-;-;-;-;-;-;-;-;-;-;-;-;-;-;-;-;-;-;-;-;-;-;-;-;-;-;-;-;-	11726	KO_vs_NTC
ENSMUSG00000024601.8	Isoc1	Isoc1	1130.59873052577	1.47722289974376	0.163763817383367	5.41550742704134e-21	1.95184587086857e-19	chr2;chr2	58958675;58959678	58959026;58959707	-;-	382	KO_vs_NTC
ENSMUSG00000024238.13	Zeb1	Zeb1	3148.22674601869	-1.2181029177332	0.134121348116412	6.26734233792935e-21	2.25213962464759e-19	chr2	38490104	38490238	+	135	KO_vs_NTC
ENSMUSG00000019194.15	Scn1b	Scn1b	638.889499387672	-3.02070248047882	0.338146593496598	6.39275880794711e-21	2.2903907966514404e-19	chr1;chr1;chr1	130429781;130435672;130436105	130432225;130435820;130437191	-;-;-	3681	KO_vs_NTC
ENSMUSG00000033910.13	Gucy1a1	Gucy1a1	152.275908258201	-4.87187873457027	0.534394409440879	6.64643564373153e-21	2.3742326616099e-19	chr3	122464727	122464882	+	156	KO_vs_NTC
ENSMUSG00000028179.12	Cth	Cth	943.030361118407	2.22863924883972	0.253995258900792	6.87218390056779e-21	2.4476326966211103e-19	chr2;chr2	155018266;155024121	155018524;155027104	+;+	3243	KO_vs_NTC
ENSMUSG00000028962.14	Slc4a2	Slc4a2	3463.03160036503	-1.37945979798518	0.152841944485599	7.29155250826876e-21	2.58935897014227e-19	chr2	174046619	174047273	-	655	KO_vs_NTC
ENSMUSG00000024517.16	Grp	Grp	49.467152380533	6.55311779295455	0.73432235037987	7.67806555146553e-21	2.7186206295717e-19	chr2	53274736	53274841	-	106	KO_vs_NTC
ENSMUSG00000040322.10	Slc25a24	Slc25a24	1927.09018703699	-1.71474352327385	0.193319587668979	8.03042998460494e-21	2.83507051561755e-19	chr4;chr4;chr4;chr4;chr4;chr4	119203570;119219842;119226801;119228027;119228665;119232354	119205795;119226527;119226932;119228113;119228744;119232712	-;-;-;-;-;-	9570	KO_vs_NTC
ENSMUSG00000035164.8	Zc3h12c	Zc3h12c	484.681867370827	-3.72238918643953	0.412083556762389	8.95236704136011e-21	3.15133759934058e-19	chr3;chr3;chr3;chr3;chr3;chr3;chr3;chr3;chr3	146505956;146507514;146508142;146510795;146512816;146517726;146519387;146520685;146521169	146507198;146507695;146508492;146512295;146512911;146517806;146519443;146521051;146521429	-;-;-;-;-;-;-;-;-	4139	KO_vs_NTC
ENSMUSG00000052102.14	Gnpda1	Gnpda1	2322.38538050093	-1.21901317663952	0.135112878152505	1.0807141699533801e-20	3.793181072098e-19	chr5;chr5;chr5;chr5	116438720;116439369;116461724;116462395	116438838;116439436;116462098;116465487	+;+;+;+	3655	KO_vs_NTC
ENSMUSG00000022031.5	Elp3	Elp3	1916.74783578796	0.768784820638347	0.0848157843632992	1.1551082554054501e-20	4.04254407993202e-19	chr2;chr2;chr2;chr2;chr2;chr2;chr2;chr2;chr2;chr2;chr2;chr2;chr2	3488850;3489698;3490937;3491521;3494498;3495972;3498022;3499207;3500515;3502494;3502737;3510888;3512634	3489069;3490162;3491110;3492042;3494600;3496719;3498183;3499311;3501138;3502599;3503016;3511254;3512814	-;-;-;-;-;-;-;-;-;-;-;-;-	4057	KO_vs_NTC
ENSMUSG00000028419.5	Chmp5	Chmp5	2677.96144974784	-1.06555124624723	0.118312184473317	1.3828188236483602e-20	4.82547817246539e-19	chr2	158406508	158406818	-	311	KO_vs_NTC
ENSMUSG00000047434.13	Xxylt1	Xxylt1	1221.05524277554	1.11566724230246	0.124008377653096	1.4882443982001e-20	5.17840428353546e-19	chr5;chr5;chr5;chr5;chr5;chr5;chr5	57717967;57728114;57871297;57913156;57915804;57942167;58128975	57722278;57729465;57871362;57913448;57916032;57942262;58133230	+;+;+;+;+;+;+	10604	KO_vs_NTC
ENSMUSG00000024456.16	Diaph1	Diaph1	8729.49934507172	-1.01820022712973	0.113210608513929	1.5564568089869702e-20	5.40018951485883e-19	chr2	51231987	51232810	+	824	KO_vs_NTC
ENSMUSG00000019877.10	Serinc1	Serinc1	6923.64519615961	-1.14016660741153	0.126829987613283	1.5661699543196202e-20	5.41831977892697e-19	chr1;chr1	134435628;134436525	134435870;134439597	+;+	3316	KO_vs_NTC
ENSMUSG00000029364.15	Wsb2	Wsb2	1575.10211385649	-0.961258399371654	0.106992220180627	1.7181184342679102e-20	5.92701770724309e-19	chr3;chr3	5880832;5885246	5880886;5885503	-;-	313	KO_vs_NTC
ENSMUSG00000027306.15	Nusap1	Nusap1	3641.68042629985	1.40613919439968	0.157684132023477	1.7754540979656002e-20	6.107359766050321e-19	chr2;chr2;chr2;chr2;chr2;chr2;chr2;chr2;chr2;chr2;chr2;chr2;chr2	128967402;128991091;128993159;128993379;128997605;129002142;129005996;129006713;129010416;129011667;129014336;129015400;129016122	128967836;128991271;128993281;128994130;128997872;129002278;129006112;129006824;129010525;129011920;129014838;129015633;129018563	+;+;+;+;+;+;+;+;+;+;+;+;+	5668	KO_vs_NTC
ENSMUSG00000027115.14	Kif18a	Kif18a	587.465544977032	1.8319553796202	0.209953123058765	1.91664978944817e-20	6.57432657891965e-19	chr2;chr2;chr2;chr2;chr2;chr2;chr2;chr2;chr2;chr2;chr2;chr2;chr2;chr2;chr2	122765237;122766669;122767886;122771718;122781999;122784944;122787458;122787974;122792350;122798038;122799762;122803922;122807573;122807954;122809281	122765672;122766790;122768543;122771748;122782398;122785194;122787628;122788018;122792403;122798232;122800762;122804105;122807640;122808132;122809569	+;+;+;+;+;+;+;+;+;+;+;+;+;+;+	4084	KO_vs_NTC
ENSMUSG00000021745.13	ENSMUSG00000021745.13	ENSMUSG00000021745.13	72.0231660597101	5.11336741406237	0.568832444690128	1.92612119876191e-20	6.58809840052445e-19	chr1	187006007	187006604	-	598	KO_vs_NTC
ENSMUSG00000041390.18	Mdfic	Mdfic	5682.98124565649	-1.26270320774317	0.141095787576931	1.9471990103574502e-20	6.64137877148471e-19	chr4;chr4;chr4;chr4;chr4;chr4;chr4;chr4	132732966;132738019;132738237;132739629;132741388;132745088;132746478;132756985	132733759;132738152;132738417;132739801;132741531;132745185;132746691;132757252	-;-;-;-;-;-;-;-	2006	KO_vs_NTC
ENSMUSG00000025321.14	Itgb8	Itgb8	149.315450457585	-3.61738256425884	0.405101658170388	1.97836565344456e-20	6.72867236610975e-19	chr2;chr2;chr2;chr2;chr2	84798828;84802703;84803428;84806229;84809005	84798932;84802874;84803520;84806523;84810335	+;+;+;+;+	1996	KO_vs_NTC
ENSMUSG00000020644.8	Id2	Id2	4045.51637039863	-1.03871671373198	0.115920335088974	2.0990395102276802e-20	7.11904579957556e-19	chr1	161001009	161001845	-	837	KO_vs_NTC
ENSMUSG00000032011.5	Thy1	Thy1	21838.9718456889	-1.13138074899716	0.126332163701551	2.14281162140484e-20	7.247144962700841e-19	chr3	93689841	93690037	+	197	KO_vs_NTC
ENSMUSG00000020228.11	Helb	Helb	1910.0168431461	0.96076585106314	0.107566238547861	2.76522796609802e-20	9.326078900186441e-19	chr1	146477647	146482355	-	4709	KO_vs_NTC
ENSMUSG00000005087.17	Cd44	Cd44	14799.1750161766	-1.48610024650344	0.168233037165273	2.8161686721553e-20	9.4714263363797e-19	chr1;chr1;chr1	53196113;53196852;53197420	53196233;53196989;53197695	+;+;+	535	KO_vs_NTC
ENSMUSG00000099974.1	Bcl2a1d	Bcl2a1d	551.481171078106	-3.1512349396427	0.358767575239566	3.18459600764926e-20	1.06807811656548e-18	chr13;chr13;chr13;chr13;chr13;chr13	117706764;117709671;117711962;117716825;117718480;117719835	117707135;117709864;117711990;117716974;117718645;117720011	-;-;-;-;-;-	1088	KO_vs_NTC
ENSMUSG00000042195.9	Slc35f2	Slc35f2	563.188191753471	1.23586338335111	0.138873279877605	3.19731266801933e-20	1.0693726635364399e-18	chr4	140717043	140717106	+	64	KO_vs_NTC
ENSMUSG00000092609.1	ENSMUSG00000092609.1	ENSMUSG00000092609.1	245.444243105862	-2.91496942671974	0.334140477878752	3.23385935161519e-20	1.0786082268343e-18	chr11;chr11	12125090;12127727	12125730;12127998	-;-	913	KO_vs_NTC
ENSMUSG00000027475.9	Kif3b	Kif3b	4075.72926485483	-0.753594868326316	0.0842224847557063	3.53111189818346e-20	1.17450812833794e-18	chr2;chr2;chr2	132144533;132157635;132220047	132144585;132157754;132220250	+;+;+	377	KO_vs_NTC
ENSMUSG00000047898.7	Ccr4	Ccr4	4913.35474972201	-1.42888056609597	0.161903986336166	3.7383937793732605e-20	1.2400375409932098e-18	chr5	66080209	66084466	-	4258	KO_vs_NTC
ENSMUSG00000046546.3	Fam43a	Fam43a	282.643709106764	1.92414559524301	0.223390564690666	3.97164525965266e-20	1.31379848945332e-18	chr5	39346691	39346936	+	246	KO_vs_NTC
ENSMUSG00000051506.16	Wdfy4	Wdfy4	334.51415926552	2.37060015815722	0.277042632132162	5.06275962440738e-20	1.67015736899166e-18	chr5	113337590	113337645	-	56	KO_vs_NTC
ENSMUSG00000041058.15	Wwp1	Wwp1	3222.02264177978	-1.10765536707884	0.12501221007331	5.0931999320282105e-20	1.6756211438503699e-18	chr4;chr4;chr4;chr4;chr4;chr4;chr4;chr4;chr4	129626078;129629551;129630312;129631280;129632090;129634375;129637096;129639229;129640256	129629198;129629646;129630404;129631710;129632284;129634545;129637187;129639567;129641065	-;-;-;-;-;-;-;-;-	5348	KO_vs_NTC
ENSMUSG00000004677.17	Myo9b	Myo9b	7607.70914434477	-0.689807531879892	0.0771957875399692	5.1623242508152905e-20	1.69374736424847e-18	chr1;chr1	50056782;50058109	50057103;50058490	+;+	704	KO_vs_NTC
ENSMUSG00000046223.10	Plaur	Plaur	813.708292181972	-2.90023169368526	0.334746308227379	5.27522745780216e-20	1.7261001714228499e-18	chr5;chr5;chr5;chr5;chr5;chr5;chr5;chr5;chr5;chr5	35041509;35042290;35042566;35042855;35043560;35044349;35044764;35046489;35046884;35048157	35041710;35042464;35042662;35042934;35044258;35044531;35045911;35046628;35047264;35048461	+;+;+;+;+;+;+;+;+;+	3410	KO_vs_NTC
ENSMUSG00000019843.14	Fyn	Fyn	6048.62613692871	0.634503594800152	0.0707895737731879	5.3198690195630705e-20	1.73132341084109e-18	chr1	133775210	133778421	-	3212	KO_vs_NTC
ENSMUSG00000031342.17	Gpm6b	Gpm6b	433.694390733739	2.92661143869941	0.33755948528293	5.30828599602587e-20	1.73132341084109e-18	chr3;chr3;chr3;chr3;chr3;chr3;chr3;chr3;chr3;chr3;chr3;chr3;chr3;chr3;chr3;chr3	79812564;79817017;79821258;79822631;79825279;79826823;79827615;79832062;79833908;79836234;79839138;79841547;79842388;79842771;79851994;79852694	79814146;79817070;79821355;79822750;79825397;79826899;79827696;79832142;79834007;79836356;79839306;79841838;79842679;79842912;79852068;79852773	-;-;-;-;-;-;-;-;-;-;-;-;-;-;-;-	3487	KO_vs_NTC
ENSMUSG00000023947.7	Nfkbie	Nfkbie	1866.15548837916	-1.03071944457466	0.116528348976794	5.927442415583171e-20	1.9238693474664298e-18	chr2	32487988	32492148	+	4161	KO_vs_NTC
ENSMUSG00000060147.15	Serpinb6a	Serpinb6a	4468.97534982989	-1.18401973111612	0.134015867968042	6.07023482215396e-20	1.96493338452244e-18	chr6	48524554	48525090	-	537	KO_vs_NTC
ENSMUSG00000027002.13	Nckap1	Nckap1	2588.97989950886	-1.50933510496799	0.172963225464959	6.652251531036781e-20	2.14757446485931e-18	chr2	121481129	121481514	+	386	KO_vs_NTC
ENSMUSG00000025369.15	Smarcc2	Smarcc2	6716.32486874595	-0.671750466253406	0.0753548770284131	6.83357857321168e-20	2.20023007181221e-18	chr2;chr2;chr2;chr2;chr2	85398824;85402982;85403170;85407992;85409396	85400554;85403078;85403327;85408182;85409469	-;-;-;-;-	2251	KO_vs_NTC
ENSMUSG00000056267.14	Cep70	Cep70	269.606203933564	1.45002755833645	0.165762657446406	6.91046844414945e-20	2.21906904241118e-18	chr5;chr5;chr5	148777963;148780368;148782894	148778221;148780436;148783080	+;+;+	515	KO_vs_NTC
ENSMUSG00000039396.11	Neil3	Neil3	1032.99270851834	1.53782488194004	0.176675067306139	7.2094239156615e-20	2.30892796704767e-18	chr4;chr4;chr4;chr4;chr4;chr4;chr4;chr4;chr4;chr4;chr4;chr4	106442329;106444677;106446596;106447130;106447507;106448860;106450040;106454225;106454513;106456865;106458837;106463695	106443558;106444858;106446773;106447278;106447680;106449043;106450236;106454366;106454646;106456988;106459028;106464329	-;-;-;-;-;-;-;-;-;-;-;-	3521	KO_vs_NTC
ENSMUSG00000020330.16	Hmmr	Hmmr	2785.76804591564	1.59941627683813	0.184563412894565	7.84125792237426e-20	2.50463884007267e-18	chr1;chr1;chr1	151549245;151549968;151550762	151549540;151550176;151550943	-;-;-	687	KO_vs_NTC
ENSMUSG00000026187.8	Xrcc5	Xrcc5	1287.24495176218	1.57421900728734	0.181421637758636	7.88616055210405e-20	2.51233515847241e-18	chr2	92561269	92561680	+	412	KO_vs_NTC
ENSMUSG00000021366.7	Hivep1	Hivep1	4862.93193897604	-1.14010383185389	0.129645354647784	9.046578162090301e-20	2.8744311770810098e-18	chr1	177035040	177036936	-	1897	KO_vs_NTC
ENSMUSG00000006728.12	Cdk4	Cdk4	5868.0178300076	0.878310604752542	0.0997777101213127	9.45993206625984e-20	2.99787978393757e-18	chr1	65028080	65028732	+	653	KO_vs_NTC
ENSMUSG00000013846.9	St3gal1	St3gal1	2610.50192101035	-1.73413924227699	0.202379126768137	1.06778721221308e-19	3.3749902618483398e-18	chr1;chr1;chr1;chr1;chr1;chr1	86386303;86387313;86389342;86398033;86420960;86426114	86386713;86388207;86389344;86398190;86421072;86426228	-;-;-;-;-;-	1695	KO_vs_NTC
ENSMUSG00000031557.16	Plekha2	Plekha2	6634.96873322566	-1.06396798082319	0.121335164095437	1.1631019008831401e-19	3.6666559663872e-18	chr3;chr3;chr3;chr3	87930314;87931331;87938574;87939238	87930611;87932275;87938774;87940686	+;+;+;+	2893	KO_vs_NTC
ENSMUSG00000019302.16	Atp6v0a1	Atp6v0a1	1629.77006382147	-1.32131295404806	0.151432785606619	1.25505988578171e-19	3.9462481929501e-18	chr1;chr1;chr1;chr1	130731976;130737502;130740272;130742329	130732223;130737687;130741183;130744622	+;+;+;+	3640	KO_vs_NTC
ENSMUSG00000025373.14	Rnf41	Rnf41	1087.48573073989	-0.74819923341624	0.0851259174088012	1.4955623499018701e-19	4.69023891239355e-18	chr2;chr2	85437528;85443576	85439237;85443639	-;-	1774	KO_vs_NTC
ENSMUSG00000060586.10	H2-Eb1	H2-Eb1	233.5270762571	3.05909602737667	0.356434112371239	1.5067737832785601e-19	4.7131571656231396e-18	chr6;chr6;chr6;chr6;chr6	52156902;52157890;52158290;52161239;52161931	52156982;52157978;52158686;52161507;52162119	+;+;+;+;+	1025	KO_vs_NTC
ENSMUSG00000024942.16	Capn1	Capn1	4142.81258579985	-0.83147032552451	0.0949933837270195	1.60400061346262e-19	5.00431612582629e-18	chr2	72327687	72327994	+	308	KO_vs_NTC
ENSMUSG00000018378.13	2210416O15Rik	2210416O15Rik	1359.20217852435	-1.55702529166716	0.181014980743766	1.63556959818565e-19	5.08965652796224e-18	chr1	119157586	119158565	+	980	KO_vs_NTC
ENSMUSG00000040681.14	Hmgn1	Hmgn1	4428.97872075249	1.56117648158698	0.181713596249572	1.7575461931179602e-19	5.45517036907614e-18	chr4;chr4;chr4;chr4;chr4;chr4;chr4;chr4;chr4;chr4;chr4;chr4;chr4;chr4;chr4;chr4;chr4	124880899;124883901;124885534;124894092;124894704;124899402;124902553;124905924;124912007;124912183;124913120;124913653;124913925;124914363;124914681;124915279;124915614	124881980;124883965;124886930;124894247;124895054;124899949;124902724;124906032;124912065;124912308;124913305;124913714;124914128;124914512;124914874;124915434;124917800	+;+;+;+;+;+;+;+;+;+;+;+;+;+;+;+;+	7204	KO_vs_NTC
ENSMUSG00000032112.10	Trappc4	Trappc4	2092.9062610128	-0.882811234335115	0.101377368972929	2.17355686972428e-19	6.7291091397566696e-18	chr3;chr3;chr3;chr3;chr3;chr3;chr3;chr3;chr3;chr3;chr3	94661830;94662322;94663107;94663530;94663736;94664976;94665983;94667114;94669158;94669956;94670480	94662049;94662485;94663215;94663648;94663819;94665065;94666144;94667284;94669415;94670155;94670696	-;-;-;-;-;-;-;-;-;-;-	1794	KO_vs_NTC
ENSMUSG00000054717.7	Hmgb2	Hmgb2	10826.6702828416	1.77211468669988	0.20929065482127	2.2341540178709203e-19	6.899021895594239e-18	chr5;chr5	137612852;137613578	137612930;137615247	+;+	1749	KO_vs_NTC
ENSMUSG00000039234.11	Sec24d	Sec24d	729.867197090379	1.15233098429301	0.13269739066177	2.36642830059083e-19	7.28884063809534e-18	chr4;chr4;chr4;chr4;chr4;chr4;chr4;chr4;chr4;chr4;chr4;chr4;chr4;chr4;chr4;chr4;chr4;chr4;chr4;chr4;chr4;chr4	101717404;101728010;101733267;101735560;101745511;101750287;101752061;101764861;101765304;101768047;101771297;101772836;101774201;101779399;101779905;101782545;101788914;101789263;101790801;101791995;101811348;101814448	101717938;101728069;101733596;101735683;101745716;101750429;101752205;101765151;101765421;101768246;101771445;101772995;101774283;101779593;101780121;101782895;101788964;101789358;101790906;101792258;101813667;101815352	+;+;+;+;+;+;+;+;+;+;+;+;+;+;+;+;+;+;+;+;+;+	7049	KO_vs_NTC
ENSMUSG00000031925.17	Maml2	Maml2	2253.44100439002	-1.21167350192132	0.139650097752934	2.37675811951701e-19	7.302029907136979e-18	chr3;chr3	92646535;92648257	92647188;92648307	-;-	705	KO_vs_NTC
ENSMUSG00000031391.18	L1cam	L1cam	746.732138507971	-3.09865127434705	0.363171373134431	2.52114877841749e-19	7.72597724634843e-18	chr3;chr3;chr3	82794975;82796365;82811979	82795103;82796509;82812234	-;-;-	530	KO_vs_NTC
ENSMUSG00000016942.5	Tmprss6	Tmprss6	249.635967196764	3.38824428589448	0.394477452672012	2.71657045847526e-19	8.3037649912988e-18	chr1	101880506	101880741	-	236	KO_vs_NTC
ENSMUSG00000022807.8	Osbpl11	Osbpl11	1694.15842178008	-0.890540436522653	0.102585884501298	2.73521636462914e-19	8.33964706730611e-18	chr2	24993357	24994343	-	987	KO_vs_NTC
ENSMUSG00000053580.16	Tanc2	Tanc2	210.935668660566	2.4391615147496	0.291832327988299	3.00358971847647e-19	9.134846917099469e-18	chr5;chr5	128448904;128449369	128449006;128449782	+;+	517	KO_vs_NTC
ENSMUSG00000055435.6	Maf	Maf	6401.54709251856	-2.64633444410434	0.315202050367956	3.08197310186535e-19	9.3496842291262e-18	chr5	142852616	142853199	-	584	KO_vs_NTC
ENSMUSG00000035105.5	Egln3	Egln3	7989.22575448264	1.50556146377286	0.176158978913124	3.2356901234058103e-19	9.79140916040144e-18	chr3	145879020	145879340	+	321	KO_vs_NTC
ENSMUSG00000000552.9	Zfp385a	Zfp385a	628.590251868556	-1.40113220076313	0.163123642733337	3.2614135070466903e-19	9.84457667102044e-18	chr1	9191067	9192116	-	1050	KO_vs_NTC
ENSMUSG00000060743.12	H3f3a	H3f3a	3582.95463562825	0.887070160227953	0.102525675412541	3.5363131206734303e-19	1.06477418002521e-17	chr6	52357544	52357824	-	281	KO_vs_NTC
ENSMUSG00000039782.14	Cpeb2	Cpeb2	535.795557341923	-1.72068511781884	0.204315329747526	3.9890316864808104e-19	1.19809872095944e-17	chr4	112978465	112979813	-	1349	KO_vs_NTC
ENSMUSG00000031843.2	Mphosph6	Mphosph6	2043.37929322533	-0.956293066727822	0.1107973092167	4.00967129283936e-19	1.20130945880254e-17	chr3	90708881	90709614	-	734	KO_vs_NTC
ENSMUSG00000060450.13	Rnf14	Rnf14	2442.41369395913	-0.804564862297725	0.0930208308136636	4.28071782436733e-19	1.27934126265869e-17	chr6;chr6;chr6;chr6	50566643;50575466;50589909;50594372	50567022;50575532;50589974;50594865	+;+;+;+	1007	KO_vs_NTC
ENSMUSG00000063286.7	Gm8995	Gm8995	7704.20660133149	1.04570832426093	0.121373630522069	4.4772290177657e-19	1.33476699161736e-17	chr6;chr6;chr6;chr6;chr6;chr6;chr6;chr6;chr6;chr6;chr6;chr6;chr6;chr6;chr6	72565922;72567550;72569261;72575641;72577254;72577565;72579624;72580301;72584457;72586445;72587611;72594740;72596436;72597624;72598322	72566863;72568942;72569337;72575771;72577376;72577688;72579715;72580369;72584493;72586514;72587685;72595021;72596466;72597645;72598413	-;-;-;-;-;-;-;-;-;-;-;-;-;-;-	3560	KO_vs_NTC
ENSMUSG00000095115.2	Itpripl2	Itpripl2	4367.27035379865	-1.48772108891605	0.17494754139114	5.009945090456781e-19	1.48990337493042e-17	chr11;chr11;chr11;chr11;chr11;chr11;chr11;chr11;chr11;chr11	95009879;95014352;95019361;95019930;95021198;95021386;95021549;95023259;95023460;95024578	95010637;95014406;95019527;95020218;95021285;95021460;95021708;95023378;95023615;95026087	+;+;+;+;+;+;+;+;+;+	3379	KO_vs_NTC
ENSMUSG00000052684.4	Jun	Jun	1718.16973636535	-1.53140856741951	0.180657731466433	5.322032779967191e-19	1.57882613723154e-17	chr5;chr5;chr5;chr5;chr5;chr5;chr5;chr5;chr5;chr5;chr5;chr5;chr5;chr5;chr5;chr5;chr5;chr5;chr5;chr5;chr5;chr5;chr5;chr5;chr5;chr5;chr5;chr5;chr5	121711337;121711609;121712969;121745723;121747410;121747925;121749079;121772667;121777370;121777908;121779418;121780192;121783857;121785074;121785759;121786334;121794938;121796373;121797223;121797721;121801323;121801746;121810664;121811385;121813385;121814338;121815081;121815865;121816460	121711523;121712276;121713024;121745759;121747469;121747996;121749229;121772788;121777461;121778105;121779596;121783322;121784039;121785412;121785866;121786404;121795422;121796436;121797375;121797791;121801377;121809056;121810996;121811930;121813553;121814950;121815216;121815929;121816493	+;+;+;+;+;+;+;+;+;+;+;+;+;+;+;+;+;+;+;+;+;+;+;+;+;+;+;+;+	15689	KO_vs_NTC
ENSMUSG00000043872.14	Zmym1	Zmym1	1208.93520893143	1.37230980879109	0.160683910502791	5.446485408542821e-19	1.61178590251828e-17	chr4	156230059	156230115	-	57	KO_vs_NTC
ENSMUSG00000053062.15	Jam2	Jam2	207.851004908149	-4.46178933712273	0.518171589538013	6.13179997079078e-19	1.81015532634054e-17	chr5	123401072	123401941	+	870	KO_vs_NTC
ENSMUSG00000036223.15	Ska1	Ska1	405.772119749249	1.79242710954099	0.215273825138306	6.92604460878404e-19	2.03963567332826e-17	chr4;chr4	16246269;16249331	16246943;16249514	+;+	859	KO_vs_NTC
ENSMUSG00000028224.14	Nbn	Nbn	658.955029153059	1.38352358108532	0.162636145304905	7.022238795623481e-19	2.0629321464320702e-17	chr2;chr2;chr2;chr2;chr2;chr2;chr2;chr2;chr2;chr2;chr2;chr2;chr2;chr2;chr2;chr2;chr2;chr2;chr2;chr2;chr2;chr2;chr2;chr2;chr2;chr2;chr2;chr2;chr2;chr2;chr2;chr2;chr2;chr2;chr2;chr2;chr2;chr2;chr2;chr2;chr2;chr2	155611212;155611587;155613148;155613433;155614039;155614468;155615401;155617524;155617648;155617862;155618734;155620090;155620387;155620781;155620992;155621266;155622168;155622434;155622645;155623203;155623444;155625640;155625851;155626337;155627572;155628493;155628754;155629060;155629291;155630258;155630475;155630681;155631011;155631479;155631714;155632148;155632627;155632848;155633165;155633353…	155611261;155611748;155613254;155613576;155614195;155614495;155615497;155617547;155617740;155617925;155618832;155620193;155620525;155620899;155621141;155621436;155622347;155622566;155622721;155623290;155623561;155625763;155625987;155626592;155627814;155628669;155628899;155629209;155629680;155630384;155630593;155630877;155631360;155631603;155631829;155632544;155632752;155633018;155633269;155633448…	+;+;+;+;+;+;+;+;+;+;+;+;+;+;+;+;+;+;+;+;+;+;+;+;+;+;+;+;+;+;+;+;+;+;+;+;+;+;+;+;+;+	6634	KO_vs_NTC
ENSMUSG00000011179.7	Odc1	Odc1	28026.3874489334	-1.68205895709831	0.201317315870702	8.155036230733981e-19	2.38990066625927e-17	chr1	82839446	82839498	+	53	KO_vs_NTC
ENSMUSG00000024754.12	Cemip2	Cemip2	798.800145830167	-1.26383716356054	0.148285848730538	8.26323896442525e-19	2.41574690693633e-17	chr2;chr2	65852408;65860344	65854269;65860619	-;-	2138	KO_vs_NTC
ENSMUSG00000052397.8	Ezr	Ezr	10609.8100946482	-1.10158637720653	0.129006922409471	8.56499052500887e-19	2.49791535263181e-17	chr5;chr5;chr5	119959243;119962630;119962852	119959356;119962694;119963380	+;+;+	708	KO_vs_NTC
ENSMUSG00000023075.9	Akirin1	Akirin1	2367.60581492033	-0.822966577675651	0.0961211001030869	8.76067279228494e-19	2.5488280311818902e-17	chr2;chr2;chr2;chr2;chr2;chr2;chr2;chr2	28192992;28205659;28208078;28212532;28214101;28214609;28222551;28229054	28193462;28206099;28208227;28212687;28214425;28214828;28222657;28230736	+;+;+;+;+;+;+;+	3553	KO_vs_NTC
ENSMUSG00000005615.14	Pcyt1a	Pcyt1a	1688.81812237717	-1.0954444094098	0.128461617026219	9.483402952937891e-19	2.75246652052337e-17	chr1	57520831	57523642	-	2812	KO_vs_NTC
ENSMUSG00000029403.14	Cdkl2	Cdkl2	386.02015661549	-1.54966202197054	0.184502140917056	9.594901665287971e-19	2.77150341403557e-17	chr3;chr3;chr3;chr3;chr3	8509360;8541841;8545573;8554792;8560266	8509630;8542437;8548773;8554983;8561606	+;+;+;+;+	5602	KO_vs_NTC
ENSMUSG00000030677.8	Kif22	Kif22	2030.89566374772	1.33048568918236	0.156746411267988	9.58913375091931e-19	2.77150341403557e-17	chr3	56014918	56017168	-	2251	KO_vs_NTC
ENSMUSG00000036333.10	Kidins220	Kidins220	7046.09269795833	-0.830061596781087	0.0972498190475323	1.08327512455599e-18	3.1215904185892504e-17	chr4;chr4;chr4;chr4;chr4;chr4;chr4;chr4;chr4	19876841;19880005;19881276;19887308;19888744;19890678;19910587;19916764;19922368	19878380;19880079;19881452;19887385;19888823;19890856;19910758;19916940;19922605	-;-;-;-;-;-;-;-;-	2716	KO_vs_NTC
ENSMUSG00000030654.9	Arl6ip1	Arl6ip1	12569.0097290731	-1.03110191358868	0.121139558899806	1.1032087840639599e-18	3.1714625854257703e-17	chr3	55305317	55305423	+	107	KO_vs_NTC
ENSMUSG00000024764.9	Naa40	Naa40	3201.1277611437	0.558351900856715	0.0644981713420164	1.22813039644293e-18	3.5138498593961903e-17	chr2;chr2;chr2;chr2;chr2;chr2;chr2;chr2;chr2;chr2;chr2;chr2;chr2;chr2;chr2;chr2;chr2;chr2;chr2;chr2;chr2;chr2;chr2;chr2;chr2;chr2;chr2;chr2;chr2	66184327;66186154;66188260;66191559;66197668;66201123;66201473;66207452;66208654;66209992;66217185;66218015;66223515;66224076;66225906;66226731;66228982;66231116;66235043;66235573;66236221;66237787;66239523;66242631;66247308;66249395;66251894;66252103;66256514	66184843;66186221;66188380;66191783;66197863;66201284;66201623;66207533;66208764;66210180;66217291;66222792;66223625;66224148;66226144;66226952;66229139;66231418;66235243;66235670;66236413;66237885;66239607;66242788;66247430;66249561;66252004;66252232;66256617	-;-;-;-;-;-;-;-;-;-;-;-;-;-;-;-;-;-;-;-;-;-;-;-;-;-;-;-;-	9282	KO_vs_NTC
ENSMUSG00000037679.8	Inf2	Inf2	3736.08376704869	-1.12782720960536	0.132752744028596	1.22676252576301e-18	3.5138498593961903e-17	chr4;chr4	49678747;49681440	49681187;49682024	-;-	3026	KO_vs_NTC
ENSMUSG00000029521.7	Chek2	Chek2	555.022765450524	0.973219749582647	0.11453336652995	1.26843449252752e-18	3.6205858304438e-17	chr3;chr3;chr3;chr3;chr3;chr3;chr3;chr3;chr3;chr3;chr3;chr3;chr3;chr3;chr3;chr3;chr3;chr3;chr3;chr3	14533788;14535999;14536474;14537210;14539629;14539911;14545496;14547247;14548108;14550251;14551172;14554304;14557189;14558251;14559228;14562124;14562424;14562959;14564402;14572404	14534022;14536204;14536539;14537377;14539804;14540114;14545692;14547394;14548256;14550455;14551527;14554505;14557374;14558425;14559391;14562332;14562561;14563094;14568301;14572658	+;+;+;+;+;+;+;+;+;+;+;+;+;+;+;+;+;+;+;+	7475	KO_vs_NTC
ENSMUSG00000032536.11	Trak1	Trak1	2751.57197994956	-0.721704240814976	0.0843619651360716	1.30878249516481e-18	3.72694336005187e-17	chr3;chr3;chr3	100692706;100699706;100700066	100692807;100699901;100700084	+;+;+	317	KO_vs_NTC
ENSMUSG00000036587.13	Fut7	Fut7	509.869424173891	2.30172936396522	0.282466201858228	1.51927264032649e-18	4.31616420218872e-17	chr4	28486112	28486458	-	347	KO_vs_NTC
ENSMUSG00000070823.6	ENSMUSG00000070823.6	ENSMUSG00000070823.6	66.6528297009736	-4.56998384818263	0.53727602609004	1.52479847213033e-18	4.32169407335718e-17	chr7;chr7;chr7	14931636;14932696;14933022	14932222;14932895;14933238	-;-;-	1004	KO_vs_NTC
ENSMUSG00000013236.16	Ptprs	Ptprs	8730.11418400104	1.16209230709174	0.137361831500434	1.623674411481e-18	4.59115804314324e-17	chr1	85674882	85674985	+	104	KO_vs_NTC
ENSMUSG00000041261.9	Car8	Car8	64.8677053516142	3.47604618677296	0.414129287958584	1.65650991933526e-18	4.6730609266481205e-17	chr4	132093891	132094298	+	408	KO_vs_NTC
ENSMUSG00000037211.12	Spry1	Spry1	1095.36041589127	1.23845986847494	0.146688301320965	1.71370936422229e-18	4.82315311506291e-17	chr4;chr4;chr4;chr4;chr4	42969604;42969934;42970864;42977286;42983011	42969652;42970209;42974326;42977409;42983640	+;+;+;+;+	4542	KO_vs_NTC
ENSMUSG00000032265.14	Tent5a	Tent5a	4116.80621696432	-2.71764360718201	0.331367706726168	1.80054957202242e-18	5.0557757052555105e-17	chr3;chr3;chr3;chr3	95871522;95874693;95886791;95888069	95871685;95874890;95887956;95889093	+;+;+;+	2553	KO_vs_NTC
ENSMUSG00000017057.9	Il13ra1	Il13ra1	277.02384169955	3.63135980398301	0.431921937193108	1.86214727353942e-18	5.2166046823004503e-17	chr1	104470941	104471416	-	476	KO_vs_NTC
ENSMUSG00000014444.17	Piezo1	Piezo1	8007.87096413167	-1.00580146955448	0.119024297100154	1.87629384307261e-18	5.2440675604765604e-17	chr1;chr1	87264481;87265097	87264734;87265174	-;-	332	KO_vs_NTC
ENSMUSG00000062234.14	Gak	Gak	5562.92967140231	-0.662926509686814	0.0776085565088414	1.92731281414508e-18	5.37422053533203e-17	chr6	68312062	68312359	+	298	KO_vs_NTC
ENSMUSG00000007891.16	Ctsd	Ctsd	3340.04010792959	-1.08330865110793	0.128332977656257	1.98878509404336e-18	5.5328551210782303e-17	chr1	71039652	71040030	-	379	KO_vs_NTC
ENSMUSG00000030970.16	Ctbp2	Ctbp2	234.421236189818	-2.79837802666896	0.341654787391133	2.32190809637523e-18	6.44476284037575e-17	chr3	65506277	65506637	-	361	KO_vs_NTC
ENSMUSG00000091264.2	Smim13	Smim13	673.493398142794	1.1467290016281	0.136244208075292	2.37645576084406e-18	6.58103826982367e-17	chr10	106949297	106950170	+	874	KO_vs_NTC
ENSMUSG00000109336.1	Samd4b	Samd4b	3126.64811575756	-1.10600892551087	0.131494258664052	2.55163819198541e-18	7.04999531579677e-17	chrX	56155528	56156393	-	866	KO_vs_NTC
ENSMUSG00000030059.15	Tmf1	Tmf1	3119.1029352644	-0.784534463225046	0.0929646282052051	2.80967386279304e-18	7.74520598615597e-17	chr3	35325614	35325705	+	92	KO_vs_NTC
ENSMUSG00000047562.3	Mmp10	Mmp10	59.4383550586262	-7.54117024590559	0.940248720657277	3.0185743019383198e-18	8.30211073385042e-17	chr5	60500833	60500940	-	108	KO_vs_NTC
ENSMUSG00000040621.14	Gemin8	Gemin8	432.996859799866	1.33688477860793	0.160177536587502	3.1399591191539498e-18	8.616333273787441e-17	chr4;chr4;chr4;chr4	124293693;124296180;124297237;124299685	124294152;124296424;124297315;124299848	-;-;-;-	948	KO_vs_NTC
ENSMUSG00000024955.13	Esrra	Esrra	1115.30444169744	-0.871190516515119	0.103693077570029	3.1556053789587e-18	8.639632504659251e-17	chr2;chr2;chr2;chr2;chr2;chr2;chr2;chr2;chr2;chr2	72745846;72747591;72750734;72784674;72787398;72788118;72792177;72794929;72800070;72813567	72746836;72747649;72750853;72785053;72787454;72788236;72792275;72795014;72800277;72813717	-;-;-;-;-;-;-;-;-;-	2270	KO_vs_NTC
ENSMUSG00000028089.5	Chd1l	Chd1l	1324.16454523023	1.05663017266301	0.126129028730249	3.4503218729658697e-18	9.42515527017871e-17	chr2;chr2;chr2;chr2	153227759;153235800;153237659;153241276	153232719;153236172;153237908;153241426	-;-;-;-	5735	KO_vs_NTC
ENSMUSG00000061878.15	Sphk1	Sphk1	399.294417769622	-1.5473228022482	0.187793363389737	3.70831171983063e-18	1.01070328905722e-16	chr6;chr6;chr6;chr6	66254743;66255970;66256753;66257944	66255382;66256132;66257077;66258205	+;+;+;+	1390	KO_vs_NTC
ENSMUSG00000020808.3	Pimreg	Pimreg	596.016470993849	1.62348637049163	0.198011001838635	3.82244705932749e-18	1.03946454491712e-16	chr1	165148824	165148949	-	126	KO_vs_NTC
ENSMUSG00000075415.13	Fnbp1	Fnbp1	11943.5075313592	-0.890005109927074	0.106391092737123	4.1783613718698094e-18	1.13369742031362e-16	chr7;chr7;chr7;chr7;chr7;chr7;chr7;chr7;chr7	44863067;44863535;44864762;44865472;44867060;44867188;44867375;44868865;44869351	44863444;44864669;44865002;44866917;44867117;44867275;44867610;44869057;44869788	-;-;-;-;-;-;-;-;-	4213	KO_vs_NTC
ENSMUSG00000068267.5	Cenpb	Cenpb	2737.04967170026	-0.656535779325031	0.0776466434823426	4.19475324806407e-18	1.1355930654064002e-16	chr7;chr7;chr7;chr7;chr7;chr7;chr7;chr7;chr7;chr7;chr7;chr7;chr7;chr7;chr7;chr7;chr7;chr7;chr7;chr7	3289179;3293203;3303522;3304306;3305344;3310564;3310836;3312389;3313698;3314133;3314512;3318860;3319531;3322340;3322517;3323456;3327416;3328838;3329828;3330146	3289325;3293291;3303959;3304337;3305426;3310675;3310967;3312545;3313832;3314220;3314541;3319012;3319719;3322431;3322579;3323594;3327496;3329142;3330020;3331099	+;+;+;+;+;+;+;+;+;+;+;+;+;+;+;+;+;+;+;+	3612	KO_vs_NTC
ENSMUSG00000014349.7	Ube2z	Ube2z	5020.29134980145	-0.796578652595452	0.0950242791193057	4.37501818786143e-18	1.1817442863588099e-16	chr1;chr1;chr1	87142874;87146263;87146665	87143651;87146505;87146983	-;-;-	1340	KO_vs_NTC
ENSMUSG00000003779.15	Kif20a	Kif20a	2814.04185725358	1.39427553293096	0.168435319596536	4.71275126665792e-18	1.27012854450062e-16	chr1	42179290	42180388	-	1099	KO_vs_NTC
ENSMUSG00000025810.9	Nrp1	Nrp1	1304.78485888356	1.85157229765987	0.229524154266928	4.9780636741209896e-18	1.33864456127699e-16	chr2;chr2;chr2	87947053;87952944;87953021	87950272;87952994;87953100	-;-;-	3351	KO_vs_NTC
ENSMUSG00000030201.15	Lrp6	Lrp6	4576.20634138034	0.898739313935371	0.107726792932125	5.0072184261352195e-18	1.34349233949237e-16	chr3;chr3;chr3	38203151;38206166;38208082	38204273;38206261;38208119	-;-;-	1257	KO_vs_NTC
ENSMUSG00000026709.10	Dars2	Dars2	843.261608828604	1.16808130461935	0.140391506072284	5.27268855088139e-18	1.41158407014062e-16	chr2;chr2;chr2;chr2	113387107;113395254;113440411;113441009	113387671;113395377;113440527;113441094	-;-;-;-	892	KO_vs_NTC
ENSMUSG00000033444.14	Specc1l	Specc1l	2497.36110929485	-1.06697699738717	0.128368943242127	5.97976584638368e-18	1.5973383369300099e-16	chr3;chr3;chr3;chr3;chr3;chr3;chr3;chr3;chr3;chr3;chr3;chr3;chr3;chr3	113605067;113609038;113611058;113611133;113613758;113615363;113616553;113620025;113621109;113621832;113622366;113624939;113627078;113629863	113608411;113609170;113611116;113611303;113613916;113615511;113616873;113620167;113621316;113621965;113622449;113625057;113628392;113630149	-;-;-;-;-;-;-;-;-;-;-;-;-;-	6627	KO_vs_NTC
ENSMUSG00000021262.14	Evl	Evl	3245.82523563522	-1.3643369004029	0.165240507438827	6.15523685410618e-18	1.6377706814323199e-16	chr1;chr1	174096891;174099413	174096944;174103224	+;+	3866	KO_vs_NTC
ENSMUSG00000022070.6	Bora	Bora	1629.41644239721	1.38177988359137	0.167481124913983	6.15825649635806e-18	1.6377706814323199e-16	chr2	4316479	4318886	+	2408	KO_vs_NTC
ENSMUSG00000046722.14	Cdc42se1	Cdc42se1	5395.08678480176	-0.587299532125818	0.0694883116071525	6.230026779988089e-18	1.6532163371775e-16	chr5;chr5;chr5;chr5;chr5;chr5;chr5;chr5;chr5;chr5;chr5;chr5;chr5;chr5;chr5;chr5;chr5;chr5;chr5;chr5;chr5;chr5;chr5;chr5;chr5;chr5;chr5;chr5;chr5;chr5;chr5;chr5;chr5;chr5;chr5;chr5	43993620;43995075;44000777;44001270;44001786;44004886;44006165;44007023;44011195;44012499;44012876;44014096;44014758;44016566;44018293;44020808;44026683;44029610;44032944;44033670;44037424;44044024;44045520;44047498;44055878;44058626;44063126;44065675;44066576;44067621;44094395;44098674;44099655;44099994;44100339;44101648	43994496;43995114;44000845;44001548;44001901;44004978;44006233;44007103;44011248;44012516;44012968;44014167;44014904;44016650;44018396;44020931;44026835;44029769;44033020;44034421;44037665;44044647;44045583;44047618;44056083;44058652;44063184;44065734;44066883;44067685;44094768;44099225;44099897;44100233;44100480;44102032	-;-;-;-;-;-;-;-;-;-;-;-;-;-;-;-;-;-;-;-;-;-;-;-;-;-;-;-;-;-;-;-;-;-;-;-	7175	KO_vs_NTC
ENSMUSG00000031198.4	Fundc2	Fundc2	1037.15203378987	1.06178082562867	0.127851095458558	6.34948584162925e-18	1.6812213169261299e-16	chr3	72050098	72050602	-	505	KO_vs_NTC
ENSMUSG00000019210.10	Atp6v1e1	Atp6v1e1	2113.53494606577	-0.662534936632517	0.078884834552878	6.6058874396242005e-18	1.74528413448627e-16	chr1;chr1;chr1;chr1;chr1;chr1;chr1;chr1;chr1;chr1	130439027;130446661;130448328;130452384;130456821;130458087;130459582;130461822;130462098;130462570	130440379;130447639;130449563;130452575;130456906;130458186;130459773;130462007;130462451;130462744	-;-;-;-;-;-;-;-;-;-	4853	KO_vs_NTC
ENSMUSG00000034744.13	Nagk	Nagk	914.744177937468	-1.34594302902155	0.163092009260336	6.70271936696889e-18	1.7670007344275599e-16	chr3;chr3	138103916;138114082	138103976;138114717	+;+	697	KO_vs_NTC
ENSMUSG00000028923.14	Necap2	Necap2	1908.46753391818	-0.892815016109442	0.107584630158699	7.31405852814519e-18	1.92396389256699e-16	chr2	172509521	172509691	-	171	KO_vs_NTC
ENSMUSG00000047821.16	Trim16	Trim16	941.98021174118	-1.29828262837697	0.157310965402363	7.52986634952416e-18	1.97642622400336e-16	chr5	65541929	65543680	+	1752	KO_vs_NTC
ENSMUSG00000020803.3	Txndc17	Txndc17	2077.43248927714	-0.836011885125833	0.100660245835541	7.63123303338607e-18	1.9943616373399e-16	chr1;chr1;chr1	164931644;164932895;164935430	164931953;164933009;164935527	-;-;-	523	KO_vs_NTC
ENSMUSG00000078920.3	Ifi47	Ifi47	836.173494749862	1.26468746550194	0.153112822522918	7.625561803650059e-18	1.9943616373399e-16	chr7	100458460	100459406	+	947	KO_vs_NTC
ENSMUSG00000019487.10	Trip10	Trip10	1207.39905396696	-0.987415930097748	0.1191904809046	7.69295375397839e-18	2.00614953834849e-16	chr1;chr1;chr1;chr1;chr1;chr1;chr1;chr1;chr1;chr1;chr1;chr1;chr1;chr1;chr1;chr1;chr1;chr1;chr1;chr1;chr1;chr1;chr1;chr1;chr1;chr1;chr1;chr1;chr1	131285251;131291596;131292521;131294988;131296641;131298332;131300393;131310474;131310976;131317129;131319525;131320435;131325088;131332117;131332981;131333857;131336390;131344349;131345762;131349452;131355511;131356690;131362026;131411800;131436675;131504165;131514171;131524938;131527233	131289740;131291690;131292845;131296466;131297199;131298512;131300472;131310698;131311065;131317234;131319659;131320512;131325148;131332263;131333070;131333884;131336474;131344547;131345863;131349676;131355639;131356905;131364064;131411962;131436867;131504366;131514232;131525593;131527352	-;-;-;-;-;-;-;-;-;-;-;-;-;-;-;-;-;-;-;-;-;-;-;-;-;-;-;-;-	12560	KO_vs_NTC
ENSMUSG00000048865.16	Arhgap30	Arhgap30	13858.3388647108	-0.808645499409035	0.0973013403442696	7.79404843747373e-18	2.02813234556159e-16	chr5	81535726	81536672	+	947	KO_vs_NTC
ENSMUSG00000041649.13	Klf8	Klf8	389.716306357018	-2.0721947860656	0.260686272305067	8.26209915889291e-18	2.14530290848329e-16	chr4;chr4;chr4;chr4;chr4;chr4;chr4;chr4;chr4;chr4;chr4	134537892;134540634;134542337;134542713;134543050;134544585;134545189;134545481;134547951;134551417;134551937	134539789;134541022;134542442;134542901;134543131;134544722;134545313;134545690;134548084;134551534;134552166	-;-;-;-;-;-;-;-;-;-;-	3619	KO_vs_NTC
ENSMUSG00000029428.13	Stx2	Stx2	490.974942544107	-1.65638970731556	0.205135295624665	9.3429911739586e-18	2.4207569835703004e-16	chr3	9496168	9499928	+	3761	KO_vs_NTC
ENSMUSG00000030541.16	Idh2	Idh2	908.567181653093	1.07684901112017	0.130458777757776	9.641969805272139e-18	2.48744721385644e-16	chr3	52425408	52425648	+	241	KO_vs_NTC
ENSMUSG00000033039.9	Micall1	Micall1	2405.3905475403	-0.997568874306288	0.120819083794202	9.66146293551213e-18	2.48744721385644e-16	chr3;chr3	107325421;107327135	107326304;107333673	-;-	7423	KO_vs_NTC
ENSMUSG00000039202.12	Abhd2	Abhd2	3532.07826767346	-0.72636222860613	0.0873131794228247	9.66218935977033e-18	2.48744721385644e-16	chr4	101103588	101103650	-	63	KO_vs_NTC
ENSMUSG00000039994.15	Timeless	Timeless	1793.6256932113	1.31614720002939	0.160416449238236	1.07854329362874e-17	2.7707088781432697e-16	chr4;chr4;chr4;chr4;chr4;chr4;chr4;chr4	116636510;116638961;116639810;116640991;116641858;116645504;116649364;116651339	116638048;116639160;116640005;116641142;116641977;116645593;116649474;116651680	-;-;-;-;-;-;-;-	2750	KO_vs_NTC
ENSMUSG00000030451.15	Herc2	Herc2	6199.60033462058	-0.669076062393398	0.080276057921597	1.10150247267628e-17	2.82368171021091e-16	chr3	51297179	51297244	+	66	KO_vs_NTC
ENSMUSG00000001403.13	Ube2c	Ube2c	3637.05502140328	1.37657062399679	0.168334063849066	1.14253996192903e-17	2.92267531786675e-16	chr1	18262395	18263379	-	985	KO_vs_NTC
ENSMUSG00000039814.15	Xkr5	Xkr5	168.138955942062	2.14936321129406	0.27210620184533	1.16029915101961e-17	2.9618291647803004e-16	chr4	114906282	114908873	-	2592	KO_vs_NTC
ENSMUSG00000037013.15	Ss18	Ss18	3512.94235074085	0.766873480068723	0.0927239238338961	1.24455172817748e-17	3.17019357932804e-16	chr4;chr4;chr4;chr4;chr4;chr4;chr4;chr4;chr4	41291300;41293933;41296311;41298286;41299407;41301334;41302614;41313211;41314488	41293214;41294111;41296473;41298351;41299600;41301394;41302820;41313465;41314889	-;-;-;-;-;-;-;-;-	3442	KO_vs_NTC
ENSMUSG00000025228.4	Actr1a	Actr1a	4720.17139817057	-0.776254444062667	0.0940107941714996	1.3492610951901201e-17	3.42967967648958e-16	chr2	83390129	83390612	+	484	KO_vs_NTC
ENSMUSG00000049313.8	Sorl1	Sorl1	444.045740656425	1.64862490769217	0.205353830229623	1.40712317603781e-17	3.56924479568919e-16	chr5;chr5;chr5;chr5;chr5;chr5;chr5;chr5;chr5;chr5	88487975;88488488;88488692;88489498;88489670;88491222;88492919;88494040;88498616;88501459	88488188;88488548;88488769;88489563;88489720;88491263;88493191;88494102;88498666;88506049	+;+;+;+;+;+;+;+;+;+	5490	KO_vs_NTC
ENSMUSG00000036026.15	Tmem63b	Tmem63b	2160.23113190181	-0.971764056473188	0.118343188130708	1.4236609011218998e-17	3.59608404187151e-16	chr4;chr4	11579665;11583677	11580107;11587591	+;+	4358	KO_vs_NTC
ENSMUSG00000072235.5	Tuba1a	Tuba1a	5975.40865134528	-0.987112238776714	0.120221567714334	1.42197636391355e-17	3.59608404187151e-16	chr7	20417942	20418865	+	924	KO_vs_NTC
ENSMUSG00000035168.16	Tanc1	Tanc1	1205.13374494126	-0.803562278752443	0.0976902273367654	1.6150711373949902e-17	4.07105822816432e-16	chr3;chr3;chr3;chr3;chr3;chr3;chr3;chr3	146570426;146597077;146609979;146612493;146624464;146625755;146627801;146630533	146570563;146597233;146612443;146612571;146624647;146625881;146627884;146632305	+;+;+;+;+;+;+;+	5007	KO_vs_NTC
ENSMUSG00000059248.13	Septin9	Septin9	19156.9582273652	-0.625326651294559	0.0752555550951667	1.70699218768817e-17	4.2937965987806197e-16	chr6;chr6;chr6	41081587;41084813;41091935	41081698;41085271;41091983	+;+;+	620	KO_vs_NTC
ENSMUSG00000097415.2	AU020206	AU020206	6096.08944419981	-1.11466090723488	0.136270027486064	1.76082784468733e-17	4.42000735899269e-16	chr12;chr12;chr12;chr12;chr12;chr12;chr12;chr12;chr12;chr12;chr12;chr12;chr12;chr12;chr12;chr12;chr12;chr12;chr12	84602531;84603294;84603949;84604333;84604981;84605348;84605872;84606100;84608570;84608806;84608975;84609379;84611721;84612325;84612780;84613905;84615077;84615326;84617283	84603159;84603409;84604025;84604385;84605030;84605384;84605963;84606308;84608659;84608897;84609096;84609473;84611771;84612450;84612896;84614044;84615204;84615444;84617466	-;-;-;-;-;-;-;-;-;-;-;-;-;-;-;-;-;-;-	2527	KO_vs_NTC
ENSMUSG00000020042.15	Abtb3	Abtb3	158.902802531306	2.05937564868757	0.262634858545587	1.99832504908577e-17	4.99539889082019e-16	chr1	136793034	136793510	+	477	KO_vs_NTC
ENSMUSG00000059005.13	Hnrnpa3	Hnrnpa3	23592.2567759917	1.01641486689621	0.124427103291805	1.9950733161463e-17	4.99539889082019e-16	chr6;chr6;chr6;chr6;chr6;chr6;chr6;chr6;chr6;chr6;chr6;chr6;chr6;chr6;chr6;chr6;chr6;chr6;chr6;chr6	39334773;39338749;39343910;39345295;39345895;39347289;39347725;39349340;39350050;39352654;39354977;39357400;39359950;39364503;39366889;39367644;39371206;39372079;39372847;39377235	39337284;39338814;39344404;39345342;39345996;39347430;39347986;39349518;39350134;39352750;39355122;39357483;39360042;39364611;39367046;39367766;39371329;39372137;39372930;39377675	-;-;-;-;-;-;-;-;-;-;-;-;-;-;-;-;-;-;-;-	5409	KO_vs_NTC
ENSMUSG00000054693.14	Adam10	Adam10	6433.95468705453	0.801834351733481	0.097793629739941	2.02216763359876e-17	5.04455620001476e-16	chr5;chr5;chr5;chr5;chr5;chr5;chr5;chr5;chr5;chr5;chr5;chr5;chr5;chr5;chr5;chr5	137569840;137570720;137570805;137574387;137577458;137577666;137578879;137580167;137580649;137582589;137582758;137582919;137583074;137583231;137583405;137586829	137570118;137570779;137571791;137574936;137577574;137577805;137579042;137580286;137580832;137582671;137582821;137582986;137583150;137583315;137584109;137587481	+;+;+;+;+;+;+;+;+;+;+;+;+;+;+;+	4336	KO_vs_NTC
ENSMUSG00000027330.16	Cdc25b	Cdc25b	1418.25707486938	0.968243181935746	0.118557295419128	2.06313593009137e-17	5.136144993798589e-16	chr2;chr2;chr2	129246376;129254770;129268346	129246711;129254812;129268526	+;+;+	560	KO_vs_NTC
ENSMUSG00000030177.14	Ccdc77	Ccdc77	763.625628084352	1.07227567944473	0.131378247750416	2.08024095546354e-17	5.16807187165983e-16	chr3;chr3	37761037;37766755	37761148;37767297	+;+	655	KO_vs_NTC
ENSMUSG00000032238.17	Rora	Rora	11542.8114744298	-2.21113399799833	0.282651194977208	2.0953918592395702e-17	5.195022855946329e-16	chr3;chr3;chr3;chr3;chr3;chr3;chr3;chr3;chr3;chr3;chr3;chr3;chr3;chr3;chr3;chr3	95559677;95561228;95562480;95566621;95567684;95570666;95570928;95575535;95576277;95578053;95580005;95580158;95581507;95585140;95585535;95587381	95559732;95561280;95562624;95566684;95567720;95570686;95570954;95575602;95576428;95578300;95580071;95580234;95581590;95585214;95585798;95587671	+;+;+;+;+;+;+;+;+;+;+;+;+;+;+;+	1729	KO_vs_NTC
ENSMUSG00000021033.10	Gstz1	Gstz1	399.59922813769	1.343520239104	0.165590119855853	2.12456790339472e-17	5.25656411180078e-16	chr1;chr1;chr1;chr1;chr1;chr1;chr1;chr1;chr1	171216011;171219794;171220109;171220301;171220547;171220805;171221087;171221904;171222375	171219660;171219896;171220185;171220423;171220652;171220906;171221639;171222184;171222514	-;-;-;-;-;-;-;-;-	5135	KO_vs_NTC
ENSMUSG00000069844.12	Sco1	Sco1	2191.99770381258	-1.68466265059105	0.211790511569121	2.22322009807694e-17	5.4893986634316795e-16	chr7;chr7;chr7;chr7;chr7;chr7	9407312;9412055;9417977;9419476;9429689;9432731	9408071;9412178;9418204;9420289;9429932;9432927	-;-;-;-;-;-	2367	KO_vs_NTC
ENSMUSG00000036181.2	H1f2	H1f2	718.720457097445	-2.70880814039564	0.3434036238557	2.2321506130750302e-17	5.500201326993449e-16	chr4	15636169	15636492	+	324	KO_vs_NTC
ENSMUSG00000024590.8	Lmnb1	Lmnb1	5564.19906876761	1.65698925360967	0.208077194063059	2.3036389180394902e-17	5.66479354305679e-16	chr2	58470116	58471077	+	962	KO_vs_NTC
ENSMUSG00000038400.15	Pmepa1	Pmepa1	3814.76086195285	-1.37579749166654	0.170022947604734	2.3136142317734902e-17	5.67775980374657e-16	chr4;chr4;chr4;chr4;chr4;chr4;chr4;chr4;chr4;chr4;chr4;chr4;chr4;chr4;chr4;chr4;chr4;chr4;chr4	73714579;73727569;73731424;73734439;73735720;73740248;73740486;73740930;73744059;73745025;73748562;73749843;73759694;73762867;73769795;73771286;73780325;73789745;73790524	73717773;73727645;73731543;73734553;73735801;73740392;73740623;73741161;73744147;73745109;73748630;73749958;73759771;73762962;73769885;73771432;73780553;73789915;73790709	-;-;-;-;-;-;-;-;-;-;-;-;-;-;-;-;-;-;-	5461	KO_vs_NTC
ENSMUSG00000022218.15	Tgm1	Tgm1	162.51865912719	4.18834416731555	0.513809520339167	2.61790169654946e-17	6.41146959110308e-16	chr2	10471644	10471729	+	86	KO_vs_NTC
ENSMUSG00000040351.11	Ankib1	Ankib1	2771.61337532528	-1.25878201037933	0.155298510202063	2.74964794109539e-17	6.72049579772992e-16	chr4;chr4	119418530;119421580	119419293;119422420	-;-	1605	KO_vs_NTC
ENSMUSG00000057335.11	Cep170	Cep170	4449.82750842135	-1.08435323362696	0.133606661469014	3.01642274076413e-17	7.357633974138601e-16	chr6	13867735	13871518	-	3784	KO_vs_NTC
ENSMUSG00000040268.17	Plekha1	Plekha1	940.614029415205	1.19675962360622	0.147713354114448	3.11318008306519e-17	7.57833393607442e-16	chr4;chr4	118864649;118868707	118864877;118871707	+;+	3230	KO_vs_NTC
ENSMUSG00000029106.14	Add1	Add1	7639.35094320294	-1.04424332687022	0.128747406449366	3.1897325544621304e-17	7.733500173207989e-16	chr2;chr2;chr2;chr2	177314520;177317064;177317332;177324305	177315909;177317124;177317458;177324307	-;-;-;-	1581	KO_vs_NTC
ENSMUSG00000033949.11	Trim36	Trim36	66.3504913253547	-3.55963884408138	0.442235176353899	3.1843910503418503e-17	7.733500173207989e-16	chr3	122861913	122862372	+	460	KO_vs_NTC
ENSMUSG00000026915.16	Strbp	Strbp	2493.52246647595	0.950738615244084	0.117173687975558	3.2250041182699804e-17	7.803346638074489e-16	chr2;chr2;chr2;chr2;chr2;chr2;chr2;chr2;chr2;chr2;chr2;chr2;chr2;chr2;chr2;chr2;chr2;chr2;chr2;chr2;chr2	119797733;119798226;119799239;119799327;119799514;119801116;119801548;119802279;119803087;119804768;119805615;119807835;119808733;119809208;119809905;119810117;119810478;119810846;119811598;119812060;119816644	119797754;119799044;119799302;119799415;119799883;119801256;119801731;119802379;119803410;119804854;119805730;119808012;119808878;119809547;119810034;119810217;119810573;119810941;119811690;119813299;119818104	+;+;+;+;+;+;+;+;+;+;+;+;+;+;+;+;+;+;+;+;+	6198	KO_vs_NTC
ENSMUSG00000061981.14	Flot2	Flot2	2376.11929755738	-1.40760833430671	0.175224836529502	3.3752422096027204e-17	8.15053488774864e-16	chr6;chr6;chr6;chr6;chr6;chr6;chr6	66896397;66896549;66914453;66943825;67015725;67017293;67017464	66896527;66896989;66914510;66943882;67015847;67017321;67021350	+;+;+;+;+;+;+	4727	KO_vs_NTC
ENSMUSG00000038545.13	Cul7	Cul7	3308.56127752475	0.760591359529286	0.0933218136859207	3.4704403885401e-17	8.363692066114409e-16	chr4;chr4;chr4;chr4;chr4;chr4;chr4;chr4;chr4;chr4;chr4;chr4	82798738;82807013;82820330;82835446;82838276;82840368;82847543;82850543;82853969;82856824;82859490;82859919	82806461;82807056;82820446;82835584;82838387;82844202;82847739;82850814;82854115;82856984;82859673;82859958	-;-;-;-;-;-;-;-;-;-;-;-	12972	KO_vs_NTC
ENSMUSG00000023088.16	Abcc1	Abcc1	3321.76604459636	-0.950986055501587	0.117414723480418	3.6339473501426303e-17	8.74029488159803e-16	chr2;chr2;chr2;chr2;chr2;chr2;chr2	28496891;28497669;28498376;28502067;28502197;28503126;28504711	28497064;28497836;28498441;28502117;28502232;28503262;28505415	+;+;+;+;+;+;+	1337	KO_vs_NTC
ENSMUSG00000003923.14	Tfam	Tfam	1452.06155698554	0.918768533059656	0.113400257082762	3.64932322164162e-17	8.75982675508965e-16	chr1;chr1	43056267;43056885	43056430;43057134	+;+	414	KO_vs_NTC
ENSMUSG00000013698.12	Pea15a	Pea15a	1306.19671745593	-1.01414487381556	0.12560206886943	4.33943853560803e-17	1.03957104918514e-15	chr1;chr1	86328039;86328581	86328198;86328873	+;+	453	KO_vs_NTC
ENSMUSG00000030876.7	Mettl9	Mettl9	1402.41613830049	0.944068474039066	0.116880215395612	4.37794497051438e-17	1.0467189618612001e-15	chr3;chr3;chr3;chr3;chr3;chr3	63914684;63920201;63924017;63925334;63926817;63929257	63915738;63920361;63924327;63925481;63927323;63929472	-;-;-;-;-;-	2398	KO_vs_NTC
ENSMUSG00000013160.7	Atp6v0d1	Atp6v0d1	1943.17623132768	-0.680632464124952	0.0834179884780397	4.52009460989694e-17	1.07856961106513e-15	chr1;chr1;chr1;chr1;chr1;chr1;chr1;chr1;chr1;chr1;chr1;chr1;chr1;chr1;chr1;chr1;chr1;chr1;chr1;chr1;chr1;chr1;chr1;chr1;chr1	85649988;85659703;85662473;85663526;85665279;85666914;85670002;85671825;85673625;85674655;85679059;85681086;85682217;85691975;85693939;85697006;85699607;85701117;85701405;85703442;85704943;85706837;85707227;85707982;85708993	85650127;85659862;85662871;85663597;85665344;85667003;85670082;85671890;85673771;85675266;85679326;85681139;85683118;85692049;85696368;85697110;85699749;85701149;85701572;85703530;85705058;85706954;85707298;85708125;85709998	+;+;+;+;+;+;+;+;+;+;+;+;+;+;+;+;+;+;+;+;+;+;+;+;+	7556	KO_vs_NTC
ENSMUSG00000023972.9	Ptk7	Ptk7	114.858847170869	2.91029838027073	0.370852158523898	4.6455545890248404e-17	1.1063200415756601e-15	chr2	32687630	32687766	-	137	KO_vs_NTC
ENSMUSG00000017774.19	Myo1c	Myo1c	5224.75304607058	-0.772353925622119	0.0953023187347617	4.86779804710611e-17	1.15696444135353e-15	chr1	110964679	110967437	-	2759	KO_vs_NTC
ENSMUSG00000063727.3	Tnfrsf11b	Tnfrsf11b	220.080293173083	2.95898596379575	0.37754996650576	5.57742697063455e-17	1.32302265704207e-15	chr6	81896599	81896676	-	78	KO_vs_NTC
ENSMUSG00000029178.14	Klf3	Klf3	324.309215958437	-1.76138177134919	0.226047599827175	6.1344469029623e-17	1.4494581586373201e-15	chr2;chr2;chr2;chr2;chr2;chr2;chr2	180258540;180260275;180260644;180261077;180264214;180264403;180273100	180260183;180260479;180260750;180263155;180264306;180264474;180273496	-;-;-;-;-;-;-	4597	KO_vs_NTC
ENSMUSG00000035735.10	Dagla	Dagla	159.502754004654	3.56931755755136	0.447905616496038	6.13287874921778e-17	1.4494581586373201e-15	chr4	3835079	3835146	-	68	KO_vs_NTC
ENSMUSG00000072949.5	Acot1	Acot1	63.38721349277	3.36443362526858	0.425119165013366	6.78680981590809e-17	1.6004676116655102e-15	chr7	23778358	23779247	+	890	KO_vs_NTC
ENSMUSG00000052087.13	Rgs14	Rgs14	629.11029778485	-0.944705686596794	0.117774010686296	6.9049726697125e-17	1.6251586747389602e-15	chr5;chr5	116390678;116392268	116390878;116392800	-;-	734	KO_vs_NTC
ENSMUSG00000014907.10	Naf1	Naf1	1004.40435030695	1.41174132191079	0.177769867800913	6.97281308305949e-17	1.6379327853085701e-15	chr1;chr1	88459683;88465516	88459955;88465558	+;+	316	KO_vs_NTC
ENSMUSG00000033767.14	Tmem131l	Tmem131l	956.316630987385	0.909268229239724	0.113339583562387	7.060886583864281e-17	1.6554008662830502e-15	chr3	120609966	120610093	-	128	KO_vs_NTC
ENSMUSG00000024032.6	Tff1	Tff1	43.8839874205778	-6.59002656211366	0.841737678992208	7.24284715407771e-17	1.69477008795221e-15	chr2	33614398	33614676	+	279	KO_vs_NTC
ENSMUSG00000008318.10	Relt	Relt	445.555442538518	1.21148863571558	0.151542852313151	7.30701333916877e-17	1.7064773512016201e-15	chr1;chr1;chr1;chr1;chr1;chr1;chr1;chr1;chr1;chr1;chr1;chr1;chr1;chr1;chr1;chr1;chr1;chr1;chr1;chr1;chr1	72307421;72310435;72312408;72314154;72315459;72318999;72325074;72326216;72329926;72334636;72338960;72339989;72343009;72346228;72354243;72356817;72381619;72383358;72383702;72393896;72394708	72307567;72310548;72312591;72314202;72315581;72319190;72325188;72326354;72330038;72334698;72339097;72340079;72343142;72346424;72354336;72356886;72381728;72383454;72383769;72393967;72394952	+;+;+;+;+;+;+;+;+;+;+;+;+;+;+;+;+;+;+;+;+	2555	KO_vs_NTC
ENSMUSG00000030172.15	Erc1	Erc1	2863.00263875242	-1.03433504615686	0.129156459596605	7.37007215884204e-17	1.7178812981826001e-15	chr3	37714740	37715164	+	425	KO_vs_NTC
ENSMUSG00000036986.16	Pml	Pml	7714.31744037675	0.779213190815442	0.0968431653787108	7.66595855995494e-17	1.78340623608663e-15	chr4;chr4;chr4;chr4;chr4;chr4	41092722;41093782;41094266;41094701;41095145;41098002	41093702;41093999;41094448;41094838;41095271;41098183	-;-;-;-;-;-	1829	KO_vs_NTC
ENSMUSG00000062210.13	Tnfaip8	Tnfaip8	3847.66664425106	0.598959483920251	0.0735691159938009	7.972156156933131e-17	1.85107333536174e-15	chr6;chr6	68270485;68270955	68270572;68271267	+;+	401	KO_vs_NTC
ENSMUSG00000026526.14	Fh1	Fh1	1856.32509850285	0.732471645676069	0.0908802638691007	8.14364430167757e-17	1.88726221302217e-15	chr2	108079912	108080042	-	131	KO_vs_NTC
ENSMUSG00000045039.9	Megf8	Megf8	876.599537912263	-1.50868463379212	0.19178524172035	8.97170198747618e-17	2.0751787317392203e-15	chr5	23674739	23675546	-	808	KO_vs_NTC
ENSMUSG00000007029.16	Vars1	Vars1	7375.55079981534	0.893267299389572	0.111812933967111	9.45644523408145e-17	2.18311892459463e-15	chr1	66062965	66063376	+	412	KO_vs_NTC
ENSMUSG00000020380.16	Rad50	Rad50	2908.80162077576	0.569168241703559	0.0699840251967713	1.0029134468731299e-16	2.3065098966754602e-15	chr1;chr1	153066481;153089428	153066499;153089507	-;-	99	KO_vs_NTC
ENSMUSG00000032178.14	Ilf3	Ilf3	4513.14882396177	0.633141642832094	0.0782438045497086	1.00111259590863e-16	2.3065098966754602e-15	chr3;chr3;chr3;chr3;chr3;chr3;chr3	95111022;95114662;95116526;95118649;95119131;95121262;95122379	95111249;95115110;95118377;95118763;95119307;95121406;95123051	+;+;+;+;+;+;+	3639	KO_vs_NTC
ENSMUSG00000021148.11	Idi2l	Idi2l	59.7785402131188	-4.50570941824708	0.564019055671409	1.08429557576568e-16	2.48893246802184e-15	chr1;chr1	172322994;172323405	172323165;172323661	+;+	429	KO_vs_NTC
ENSMUSG00000028063.15	Lmna	Lmna	4593.45075606646	-1.96541405648849	0.25730476170655	1.15728666305793e-16	2.65143817263026e-15	chr2;chr2;chr2;chr2;chr2	152754173;152755094;152757010;152760638;152764745	152754224;152755239;152757174;152760769;152765037	+;+;+;+;+	788	KO_vs_NTC
ENSMUSG00000032261.16	Sh3bgrl2	Sh3bgrl2	144.945890388232	-2.33932104396823	0.307458148257024	1.17331476476342e-16	2.6830686495745404e-15	chr3	95804855	95805749	+	895	KO_vs_NTC
ENSMUSG00000015575.14	Atp6v0e	Atp6v0e	2639.06733476254	-0.79508357843876	0.0995752706004005	1.20313919166215e-16	2.7460685444478e-15	chr1;chr1	92489101;92495950	92491763;92496101	-;-	2815	KO_vs_NTC
ENSMUSG00000035024.16	Ncapd3	Ncapd3	2685.02243859219	1.07049085490668	0.134823850927799	1.2645814908804001e-16	2.8808597963943303e-15	chr3;chr3;chr3;chr3;chr3;chr3;chr3;chr3;chr3;chr3;chr3;chr3;chr3;chr3	144729677;144736917;144737863;144746764;144747370;144748401;144749665;144751934;144754729;144755154;144757958;144758407;144759171;144760564	144730955;144737156;144738030;144747028;144747594;144748501;144749842;144752158;144754956;144755331;144758066;144758554;144759311;144760977	-;-;-;-;-;-;-;-;-;-;-;-;-;-	3899	KO_vs_NTC
ENSMUSG00000028126.16	Pip5k1a	Pip5k1a	3834.58652616213	-0.78978221704875	0.0990092709575611	1.30345126777679e-16	2.96381744013878e-15	chr2;chr2;chr2;chr2;chr2;chr2;chr2;chr2;chr2;chr2;chr2	153974945;153982892;153984802;153986273;153987139;153989205;153990405;153990861;153992245;153993208;154000068	153974983;153982991;153985013;153986559;153987243;153989345;153990468;153990921;153992336;153993250;154000495	+;+;+;+;+;+;+;+;+;+;+	1572	KO_vs_NTC
ENSMUSG00000038615.17	Nfe2l1	Nfe2l1	6716.42874808555	-0.741749400373883	0.0927818975727861	1.335700427198e-16	3.0314373981181702e-15	chr4;chr4;chr4;chr4;chr4;chr4;chr4;chr4;chr4;chr4;chr4;chr4;chr4	85205126;85347124;85355327;85376341;85377394;85379252;85381405;85385790;85387554;85391019;85398159;85398855;85636801	85205621;85347192;85355399;85376484;85377691;85379410;85381508;85385920;85389380;85391108;85398248;85399529;85639195	+;+;+;+;+;+;+;+;+;+;+;+;+	6551	KO_vs_NTC
ENSMUSG00000032436.17	Cmtm7	Cmtm7	470.177197203807	1.30446887687419	0.165425585446103	1.47120007502251e-16	3.3326960048446203e-15	chr3	98248599	98249087	+	489	KO_vs_NTC
ENSMUSG00000019998.6	Stx7	Stx7	1592.02668317806	-1.13486045680165	0.143624130863438	1.66137315750484e-16	3.75644559994633e-15	chr1;chr1;chr1;chr1;chr1;chr1;chr1;chr1;chr1;chr1;chr1;chr1;chr1;chr1;chr1;chr1;chr1;chr1;chr1;chr1;chr1;chr1;chr1	136181652;136182718;136183320;136184265;136185453;136185947;136186661;136190699;136190908;136191512;136192103;136196268;136198098;136199523;136200343;136200941;136206917;136207753;136208248;136208413;136208845;136211289;136212605	136181940;136182940;136183422;136184366;136185611;136186123;136186801;136190813;136191045;136191684;136192250;136196422;136198247;136199611;136200478;136201048;136207003;136207882;136208327;136208535;136208909;136211403;136212828	-;-;-;-;-;-;-;-;-;-;-;-;-;-;-;-;-;-;-;-;-;-;-	3230	KO_vs_NTC
ENSMUSG00000022043.18	Trim35	Trim35	3574.50205988775	-0.806947090198564	0.101664857157667	1.70715903727465e-16	3.8527548067390905e-15	chr2;chr2	3855030;3877248	3855141;3877575	+;+	440	KO_vs_NTC
ENSMUSG00000002055.9	Spag5	Spag5	2359.12109937631	1.32136075550346	0.168319034604797	1.86765410492852e-16	4.2070999371095e-15	chr1;chr1	26681814;26687241	26685911;26687460	-;-	4318	KO_vs_NTC
ENSMUSG00000000266.11	Mid2	Mid2	760.11688194277	-1.32599906836159	0.168986166382689	1.89864215325357e-16	4.268939545322831e-15	chr1	5307739	5310017	+	2279	KO_vs_NTC
ENSMUSG00000051978.9	Erich1	Erich1	440.627208060875	-1.19721221457389	0.152003522036934	1.91472261715684e-16	4.2970931002884304e-15	chr5	115631049	115631816	-	768	KO_vs_NTC
ENSMUSG00000027379.13	Bub1	Bub1	2010.22656071838	1.83301372824077	0.240719288367124	1.95050004430613e-16	4.369264848785191e-15	chr2;chr2	130405259;130405781	130405703;130406074	+;+	739	KO_vs_NTC
ENSMUSG00000019489.7	Cd70	Cd70	129.599522251742	-2.88777436246655	0.377751105935441	2.14256570244555e-16	4.7906182020977106e-15	chr1	131341302	131342683	-	1382	KO_vs_NTC
ENSMUSG00000036086.16	Zranb3	Zranb3	539.029812241416	1.02546367637804	0.130231355284584	2.17298689341991e-16	4.849656885610341e-15	chr4	12131551	12131975	-	425	KO_vs_NTC
ENSMUSG00000072082.6	Ccnf	Ccnf	1629.40427920173	1.45562703060547	0.187739717432017	2.65974335732342e-16	5.9250445196167806e-15	chr7;chr7	20258291;20258852	20258594;20259128	+;+	581	KO_vs_NTC
ENSMUSG00000046711.15	Hmga1	Hmga1	2709.27981321616	1.2934680709605	0.165609434511927	2.7323301374761197e-16	6.075534821341931e-15	chr5;chr5;chr5	43909215;43909526;43909793	43909440;43909596;43909885	-;-;-	390	KO_vs_NTC
ENSMUSG00000025225.14	Nfkb2	Nfkb2	13489.5799172096	-0.994396514997426	0.126826108378059	2.87149412397886e-16	6.373238980316311e-15	chr2;chr2;chr2;chr2;chr2;chr2;chr2;chr2;chr2;chr2;chr2;chr2;chr2;chr2;chr2;chr2;chr2;chr2;chr2;chr2;chr2;chr2;chr2	82943634;82944070;82946856;82948199;82949389;82950881;82951644;82954935;82958631;82961724;82962698;82963280;82965414;82967772;82973036;82974839;82984369;82997964;82999762;83001576;83005203;83007474;83008741	82943800;82944195;82947017;82948288;82949528;82951022;82951754;82955058;82958717;82961839;82962758;82963383;82965490;82967829;82973069;82983782;82994027;82998458;82999853;83001622;83005246;83007543;83008937	+;+;+;+;+;+;+;+;+;+;+;+;+;+;+;+;+;+;+;+;+;+;+	21147	KO_vs_NTC
ENSMUSG00000037894.13	H2az1	H2az1	6839.45102317314	1.29413839878805	0.165958723828417	3.00762160935699e-16	6.6631235433717905e-15	chr4;chr4;chr4;chr4;chr4	55605149;55605393;55608053;55608335;55636844	55605201;55605790;55608158;55608525;55636901	+;+;+;+;+	806	KO_vs_NTC
ENSMUSG00000005763.15	Cd247	Cd247	3730.98688539497	-1.04836301734648	0.13406951320722	3.32579465390453e-16	7.354513672388871e-15	chr1;chr1	58630375;58636798	58630715;58637344	+;+	888	KO_vs_NTC
ENSMUSG00000006526.11	Stimate	Stimate	690.704130616479	-1.02065843220787	0.130567570031987	3.42494528477871e-16	7.55992493024098e-15	chr1	63357434	63358050	-	617	KO_vs_NTC
ENSMUSG00000097908.7	4933404O12Rik	4933404O12Rik	351.701446188946	1.21676687519385	0.156089177325636	3.53308763227403e-16	7.78439782337164e-15	chr12	109723218	109723301	+	84	KO_vs_NTC
ENSMUSG00000034818.16	Celf5	Celf5	162.853587949256	-2.3513222082579	0.314965740292448	3.54765014035394e-16	7.80224549993325e-15	chr3	139649379	139650377	+	999	KO_vs_NTC
ENSMUSG00000045980.13	Tmem104	Tmem104	699.262493368034	-0.979051481127375	0.125328152353268	3.63241002186467e-16	7.974130655271641e-15	chr5	33049985	33050199	+	215	KO_vs_NTC
ENSMUSG00000048982.2	Gphb5	Gphb5	46.3368285334283	-5.1367734655676	0.658083278623592	4.07429724949565e-16	8.927960978295911e-15	chr5	86079766	86079935	+	170	KO_vs_NTC
ENSMUSG00000018765.5	Fxr2	Fxr2	4576.67948094591	-0.620205211622256	0.0782865167254719	4.25666770797698e-16	9.3106894757453e-15	chr1	123827299	123830159	-	2861	KO_vs_NTC
ENSMUSG00000044033.16	Ccdc141	Ccdc141	355.392871682717	1.7250110155801	0.228472362569541	4.61190339836874e-16	1.0069461416257501e-14	chr5	4802457	4802553	+	97	KO_vs_NTC
ENSMUSG00000006585.3	Cdt1	Cdt1	1436.21295319012	1.56776941632361	0.205910858921649	5.16371099964472e-16	1.12451589004467e-14	chr1;chr1	63964727;63967640	63964798;63968999	+;+	1432	KO_vs_NTC
ENSMUSG00000059995.12	Atxn7l3	Atxn7l3	3767.11887810814	-0.695403885206343	0.0885730553187207	5.16901042715581e-16	1.12451589004467e-14	chr6;chr6;chr6;chr6;chr6;chr6;chr6;chr6;chr6;chr6;chr6;chr6;chr6;chr6;chr6;chr6;chr6;chr6;chr6;chr6;chr6	47530139;47531741;47531985;47532630;47533742;47540677;47543946;47544440;47545676;47546749;47547345;47551717;47552386;47554124;47556030;47558178;47561669;47576536;47577544;47594894;47595184	47530601;47531825;47532116;47532983;47535125;47542406;47544040;47544609;47545916;47546830;47547436;47551895;47552488;47554264;47556150;47558294;47561938;47576664;47578010;47595058;47595341	-;-;-;-;-;-;-;-;-;-;-;-;-;-;-;-;-;-;-;-;-	6678	KO_vs_NTC
ENSMUSG00000032012.8	Nectin1	Nectin1	162.762644107674	2.80498011180541	0.373924223631517	5.37384303540795e-16	1.1669744749912901e-14	chr3	93692050	93693070	-	1021	KO_vs_NTC
ENSMUSG00000112762.1	4930459C07Rik	4930459C07Rik	123.434861950029	3.0049506263224	0.398190152333258	5.75215220328686e-16	1.24688484205539e-14	chrY	83390832	83391446	-	615	KO_vs_NTC
ENSMUSG00000042066.15	Tmcc2	Tmcc2	254.754397828021	-1.736227347282	0.231079355402523	5.86542356224337e-16	1.26915992993775e-14	chr4;chr4	139150197;139150710	139150386;139150805	+;+	286	KO_vs_NTC
ENSMUSG00000041064.13	Pif1	Pif1	617.921816214317	1.86390598128671	0.250228074773257	6.37863494832095e-16	1.3777395056534401e-14	chr4;chr4;chr4;chr4;chr4;chr4;chr4;chr4;chr4;chr4	129676355;129678572;129684312;129686771;129691968;129692433;129693066;129693886;129696545;129696715	129676808;129678890;129684499;129687107;129692122;129692718;129693285;129694012;129696620;129696838	-;-;-;-;-;-;-;-;-;-	2286	KO_vs_NTC
ENSMUSG00000030852.17	Tacc2	Tacc2	644.127250652172	1.99430875877288	0.269405714658609	6.70980474984586e-16	1.44668183124355e-14	chr3;chr3;chr3;chr3	62529077;62594808;62602516;62603593	62531108;62595256;62602774;62605140	-;-;-;-	4288	KO_vs_NTC
ENSMUSG00000031765.8	Mt1	Mt1	2080.66562694866	-1.39946818181411	0.18276325780112	6.7741977703362e-16	1.45796192297753e-14	chr3;chr3;chr3;chr3;chr3;chr3;chr3	89831370;89834144;89837889;89849368;89851609;89852367;89854531	89832103;89834270;89839377;89849673;89851750;89852486;89858834	+;+;+;+;+;+;+	7222	KO_vs_NTC
ENSMUSG00000029030.14	Tprg1l	Tprg1l	2598.46127125485	-1.22722032949113	0.159218517374473	6.89302271941681e-16	1.4808960198263102e-14	chr2;chr2;chr2;chr2	175643978;175651005;175651337;175652555	175643980;175651131;175651401;175653860	+;+;+;+	1501	KO_vs_NTC
ENSMUSG00000024457.16	Trim26	Trim26	1909.65948958915	-1.05251463367443	0.13624487916857	6.97348677894849e-16	1.4955218360395e-14	chr2;chr2;chr2	51241831;51293769;51294448	51242219;51293919;51295945	+;+;+	2038	KO_vs_NTC
ENSMUSG00000090326.1	Dthd1	Dthd1	127.544954023439	-5.66063922875769	0.736505089891286	7.0724794754821e-16	1.51406236147111e-14	chr10	85764586	85765762	-	1177	KO_vs_NTC
ENSMUSG00000004451.14	Ralb	Ralb	1217.9905389248	-1.03500791340767	0.134010836346469	7.12270249267485e-16	1.52211521940807e-14	chr1	45981548	45982012	+	465	KO_vs_NTC
ENSMUSG00000035365.15	Parpbp	Parpbp	844.313674220777	1.53731869366983	0.202629984435157	7.14906732565092e-16	1.52505015706553e-14	chr3	152965433	152966417	+	985	KO_vs_NTC
ENSMUSG00000034118.15	Tpst1	Tpst1	393.967942047513	1.7765159056577	0.23792573214214	7.293197728153489e-16	1.55305236983642e-14	chr3	126657722	126659323	+	1602	KO_vs_NTC
ENSMUSG00000000682.7	Cd52	Cd52	5696.24144833761	1.06514586877124	0.138000410439149	7.31346737408614e-16	1.55462684990697e-14	chr1;chr1;chr1;chr1;chr1;chr1;chr1;chr1;chr1;chr1;chr1;chr1;chr1;chr1;chr1	9908638;9911314;9911910;9912114;9915474;9916316;9916550;9919020;9920435;9924057;9930781;9932002;9933923;9936996;9940378	9908708;9911812;9912040;9912173;9915669;9916438;9916654;9919145;9922525;9924262;9930947;9932181;9934065;9937105;9942085	+;+;+;+;+;+;+;+;+;+;+;+;+;+;+	5916	KO_vs_NTC
ENSMUSG00000038633.5	Degs1	Degs1	2353.91023629077	-1.08870063034564	0.141177541462151	7.63385860640187e-16	1.61988064698939e-14	chr4;chr4	86558446;86559497	86558765;86559804	+;+	628	KO_vs_NTC
ENSMUSG00000022263.9	Trio	Trio	1254.37045281257	1.52706222448441	0.201380888779094	7.658581256403801e-16	1.6222756156108702e-14	chr2	10484490	10484613	+	124	KO_vs_NTC
ENSMUSG00000022451.12	Twf1	Twf1	1424.01442343194	-0.826301546121355	0.106891051406699	8.45091919148489e-16	1.7869772034674e-14	chr2;chr2;chr2;chr2;chr2;chr2;chr2;chr2;chr2	11777876;11778491;11779677;11781477;11784205;11785123;11786158;11787405;11789734	11778227;11778902;11781264;11783756;11784452;11785260;11786302;11787571;11790329	+;+;+;+;+;+;+;+;+	5926	KO_vs_NTC
ENSMUSG00000025931.15	Paqr8	Paqr8	835.659949878156	-1.57246082577939	0.208476364704425	8.75512408946777e-16	1.84806587860549e-14	chr2;chr2;chr2	88972055;88975136;88980058	88973932;88975645;88980281	-;-;-	2612	KO_vs_NTC
ENSMUSG00000041782.14	Lad1	Lad1	933.363970257779	-1.59818506784805	0.212859760792882	1.03027104742525e-15	2.17094112157286e-14	chr4;chr4;chr4;chr4	136284683;136285907;136287072;136289963	136285095;136286481;136287315;136293942	+;+;+;+	5212	KO_vs_NTC
ENSMUSG00000007872.3	Id3	Id3	797.033923147336	1.27988524939594	0.167512029881514	1.05418267232849e-15	2.21745672224636e-14	chr1	70571435	70577271	-	5837	KO_vs_NTC
ENSMUSG00000024065.7	Ehd3	Ehd3	321.15660041448	-2.69057860968242	0.364699830250671	1.09102591484877e-15	2.2909646775450602e-14	chr2;chr2	34837179;34838197	34837184;34839297	+;+	1107	KO_vs_NTC
ENSMUSG00000020897.12	Aurkb	Aurkb	2366.61164721533	1.39362999575194	0.183621644649746	1.15972427201006e-15	2.42677831200164e-14	chr1	167141155	167141822	+	668	KO_vs_NTC
ENSMUSG00000047146.16	Tet1	Tet1	258.232211167658	1.88650833170596	0.256259026174496	1.1595280777793801e-15	2.42677831200164e-14	chr5	51855220	51858775	-	3556	KO_vs_NTC
ENSMUSG00000058446.14	Znrf2	Znrf2	3262.81702136166	1.08780996501938	0.142130701173462	1.19789161791396e-15	2.5023085457946702e-14	chr6;chr6;chr6;chr6;chr6;chr6	31093559;31139729;31165523;31181022;31197780;31218074	31093595;31139786;31166638;31181149;31197851;31218474	-;-;-;-;-;-	1812	KO_vs_NTC
ENSMUSG00000031216.13	Stard8	Stard8	159.550226971114	-2.66560810918467	0.362481409320232	1.2440838865282502e-15	2.59431240862558e-14	chr3	73164086	73166210	+	2125	KO_vs_NTC
ENSMUSG00000026811.18	St6galnac6	St6galnac6	1801.60897467821	-1.08438479568557	0.141790646574153	1.25496828300915e-15	2.61249776707801e-14	chr2;chr2;chr2;chr2;chr2;chr2;chr2;chr2;chr2;chr2;chr2;chr2;chr2;chr2;chr2;chr2;chr2;chr2;chr2;chr2;chr2;chr2	118111876;118112615;118112970;118114334;118114651;118114948;118115830;118117484;118118162;118118649;118119079;118119322;118119817;118120222;118120836;118121117;118122446;118122874;118123268;118123916;118124120;118125022	118112075;118112709;118113529;118114409;118114853;118115070;118115923;118117657;118118338;118118822;118119206;118119474;118120035;118120329;118120995;118121235;118122680;118123101;118123764;118124013;118124259;118127133	+;+;+;+;+;+;+;+;+;+;+;+;+;+;+;+;+;+;+;+;+;+	6073	KO_vs_NTC
ENSMUSG00000058290.3	Espl1	Espl1	2337.74017211766	1.44105591316614	0.19076541029973	1.30469849504624e-15	2.7113476125969503e-14	chr6	30143801	30144127	-	327	KO_vs_NTC
ENSMUSG00000026979.16	Psd4	Psd4	10007.9241925506	-0.607330570260453	0.0779755567282661	1.3224492706912401e-15	2.74351417428282e-14	chr2;chr2;chr2;chr2	121293703;121295017;121295629;121295925	121293805;121295083;121295678;121296008	-;-;-;-	304	KO_vs_NTC
ENSMUSG00000006740.13	Kif5b	Kif5b	11181.6398257286	-0.561977247522626	0.0719006934255441	1.35399151297116e-15	2.8041326805512602e-14	chr1;chr1;chr1	65080219;65081915;65082247	65080567;65082157;65082288	-;-;-	634	KO_vs_NTC
ENSMUSG00000040006.13	Ginm1	Ginm1	1013.99479443663	-1.01563182852431	0.133006735145418	1.4159693269216302e-15	2.92746809131023e-14	chr4;chr4;chr4;chr4	116702279;116704389;116705881;116708238	116703867;116704659;116706075;116708406	-;-;-;-	2224	KO_vs_NTC
ENSMUSG00000064043.13	Trerf1	Trerf1	1374.98745419055	-1.54124201860677	0.205823580596111	1.4942676351343702e-15	3.08406622677134e-14	chr6;chr6;chr6;chr6;chr6;chr6;chr6;chr6	83794982;83796242;83797950;83798483;83800271;83801027;83801498;83802148	83795374;83797275;83798097;83799383;83800358;83801188;83801576;83804018	+;+;+;+;+;+;+;+	4676	KO_vs_NTC
ENSMUSG00000019852.7	Arfgef3	Arfgef3	1577.34624069608	1.67277102578769	0.225536668645653	1.5437891167226201e-15	3.18083784902882e-14	chr1	134032441	134033378	-	938	KO_vs_NTC
ENSMUSG00000038379.15	Ttk	Ttk	797.196511904444	1.49581230379605	0.19932004589379	1.56493196732391e-15	3.21890776379367e-14	chr4	73422145	73423319	-	1175	KO_vs_NTC
ENSMUSG00000025529.14	Zfp711	Zfp711	43.1045221139117	-6.0530816733185	0.804383404516833	1.57701839579477e-15	3.23825171952825e-14	chr2	86503661	86504247	+	587	KO_vs_NTC
ENSMUSG00000037411.10	Serpine1	Serpine1	3876.01603843055	-1.66920812382126	0.22520070523433	1.6217844575433101e-15	3.3245204652594e-14	chr4;chr4;chr4;chr4	45105208;45106615;45106839;45107913	45105644;45106793;45106888;45108114	-;-;-;-	868	KO_vs_NTC
ENSMUSG00000055320.17	Tead1	Tead1	1085.31305451427	2.6258855479245	0.359928777214573	1.7859396180064803e-15	3.65481948267971e-14	chr5;chr5;chr5;chr5;chr5;chr5;chr5;chr5;chr5;chr5;chr5;chr5	140724127;140724374;140727244;140735526;140741065;140743884;140748143;140748615;140749155;140751938;140760573;140760795	140724168;140724797;140728344;140735821;140741587;140744184;140748271;140748787;140749331;140754691;140760704;140761439	+;+;+;+;+;+;+;+;+;+;+;+	6697	KO_vs_NTC
ENSMUSG00000038352.15	Arl5c	Arl5c	278.214071425386	2.09554779061253	0.288964445977458	1.8046707670481902e-15	3.68690268042975e-14	chr4;chr4	71980477;71998859	71980620;71999559	+;+	845	KO_vs_NTC
ENSMUSG00000054150.11	Syne3	Syne3	1764.57384003242	0.846918939505205	0.111120386915379	1.88571024891742e-15	3.84595701780893e-14	chr5;chr5;chr5;chr5;chr5	134747042;134774494;134800446;134817827;134822555	134747308;134774940;134800596;134817981;134822967	+;+;+;+;+	1433	KO_vs_NTC
ENSMUSG00000026873.9	Phf19	Phf19	947.915171978952	1.74804872444694	0.237809515526543	1.9303270136916703e-15	3.93031506969868e-14	chr2;chr2;chr2;chr2;chr2;chr2;chr2;chr2;chr2;chr2;chr2	119325784;119326315;119327063;119327929;119328532;119328682;119330616;119330962;119332038;119334048;119334628	119326206;119326587;119327120;119328192;119328592;119328812;119330785;119331181;119332845;119334156;119335962	+;+;+;+;+;+;+;+;+;+;+	3852	KO_vs_NTC
ENSMUSG00000005718.7	Tfap4	Tfap4	499.46974698695	1.67587509323279	0.226981129361028	1.9633158063830803e-15	3.99075337479281e-14	chr1;chr1;chr1	58586384;58591090;58595649	58586670;58591249;58595964	+;+;+	763	KO_vs_NTC
ENSMUSG00000027712.13	Anxa5	Anxa5	5097.59852250224	-1.03423894390411	0.136257651584443	1.9973701952356303e-15	4.0531508802142904e-14	chr2;chr2;chr2;chr2;chr2;chr2	144542265;144544374;144545184;144547994;144549104;144550680	144544009;144544459;144545375;144548099;144549146;144550869	-;-;-;-;-;-	2362	KO_vs_NTC
ENSMUSG00000031262.12	Cenpi	Cenpi	740.210962833618	1.28219173187202	0.169782421509855	2.06641088067828e-15	4.1862155995485703e-14	chr3	75952124	75954300	+	2177	KO_vs_NTC
ENSMUSG00000045826.8	Ptprcap	Ptprcap	2879.14634263297	1.0121557433536	0.133489919032542	2.14498789449996e-15	4.3381212459283904e-14	chr5	31870046	31870347	+	302	KO_vs_NTC
ENSMUSG00000006360.11	Crip1	Crip1	1258.82260031514	-1.81218900764536	0.248130733144361	2.2228674751004404e-15	4.48811068467605e-14	chr1	61980930	61981207	-	278	KO_vs_NTC
ENSMUSG00000061988.3	Rpl10a-ps2	Rpl10a-ps2	47.4697295005988	-3.8902405809511	0.514938679862666	2.2286037856624504e-15	4.49218065243546e-14	chr6	67022177	67022471	+	295	KO_vs_NTC
ENSMUSG00000059439.15	Bcas3	Bcas3	1023.08785023472	-1.30783012371332	0.17359758431282	2.24363262235525e-15	4.5149367137195504e-14	chr6	41535084	41535133	+	50	KO_vs_NTC
ENSMUSG00000024677.13	Ms4a6b	Ms4a6b	2942.85252522549	-2.42981784762589	0.336355919539252	2.3048382672202803e-15	4.6303855637966104e-14	chr2	61798180	61798296	+	117	KO_vs_NTC
ENSMUSG00000031075.18	Ano1	Ano1	538.594889581909	4.56235312489578	0.600700213268712	2.33259017161109e-15	4.67835444053693e-14	chr3	67476978	67478818	+	1841	KO_vs_NTC
ENSMUSG00000041498.13	Kif14	Kif14	1194.40814001345	1.27507851604532	0.169517466873873	2.63622084908766e-15	5.2710541278924304e-14	chr4	133558824	133558949	-	126	KO_vs_NTC
ENSMUSG00000058755.3	Osm	Osm	1179.16548788056	-1.30505720170057	0.173701270469336	2.6368367510742304e-15	5.2710541278924304e-14	chr6	35975330	35975464	+	135	KO_vs_NTC
ENSMUSG00000027852.14	Nras	Nras	6489.78614757022	-0.724212969342372	0.095090778978124	2.89746249984886e-15	5.78247309473968e-14	chr2;chr2;chr2;chr2;chr2	148798785;148799137;148799888;148804583;148805417	148798931;148799221;148800215;148804696;148805595	+;+;+;+;+	853	KO_vs_NTC
ENSMUSG00000020766.4	Galk1	Galk1	2488.16924924123	0.74982520382084	0.0986637491924569	2.96657770711435e-15	5.91063683757403e-14	chr1;chr1;chr1;chr1;chr1;chr1;chr1;chr1;chr1;chr1;chr1;chr1;chr1;chr1;chr1;chr1;chr1	164115264;164123702;164126227;164127197;164128163;164130079;164132138;164133867;164137104;164141318;164141877;164142674;164143894;164144702;164146763;164148476;164149020	164115389;164123792;164126613;164127304;164128348;164130264;164132323;164134052;164137289;164141537;164142068;164142883;164144079;164145014;164147349;164148531;164150026	+;+;+;+;+;+;+;+;+;+;+;+;+;+;+;+;+	4413	KO_vs_NTC
ENSMUSG00000010025.19	Aldh3a2	Aldh3a2	1269.22798003116	-1.04324627334345	0.138445829201947	3.02957385708098e-15	6.026206713409511e-14	chr1;chr1;chr1;chr1;chr1;chr1;chr1;chr1;chr1	78101267;78121578;78122591;78132228;78183456;78192442;78193740;78195251;78196665	78103574;78121792;78122756;78132433;78185776;78192576;78193869;78195486;78197134	-;-;-;-;-;-;-;-;-	6187	KO_vs_NTC
ENSMUSG00000005370.3	Msh6	Msh6	3736.23431009602	0.879296600809591	0.116456893863125	3.0801938061628304e-15	6.1168190815148e-14	chr1;chr1;chr1;chr1	55088132;55089051;55090713;55091070	55088412;55089915;55090802;55091307	+;+;+;+	1474	KO_vs_NTC
ENSMUSG00000037253.8	Mex3c	Mex3c	2856.56414770958	-1.01451535611896	0.134658178979279	3.1008269891574304e-15	6.13760410935849e-14	chr4;chr4;chr4;chr4;chr4	43482081;43482939;43483130;43483278;43483538	43482848;43483003;43483222;43483416;43483734	-;-;-;-;-	1262	KO_vs_NTC
ENSMUSG00000056367.14	Actr3b	Actr3b	162.468078388996	2.19542679590118	0.306194959774028	3.1005857482952603e-15	6.13760410935849e-14	chr5;chr5;chr5;chr5	149234816;149236725;149237230;149247486	149235390;149236981;149237464;149247682	-;-;-;-	1264	KO_vs_NTC
ENSMUSG00000033147.16	Slc22a15	Slc22a15	895.586080066678	1.04123881349042	0.138248920723578	3.12106183512582e-15	6.16754510594257e-14	chr3	108019885	108020328	+	444	KO_vs_NTC
ENSMUSG00000026840.14	Lamc3	Lamc3	592.480182137537	-2.37130909882595	0.330529651380498	3.1474617622443804e-15	6.20488641871628e-14	chr2	118926496	118928585	+	2090	KO_vs_NTC
ENSMUSG00000076437.10	Selenoh	Selenoh	1705.16102033664	1.43204543428909	0.192438848016641	3.15023635470688e-15	6.20488641871628e-14	chr7	51394829	51394948	+	120	KO_vs_NTC
ENSMUSG00000023940.14	Sgo1	Sgo1	1030.58503582663	1.43748733934192	0.193420778662124	3.3254746099552605e-15	6.53060132236241e-14	chr2;chr2;chr2;chr2;chr2	32384633;32386556;32387580;32387851;32388175	32386107;32387164;32387797;32388093;32388252	-;-;-;-;-	2623	KO_vs_NTC
ENSMUSG00000037933.15	Bicd2	Bicd2	3301.89942544847	-0.75161233788951	0.099103316916173	3.3264202528183504e-15	6.53060132236241e-14	chr4;chr4;chr4;chr4;chr4;chr4;chr4;chr4;chr4;chr4;chr4;chr4;chr4;chr4;chr4;chr4;chr4;chr4;chr4	56866923;56885616;56888535;56890800;56899026;56899306;56903212;56903354;56906215;56910157;56911941;56916702;56922387;56923339;56924979;56926177;56936369;56937862;56946845	56880292;56886212;56888709;56890900;56899171;56899428;56903247;56904049;56906313;56910247;56912130;56916806;56922410;56923508;56925215;56926293;56936470;56937979;56947437	-;-;-;-;-;-;-;-;-;-;-;-;-;-;-;-;-;-;-	17090	KO_vs_NTC
ENSMUSG00000012819.15	Cdh23	Cdh23	327.091913587369	2.96531393737003	0.406348002262416	3.3677165251489204e-15	6.600943072183121e-14	chr1;chr1;chr1;chr1;chr1	85332716;85340473;85340806;85341172;85341971	85332814;85340615;85340884;85341277;85342086	-;-;-;-;-	543	KO_vs_NTC
ENSMUSG00000022033.9	Pbk	Pbk	1028.92901852376	1.77735305029753	0.24480127125311	3.4214506899608002e-15	6.695396374487311e-14	chr2;chr2;chr2;chr2;chr2	3513030;3513884;3519301;3521016;3523811	3513241;3513946;3519428;3521157;3526376	+;+;+;+;+	3111	KO_vs_NTC
ENSMUSG00000044340.7	Phlpp1	Phlpp1	511.744963066478	-2.54821468322021	0.354488216934963	3.4645567167058303e-15	6.7687795788845e-14	chr5;chr5	11137279;11193309	11138103;11193590	+;+	1107	KO_vs_NTC
ENSMUSG00000027423.15	Snx5	Snx5	8804.05481378633	0.86224769948038	0.114553370748019	3.79442008516344e-15	7.40126463784546e-14	chr2;chr2;chr2;chr2;chr2;chr2;chr2;chr2;chr2;chr2;chr2;chr2;chr2;chr2;chr2;chr2;chr2;chr2	131050591;131051480;131052818;131053042;131053685;131054474;131055062;131055281;131055496;131055756;131055914;131056190;131056465;131057530;131058662;131061143;131062049;131063415	131051370;131051550;131052962;131053588;131054361;131054651;131055204;131055365;131055662;131055827;131055979;131056379;131056792;131058390;131058738;131061222;131062575;131063814	-;-;-;-;-;-;-;-;-;-;-;-;-;-;-;-;-;-	5394	KO_vs_NTC
ENSMUSG00000008496.19	Pou2f2	Pou2f2	4868.50224548504	1.60758288087125	0.219395653532429	3.8702026778836905e-15	7.53690760205929e-14	chr1	73311717	73312050	-	334	KO_vs_NTC
ENSMUSG00000022205.15	Sub1	Sub1	6196.36325553709	0.871104288552569	0.115830554807919	3.92671782427852e-15	7.61014301931602e-14	chr2	10465287	10465407	+	121	KO_vs_NTC
ENSMUSG00000031823.14	Zdhhc7	Zdhhc7	1139.0331688657	-0.685256184551883	0.0901732820285754	3.9235044692118e-15	7.61014301931602e-14	chr3;chr3;chr3;chr3;chr3;chr3;chr3	90498956;90502116;90503096;90505395;90506108;90508774;90509191	90500107;90502253;90503282;90505478;90507626;90509022;90509498	-;-;-;-;-;-;-	3637	KO_vs_NTC
ENSMUSG00000042557.14	Sin3a	Sin3a	2984.46181041761	0.523618794582962	0.0679488074414187	3.925858010058211e-15	7.61014301931602e-14	chr4;chr4;chr4;chr4;chr4;chr4;chr4;chr4;chr4;chr4;chr4;chr4;chr4;chr4;chr4;chr4;chr4;chr4;chr4;chr4;chr4;chr4;chr4;chr4;chr4;chr4;chr4;chr4;chr4;chr4;chr4;chr4;chr4;chr4;chr4;chr4;chr4;chr4;chr4;chr4;chr4;chr4;chr4;chr4;chr4;chr4;chr4;chr4;chr4;chr4;chr4;chr4;chr4;chr4;chr4;chr4;chr4;chr4;chr4;chr4;chr4;chr4;chr4;chr4;chr4;chr4;chr4;chr4;chr4;chr4;chr4	144972622;144976528;144980298;144983876;145016735;145020137;145044961;145046271;145050954;145052982;145057413;145062505;145063564;145065786;145069078;145069945;145072386;145074836;145075710;145081301;145081681;145085292;145086704;145087125;145088191;145091862;145092205;145094824;145096186;145098011;145099965;145103614;145105799;145106930;145108505;145110832;145114707;145115433;145117549;145121252…	144975268;144976768;144983449;144983961;145016930;145020269;145045128;145046405;145051034;145056566;145058198;145062654;145063680;145065965;145069186;145070108;145072602;145075071;145075833;145081476;145081811;145085434;145086830;145087316;145088438;145092072;145092355;145094871;145096321;145098163;145100070;145103688;145105921;145107070;145108594;145111041;145114781;145115643;145117704;145121385…	-;-;-;-;-;-;-;-;-;-;-;-;-;-;-;-;-;-;-;-;-;-;-;-;-;-;-;-;-;-;-;-;-;-;-;-;-;-;-;-;-;-;-;-;-;-;-;-;-;-;-;-;-;-;-;-;-;-;-;-;-;-;-;-;-;-;-;-;-;-;-	24771	KO_vs_NTC
ENSMUSG00000028657.14	Ppt1	Ppt1	3287.51201846969	1.2872824151665	0.17248082986669	3.996185289756931e-15	7.732362369955961e-14	chr2;chr2;chr2	164911354;164914090;164919224	164911750;164914235;164919953	+;+;+	1273	KO_vs_NTC
ENSMUSG00000056770.15	Setd3	Setd3	4522.60337269196	-0.676303481415232	0.0889633961576448	4.00947841378311e-15	7.745670778882761e-14	chr6	3336772	3339354	-	2583	KO_vs_NTC
ENSMUSG00000004266.15	Ptpn6	Ptpn6	7916.49741114943	0.747601673121204	0.0988782912488255	4.04212133347976e-15	7.79625766460617e-14	chr1	44756942	44758492	+	1551	KO_vs_NTC
ENSMUSG00000048376.5	F2r	F2r	930.975427443843	2.56332261624125	0.357596399038974	4.1030465193865606e-15	7.90114572170229e-14	chr5;chr5	73210156;73212495	73210651;73212643	-;-	645	KO_vs_NTC
ENSMUSG00000026786.14	Apbb1ip	Apbb1ip	2616.87260443246	0.871916790567203	0.116128376696634	4.30776536261616e-15	8.282159074558531e-14	chr2	116968039	116968173	-	135	KO_vs_NTC
ENSMUSG00000031060.16	Rbm10	Rbm10	3390.0600978633	0.603835489012854	0.0790331451776266	4.3151235439228806e-15	8.28311632262717e-14	chr3	66953541	66953862	+	322	KO_vs_NTC
ENSMUSG00000018340.13	Anxa6	Anxa6	12363.8195418619	-1.21661838211855	0.162998493806662	4.514564432643981e-15	8.65219856503864e-14	chr1	118638288	118638404	-	117	KO_vs_NTC
ENSMUSG00000066036.14	Ubr4	Ubr4	18267.0947468837	-0.732621609976187	0.0970446046363312	4.68406273732144e-15	8.96281671797449e-14	chr6	130617488	130617710	+	223	KO_vs_NTC
ENSMUSG00000041168.9	Lonp1	Lonp1	6224.28175308268	0.512267591117884	0.0666325565378409	4.78743845227242e-15	9.14612846087614e-14	chr4;chr4	130774817;130779042	130776008;130779246	-;-	1397	KO_vs_NTC
ENSMUSG00000036206.12	Sh3bp4	Sh3bp4	370.267593714055	2.54049367492305	0.355774577071119	4.84298539664497e-15	9.23763122892439e-14	chr4;chr4;chr4;chr4;chr4;chr4	15997121;16001930;16002544;16006357;16008601;16013687	15999000;16002121;16005548;16006493;16008755;16013888	-;-;-;-;-;-	5571	KO_vs_NTC
ENSMUSG00000062866.16	Phactr2	Phactr2	1459.19857105653	-0.849025473400017	0.113292685976413	5.0095002778345e-15	9.54017450387599e-14	chr6	70424162	70424433	+	272	KO_vs_NTC
ENSMUSG00000070939.9	Tgfbrap1	Tgfbrap1	1382.01719550413	-0.669880947931026	0.0884503296953195	5.15540716715496e-15	9.802580493894341e-14	chr7;chr7;chr7	15431662;15432005;15432656	15431878;15432204;15433600	+;+;+	1362	KO_vs_NTC
ENSMUSG00000041431.16	Ccnb1	Ccnb1	2637.23793207659	1.4789370950167	0.201258618025854	5.3676349465739005e-15	1.01900667209015e-13	chr4;chr4;chr4;chr4;chr4;chr4;chr4;chr4;chr4;chr4;chr4	133011260;133011543;133012050;133039493;133055013;133055295;133060662;133061027;133061376;133071576;133076987	133011523;133011958;133012287;133039786;133055203;133055505;133060892;133061111;133066277;133072063;133078110	+;+;+;+;+;+;+;+;+;+;+	8444	KO_vs_NTC
ENSMUSG00000027947.11	Il6ra	Il6ra	4099.40140116803	1.58656573941845	0.217544489425287	5.40826328930366e-15	1.02510786428654e-13	chr2;chr2;chr2;chr2	151086786;151087514;151088099;151092188	151087287;151087587;151090031;151092350	-;-;-;-	2672	KO_vs_NTC
ENSMUSG00000026705.16	Klhl20	Klhl20	1717.83146183312	-0.710565923686038	0.0942540868306655	5.57283839626762e-15	1.0546465642090199e-13	chr2	113288273	113288438	+	166	KO_vs_NTC
ENSMUSG00000038418.7	Egr1	Egr1	3420.69651306299	0.990234415445317	0.132787738757644	5.62319327417146e-15	1.0625107291447e-13	chr4	74044388	74045183	+	796	KO_vs_NTC
ENSMUSG00000039210.16	Gpatch2	Gpatch2	921.396800241481	-0.647138561490665	0.0856567147713645	6.658446068298861e-15	1.25615746607251e-13	chr4;chr4	101284221;101284991	101284270;101285203	+;+	263	KO_vs_NTC
ENSMUSG00000026193.15	Fn1	Fn1	119.283140360515	-3.8849831178145	0.524710972672371	6.791153802955041e-15	1.2791948676580199e-13	chr2;chr2	92742230;92758941	92742676;92759208	+;+	715	KO_vs_NTC
ENSMUSG00000028417.3	Tal2	Tal2	160.967359194632	3.13412198543677	0.432632505326913	6.9292474295407804e-15	1.30317341844666e-13	chr2	158402727	158403015	-	289	KO_vs_NTC
ENSMUSG00000063157.9	Csn2	Csn2	33.9254126953635	7.02280230767133	0.985832470236704	6.98428527383264e-15	1.31148149916416e-13	chr6	71641612	71642096	-	485	KO_vs_NTC
ENSMUSG00000020189.14	Osbpl8	Osbpl8	4998.62401934652	-0.74216982048584	0.0990825691529292	7.0817863564889e-15	1.32772497621502e-13	chr1	143778928	143779062	+	135	KO_vs_NTC
ENSMUSG00000028634.16	Hivep3	Hivep3	7928.28628976771	2.08614654891446	0.295237469768259	7.12351427452989e-15	1.33347769535928e-13	chr2;chr2;chr2;chr2;chr2	164662894;164664397;164665451;164668953;164674015	164663057;164664539;164665586;164669053;164674087	-;-;-;-;-	617	KO_vs_NTC
ENSMUSG00000038013.14	Wipf2	Wipf2	3028.59022333299	-0.595743125751679	0.0785930010180497	7.17510063641213e-15	1.34105518705944e-13	chr4	59090187	59090929	+	743	KO_vs_NTC
ENSMUSG00000033083.16	Tbc1d4	Tbc1d4	647.482214920018	1.36283189566974	0.185259100527361	7.362538275215661e-15	1.37396116128213e-13	chr3	107885966	107887848	+	1883	KO_vs_NTC
ENSMUSG00000060180.12	Myh13	Myh13	66.7367454952961	5.31709373255317	0.718110676158887	7.78089175992567e-15	1.44979146773677e-13	chr6;chr6;chr6;chr6	48593941;48594791;48613178;48619225	48594052;48594976;48613259;48619278	+;+;+;+	434	KO_vs_NTC
ENSMUSG00000026605.14	Cenpf	Cenpf	3508.41419541196	1.49927317545967	0.20574987760543	7.86290039910731e-15	1.46281447486628e-13	chr2;chr2	111366790;111368581	111366995;111370063	+;+	1689	KO_vs_NTC
ENSMUSG00000032267.8	Usp28	Usp28	458.004466340236	1.60644511071233	0.222639710383291	8.870054711878501e-15	1.64764677832648e-13	chr3;chr3;chr3;chr3;chr3;chr3	95878503;95879510;95880409;95880635;95880983;95881181	95879149;95879785;95880520;95880713;95881058;95882251	-;-;-;-;-;-	2261	KO_vs_NTC
ENSMUSG00000090461.2	Il22b	Il22b	103.919764699413	-6.24541621879565	0.860617139379863	8.964496151609012e-15	1.66263174400195e-13	chr10	87364040	87364146	-	107	KO_vs_NTC
ENSMUSG00000006019.15	Dhx34	Dhx34	779.525867901742	0.729354412586062	0.0977870924311296	9.498612195247371e-15	1.75899146695424e-13	chr1;chr1;chr1;chr1;chr1;chr1;chr1;chr1;chr1;chr1;chr1;chr1;chr1;chr1;chr1	59982490;59983487;59989068;59995954;59997451;60003656;60006234;60007808;60010109;60013820;60015255;60020791;60022578;60028068;60042797	59982869;59983579;59991239;59996028;59997711;60003705;60006319;60007906;60010234;60014018;60015835;60021384;60022650;60028246;60043184	-;-;-;-;-;-;-;-;-;-;-;-;-;-;-	5356	KO_vs_NTC
ENSMUSG00000029634.15	Rnf6	Rnf6	2398.85136562892	-0.589308522261891	0.0780907877844304	9.616574989705041e-15	1.77810913362479e-13	chr3;chr3;chr3;chr3;chr3;chr3;chr3;chr3;chr3;chr3;chr3;chr3;chr3;chr3;chr3;chr3;chr3	19995945;20002323;20003225;20008815;20010800;20011228;20012523;20014950;20016364;20019803;20022758;20025731;20028388;20028960;20030314;20034828;20035049	19997029;20002417;20003431;20008922;20010988;20011574;20014203;20016007;20018919;20019957;20022839;20025920;20028513;20029318;20030805;20034933;20035315	-;-;-;-;-;-;-;-;-;-;-;-;-;-;-;-;-	9103	KO_vs_NTC
ENSMUSG00000003348.10	Mob3a	Mob3a	5409.56373280604	-0.954681233724588	0.129275977733959	9.93544447250015e-15	1.83425927463252e-13	chr1;chr1	38076295;38077183	38076872;38077305	-;-	701	KO_vs_NTC
ENSMUSG00000049744.15	Arhgap15	Arhgap15	1343.13586387	1.06225924283198	0.14409702005384	1.0316038464095801e-14	1.90161600634339e-13	chr5;chr5;chr5;chr5	93843776;93852075;93853047;93854620	93843855;93852388;93853637;93856107	+;+;+;+	2473	KO_vs_NTC
ENSMUSG00000018830.8	Myh11	Myh11	242.933637091229	4.47685350156753	0.605537985178903	1.03982486230441e-14	1.91093537099901e-13	chr1;chr1;chr1	125676995;125840003;125872370	125678192;125840326;125873862	+;+;+	3015	KO_vs_NTC
ENSMUSG00000024404.6	Riok3	Riok3	4738.16002749263	-0.528856097204263	0.0697943447717392	1.0390320296858301e-14	1.91093537099901e-13	chr2	48388037	48388350	+	314	KO_vs_NTC
ENSMUSG00000054850.4	Smim10l2a	Smim10l2a	60.3705824740839	3.07521342868231	0.428865004123748	1.04830628144071e-14	1.92359423132449e-13	chr5	138017419	138017935	+	517	KO_vs_NTC
ENSMUSG00000027610.17	Gss	Gss	1258.95454200039	-0.690669278367042	0.092532156900567	1.07916453784564e-14	1.97721284217727e-13	chr2	140073032	140073469	-	438	KO_vs_NTC
ENSMUSG00000046999.2	1110032F04Rik	1110032F04Rik	868.076426161704	1.44731272747486	0.199271214554249	1.1252646220063501e-14	2.05855227971282e-13	chr5	48843420	48846335	-	2916	KO_vs_NTC
ENSMUSG00000041126.16	H2az2	H2az2	854.801043494868	1.25261135983404	0.170942780690038	1.1755517489382e-14	2.1472937695431e-13	chr4;chr4;chr4;chr4;chr4;chr4;chr4;chr4;chr4;chr4;chr4;chr4;chr4;chr4;chr4;chr4;chr4;chr4;chr4;chr4;chr4;chr4;chr4;chr4;chr4;chr4;chr4;chr4;chr4;chr4;chr4;chr4;chr4;chr4;chr4;chr4;chr4;chr4;chr4;chr4;chr4;chr4;chr4;chr4;chr4;chr4;chr4;chr4;chr4;chr4;chr4;chr4;chr4;chr4;chr4;chr4;chr4;chr4;chr4;chr4;chr4;chr4;chr4;chr4;chr4;chr4;chr4;chr4;chr4;chr4;chr4;chr4	130047840;130049327;130049606;130051655;130051817;130052852;130053254;130054146;130054349;130055010;130055990;130056943;130057993;130058297;130058426;130058551;130058957;130059310;130059442;130059732;130060224;130060448;130060874;130061345;130061602;130061712;130062057;130064864;130065040;130065374;130066181;130066606;130066993;130067219;130067486;130068362;130068483;130068685;130072255;130072826…	130048083;130049426;130049739;130051729;130051934;130052975;130053520;130054226;130054474;130055493;130056027;130056969;130058055;130058338;130058470;130058586;130059019;130059354;130059537;130059770;130060268;130060483;130060984;130061380;130061637;130061795;130062101;130064899;130065084;130065505;130066216;130066713;130067115;130067272;130067527;130068397;130068536;130068753;130072281;130072885…	+;+;+;+;+;+;+;+;+;+;+;+;+;+;+;+;+;+;+;+;+;+;+;+;+;+;+;+;+;+;+;+;+;+;+;+;+;+;+;+;+;+;+;+;+;+;+;+;+;+;+;+;+;+;+;+;+;+;+;+;+;+;+;+;+;+;+;+;+;+;+;+	6750	KO_vs_NTC
ENSMUSG00000008136.14	Fhl2	Fhl2	566.37755282571	-1.34189685364476	0.183829347925447	1.18433739674525e-14	2.1600739770849099e-13	chr1	72004288	72004767	+	480	KO_vs_NTC
ENSMUSG00000025154.14	Arhgap19	Arhgap19	1074.5017711503	1.39123692601515	0.191281716112216	1.25062828898239e-14	2.27753936065964e-13	chr2	77962269	77963062	-	794	KO_vs_NTC
ENSMUSG00000085808.1	Gm14718	Gm14718	347.54155535589	-1.9886307217231	0.28383515004574	1.2618658887423999e-14	2.29454348504152e-13	chr9	45261055	45261290	+	236	KO_vs_NTC
ENSMUSG00000027699.19	Ect2	Ect2	1843.76768125651	1.29009869706866	0.176574420802611	1.27772190166845e-14	2.31988184071351e-13	chr2	144355917	144356319	+	403	KO_vs_NTC
ENSMUSG00000022685.8	Parn	Parn	1358.60332119929	0.791524632510956	0.1071407961988	1.29960495774787e-14	2.35607060958676e-13	chr2;chr2;chr2;chr2;chr2;chr2;chr2;chr2;chr2;chr2;chr2	21367542;21399321;21553299;21576823;21648957;21746676;21783064;21810551;21815586;21825144;21826236	21369157;21399426;21553401;21577046;21649025;21746785;21783302;21811688;21815691;21825290;21830547	+;+;+;+;+;+;+;+;+;+;+	8170	KO_vs_NTC
ENSMUSG00000074247.10	Dda1	Dda1	2598.72838774808	-0.825794772776337	0.112047731755263	1.35076529721377e-14	2.44514845555607e-13	chr7;chr7;chr7	31712665;31712865;31713829	31712745;31713052;31713978	+;+;+	419	KO_vs_NTC
ENSMUSG00000046562.5	Unc119b	Unc119b	5302.55443053547	-1.16941864532306	0.15973327203573	1.39005450175236e-14	2.51250270271827e-13	chr5;chr5;chr5;chr5;chr5;chr5;chr5	39461749;39462565;39476985;39486953;39509653;39538878;39603484	39462297;39462873;39477122;39487037;39509829;39538984;39603574	-;-;-;-;-;-;-	1456	KO_vs_NTC
ENSMUSG00000031004.8	Mki67	Mki67	25195.8109236908	1.3526123706405	0.186123481171106	1.45979491446966e-14	2.63461342261684e-13	chr3	65957758	65962036	+	4279	KO_vs_NTC
ENSMUSG00000027326.13	Knl1	Knl1	1744.85661709325	1.44664322032685	0.200393996789328	1.55593889445602e-14	2.80394122562118e-13	chr2;chr2;chr2;chr2;chr2;chr2;chr2;chr2;chr2;chr2;chr2	129198764;129199144;129199310;129204059;129204246;129206320;129207360;129207981;129209041;129209872;129210684	129198992;129199225;129201178;129204155;129205104;129206486;129207876;129208539;129209223;129209956;129211616	+;+;+;+;+;+;+;+;+;+;+	5580	KO_vs_NTC
ENSMUSG00000024424.14	Ttc39c	Ttc39c	3199.32417472308	-3.78098458365521	0.520002295390147	1.5977694948216e-14	2.87503262004114e-13	chr2	49680499	49680976	+	478	KO_vs_NTC
ENSMUSG00000042608.15	Stk40	Stk40	2948.37113870941	-0.60873293864127	0.0815729489173666	1.64858417515117e-14	2.9620543646987e-13	chr4	145646771	145647115	-	345	KO_vs_NTC
ENSMUSG00000042492.12	Tbc1d10b	Tbc1d10b	4534.61093881802	-0.920370319743992	0.125712731590401	1.6511135719333202e-14	2.96219097585779e-13	chr4;chr4;chr4;chr4;chr4	144270633;144272647;144273462;144273718;144280382	144271802;144273228;144273591;144274027;144280488	-;-;-;-;-	2299	KO_vs_NTC
ENSMUSG00000031016.9	Wee1	Wee1	623.952737440198	1.24036827479489	0.170476668628169	1.75786321566957e-14	3.14902677537008e-13	chr3;chr3;chr3;chr3;chr3;chr3;chr3;chr3;chr3;chr3;chr3;chr3;chr3;chr3;chr3	66053558;66061056;66087701;66121587;66125829;66136264;66157910;66159229;66171966;66205476;66215411;66243998;66254882;66263882;66296603	66057341;66061192;66087818;66121721;66125968;66136438;66158307;66159438;66172186;66205685;66215577;66244652;66255097;66264166;66296837	-;-;-;-;-;-;-;-;-;-;-;-;-;-;-	7086	KO_vs_NTC
ENSMUSG00000024056.9	Ndc80	Ndc80	1383.15761103715	1.24064953675001	0.170523486213218	1.76151419396672e-14	3.15089220414137e-13	chr2;chr2;chr2;chr2;chr2;chr2;chr2	34771970;34772559;34773170;34773666;34774535;34774847;34775551	34772453;34772790;34773307;34774418;34774772;34775233;34777547	+;+;+;+;+;+;+	4229	KO_vs_NTC
ENSMUSG00000058454.15	Dhcr7	Dhcr7	1433.64302600437	1.31455401470289	0.18125448633012	1.7921078246976e-14	3.20087424192291e-13	chr6	31108827	31110920	-	2094	KO_vs_NTC
ENSMUSG00000024130.15	Abca3	Abca3	3193.66048348089	-0.546220953628382	0.0729245568285464	1.85307474286476e-14	3.3048780569201097e-13	chr2	36248709	36250730	-	2022	KO_vs_NTC
ENSMUSG00000027358.6	Bmp2	Bmp2	116.668132225298	3.40341719665366	0.474429553083092	1.87654597212961e-14	3.3418017798662097e-13	chr2	130100524	130101843	+	1320	KO_vs_NTC
ENSMUSG00000018983.9	E2f2	E2f2	3055.35623804782	0.997629637011725	0.136811330978517	1.92848853423663e-14	3.42924455999603e-13	chr1;chr1;chr1;chr1;chr1;chr1;chr1;chr1;chr1;chr1;chr1;chr1;chr1;chr1	128243964;128244162;128252203;128255433;128256119;128258832;128259444;128260834;128262793;128266290;128269869;128272821;128274627;128276957	128244120;128244552;128252305;128255461;128256237;128259003;128259537;128260888;128262957;128266414;128269971;128273166;128275004;128279378	+;+;+;+;+;+;+;+;+;+;+;+;+;+	4659	KO_vs_NTC
ENSMUSG00000022575.4	Gsdmd	Gsdmd	863.239382453499	-2.06946890144617	0.298907702526184	2.01863271458593e-14	3.58426049939861e-13	chr2;chr2;chr2	18025193;18028711;18037567	18028238;18028871;18037737	-;-;-	3378	KO_vs_NTC
ENSMUSG00000025050.7	Pcgf6	Pcgf6	701.765271015368	0.870387814383431	0.119192609893829	2.03993885733824e-14	3.61677265249661e-13	chr2	74886372	74887006	-	635	KO_vs_NTC
ENSMUSG00000023505.13	Cdca3	Cdca3	1660.17643734426	1.41465881234424	0.196611307176447	2.05457798452019e-14	3.63738630280011e-13	chr2	30721210	30721293	+	84	KO_vs_NTC
ENSMUSG00000024235.10	Map3k8	Map3k8	2053.73647630614	-1.34608816432998	0.186379264213019	2.0629573088579302e-14	3.64687357937784e-13	chr2;chr2	38424002;38454473	38424297;38455851	+;+	1675	KO_vs_NTC
ENSMUSG00000027715.9	Ccna2	Ccna2	4459.03991800145	1.51938292081721	0.212757399017304	2.11052672831207e-14	3.72551165462572e-13	chr2;chr2;chr2;chr2;chr2;chr2;chr2;chr2;chr2;chr2;chr2	144599897;144603788;144616618;144617192;144635758;144678098;144679015;144731814;144738414;144746901;144768211	144600091;144603878;144616659;144617427;144635864;144678203;144679402;144732110;144738583;144747073;144768758	+;+;+;+;+;+;+;+;+;+;+	2353	KO_vs_NTC
ENSMUSG00000026039.9	Sgo2a	Sgo2a	1010.21217929519	1.14114482911907	0.1571230060349	2.1946101555111402e-14	3.86828073250241e-13	chr2;chr2;chr2;chr2;chr2	90136273;90141019;90141308;90141629;90142267	90139195;90141052;90141423;90141693;90142296	-;-;-;-;-	3168	KO_vs_NTC
ENSMUSG00000006378.13	Gcat	Gcat	886.66115660315	1.55896071740241	0.219146442644923	2.22232923633182e-14	3.91142903782367e-13	chr1;chr1	62456725;62499092	62457416;62499261	-;-	862	KO_vs_NTC
ENSMUSG00000010045.2	Tmem115	Tmem115	1213.98498475725	-0.692687152810384	0.0940554960785193	2.2661128292461702e-14	3.98268505099247e-13	chr1;chr1;chr1;chr1	78325628;78327575;78327877;78339651	78326358;78327681;78328032;78340106	-;-;-;-	1450	KO_vs_NTC
ENSMUSG00000006589.8	Aprt	Aprt	4154.44342670585	-0.574232846480228	0.0771791867761471	2.33964735806831e-14	4.1059450874006996e-13	chr1	64042438	64042501	-	64	KO_vs_NTC
ENSMUSG00000035152.14	Ap2b1	Ap2b1	8655.21486834666	-0.778996388462085	0.106618689733711	2.48683082013478e-14	4.35159352497207e-13	chr3;chr3;chr3;chr3;chr3;chr3;chr3	146449795;146454163;146454948;146457336;146458743;146459679;146463899	146452931;146454485;146455156;146457507;146458840;146459840;146465849	+;+;+;+;+;+;+	6052	KO_vs_NTC
ENSMUSG00000045328.11	Cenpe	Cenpe	5028.65238721559	1.25104995534634	0.173133809754981	2.48542312630168e-14	4.35159352497207e-13	chr5;chr5;chr5;chr5;chr5	25999022;26001092;26001911;26003437;26004589	26000348;26001275;26002054;26003597;26004798	-;-;-;-;-	2026	KO_vs_NTC
ENSMUSG00000033213.16	AA467197	AA467197	2403.79330840343	-1.31351661014479	0.182275153034605	2.51688359060913e-14	4.39780788321486e-13	chr3;chr3;chr3	108379277;108382471;108383287	108380934;108382796;108383741	-;-;-	2439	KO_vs_NTC
ENSMUSG00000014850.15	Msh3	Msh3	801.078929190563	1.13909660030968	0.157282270043164	2.55229261979924e-14	4.4472215581435797e-13	chr1;chr1;chr1;chr1;chr1	88211959;88215044;88215795;88216138;88218127	88212871;88215175;88215882;88216357;88218997	+;+;+;+;+	2224	KO_vs_NTC
ENSMUSG00000043895.6	S1pr2	S1pr2	580.517959946519	-1.24214389559258	0.171937194539855	2.55252984909185e-14	4.4472215581435797e-13	chr5;chr5;chr5	3030238;3031011;3031960	3030381;3031194;3032082	+;+;+	451	KO_vs_NTC
ENSMUSG00000070565.11	Rasal2	Rasal2	302.223624849071	-1.22030982861619	0.168824017314234	2.57042317243466e-14	4.47194371527033e-13	chr7	13101997	13102947	-	951	KO_vs_NTC
ENSMUSG00000026585.13	Kifap3	Kifap3	961.759891431816	-0.963901640840019	0.132930833683594	2.6657695781992e-14	4.63115135067297e-13	chr2;chr2;chr2;chr2;chr2;chr2;chr2;chr2;chr2;chr2	111134114;111135383;111135547;111138954;111142843;111144429;111144589;111146467;111148445;111152887	111134255;111135455;111135575;111139008;111142904;111144501;111144617;111146515;111148545;111152936	-;-;-;-;-;-;-;-;-;-	663	KO_vs_NTC
ENSMUSG00000005981.11	Trap1	Trap1	3372.27619229406	0.667551561885338	0.0908153537326597	2.8366808656885202e-14	4.92098919142575e-13	chr1	59692509	59692592	+	84	KO_vs_NTC
ENSMUSG00000021676.9	Iqgap2	Iqgap2	924.712512278042	1.5392862354055	0.217298157542749	2.9683302276868997e-14	5.14198266414514e-13	chr1;chr1	184736977;184739240	184737030;184739520	+;+	335	KO_vs_NTC
ENSMUSG00000032328.12	Tmem30a	Tmem30a	5691.98047598045	-0.748910511525125	0.102665864488351	3.01789803319637e-14	5.22035828836862e-13	chr3	96359953	96360117	-	165	KO_vs_NTC
ENSMUSG00000063077.14	Kif1b	Kif1b	3868.4525497327	-0.733488514842851	0.100582577559781	3.2590362400719404e-14	5.629413957457599e-13	chr6;chr6;chr6;chr6;chr6;chr6	71322788;71325986;71329697;71332436;71334090;71336710	71322899;71326348;71329792;71332525;71334126;71337494	+;+;+;+;+;+	1483	KO_vs_NTC
ENSMUSG00000057098.14	Ebf1	Ebf1	2361.64010319403	-3.19437186713173	0.453940010896841	3.38974964982142e-14	5.84683389599197e-13	chr6	7375967	7378644	+	2678	KO_vs_NTC
ENSMUSG00000058317.11	Ube2e2	Ube2e2	451.943973467537	1.57418450749992	0.223402946607477	3.40292587582519e-14	5.8611878779905e-13	chr6;chr6;chr6	30304605;30307665;30330860	30305089;30307768;30331779	+;+;+	1509	KO_vs_NTC
ENSMUSG00000042810.14	Krba1	Krba1	1069.15938118566	1.32813620101476	0.185850224726052	3.7462296321467996e-14	6.4433015069146e-13	chr4	147732788	147733132	+	345	KO_vs_NTC
ENSMUSG00000018008.7	Cyth4	Cyth4	6772.57618538813	-0.768668768320258	0.105958070195109	3.78598640460979e-14	6.50241818623878e-13	chr1;chr1;chr1;chr1	116802983;116803981;116804571;116820829	116803207;116804107;116804666;116823410	+;+;+;+	3030	KO_vs_NTC
ENSMUSG00000079557.10	Marchf2	Marchf2	941.545379104556	-1.09779064713016	0.152972883294813	4.25878672108736e-14	7.30406120318307e-13	chr7;chr7	105106030;105107473	105106233;105107821	+;+	553	KO_vs_NTC
ENSMUSG00000043079.17	Synpo	Synpo	2548.23794737073	1.03292037716545	0.143881498604074	4.33707789921151e-14	7.4277841922099e-13	chr4;chr4;chr4;chr4;chr4;chr4	149477378;149478666;149479644;149480422;149482313;149483263	149477496;149478856;149479723;149480552;149482379;149483531	+;+;+;+;+;+	857	KO_vs_NTC
ENSMUSG00000022724.15	Riox2	Riox2	3520.89340399947	-0.796168293055497	0.110313917468097	4.56014749679128e-14	7.79875649805354e-13	chr2	22913293	22913832	-	540	KO_vs_NTC
ENSMUSG00000032400.17	Zwilch	Zwilch	1415.79536213214	1.19101749079768	0.166529609080445	4.65526011057853e-14	7.95015708276168e-13	chr3;chr3;chr3;chr3;chr3;chr3;chr3;chr3;chr3	97158777;97165843;97166074;97166540;97167377;97167987;97171150;97172642;97174009	97160395;97165971;97166204;97167049;97167762;97168573;97171742;97173898;97177299	+;+;+;+;+;+;+;+;+	8503	KO_vs_NTC
ENSMUSG00000009035.13	Tmem184b	Tmem184b	2271.78643907207	-0.942246379127383	0.131294764439358	4.6919370845392404e-14	7.99307500514081e-13	chr1	74394310	74394394	+	85	KO_vs_NTC
ENSMUSG00000024776.17	Stambpl1	Stambpl1	1503.64026017256	0.802311071242405	0.111263070675292	4.6936310904794e-14	7.99307500514081e-13	chr2;chr2	66863262;66864616	66863845;66864775	+;+	744	KO_vs_NTC
ENSMUSG00000008398.14	Elk3	Elk3	6855.90051894925	0.563687944698212	0.0766566184949228	4.7540668003443105e-14	8.08459190807848e-13	chr1	72692864	72693452	+	589	KO_vs_NTC
ENSMUSG00000030660.9	Pik3c2a	Pik3c2a	2154.32231577576	0.668084164198401	0.0918369710789773	4.9840505294439e-14	8.46377300879124e-13	chr3	55483788	55487180	+	3393	KO_vs_NTC
ENSMUSG00000030530.15	Furin	Furin	22518.627323504	-1.57293684730161	0.225005733414327	5.08220889201543e-14	8.614166730542e-13	chr3;chr3	52172162;52179730	52174459;52179972	-;-	2541	KO_vs_NTC
ENSMUSG00000045679.13	Slc66a3	Slc66a3	1682.88801963674	-1.00061737379761	0.139760460160358	5.0868816290181e-14	8.614166730542e-13	chr5;chr5;chr5;chr5;chr5;chr5	31048312;31048785;31049462;31052197;31053870;31054263	31048756;31049064;31049580;31052884;31054058;31054623	+;+;+;+;+;+	2082	KO_vs_NTC
ENSMUSG00000037533.19	Rapgef6	Rapgef6	6185.23712189921	0.509224916284915	0.069057553481984	5.3804641822919e-14	9.09856085952274e-13	chr4;chr4;chr4;chr4;chr4;chr4;chr4;chr4;chr4;chr4;chr4;chr4;chr4;chr4;chr4;chr4;chr4;chr4;chr4;chr4;chr4	46662305;46667487;46674447;46677470;46681104;46684272;46687776;46718786;46724284;46734058;46736354;46739794;46749522;46787429;46798477;46804059;46815638;46846281;46859639;46875665;46991108	46664949;46667604;46674576;46677652;46681328;46684382;46688447;46718908;46724391;46734190;46736504;46739874;46749582;46787665;46798677;46804124;46815739;46846451;46859902;46875802;46991873	-;-;-;-;-;-;-;-;-;-;-;-;-;-;-;-;-;-;-;-;-	6686	KO_vs_NTC
ENSMUSG00000029438.9	Bcl7a	Bcl7a	614.119058581073	1.46381675691437	0.208049093561167	5.47745446020782e-14	9.24962030105584e-13	chr3;chr3	10022311;10025345	10023904;10025539	-;-	1789	KO_vs_NTC
ENSMUSG00000007659.18	Bcl2l1	Bcl2l1	6348.85473519358	-0.675999621986804	0.093173945710703	5.5395607460334e-14	9.34143246474963e-13	chr1	68711037	68713405	-	2369	KO_vs_NTC
ENSMUSG00000074476.6	Spc24	Spc24	1075.72594046922	1.61495994050278	0.232340814909299	5.75309863829232e-14	9.68799343915501e-13	chr7;chr7;chr7	33853056;33854124;33854758	33853119;33854305;33854818	-;-;-	307	KO_vs_NTC
ENSMUSG00000019373.11	Cops3	Cops3	2252.46990146672	0.645562965776268	0.0888583814322684	5.98574653099526e-14	1.00657247374982e-12	chr1;chr1;chr1;chr1;chr1	131019845;131020964;131021329;131022489;131024176	131020076;131021023;131021481;131022554;131024974	+;+;+;+;+	1310	KO_vs_NTC
ENSMUSG00000027843.13	Ptpn22	Ptpn22	6015.0530226825	-0.984948152297593	0.138063319585884	6.18128668112425e-14	1.03800911526974e-12	chr2;chr2;chr2;chr2	148750358;148750811;148754607;148755264	148750454;148751154;148754717;148755433	+;+;+;+	722	KO_vs_NTC
ENSMUSG00000080268.3	Brms1	Brms1	1179.59097157743	-0.938093184907647	0.131433213539092	6.265377682503141e-14	1.05066902970198e-12	chr7;chr7	108285893;108288921	108287153;108288934	-;-	1275	KO_vs_NTC
ENSMUSG00000027160.16	Ccdc34	Ccdc34	1394.49950220014	1.17946372426187	0.165845049084742	6.30258212106706e-14	1.0554421155307e-12	chr2;chr2;chr2;chr2	125124356;125129649;125131941;125134235	125124595;125129741;125132104;125134327	-;-;-;-	590	KO_vs_NTC
ENSMUSG00000046861.9	Hectd3	Hectd3	1728.35833430322	-0.714546511252298	0.0990973451802392	6.461527893682761e-14	1.08056077269149e-12	chr5	45660067	45662721	+	2655	KO_vs_NTC
ENSMUSG00000001507.16	Itga3	Itga3	7741.48028119806	-1.65102232765738	0.238772807064887	6.4920411056203e-14	1.08416188532862e-12	chr1;chr1;chr1	20730905;20732096;20733622	20730988;20732307;20734496	+;+;+	1171	KO_vs_NTC
ENSMUSG00000050075.8	Gpr171	Gpr171	6227.59425666879	-0.871652553161032	0.122134914378822	6.88365743909688e-14	1.14797347955326e-12	chr5	98153181	98154176	+	996	KO_vs_NTC
ENSMUSG00000112895.1	ENSMUSG00000112895.1	ENSMUSG00000112895.1	131.669041073965	-2.51540819736914	0.372266399618604	6.99708822412205e-14	1.16528059611103e-12	chrY	90838869	90839177	-	309	KO_vs_NTC
ENSMUSG00000007655.16	Cav1	Cav1	135.024825482853	-3.25679519735452	0.469050866012043	7.2802808850167e-14	1.21077288437592e-12	chr1	68591618	68593686	-	2069	KO_vs_NTC
ENSMUSG00000031711.7	Zfp330	Zfp330	1929.92165545068	0.615910394446604	0.0848949278675957	7.51459932294383e-14	1.24802300172247e-12	chr3;chr3;chr3;chr3;chr3;chr3;chr3	89229057;89229911;89231239;89231471;89231763;89231966;89233024	89229177;89231214;89231365;89231634;89231884;89232115;89233381	+;+;+;+;+;+;+	2346	KO_vs_NTC
ENSMUSG00000047989.11	Ino80c	Ino80c	1623.95935051981	-0.912048312962037	0.128403083370753	8.278348364918411e-14	1.3729777219508899e-12	chr5	66890366	66890876	+	511	KO_vs_NTC
ENSMUSG00000037706.17	Cd81	Cd81	5810.74214824058	-0.872271436827901	0.122706643443721	8.439965058325981e-14	1.3978619768755498e-12	chr4	51812483	51812647	-	165	KO_vs_NTC
ENSMUSG00000002297.15	Dbf4	Dbf4	2048.08703903017	1.11913624213563	0.158221386086751	8.81401771207555e-14	1.45781438158356e-12	chr1	31259593	31259719	-	127	KO_vs_NTC
ENSMUSG00000036989.16	Trim3	Trim3	488.585161913959	-1.16505482853389	0.164901605795473	8.94620099313954e-14	1.47765295199955e-12	chr4;chr4;chr4;chr4;chr4;chr4;chr4;chr4;chr4;chr4;chr4;chr4;chr4;chr4;chr4;chr4;chr4;chr4;chr4;chr4;chr4;chr4;chr4;chr4;chr4	41114427;41115682;41115884;41116376;41116595;41117395;41117660;41118090;41118418;41118649;41118883;41119237;41119413;41119754;41120007;41120274;41120538;41120724;41121007;41121211;41121452;41122124;41123259;41123459;41124159	41115506;41115783;41116078;41116465;41116719;41117492;41117812;41118253;41118572;41118766;41119023;41119312;41119561;41119876;41120184;41120389;41120639;41120782;41121127;41121365;41121947;41122754;41123375;41123659;41124455	-;-;-;-;-;-;-;-;-;-;-;-;-;-;-;-;-;-;-;-;-;-;-;-;-	5242	KO_vs_NTC
ENSMUSG00000046295.13	Ankle1	Ankle1	735.68263782397	1.88299618038652	0.278488197899355	8.96241781891033e-14	1.4783091905126099e-12	chr5;chr5;chr5;chr5;chr5;chr5;chr5;chr5;chr5;chr5;chr5;chr5;chr5;chr5;chr5;chr5;chr5;chr5	35697180;35699711;35700585;35701851;35703351;35705862;35709645;35710861;35714063;35715026;35716109;35716930;35718271;35721530;35723068;35723914;35728947;35739958	35697568;35700407;35700707;35702001;35703531;35707541;35709686;35710994;35714258;35715102;35716319;35717076;35719238;35721604;35723140;35724144;35729276;35739987	-;-;-;-;-;-;-;-;-;-;-;-;-;-;-;-;-;-	5735	KO_vs_NTC
ENSMUSG00000026622.15	Nek2	Nek2	1248.10095399128	1.40549591469339	0.201149539152774	9.348957572658181e-14	1.53996335241848e-12	chr2;chr2	111536530;111540094	111538314;111540291	-;-	1983	KO_vs_NTC
ENSMUSG00000076431.4	Sox4	Sox4	883.805480866725	2.02359260204768	0.301550053904317	9.538571098447991e-14	1.5690559597092799e-12	chr7	50958042	50960649	-	2608	KO_vs_NTC
ENSMUSG00000029798.11	Herc6	Herc6	511.913358720021	-1.33845490960132	0.190990789096359	9.781473567560661e-14	1.6068232905405098e-12	chr3;chr3;chr3;chr3;chr3;chr3	30012379;30017528;30018057;30020471;30022549;30049752	30012622;30017602;30018182;30020553;30023216;30054808	+;+;+;+;+;+	6253	KO_vs_NTC
ENSMUSG00000003038.15	Hmgn2	Hmgn2	2007.33748557653	2.02038432731585	0.301234553946673	9.82877473599763e-14	1.61239981198961e-12	chr1;chr1;chr1;chr1;chr1;chr1;chr1;chr1;chr1;chr1;chr1;chr1;chr1;chr1;chr1;chr1	36548639;36550506;36550668;36551726;36552252;36552719;36552979;36553224;36553471;36553716;36553926;36554252;36555932;36556803;36557360;36558016	36550368;36550576;36550828;36552149;36552396;36552894;36553130;36553340;36553567;36553814;36554230;36554403;36556080;36557085;36557557;36558349	-;-;-;-;-;-;-;-;-;-;-;-;-;-;-;-	4593	KO_vs_NTC
ENSMUSG00000053398.11	Phgdh	Phgdh	3807.07568663543	1.2848045187117	0.183144663344672	1.05407589470861e-13	1.72685377920105e-12	chr5;chr5;chr5;chr5;chr5;chr5;chr5;chr5;chr5;chr5;chr5;chr5;chr5;chr5;chr5;chr5;chr5;chr5	125475814;125482830;125484537;125489783;125494907;125503183;125503549;125506149;125508677;125509493;125511640;125512625;125513084;125513919;125514169;125514863;125515243;125516216	125476109;125482933;125484657;125489896;125495004;125503297;125503630;125506296;125508757;125509903;125511968;125512738;125513227;125513988;125514227;125515130;125515347;125517410	+;+;+;+;+;+;+;+;+;+;+;+;+;+;+;+;+;+	3854	KO_vs_NTC
ENSMUSG00000089682.9	Bcl2l2	Bcl2l2.1	1759.00025105064	-0.824623192138412	0.116283133851268	1.05699838941418e-13	1.7292951969900898e-12	chr10;chr10;chr10;chr10;chr10	75316877;75323120;75324858;75325785;75333027	75317147;75323406;75325036;75326351;75334784	+;+;+;+;+	3062	KO_vs_NTC
ENSMUSG00000030246.11	Ldhb	Ldhb	659.992704703279	1.02968990237619	0.145983058085176	1.07442683961732e-13	1.75543026543161e-12	chr3;chr3;chr3;chr3;chr3;chr3;chr3;chr3;chr3;chr3;chr3;chr3	40818103;40821863;40822195;40823827;40826874;40827452;40832013;40833940;40835169;40837089;40839414;40843842	40819720;40822110;40822298;40823961;40826982;40830966;40832157;40834057;40835409;40837132;40839505;40846886	-;-;-;-;-;-;-;-;-;-;-;-	9414	KO_vs_NTC
ENSMUSG00000026238.14	Ptma	Ptma	29753.5447955917	1.23066090790765	0.175201841399344	1.0946879554190399e-13	1.78611653699047e-12	chr2	94241364	94241453	-	90	KO_vs_NTC
ENSMUSG00000031021.13	Tmem9b	Tmem9b	1225.95578399608	-0.763888457373423	0.107470757146357	1.12741622280269e-13	1.8370342070337e-12	chr3	66086684	66087792	+	1109	KO_vs_NTC
ENSMUSG00000027424.11	Mgme1	Mgme1	1023.96112688682	1.0898645925252	0.154887267697815	1.1699707209413e-13	1.90380410844276e-12	chr2;chr2;chr2;chr2;chr2;chr2;chr2;chr2;chr2;chr2;chr2;chr2;chr2;chr2;chr2;chr2;chr2;chr2;chr2;chr2;chr2	131069220;131070339;131070739;131071089;131072054;131073328;131073905;131074245;131074820;131075694;131076113;131077921;131078497;131079122;131080347;131081275;131083291;131083573;131084915;131085458;131086050	131069875;131070411;131070841;131071391;131072852;131073633;131074156;131074514;131075071;131076005;131076373;131078223;131078754;131079442;131080604;131081574;131083545;131084057;131085214;131085817;131086765	-;-;-;-;-;-;-;-;-;-;-;-;-;-;-;-;-;-;-;-;-	7143	KO_vs_NTC
ENSMUSG00000021714.14	Cenpk	Cenpk	427.477955540312	1.43985432743752	0.208040460574568	1.33362470315978e-13	2.1671850156058198e-12	chr1;chr1;chr1;chr1;chr1	186087731;186089444;186100193;186114264;186117157	186088768;186089559;186100362;186114363;186117310	-;-;-;-;-	1578	KO_vs_NTC
ENSMUSG00000033752.7	Mnd1	Mnd1	156.659548208284	1.85104828043155	0.27570092734901	1.3548846961778e-13	2.19877390075951e-12	chr3	119831937	119832057	+	121	KO_vs_NTC
ENSMUSG00000041773.7	Enc1	Enc1	1482.32850637283	-1.02236031727084	0.145780117655911	1.44013512788237e-13	2.33398544081231e-12	chr4;chr4	136074513;136074739	136074545;136074972	-;-	267	KO_vs_NTC
ENSMUSG00000036777.8	Anln	Anln	1098.07012632808	1.10759224915456	0.158119554572611	1.44727183476439e-13	2.34240752452349e-12	chr4;chr4;chr4;chr4	33924593;33926202;33935212;33943552	33925158;33926694;33935316;33948831	+;+;+;+	6444	KO_vs_NTC
ENSMUSG00000028107.14	Tars2	Tars2	2003.16978839507	0.611331596066105	0.0853075627806948	1.47757620619097e-13	2.38825369659301e-12	chr2;chr2;chr2;chr2;chr2;chr2;chr2;chr2;chr2;chr2;chr2;chr2;chr2;chr2;chr2;chr2;chr2;chr2;chr2;chr2;chr2;chr2;chr2;chr2	153649450;153650785;153661425;153662143;153662714;153665252;153665802;153667504;153669370;153670303;153670849;153672216;153672496;153673987;153674349;153674858;153675726;153676696;153677171;153677511;153678471;153683608;153684359;153686258	153649740;153650899;153661602;153662204;153662833;153665377;153666101;153667959;153669855;153670447;153670908;153672335;153672540;153674066;153674461;153675044;153675813;153676841;153677261;153677659;153678556;153683677;153684477;153687730	+;+;+;+;+;+;+;+;+;+;+;+;+;+;+;+;+;+;+;+;+;+;+;+	5106	KO_vs_NTC
ENSMUSG00000021377.14	Dek	Dek	8292.61432449422	1.2501474684229	0.179196121425464	1.48326575292964e-13	2.39424474610594e-12	chr1;chr1;chr1;chr1;chr1;chr1;chr1	177442351;177443216;177443985;177444295;177444938;177445631;177445821	177442595;177443341;177444092;177444822;177445055;177445699;177450764	+;+;+;+;+;+;+	6138	KO_vs_NTC
ENSMUSG00000003352.13	Cacnb3	Cacnb3	472.85263349112	-2.73476651602809	0.408631308792244	1.51074841050727e-13	2.43496936589713e-12	chr1;chr1;chr1;chr1;chr1;chr1	38132083;38144023;38145199;38157456;38159215;38159752	38132170;38144194;38145336;38158717;38159261;38159892	+;+;+;+;+;+	1848	KO_vs_NTC
ENSMUSG00000017493.12	Igfbp4	Igfbp4	6114.21871163629	3.10513985206352	0.456985866275135	1.51252859402257e-13	2.43496936589713e-12	chr1	106887852	106888897	-	1046	KO_vs_NTC
ENSMUSG00000027502.11	Rtf2	Rtf2	2594.32943988692	-0.74007499866266	0.104557122350379	1.52746980669748e-13	2.4557483949487798e-12	chr2;chr2;chr2;chr2;chr2;chr2;chr2;chr2;chr2	132804207;132808204;132809829;132810087;132810417;132810989;132811767;132815631;132815804	132806999;132809016;132809953;132810289;132810635;132811098;132812507;132815758;132816055	-;-;-;-;-;-;-;-;-	5384	KO_vs_NTC
ENSMUSG00000100711.1	Gm29461	Gm29461	59.9702259896468	5.49728274301743	0.789254970174671	1.59003223539036e-13	2.55293207581159e-12	chr14;chr14	44102654;44102882	44102719;44103534	+;+	719	KO_vs_NTC
ENSMUSG00000039959.13	Hip1	Hip1	421.39852078985	-1.39507898760595	0.201755257444806	1.6051452650512e-13	2.57377475833044e-12	chr4;chr4;chr4	116132406;116144297;116151195	116137834;116144609;116151338	-;-;-	5886	KO_vs_NTC
ENSMUSG00000031644.19	Nek1	Nek1	1307.89666300039	0.748478808510169	0.105976806311052	1.65429540174565e-13	2.6490666685247997e-12	chr3	88693930	88694057	+	128	KO_vs_NTC
ENSMUSG00000026792.16	Lrsam1	Lrsam1	708.128506388872	-1.13991897041284	0.163272192377757	1.65794885039804e-13	2.65140058539151e-12	chr2	117240883	117241441	+	559	KO_vs_NTC
ENSMUSG00000026715.12	Serpinc1	Serpinc1	418.572374738591	2.4613422192529	0.371770428304365	1.6655615639930699e-13	2.66005163011274e-12	chr2;chr2	113440681;113441920	113441127;113442304	-;-	832	KO_vs_NTC
ENSMUSG00000040811.15	Eml2	Eml2	2337.73211112984	-0.973111949969646	0.139091574461542	1.6774654633975699e-13	2.67552417504125e-12	chr4	126860980	126861112	-	133	KO_vs_NTC
ENSMUSG00000021686.4	Ap3b1	Ap3b1	6514.37066074679	-1.04174371062023	0.149117843954016	1.72444953509985e-13	2.74683425947172e-12	chr1;chr1;chr1	184923136;184938914;184940146	184923286;184938982;184942500	+;+;+	2575	KO_vs_NTC
ENSMUSG00000015854.7	Cd5l	Cd5l	1395.3271368578	-4.65762908380724	0.665218089560374	1.74128313977807e-13	2.76999375885118e-12	chr1	93421700	93422488	+	789	KO_vs_NTC
ENSMUSG00000020647.10	Ncoa1	Ncoa1	2171.21494243718	-1.1537490461524	0.165674543939831	1.85345850702125e-13	2.9445602649703497e-12	chr1;chr1	161030582;161030936	161030694;161031456	+;+	634	KO_vs_NTC
ENSMUSG00000048537.16	Phldb1	Phldb1	1010.87607898728	-0.98193854624918	0.140713878200905	1.8928096422488999e-13	3.0031253114997598e-12	chr5;chr5;chr5;chr5	75110321;75128171;75139673;75146133	75110406;75128303;75139844;75147107	+;+;+;+	1366	KO_vs_NTC
ENSMUSG00000031024.13	Dennd2b	Dennd2b	83.1569741321943	2.40289029201538	0.364704521219809	1.96229218403842e-13	3.10928029266141e-12	chr3	66128968	66129723	-	756	KO_vs_NTC
ENSMUSG00000106847.1	Peg13	Peg13	259.475638794056	-1.68753209938711	0.250608212885639	1.99705909494859e-13	3.16022169232101e-12	chr18;chr18;chr18;chr18;chr18;chr18;chr18	46958862;46960416;46963660;46967740;46990479;47086252;47087028	46958928;46960506;46963770;46967895;46990589;47086311;47087992	+;+;+;+;+;+;+	1561	KO_vs_NTC
ENSMUSG00000021728.7	Emb	Emb	7123.53825595222	-1.37449985153689	0.199720532766252	2.13862254689074e-13	3.37980741245533e-12	chr1	186676742	186676876	+	135	KO_vs_NTC
ENSMUSG00000049871.13	Nlrc3	Nlrc3	452.640532203759	-2.10035257955839	0.319693961052504	2.26257109058041e-13	3.5710174310676998e-12	chr5;chr5;chr5	95280462;95281214;95282628	95280748;95281804;95283192	+;+;+	1443	KO_vs_NTC
ENSMUSG00000025314.16	Ptprj	Ptprj	4285.9026990728	-0.985303985316604	0.141765612538226	2.30269982624653e-13	3.6248758412125997e-12	chr2;chr2;chr2;chr2;chr2	84734058;84735001;84736639;84737064;84737696	84734293;84735626;84736965;84737528;84738655	+;+;+;+;+	2614	KO_vs_NTC
ENSMUSG00000074994.4	Qser1	Qser1	1358.99905551592	1.15083037616955	0.165980157792861	2.30099542965159e-13	3.6248758412125997e-12	chr7;chr7	41155478;41157462	41156229;41159269	+;+	2560	KO_vs_NTC
ENSMUSG00000024521.7	Pmaip1	Pmaip1	1785.43257897499	-0.90945499135786	0.130701832226424	2.34392816755498e-13	3.68497248633579e-12	chr2	53696121	53696804	-	684	KO_vs_NTC
ENSMUSG00000032285.15	Dnaja4	Dnaja4	730.132068095944	-0.885011911633069	0.127211970315633	2.4513373776979e-13	3.8438243504317396e-12	chr3	96086871	96087056	+	186	KO_vs_NTC
ENSMUSG00000038644.14	Pold1	Pold1	2775.29698628995	0.979841335046069	0.141147512662963	2.45099673085863e-13	3.8438243504317396e-12	chr4;chr4;chr4	86627075;86629312;86631219	86627487;86629591;86631251	-;-;-	726	KO_vs_NTC
ENSMUSG00000026879.14	Gsn	Gsn	1186.21582934374	-1.90973375221515	0.289139903684509	2.45693406131312e-13	3.8444662492784694e-12	chr2;chr2;chr2;chr2;chr2;chr2;chr2;chr2;chr2;chr2;chr2;chr2;chr2	119516505;119523523;119524572;119528684;119528846;119530089;119533442;119538748;119539123;119540024;119541359;119546789;119547007	119520725;119523714;119524715;119528764;119528950;119530175;119533500;119538875;119539177;119540092;119541544;119546882;119547627	-;-;-;-;-;-;-;-;-;-;-;-;-	6042	KO_vs_NTC
ENSMUSG00000037012.18	Hk1	Hk1	13895.7444616699	-0.691142038574411	0.0981570581107022	2.45811491174671e-13	3.8444662492784694e-12	chr4	41252617	41252844	+	228	KO_vs_NTC
ENSMUSG00000028341.9	Nr4a3	Nr4a3	2215.90836455996	-2.13074575904244	0.325167716852457	2.4718497612251e-13	3.86094618590321e-12	chr2	156889464	156890007	+	544	KO_vs_NTC
ENSMUSG00000026514.14	Cnih3	Cnih3	134.616737117091	3.89331757756484	0.564747916465017	2.52566730941048e-13	3.939910477238e-12	chr2;chr2;chr2	107056140;107058796;107059615	107057510;107058982;107059656	-;-;-	1600	KO_vs_NTC
ENSMUSG00000028173.10	Wls	Wls	192.285881006106	-2.25360678667201	0.344845742779861	2.65236221443001e-13	4.13220920993908e-12	chr2;chr2;chr2;chr2	154722352;154723478;154733390;154738369	154722586;154723651;154733581;154738451	-;-;-;-	684	KO_vs_NTC
ENSMUSG00000075700.9	Selenot	Selenot	4254.71887305947	1.1324714489054	0.163805301110337	2.69379840831059e-13	4.1913559255079896e-12	chr7;chr7;chr7;chr7;chr7;chr7;chr7;chr7;chr7;chr7;chr7;chr7;chr7;chr7;chr7;chr7;chr7;chr7	45481877;45486262;45513706;45514171;45514581;45515418;45515808;45516239;45516516;45517780;45518586;45519731;45520740;45520943;45521844;45522223;45522440;45523461	45482090;45486483;45513787;45514203;45514706;45515570;45515984;45516376;45516687;45517967;45518906;45519843;45520854;45521041;45522015;45522387;45522927;45523632	+;+;+;+;+;+;+;+;+;+;+;+;+;+;+;+;+;+	3150	KO_vs_NTC
ENSMUSG00000017291.13	Taok1	Taok1	3966.82172179004	-0.682597939840468	0.0971127259437224	2.79320838514443e-13	4.34043732847282e-12	chr1	105564126	105564578	-	453	KO_vs_NTC
ENSMUSG00000021823.9	Vcl	Vcl	1882.19253526289	-1.05233710131323	0.152212362058917	2.85433217983035e-13	4.42971808988067e-12	chr1	191001425	191001851	-	427	KO_vs_NTC
ENSMUSG00000027447.6	Cst3	Cst3	1819.53702283827	-1.27168003646945	0.184959269418915	2.87908009302313e-13	4.46238935085511e-12	chr2;chr2	131454128;131454465	131454397;131454640	-;-	446	KO_vs_NTC
ENSMUSG00000054065.12	Pkp3	Pkp3	2583.94778717993	-1.74356706865474	0.262252398885707	2.94719248996907e-13	4.56210283639571e-12	chr5;chr5;chr5;chr5;chr5;chr5;chr5;chr5;chr5;chr5;chr5;chr5;chr5;chr5;chr5;chr5;chr5;chr5;chr5;chr5;chr5;chr5;chr5;chr5;chr5;chr5;chr5;chr5;chr5;chr5;chr5;chr5;chr5;chr5;chr5;chr5;chr5;chr5;chr5;chr5;chr5	134237834;134239497;134239655;134240637;134242131;134242604;134242908;134243507;134243901;134244694;134245117;134246510;134246821;134247219;134249842;134251866;134255013;134255825;134258157;134260567;134261843;134263585;134265737;134266543;134272524;134274539;134275024;134276372;134279437;134279772;134282787;134283194;134286695;134286860;134289226;134293747;134295011;134306532;134311673;134314188…	134238892;134239571;134240284;134241045;134242411;134242787;134242991;134243744;134243956;134244877;134245182;134246611;134246895;134247277;134250025;134251937;134255071;134256008;134259509;134260638;134261901;134263768;134265802;134266656;134272637;134274595;134275043;134276428;134279514;134279865;134282830;134283248;134286723;134287043;134289421;134293885;134297174;134306731;134312022;134314378…	-;-;-;-;-;-;-;-;-;-;-;-;-;-;-;-;-;-;-;-;-;-;-;-;-;-;-;-;-;-;-;-;-;-;-;-;-;-;-;-;-	10199	KO_vs_NTC
ENSMUSG00000037278.9	Tmem97	Tmem97	1508.71901025419	1.11978087333644	0.162293724075651	2.99924848757895e-13	4.63673831485636e-12	chr4;chr4;chr4;chr4;chr4;chr4;chr4;chr4;chr4	43578715;43579375;43579737;43580296;43580477;43580864;43581188;43581487;43582860	43579007;43579622;43580023;43580379;43580626;43581010;43581315;43581720;43587487	+;+;+;+;+;+;+;+;+	6199	KO_vs_NTC
ENSMUSG00000041959.14	S100a10	S100a10	10421.3394249007	-1.39467929700591	0.204454793160567	3.06469507547782e-13	4.73185784415846e-12	chr4;chr4;chr4;chr4;chr4;chr4;chr4;chr4;chr4;chr4;chr4	138304730;138305155;138308243;138309350;138309590;138310184;138310603;138310841;138311410;138311640;138311834	138305038;138305265;138308329;138309453;138309684;138310277;138310751;138310988;138311530;138311746;138312628	+;+;+;+;+;+;+;+;+;+;+	2120	KO_vs_NTC
ENSMUSG00000015149.14	Sirt2	Sirt2	3544.94168203905	-0.716545911061691	0.102639072543771	3.37423883549215e-13	5.203136615546899e-12	chr1;chr1;chr1;chr1;chr1;chr1;chr1;chr1;chr1;chr1;chr1;chr1;chr1;chr1;chr1;chr1;chr1;chr1;chr1;chr1;chr1;chr1;chr1;chr1;chr1	90042132;90045592;90047774;90052388;90054862;90059457;90066725;90070512;90073747;90077807;90079014;90080860;90081316;90082266;90089475;90089932;90097911;90103823;90127144;90130053;90138151;90139883;90142676;90144821;90153165	90042742;90045830;90047966;90052474;90054960;90059630;90066924;90070619;90073829;90077874;90079123;90080952;90081422;90082363;90089550;90090144;90098063;90103907;90127475;90130258;90138222;90140074;90142792;90145145;90153401	-;-;-;-;-;-;-;-;-;-;-;-;-;-;-;-;-;-;-;-;-;-;-;-;-	4278	KO_vs_NTC
ENSMUSG00000027893.14	Ahcyl1	Ahcyl1	4625.10318126649	0.565751954566321	0.0798898105076884	3.4669005182957997e-13	5.33920368085504e-12	chr2;chr2	150398256;150398932	150398760;150399399	-;-	973	KO_vs_NTC
ENSMUSG00000063268.12	Parp10	Parp10	838.715166523679	-1.28605325733854	0.188177760405278	3.71445802212902e-13	5.71316766359054e-12	chr6;chr6;chr6;chr6;chr6;chr6;chr6;chr6;chr6;chr6;chr6;chr6;chr6;chr6;chr6;chr6	72414308;72414672;72417855;72418236;72419017;72422416;72423934;72425786;72426361;72427042;72427898;72428458;72428797;72429133;72429444;72429967	72414449;72414842;72418013;72418466;72419266;72422494;72424040;72425949;72426626;72427173;72428049;72428627;72428927;72429280;72429639;72430712	+;+;+;+;+;+;+;+;+;+;+;+;+;+;+;+	3244	KO_vs_NTC
ENSMUSG00000025178.8	Pi4k2a	Pi4k2a	2836.39884820107	-0.86906796579217	0.125936133262874	3.7481606786747297e-13	5.75767074227972e-12	chr2;chr2	79452521;79456551	79455048;79456751	-;-	2729	KO_vs_NTC
ENSMUSG00000010911.12	Apip	Apip	406.279722129422	0.927030027099602	0.134673266155196	3.88502313791527e-13	5.9603264761358295e-12	chr1;chr1;chr1	82392493;82395125;82402632	82393854;82395329;82402746	-;-;-	1682	KO_vs_NTC
ENSMUSG00000062782.4	Or12j2	Or12j2	62.7314394647153	-4.17066661349102	0.607882157723361	3.94035905969762e-13	6.03755016329811e-12	chr6;chr6	70240427;70240924	70240721;70240972	-;-	344	KO_vs_NTC
ENSMUSG00000039239.14	Tgfb2	Tgfb2	34.9406437074606	-4.49917429271458	0.654798805228716	4.19820092869246e-13	6.42447123105611e-12	chr4	101884040	101884312	+	273	KO_vs_NTC
ENSMUSG00000029735.17	Tpk1	Tpk1	264.046117800473	1.14324881779544	0.167004185869881	4.27394802588733e-13	6.53210740057767e-12	chr3;chr3;chr3;chr3	27866066;27884793;27886448;27896185	27866213;27885116;27886507;27896368	-;-;-;-	716	KO_vs_NTC
ENSMUSG00000026429.8	Ube2t	Ube2t	431.596306566848	1.26378432046349	0.185340416969747	4.32462843959106e-13	6.60120907454139e-12	chr2	104583595	104583781	-	187	KO_vs_NTC
ENSMUSG00000043015.15	Nemp2	Nemp2	653.943323227791	1.37034119134911	0.202177448827163	4.43262336264803e-13	6.75751192937025e-12	chr4;chr4	148947492;148948767	148947905;148948914	-;-	562	KO_vs_NTC
ENSMUSG00000073664.11	Nbeal1	Nbeal1	1414.52433475327	-1.15087465060916	0.168401499743094	4.59222467422716e-13	6.99199504623187e-12	chr7;chr7	27674659;27676691	27676430;27677844	-;-	2926	KO_vs_NTC
ENSMUSG00000022885.15	St6gal1	St6gal1	4090.1928907906	0.97510516102831	0.142417253869443	4.79463326421945e-13	7.29098262370097e-12	chr2;chr2;chr2;chr2;chr2	25557847;25558139;25560151;25560540;25561851	25558029;25558166;25560202;25561361;25562082	+;+;+;+;+	1317	KO_vs_NTC
ENSMUSG00000021585.8	Cast	Cast	6055.68606639309	-0.879052001566423	0.12816601143443	4.95168229499269e-13	7.52032855720022e-12	chr1	182071403	182071819	+	417	KO_vs_NTC
ENSMUSG00000030867.7	Plk1	Plk1	2273.76061887466	1.58134697527675	0.23761083215642	5.01384473726958e-13	7.60517102484835e-12	chr3;chr3	63483884;63484124	63483975;63484369	+;+	338	KO_vs_NTC
ENSMUSG00000047221.5	Fam185a	Fam185a	763.309788795842	0.829907343998654	0.120861206372748	5.18569411981621e-13	7.84612416073445e-12	chr5;chr5;chr5	52607550;52613147;52618887	52610116;52613304;52619012	-;-;-	2851	KO_vs_NTC
ENSMUSG00000090946.3	Ccdc71l	Ccdc71l	2337.81722878099	-1.9251076390158	0.296686793992254	5.1829790092325e-13	7.84612416073445e-12	chr10	97724874	97726755	-	1882	KO_vs_NTC
ENSMUSG00000029676.15	Pot1a	Pot1a	907.995998988864	0.817139005825426	0.118946363363364	5.2379597204721e-13	7.915284814140199e-12	chr3	22409923	22410051	-	129	KO_vs_NTC
ENSMUSG00000031530.6	Dusp4	Dusp4	16211.0294277908	-1.33334941972487	0.197169398858039	5.43750304462841e-13	8.206551470105429e-12	chr3;chr3;chr3;chr3;chr3;chr3;chr3;chr3;chr3;chr3;chr3;chr3;chr3;chr3;chr3;chr3	87078593;87083867;87084628;87085082;87086382;87088166;87088359;87089151;87089482;87089796;87090458;87092105;87095637;87097742;87140977;87174396	87083620;87083944;87084944;87085189;87086580;87088266;87088485;87089278;87089630;87089901;87090608;87092262;87095786;87097906;87141122;87174747	-;-;-;-;-;-;-;-;-;-;-;-;-;-;-;-	7463	KO_vs_NTC
ENSMUSG00000038023.12	Atp6v0a2	Atp6v0a2	2589.64695658339	-0.663486979649114	0.095531987682986	5.56381283555377e-13	8.38670114562749e-12	chr4;chr4;chr4;chr4;chr4;chr4;chr4;chr4;chr4;chr4;chr4;chr4;chr4;chr4;chr4;chr4;chr4;chr4	59314683;59315712;59324868;59329210;59331957;59349826;59351638;59362906;59365722;59369531;59379599;59380861;59390573;59411270;59412170;59423995;59427951;59438206	59315409;59315966;59324907;59329721;59333033;59350012;59351729;59362982;59365914;59369640;59379785;59380958;59390752;59411449;59412322;59424150;59428064;59438633	-;-;-;-;-;-;-;-;-;-;-;-;-;-;-;-;-;-	4766	KO_vs_NTC
ENSMUSG00000057113.13	Npm1	Npm1	36406.7711624204	1.00903014301683	0.147918802977663	5.57535493618313e-13	8.393620386468229e-12	chr6;chr6;chr6;chr6;chr6;chr6;chr6;chr6;chr6;chr6;chr6;chr6;chr6	7675169;7675993;7676235;7677231;7677940;7680085;7681250;7681934;7685169;7689252;7692152;7692711;7692897	7675524;7676148;7676316;7677385;7678046;7680211;7681377;7682456;7685406;7689523;7692222;7692872;7693254	-;-;-;-;-;-;-;-;-;-;-;-;-	2735	KO_vs_NTC
ENSMUSG00000097357.2	Gm16793	Gm16793	255.897371181497	-1.95531036904869	0.30240141337836	5.65592964172722e-13	8.50432060949122e-12	chr12;chr12;chr12;chr12;chr12;chr12;chr12;chr12;chr12	81573557;81574525;81579570;81581678;81582633;81588983;81591254;81593881;81594940	81573960;81574746;81579685;81581909;81582715;81589074;81591413;81593949;81595008	-;-;-;-;-;-;-;-;-	1447	KO_vs_NTC
ENSMUSG00000019850.11	Tnfaip3	Tnfaip3	4037.27641516231	-1.70360655977216	0.259394493594874	5.82071102974088e-13	8.74120211108102e-12	chr1;chr1;chr1	133910304;133914445;133921255	133912781;133915421;133921414	-;-;-	3615	KO_vs_NTC
ENSMUSG00000037148.8	Arhgap10	Arhgap10	469.978209717404	1.16314582382124	0.171166610897417	5.91424356376324e-13	8.870630657003399e-12	chr4;chr4	42293436;42293785	42293521;42293841	-;-	143	KO_vs_NTC
ENSMUSG00000025089.15	Gfra1	Gfra1	269.836979269385	-3.97357223360743	0.58621654485365	5.92690602224116e-13	8.87859346309426e-12	chr2;chr2	75822028;75822760	75822454;75822793	-;-	461	KO_vs_NTC
ENSMUSG00000102973.1	ENSMUSG00000102973.1	ENSMUSG00000102973.1	342.144451130646	-2.53311861331632	0.393893206874139	6.3476672161691e-13	9.49711697249389e-12	chr15;chr15;chr15;chr15;chr15	96051616;96073338;96074696;96078049;96079344	96053019;96074223;96076313;96078236;96079553	-;-;-;-;-	4306	KO_vs_NTC
ENSMUSG00000004880.11	Lbr	Lbr	4300.97714814257	1.05012854626608	0.154530477629814	6.49058407998975e-13	9.698924774974779e-12	chr1	51847840	51849118	-	1279	KO_vs_NTC
ENSMUSG00000023249.15	Parp3	Parp3	4967.16960117908	-1.0218825047217	0.150418881172129	6.70517850775345e-13	1.00072095553294e-11	chr2;chr2;chr2;chr2;chr2;chr2	29820075;29827342;29832692;29841402;29841648;29843103	29820206;29827435;29833636;29841483;29842769;29845002	+;+;+;+;+;+	4275	KO_vs_NTC
ENSMUSG00000029312.12	Klhl8	Klhl8	283.916423631883	-1.16588773030932	0.172120134219956	6.84096716850906e-13	1.01972639003183e-11	chr3	3266277	3267027	-	751	KO_vs_NTC
ENSMUSG00000033068.16	Entpd6	Entpd6	727.993109387112	0.840917247219591	0.123272786140245	6.92376773840072e-13	1.03079619819298e-11	chr3;chr3;chr3;chr3	107820221;107821391;107829177;107833032	107820919;107821461;107829395;107833539	-;-;-;-	1497	KO_vs_NTC
ENSMUSG00000031600.10	Vps37a	Vps37a	2367.91886485505	-0.674086327048585	0.09764187701806	7.09041131648274e-13	1.05430574181296e-11	chr3	88325023	88331313	+	6291	KO_vs_NTC
ENSMUSG00000075010.4	AW112010	AW112010	1641.18554087525	-2.26840878175286	0.355490499313885	7.367866402994009e-13	1.0942142552244699e-11	chr7	41273595	41274396	-	802	KO_vs_NTC
ENSMUSG00000021646.8	Mccc2	Mccc2	333.894827249641	1.21857207570597	0.180479369942745	7.39230057184112e-13	1.0957980722088299e-11	chr1;chr1	183928405;183929147	183928719;183929230	+;+	399	KO_vs_NTC
ENSMUSG00000025041.16	Nt5c2	Nt5c2	1292.09306794707	0.657545605573178	0.0951715663319204	7.39668236582902e-13	1.0957980722088299e-11	chr2;chr2	74752684;74753218	74753051;74753744	+;+	895	KO_vs_NTC
ENSMUSG00000066551.12	Hmgb1	Hmgb1	5977.67301462386	1.20693854389642	0.178739494216125	7.49125527479524e-13	1.1084487277926198e-11	chr6;chr6;chr6;chr6	133292216;133293157;133294101;133295701	133292314;133293198;133294516;133295792	+;+;+;+	649	KO_vs_NTC
ENSMUSG00000038497.7	Tmco3	Tmco3	1040.46938669678	-0.700718727213339	0.101929897802057	7.69604554132008e-13	1.1373568404638798e-11	chr4	76927311	76927655	+	345	KO_vs_NTC
ENSMUSG00000028838.11	Extl1	Extl1	146.124087402667	1.86304065846469	0.288977375112047	7.95252730764997e-13	1.1738241407404099e-11	chr2;chr2	168986566;168987145	168986596;168987373	-;-	260	KO_vs_NTC
ENSMUSG00000022211.8	Carmil3	Carmil3	82.7895216364151	2.59758684698215	0.406087502868271	8.62193460180384e-13	1.2710773917238e-11	chr2	10467495	10467613	+	119	KO_vs_NTC
ENSMUSG00000020640.10	Itsn2	Itsn2	5663.96460004534	-0.503606745098047	0.0719636184633099	8.650696255131739e-13	1.27376227542025e-11	chr1	160915324	160918901	+	3578	KO_vs_NTC
ENSMUSG00000030822.15	Prr14	Prr14	2151.75290091376	-0.770362808286911	0.113031399354583	8.82932005448931e-13	1.2984800284763e-11	chr3	60737628	60737785	-	158	KO_vs_NTC
ENSMUSG00000037362.8	Ccn3	Ccn3	318.64918849308	3.76955706715954	0.563912550056577	8.94595977468888e-13	1.31403306958143e-11	chr4;chr4	44313427;44313990	44313783;44314058	-;-	426	KO_vs_NTC
ENSMUSG00000054072.11	Iigp1	Iigp1	41.8451999486638	5.39721418262598	0.802993114319671	8.988033502203009e-13	1.3186089490352298e-11	chr5	134298798	134299213	-	416	KO_vs_NTC
ENSMUSG00000029247.17	Paics	Paics	8073.03195789674	0.795209125993949	0.117082622233595	9.60784539538446e-13	1.4078291905809699e-11	chr2;chr2;chr2;chr2;chr2;chr2;chr2;chr2;chr2;chr2;chr2	181251449;181254775;181255495;181255872;181258984;181260295;181264970;181265592;181277949;181286997;181287884	181254423;181255264;181255632;181256131;181259141;181260398;181265108;181265912;181278121;181287074;181288035	-;-;-;-;-;-;-;-;-;-;-	4988	KO_vs_NTC
ENSMUSG00000001120.15	Pcbp3	Pcbp3	299.033438793148	2.03266298468334	0.319628004151421	9.98393318067778e-13	1.4611637481636797e-11	chr1	15853331	15856499	+	3169	KO_vs_NTC
ENSMUSG00000036158.12	Prickle1	Prickle1	410.279690986785	1.07465764724851	0.159841355521296	1.0476766084447799e-12	1.5296287145614597e-11	chr4;chr4;chr4;chr4;chr4;chr4;chr4	14929908;14930661;14936441;14938484;14942200;14947439;14952621	14930039;14930774;14936539;14938557;14942275;14947545;14953030	+;+;+;+;+;+;+	1012	KO_vs_NTC
ENSMUSG00000072723.10	ENSMUSG00000072723.10	ENSMUSG00000072723.10	97.2740195308634	-1.94771121691238	0.305523233654842	1.04770825488018e-12	1.5296287145614597e-11	chr7	22463110	22464075	-	966	KO_vs_NTC
ENSMUSG00000023495.13	Pcbp4	Pcbp4	868.243270230938	-1.00176125977972	0.148870658479817	1.05923079295388e-12	1.54458364663348e-11	chr2;chr2;chr2;chr2	30713147;30714368;30719706;30719973	30713414;30717043;30719870;30720057	-;-;-;-	3194	KO_vs_NTC
ENSMUSG00000018509.8	Cenpv	Cenpv	277.173271047748	1.45317322228449	0.219915651501429	1.0821599849938099e-12	1.5761157610151098e-11	chr1;chr1	120435805;120437394	120436119;120438455	+;+	1377	KO_vs_NTC
ENSMUSG00000054309.8	Cpsf3	Cpsf3	3269.37486066705	0.66644671250923	0.0973683915276044	1.11384777956645e-12	1.62031302295004e-11	chr5;chr5;chr5;chr5;chr5;chr5;chr5;chr5;chr5;chr5;chr5;chr5;chr5;chr5;chr5;chr5;chr5;chr5;chr5;chr5;chr5;chr5;chr5;chr5;chr5;chr5;chr5;chr5;chr5;chr5;chr5;chr5;chr5	135406531;135412611;135414250;135416970;135420224;135422121;135424542;135424865;135426321;135428500;135428717;135428915;135430191;135431284;135431646;135433050;135434241;135434439;135438534;135440022;135440249;135444735;135449684;135451574;135452323;135455065;135457039;135458100;135459081;135465130;135465827;135489081;135544937	135411269;135412719;135414311;135417093;135420329;135422221;135424635;135424923;135426431;135428636;135428824;135430094;135430326;135431427;135431747;135433142;135434329;135436509;135438632;135440162;135440324;135444792;135449824;135451635;135452876;135455145;135457095;135458242;135460470;135465260;135465927;135489258;135545120	-;-;-;-;-;-;-;-;-;-;-;-;-;-;-;-;-;-;-;-;-;-;-;-;-;-;-;-;-;-;-;-;-	12961	KO_vs_NTC
ENSMUSG00000024301.9	Kifc5b	Kifc5b	691.728324376176	1.33364863133222	0.200378406553905	1.11798307994933e-12	1.62437156525972e-11	chr2	39274106	39274870	+	765	KO_vs_NTC
ENSMUSG00000051391.9	Ywhag	Ywhag	9150.45378923568	-0.908570229469647	0.13494602228859	1.13301818473322e-12	1.6442381685659698e-11	chr5;chr5;chr5;chr5;chr5;chr5;chr5;chr5;chr5;chr5;chr5;chr5;chr5;chr5	112326358;112326492;112327485;112327962;112329366;112329747;112331091;112331868;112332964;112333575;112334317;112334860;112335573;112336986	112326473;112326718;112327670;112328182;112329519;112329903;112331218;112332020;112333491;112333681;112334485;112335103;112336180;112338073	+;+;+;+;+;+;+;+;+;+;+;+;+;+	4086	KO_vs_NTC
ENSMUSG00000025491.14	Ifitm1	Ifitm1	553.132847517511	-4.26822671738849	0.636034338594339	1.13512759892867e-12	1.6453218042574797e-11	chr2	86314343	86315284	-	942	KO_vs_NTC
ENSMUSG00000025337.10	Sbds	Sbds	2793.69079908225	-0.69900772789409	0.102532255442611	1.15632940432836e-12	1.6740433126931198e-11	chr2;chr2;chr2;chr2;chr2;chr2;chr2;chr2;chr2;chr2;chr2;chr2;chr2;chr2;chr2	84998583;84999606;85000324;85000657;85021729;85022348;85023154;85023483;85024110;85024382;85024856;85032054;85033001;85035181;85037290	84999126;84999683;85000389;85000750;85021865;85022489;85023231;85023576;85024173;85024453;85024991;85032547;85033310;85035487;85037462	-;-;-;-;-;-;-;-;-;-;-;-;-;-;-	2789	KO_vs_NTC
ENSMUSG00000029073.9	Cptp	Cptp	476.923987347226	-1.09416906429375	0.163210512585956	1.1767616838275999e-12	1.7015833018604098e-11	chr2;chr2;chr2;chr2;chr2;chr2;chr2;chr2	176670522;176678536;176678869;176680082;176706854;176708240;176711881;176718957	176670659;176678662;176679874;176681090;176706940;176708396;176711936;176719085	+;+;+;+;+;+;+;+	2709	KO_vs_NTC
ENSMUSG00000050931.7	Sgms2	Sgms2	196.971027537746	1.52306241384038	0.232481749788997	1.23957943163479e-12	1.7902729733921598e-11	chr5;chr5;chr5	108360187;108360318;108363063	108360225;108360550;108363885	+;+;+	1095	KO_vs_NTC
ENSMUSG00000029253.12	Cenpc1	Cenpc1	1806.3523793058	0.463766852597519	0.0665148876587111	1.25060935952723e-12	1.8040450904339e-11	chr2;chr2;chr2;chr2	181357690;181359639;181361001;181364014	181359561;181360140;181361555;181365404	-;-;-;-	4320	KO_vs_NTC
ENSMUSG00000028582.14	Cc2d1b	Cc2d1b	2254.86848484045	0.572654332604425	0.0830753613396845	1.2807242521346699e-12	1.84308279145101e-11	chr2;chr2;chr2;chr2	164214454;164215114;164215385;164221587	164214594;164215271;164215583;164221660	-;-;-;-	572	KO_vs_NTC
ENSMUSG00000031691.14	Tnpo2	Tnpo2	7955.31992174552	-0.544482055039027	0.0787514087010243	1.28057936167018e-12	1.84308279145101e-11	chr3;chr3;chr3;chr3;chr3;chr3;chr3;chr3	89146074;89148717;89149816;89150355;89150862;89151425;89152631;89159785	89148299;89148881;89150056;89150501;89151232;89151586;89153060;89160196	-;-;-;-;-;-;-;-	4154	KO_vs_NTC
ENSMUSG00000059939.13	9430015G10Rik	9430015G10Rik	1146.57622193733	1.16496517364352	0.174581557924693	1.3571043865044e-12	1.95067599555406e-11	chr6	46481709	46481840	-	132	KO_vs_NTC
ENSMUSG00000047123.8	Ticam1	Ticam1	1301.03713554597	-0.752556590262914	0.111314870627599	1.37718517357241e-12	1.97718594360444e-11	chr5	51223588	51223674	-	87	KO_vs_NTC
ENSMUSG00000032350.9	Gclc	Gclc	773.643274931075	1.03782275964327	0.15529692233048	1.41512367757286e-12	2.02924029489485e-11	chr3	96464072	96466924	-	2853	KO_vs_NTC
ENSMUSG00000027901.12	Dennd2d	Dennd2d	2493.11502723296	0.692113848844402	0.101901826699284	1.42433331242541e-12	2.04002377392935e-11	chr2;chr2	150521093;150521964	150521766;150522300	+;+	1011	KO_vs_NTC
ENSMUSG00000041143.16	Tmco4	Tmco4	1074.880476386	0.720239283405145	0.106396948880104	1.47288456349058e-12	2.1070625852589197e-11	chr4;chr4;chr4;chr4;chr4;chr4;chr4;chr4;chr4;chr4;chr4	130315383;130318508;130327193;130329574;130336856;130337074;130338484;130344706;130349265;130352168;130359876	130316808;130318739;130327338;130329674;130336944;130337169;130338584;130344859;130349322;130354256;130359943	-;-;-;-;-;-;-;-;-;-;-	4560	KO_vs_NTC
ENSMUSG00000075316.11	Scn9a	Scn9a	393.146273342396	1.720186525409	0.268142321337143	1.51015028661273e-12	2.15781710775883e-11	chr7;chr7	44484517;44485090	44484987;44485413	+;+	795	KO_vs_NTC
ENSMUSG00000026667.14	Uhmk1	Uhmk1	8822.63106677658	-1.0324496697423	0.154711443015913	1.51429695518986e-12	2.1610301546958e-11	chr2;chr2	112089786;112096765	112092744;112096781	-;-	2976	KO_vs_NTC
ENSMUSG00000044066.14	Cep68	Cep68	1186.70440167061	0.881054586730637	0.131566878499029	1.51597858292806e-12	2.1610301546958e-11	chr5	5567328	5567757	+	430	KO_vs_NTC
ENSMUSG00000020733.3	Nherf1	Nherf1	2983.5364358799	-0.747663868069077	0.110818792136124	1.54395731825929e-12	2.1983184741347496e-11	chr1;chr1	163301790;163303484	163303310;163303620	-;-	1658	KO_vs_NTC
ENSMUSG00000020629.12	Adi1	Adi1	883.738516762459	0.924532050093686	0.138319849610637	1.5501340345947398e-12	2.20451334908091e-11	chr1	160755687	160759689	+	4003	KO_vs_NTC
ENSMUSG00000025034.8	Trim8	Trim8	4079.96301733008	-0.525119158349246	0.0761483078527309	1.60284164079491e-12	2.27678940834797e-11	chr2;chr2;chr2	74704615;74704905;74706514	74704724;74706118;74707933	+;+;+	2744	KO_vs_NTC
ENSMUSG00000019370.10	Calm3	Calm3	8176.76698321868	-0.581544235468981	0.0848485996058155	1.6104605436295999e-12	2.2846647834377398e-11	chr1;chr1;chr1;chr1;chr1;chr1	130932656;130934975;130935893;130938917;130939098;130940052	130933243;130935049;130936045;130938979;130939303;130940115	-;-;-;-;-;-	1149	KO_vs_NTC
ENSMUSG00000054493.2	ENSMUSG00000054493.2	ENSMUSG00000054493.2	45.5556313673029	-5.63853543331503	0.85384653436424	1.6121702795171099e-12	2.2846647834377398e-11	chr5;chr5	136863637;136869639	136863946;136869722	-;-	394	KO_vs_NTC
ENSMUSG00000004040.16	Stat3	Stat3	16885.4725852284	-1.03248936234968	0.155063366243658	1.6748365311508799e-12	2.3706888953242296e-11	chr1	43745784	43746282	-	499	KO_vs_NTC
ENSMUSG00000024124.9	Prss30	Prss30	33.2466175633251	-5.45305814075416	0.823872727012713	1.7001723314019199e-12	2.40373310648089e-11	chr2	36137339	36137703	-	365	KO_vs_NTC
ENSMUSG00000011884.13	Gltp	Gltp	2896.41303980315	-0.685054918413706	0.101229017424617	1.7449057334222298e-12	2.4612139982873798e-11	chr1	84168188	84168733	+	546	KO_vs_NTC
ENSMUSG00000026778.13	Prkcq	Prkcq	3007.71218743782	1.00769332269108	0.151416747349126	1.7446243583837198e-12	2.4612139982873798e-11	chr2	116075165	116076096	-	932	KO_vs_NTC
ENSMUSG00000040721.9	Zfhx2	Zfhx2	1047.67239583399	-0.900328560554162	0.134992018330643	1.7689395839456898e-12	2.49220262970365e-11	chr4;chr4;chr4;chr4;chr4;chr4;chr4;chr4;chr4;chr4;chr4	126058565;126064950;126073805;126076717;126077336;126082882;126083412;126084393;126086543;126087679;126088322	126058792;126064979;126073959;126076884;126077416;126082985;126083724;126084462;126086682;126087769;126092195	+;+;+;+;+;+;+;+;+;+;+	5254	KO_vs_NTC
ENSMUSG00000029283.17	Cdc7	Cdc7	1284.59930461785	1.17046673011299	0.176500614540641	1.7800272613927599e-12	2.5049008338060896e-11	chr2;chr2	181669836;181671182	181670996;181671640	-;-	1620	KO_vs_NTC
ENSMUSG00000034349.14	Smc4	Smc4	13848.4822420436	1.02070504584288	0.153487549446078	1.7877583085281799e-12	2.5128514338963002e-11	chr3;chr3	130730460;130771287	130731444;130771643	+;+	1342	KO_vs_NTC
ENSMUSG00000001517.14	Foxm1	Foxm1	2131.22221469591	1.1955354367705	0.180574543946044	1.85130964950824e-12	2.5991526404840097e-11	chr1	20821331	20822516	+	1186	KO_vs_NTC
ENSMUSG00000042389.13	Tsen2	Tsen2	373.997037862844	1.07647122529091	0.162245900331694	1.90392118770529e-12	2.66991224394351e-11	chr4;chr4;chr4;chr4;chr4;chr4	143412426;143414105;143415349;143416620;143417373;143418838	143413091;143414374;143415413;143416952;143417960;143421091	+;+;+;+;+;+	4176	KO_vs_NTC
ENSMUSG00000042712.10	Tceal9	Tceal9	649.172576474049	1.3094693365047	0.19911530411825	2.0095680152627198e-12	2.8115323541462396e-11	chr4	146932742	146933389	+	648	KO_vs_NTC
ENSMUSG00000045374.18	Wdr81	Wdr81	1534.1555117214	-0.945662136289537	0.142368870397824	2.00856821032342e-12	2.8115323541462396e-11	chr5	26859967	26860101	-	135	KO_vs_NTC
ENSMUSG00000020260.9	Pofut2	Pofut2	1033.4257646716	-0.706563932025907	0.104976840071721	2.04028355035735e-12	2.8479056169959097e-11	chr1	149037584	149039596	+	2013	KO_vs_NTC
ENSMUSG00000052736.15	Klrc2	Klrc2	79.5995449477345	-2.87612123808485	0.454207416840606	2.03816811239804e-12	2.8479056169959097e-11	chr5;chr5	122025330;122029573	122025538;122029697	+;+	334	KO_vs_NTC
ENSMUSG00000058173.12	Smco4	Smco4	362.357418887416	1.35471153387093	0.206641741407523	2.05543886536721e-12	2.8657469815754796e-11	chr6;chr6;chr6;chr6;chr6;chr6;chr6	29319140;29320628;29323712;29326573;29330643;29333998;29335507	29319447;29320812;29323964;29326726;29330686;29334165;29336019	+;+;+;+;+;+;+	1625	KO_vs_NTC
ENSMUSG00000021127.7	Zfp36l1	Zfp36l1	4376.24323945384	0.920509360075848	0.138581923178554	2.06862847106583e-12	2.8808097069952498e-11	chr1;chr1	172089910;172091972	172090143;172092679	-;-	942	KO_vs_NTC
ENSMUSG00000018965.11	Ywhah	Ywhah	7268.29499708	-0.566399336927811	0.082939433075394	2.0728460993580398e-12	2.8833575810655497e-11	chr1	128143614	128146348	+	2735	KO_vs_NTC
ENSMUSG00000047539.9	Fbxo28	Fbxo28	1912.56930870876	-0.564334245277028	0.0826487040222697	2.10934704728824e-12	2.92738577574233e-11	chr5;chr5;chr5;chr5;chr5	59963119;59973230;59974453;59976767;59985280	59963230;59973345;59974613;59976830;59986004	-;-;-;-;-	1178	KO_vs_NTC
ENSMUSG00000050241.8	Klre1	Klre1	36.9026435103144	-3.13002276358624	0.489123486347013	2.10752527832171e-12	2.92738577574233e-11	chr5	100592404	100592756	-	353	KO_vs_NTC
ENSMUSG00000001525.10	Tubb5	Tubb5	32130.5927573823	0.948277875598229	0.142963060042793	2.13334388579471e-12	2.9572897907101394e-11	chr1	20915410	20915540	-	131	KO_vs_NTC
ENSMUSG00000066150.12	Slc31a1	Slc31a1	1517.75471315485	0.642327362337239	0.0949167969587583	2.1488203249136e-12	2.97532759208793e-11	chr6;chr6;chr6;chr6;chr6;chr6;chr6;chr6;chr6;chr6;chr6;chr6;chr6	131299142;131301625;131302323;131304707;131307071;131309883;131310933;131312451;131312919;131316219;131322336;131338358;131351977	131300591;131301721;131302363;131304921;131307154;131310064;131311199;131312585;131313827;131316398;131322501;131338875;131353597	-;-;-;-;-;-;-;-;-;-;-;-;-	5865	KO_vs_NTC
ENSMUSG00000021697.12	Depdc1b	Depdc1b	232.589403008391	1.62013584749237	0.252652030650135	2.1785727686146197e-12	3.0130684545536e-11	chr1;chr1;chr1	185243713;185245700;185247716	185244337;185245874;185247889	-;-;-	974	KO_vs_NTC
ENSMUSG00000021290.5	Atp5mj	Atp5mj	1225.10328904004	1.03011677587747	0.155623044966887	2.18512141993361e-12	3.01866773733163e-11	chr1;chr1;chr1;chr1;chr1;chr1;chr1;chr1;chr1;chr1;chr1	175600374;175603938;175606055;175607817;175609637;175612147;175614737;175616529;175619051;175622580;175625451	175601566;175604285;175606647;175608020;175609802;175612329;175614913;175616639;175619185;175622676;175625635	-;-;-;-;-;-;-;-;-;-;-	3392	KO_vs_NTC
ENSMUSG00000019055.15	Plod1	Plod1	300.108639301069	-0.993042053303059	0.14998243449902	2.22047334233872e-12	3.06050172778512e-11	chr1	128515115	128515219	-	105	KO_vs_NTC
ENSMUSG00000046761.12	Fam83h	Fam83h	123.902063947125	-2.00516939048148	0.321175832176647	2.21827009003445e-12	3.06050172778512e-11	chr5;chr5;chr5	44354861;44355662;44356544	44354945;44356127;44356754	-;-;-	762	KO_vs_NTC
ENSMUSG00000028057.14	Rit1	Rit1	577.423951165282	-0.994489177653069	0.150213382228955	2.22608146334177e-12	3.06473290631568e-11	chr2	152687035	152687951	+	917	KO_vs_NTC
ENSMUSG00000028345.15	Tex10	Tex10	1528.40603929744	0.88484956383307	0.133327416042473	2.26662602228148e-12	3.11699801742899e-11	chr2	156964158	156964293	-	136	KO_vs_NTC
ENSMUSG00000027519.10	Rab22a	Rab22a	2328.05521808568	-0.743864842215044	0.111173743725864	2.29799306650364e-12	3.15653791637826e-11	chr2	133199611	133200220	+	610	KO_vs_NTC
ENSMUSG00000062825.15	Actg1	Actg1	49679.810899492	-1.13580414949228	0.172166796538764	2.3277745626244997e-12	3.1938125078554795e-11	chr6;chr6	70355852;70356125	70355925;70356445	+;+	395	KO_vs_NTC
ENSMUSG00000051768.9	Xrcc1	Xrcc1	1615.20034514223	0.806451374594912	0.121242001775215	2.44097707230779e-12	3.3453299853625696e-11	chr5;chr5;chr5;chr5;chr5;chr5;chr5;chr5	114968784;114969897;114979229;114980160;114982218;114985204;114985749;114997765	114969077;114970037;114979353;114980299;114982381;114985294;114985885;114998042	+;+;+;+;+;+;+;+	1370	KO_vs_NTC
ENSMUSG00000052928.8	Ctif	Ctif	863.425082781004	-1.72864458943993	0.273676511974303	2.7920548397375498e-12	3.8206603629038e-11	chr5	123036000	123038817	+	2818	KO_vs_NTC
ENSMUSG00000072623.6	Zfp9	Zfp9	189.559522108904	-2.00121531893901	0.322344809869613	2.79413872821273e-12	3.8206603629038e-11	chr7	21685414	21685887	+	474	KO_vs_NTC
ENSMUSG00000042121.16	Ssh1	Ssh1	1757.04604638339	-1.19445107993622	0.182163731262065	2.83136838410743e-12	3.86718799431143e-11	chr4;chr4;chr4;chr4;chr4;chr4;chr4;chr4;chr4	139737062;139748932;139779576;139780761;139784483;139828576;139829497;139830138;139832827	139740902;139749178;139779778;139780926;139784682;139828710;139829626;139830373;139833528	-;-;-;-;-;-;-;-;-	5860	KO_vs_NTC
ENSMUSG00000070691.10	Runx3	Runx3	4875.90515922853	-1.5811974311589	0.247348870751625	2.8513200398460398e-12	3.8900382102939e-11	chr7	13848729	13848942	+	214	KO_vs_NTC
ENSMUSG00000024610.14	Cd74	Cd74	2028.86846713446	1.65418411674211	0.26057941145648	2.9327332634415198e-12	3.9965938400443395e-11	chr2	59396488	59396917	+	430	KO_vs_NTC
ENSMUSG00000020993.9	Trappc6b	Trappc6b	1418.63634604179	-0.533921567553862	0.0784901942335564	2.94891308244985e-12	4.0141123514655594e-11	chr1;chr1;chr1;chr1;chr1	170917576;170920834;170921518;170922222;170927396	170918394;170921118;170921784;170922407;170927583	-;-;-;-;-	1745	KO_vs_NTC
ENSMUSG00000033470.11	Cysltr2	Cysltr2	639.072310630573	-4.89172795497617	0.744195563067559	3.01161205257523e-12	4.09484278409835e-11	chr3;chr3;chr3;chr3;chr3;chr3;chr3;chr3	114904078;114904635;115080965;115090081;115096876;115101804;115120894;115122180	114904551;114904704;115081185;115090227;115097031;115102023;115121000;115125722	+;+;+;+;+;+;+;+	4938	KO_vs_NTC
ENSMUSG00000000804.14	Usp32	Usp32	2051.16281107042	-0.82606467367907	0.124933556976247	3.02971320575786e-12	4.11482083760634e-11	chr1	11363926	11366964	-	3039	KO_vs_NTC
ENSMUSG00000048911.15	Rnf24	Rnf24	695.53046710271	-0.987501198785914	0.150259237199089	3.1013011161225898e-12	4.2073156939398e-11	chr5	83040638	83041004	-	367	KO_vs_NTC
ENSMUSG00000032741.9	Tpcn1	Tpcn1	847.143270656856	-1.45019285641738	0.22486649197985	3.10926498789075e-12	4.2133855739386e-11	chr3;chr3;chr3;chr3;chr3;chr3;chr3;chr3;chr3;chr3;chr3;chr3;chr3;chr3;chr3;chr3;chr3;chr3;chr3	103968110;103968258;103969754;103981886;103982946;103985753;103987427;103988615;103991038;103991320;103993681;103996420;103997433;103999271;104003447;104004387;104005499;104006988;104022562	103968233;103969130;103969810;103981955;103983104;103985909;103987561;103988774;103991211;103991406;103993902;103996730;103998803;103999357;104003602;104004482;104005624;104007879;104024598	+;+;+;+;+;+;+;+;+;+;+;+;+;+;+;+;+;+;+	7294	KO_vs_NTC
ENSMUSG00000000628.10	Hk2	Hk2	13162.7070604579	-1.10506811021093	0.168676354685563	3.24665488885425e-12	4.38479990246378e-11	chr1;chr1;chr1;chr1;chr1;chr1;chr1;chr1;chr1;chr1;chr1;chr1	9747648;9750358;9751809;9752449;9770672;9770960;9780333;9780730;9781533;9783778;9789656;9791125	9748645;9750405;9751928;9752564;9770795;9771256;9780431;9780813;9781608;9783991;9789780;9791924	+;+;+;+;+;+;+;+;+;+;+;+	3101	KO_vs_NTC
ENSMUSG00000021113.4	Snapc1	Snapc1	1352.05583584641	-0.88560386993179	0.134515878377252	3.2397913919018597e-12	4.38479990246378e-11	chr1;chr1;chr1;chr1;chr1;chr1;chr1;chr1;chr1	171839697;171840565;171851803;171872697;171873305;171884585;171885571;171886361;171888598	171839798;171840703;171855097;171872948;171873439;171884679;171885633;171886430;171890718	+;+;+;+;+;+;+;+;+	6272	KO_vs_NTC
ENSMUSG00000028599.10	Tnfrsf1b	Tnfrsf1b	1853.64307930684	1.0446338140682	0.159275054921594	3.24409399349187e-12	4.38479990246378e-11	chr2;chr2;chr2;chr2;chr2;chr2;chr2;chr2;chr2;chr2;chr2;chr2	164389393;164389793;164392842;164393096;164393918;164396942;164397164;164399732;164400528;164401842;164404491;164405098	164389714;164389900;164392994;164393509;164396847;164397064;164397286;164399854;164401097;164401962;164404614;164405160	-;-;-;-;-;-;-;-;-;-;-;-	5174	KO_vs_NTC
ENSMUSG00000025354.5	Dnajc14	Dnajc14	3603.00252273564	-0.593701073991712	0.0881144697891386	3.38158762249508e-12	4.5568402850452595e-11	chr2;chr2	85196932;85198444	85197507;85198675	+;+	808	KO_vs_NTC
ENSMUSG00000028613.14	Lrp8	Lrp8	2106.00038294496	1.45052638949744	0.225373210479314	3.38018322903295e-12	4.5568402850452595e-11	chr2;chr2;chr2;chr2;chr2;chr2;chr2	164562413;164562579;164563019;164563308;164564057;164565792;164568335	164562474;164562804;164563148;164563550;164564212;164565938;164568510	+;+;+;+;+;+;+	1140	KO_vs_NTC
ENSMUSG00000053522.11	Lgals7	Lgals7	385.59604522617	-1.55734330624945	0.244311074980505	3.49164165554608e-12	4.6998975862946896e-11	chr5	127309017	127310101	+	1085	KO_vs_NTC
ENSMUSG00000028076.12	Cd1d1	Cd1d1	42.9816638751173	3.04814179392457	0.484345128012936	3.5403955998796897e-12	4.7602156428671896e-11	chr2;chr2	152990017;152991467	152990346;152991631	-;-	495	KO_vs_NTC
ENSMUSG00000055917.14	Zfp277	Zfp277	566.298766976021	1.04206705200161	0.159324847649439	3.6674656818064995e-12	4.925581828935669e-11	chr5;chr5;chr5;chr5;chr5;chr5;chr5;chr5;chr5;chr5;chr5;chr5;chr5	145694049;145698137;145699726;145702128;145704791;145705750;145708457;145708877;145709045;145713514;145715470;145717925;145719979	145694602;145698299;145699952;145702288;145704860;145705877;145708605;145708965;145709158;145713613;145715522;145718018;145720136	-;-;-;-;-;-;-;-;-;-;-;-;-	2060	KO_vs_NTC
ENSMUSG00000063146.11	Clip2	Clip2	903.60981920176	-1.60255301082328	0.253072861042259	3.89707918328033e-12	5.2281482287696295e-11	chr6;chr6;chr6;chr6;chr6;chr6;chr6;chr6;chr6;chr6;chr6;chr6;chr6;chr6;chr6;chr6;chr6;chr6;chr6;chr6;chr6;chr6;chr6;chr6;chr6;chr6	71588972;71590128;71591855;71592073;71593875;71594523;71595482;71596656;71599317;71600014;71600492;71600723;71602743;71607402;71609005;71611505;71613832;71616818;71619958;71620138;71621345;71624593;71625759;71632056;71632497;71632838	71589715;71590834;71591994;71592571;71594005;71594616;71595653;71597389;71599512;71600141;71600587;71601155;71604148;71607606;71609139;71612016;71613995;71616870;71620046;71620568;71621674;71624703;71625914;71632271;71632686;71632990	-;-;-;-;-;-;-;-;-;-;-;-;-;-;-;-;-;-;-;-;-;-;-;-;-;-	8225	KO_vs_NTC
ENSMUSG00000019947.10	Arid5b	Arid5b	3844.50002474438	0.675714962755794	0.101511656133389	3.90265523415652e-12	5.2298179020206296e-11	chr1;chr1;chr1;chr1;chr1;chr1;chr1;chr1;chr1;chr1;chr1;chr1;chr1;chr1;chr1;chr1;chr1;chr1;chr1;chr1;chr1;chr1;chr1;chr1;chr1	135382312;135385809;135387374;135388511;135389313;135390538;135391496;135391755;135394136;135400044;135402233;135403288;135404224;135405821;135406017;135406759;135406952;135407988;135409393;135419237;135419991;135420292;135425924;135426931;135430268	135385477;135386806;135387559;135388700;135389818;135390666;135391644;135391935;135394362;135400203;135402372;135403455;135404322;135405972;135406575;135406859;135407140;135408074;135409481;135419438;135420077;135420353;135425986;135427041;135430499	-;-;-;-;-;-;-;-;-;-;-;-;-;-;-;-;-;-;-;-;-;-;-;-;-	8233	KO_vs_NTC
ENSMUSG00000032254.10	Kif23	Kif23	2055.9935559478	1.23052913408087	0.189336273048218	3.91756191633799e-12	5.2439736782555296e-11	chr3;chr3;chr3;chr3;chr3;chr3;chr3;chr3;chr3;chr3;chr3;chr3;chr3;chr3;chr3;chr3;chr3;chr3;chr3	95739976;95741028;95741322;95742074;95742316;95742578;95743853;95746033;95746535;95747439;95748042;95748487;95750674;95751506;95753007;95754319;95754758;95756241;95760085	95740319;95741115;95741436;95742223;95742417;95742678;95745862;95746170;95746697;95747656;95748140;95750417;95751027;95751630;95753130;95754515;95755118;95756430;95760206	-;-;-;-;-;-;-;-;-;-;-;-;-;-;-;-;-;-;-	6932	KO_vs_NTC
ENSMUSG00000019845.8	Tube1	Tube1	711.296025317707	0.954366604464229	0.145900248663773	3.92829655061057e-12	5.25251966246644e-11	chr1	133829528	133831225	+	1698	KO_vs_NTC
ENSMUSG00000031865.16	Dctn1	Dctn1	4412.96704860644	-0.581191460926376	0.0864734946513159	4.0515936743992696e-12	5.4113873921124795e-11	chr3	92061397	92061506	-	110	KO_vs_NTC
ENSMUSG00000028270.12	Gbp2	Gbp2	5415.14072637177	1.95053906896517	0.316446324485232	4.07419976349197e-12	5.4355677286631995e-11	chr2;chr2;chr2;chr2;chr2;chr2;chr2;chr2;chr2;chr2;chr2;chr2;chr2;chr2;chr2;chr2;chr2;chr2;chr2;chr2;chr2;chr2;chr2;chr2	156147239;156148285;156149236;156150735;156152463;156154239;156158400;156159037;156161568;156161828;156162729;156163986;156167538;156167685;156168993;156170040;156172828;156174097;156174685;156176403;156177161;156178559;156179434;156179887	156148191;156148363;156149341;156150816;156152513;156154289;156158477;156159241;156161633;156161965;156162881;156165212;156167591;156168167;156169231;156170481;156173022;156174168;156174974;156176457;156177906;156179240;156179580;156180238	-;-;-;-;-;-;-;-;-;-;-;-;-;-;-;-;-;-;-;-;-;-;-;-	6946	KO_vs_NTC
ENSMUSG00000034422.14	Parp14	Parp14	2070.70549494989	-0.973462444014759	0.149065282865229	4.1430468011466395e-12	5.5213186619254497e-11	chr3	131360556	131360750	+	195	KO_vs_NTC
ENSMUSG00000034189.5	Hsdl1	Hsdl1	755.620626663441	-0.888106866333079	0.135680041012426	4.1652127363964495e-12	5.544738542365029e-11	chr3	127545624	127545689	+	66	KO_vs_NTC
ENSMUSG00000075266.5	Cenpw	Cenpw	488.944085350476	1.32607048313605	0.205619554814315	4.4489494693572994e-12	5.91592686046477e-11	chr7;chr7	44246722;44249965	44249599;44252319	+;+	5233	KO_vs_NTC
ENSMUSG00000061533.15	Cep128	Cep128	665.739497930064	1.1332119732491	0.174399040129524	4.50293574350612e-12	5.98112719109933e-11	chr6;chr6	59208870;59209339	59209181;59212033	+;+	3007	KO_vs_NTC
ENSMUSG00000026189.13	Pecr	Pecr	204.329634334404	1.66398239864447	0.265275447734147	4.6023650490647995e-12	6.10647863762729e-11	chr2	92594602	92594676	+	75	KO_vs_NTC
ENSMUSG00000044155.11	Lsm8	Lsm8	2062.7383710929	1.10224048468241	0.169617846816329	4.61999718718338e-12	6.12314446081802e-11	chr5	7923833	7924124	+	292	KO_vs_NTC
ENSMUSG00000022772.11	Senp5	Senp5	1767.36590893655	-0.72213227473326	0.109418045038193	4.66470986312143e-12	6.17562575518949e-11	chr2;chr2;chr2;chr2;chr2;chr2	24336853;24345288;24345943;24347466;24348516;24349415	24339409;24345571;24346354;24347554;24348628;24351494	+;+;+;+;+;+	5535	KO_vs_NTC
ENSMUSG00000024399.5	Ltb	Ltb	2536.34513434821	1.85044802859065	0.299462285416879	4.6700462585813794e-12	6.1759187870878e-11	chr2	47541984	47542085	+	102	KO_vs_NTC
ENSMUSG00000024132.5	Eci1	Eci1	588.653230694755	0.880642254440185	0.135026950571591	4.94091181391888e-12	6.52697694105651e-11	chr2	36323324	36324263	+	940	KO_vs_NTC
ENSMUSG00000042015.16	Wdr41	Wdr41	301.113336363682	1.18231484448636	0.182739202166527	5.1009717180760895e-12	6.731052734868929e-11	chr4;chr4;chr4;chr4;chr4	138750533;138753263;138754126;138756707;138757361	138752423;138753372;138754270;138756759;138757626	-;-;-;-;-	2465	KO_vs_NTC
ENSMUSG00000021000.15	Mia2	Mia2	3904.37484254235	-0.480790883550489	0.0711839650855796	5.3294893550019694e-12	7.02491861051242e-11	chr1	170935771	170936065	+	295	KO_vs_NTC
ENSMUSG00000006390.15	Elovl1	Elovl1	3610.42117320436	-0.750084428762645	0.11433332265334	5.442972195099979e-12	7.16667898403895e-11	chr1	62660839	62661716	+	878	KO_vs_NTC
ENSMUSG00000014402.15	Tsg101	Tsg101	1637.7398306427	-0.558622998004802	0.0834472938636569	5.470794219173499e-12	7.195465076503359e-11	chr1;chr1;chr1;chr1;chr1;chr1;chr1;chr1;chr1;chr1	87213914;87219581;87220920;87224353;87225850;87226097;87227801;87232403;87232594;87237846	87214495;87219695;87221054;87224457;87226002;87226607;87228856;87232481;87234711;87240488	+;+;+;+;+;+;+;+;+;+	7497	KO_vs_NTC
ENSMUSG00000032557.12	Uba5	Uba5	1812.98763535672	-0.692242995434149	0.104978808169527	5.51907797666913e-12	7.251071544102619e-11	chr3	101260917	101261476	+	560	KO_vs_NTC
ENSMUSG00000021965.2	Ska3	Ska3	684.778705449838	1.2044440880575	0.18689314359306	5.83223975172379e-12	7.65418073503403e-11	chr1	193507463	193507530	-	68	KO_vs_NTC
ENSMUSG00000005609.16	Ctr9	Ctr9	2372.25566828729	-0.550785291026567	0.082362997285014	5.9767219406168496e-12	7.83528129326904e-11	chr1	57422244	57422373	-	130	KO_vs_NTC
ENSMUSG00000033335.17	Dnm2	Dnm2	7184.88114166251	-0.685080624923863	0.104004819743749	5.9837521993772795e-12	7.83598959384829e-11	chr3	109192003	109192867	-	865	KO_vs_NTC
ENSMUSG00000041481.16	Serpina3g	Serpina3g	209.113053658065	3.46545618075897	0.548456125712227	6.1228930467691595e-12	8.009513612859249e-11	chr4;chr4	133480132;133486084	133480563;133487938	+;+	2287	KO_vs_NTC
ENSMUSG00000053702.16	Nebl	Nebl	815.710000488182	-1.97925100431934	0.325024051132699	6.16946371121601e-12	8.06169965900672e-11	chr5;chr5	129727046;129728156	129727125;129731689	+;+	3614	KO_vs_NTC
ENSMUSG00000029090.12	Adgra3	Adgra3	284.678929109643	1.36770043859808	0.214324206580822	6.17810733884401e-12	8.064266811805679e-11	chr2;chr2;chr2;chr2;chr2;chr2	177000956;177004501;177009681;177010014;177010636;177011230	177001046;177004555;177009807;177010513;177010984;177012787	+;+;+;+;+;+	2680	KO_vs_NTC
ENSMUSG00000043535.13	Setx	Setx	10097.3206849626	-0.781514225368836	0.119776988429793	6.19966048754708e-12	8.083660985598639e-11	chr4;chr4;chr4;chr4;chr4;chr4;chr4;chr4	154895504;154896399;154897040;154897335;154897506;154898128;154898476;154898943	154895608;154896597;154897158;154897424;154897569;154898179;154898680;154899135	-;-;-;-;-;-;-;-	1027	KO_vs_NTC
ENSMUSG00000028217.11	Cdh17	Cdh17	1197.70964049328	-4.29630255751617	0.666408394651344	6.30834924660585e-12	8.216505804047359e-11	chr2;chr2;chr2;chr2	155547040;155551137;155555503;155556799	155547196;155551358;155555620;155556930	-;-;-;-	629	KO_vs_NTC
ENSMUSG00000059173.19	Pde1a	Pde1a	441.033486973487	-1.6133128305525	0.258231094244103	6.44958707330351e-12	8.391413181364929e-11	chr6	40889528	40890870	-	1343	KO_vs_NTC
ENSMUSG00000007021.4	Syngr3	Syngr3	130.241048433508	-2.81863695369494	0.459761088743374	6.493053614821279e-12	8.43887291123274e-11	chr1	66033085	66033425	+	341	KO_vs_NTC
ENSMUSG00000017747.13	Ghdc	Ghdc	559.548564365975	-1.05026520356411	0.163122150015756	7.13777373672759e-12	9.26682581690848e-11	chr1	109833024	109834746	+	1723	KO_vs_NTC
ENSMUSG00000026833.18	Olfm1	Olfm1	160.990208023568	2.63242768742742	0.433757350274865	7.15736773936897e-12	9.282283360380339e-11	chr2;chr2;chr2;chr2	118772769;118774645;118775781;118777715	118772803;118774697;118775788;118778165	+;+;+;+	547	KO_vs_NTC
ENSMUSG00000048100.13	Taf13	Taf13	922.659916351251	-0.68828252967685	0.104979718013895	7.2479812909630004e-12	9.3897131016188e-11	chr5	67980671	67984361	+	3691	KO_vs_NTC
ENSMUSG00000033543.17	Gtf2a2	Gtf2a2	1365.60177661014	0.703784135563752	0.107524742095504	7.2791694626952e-12	9.420009870587549e-11	chr3	116148110	116149136	+	1027	KO_vs_NTC
ENSMUSG00000024581.12	Napg	Napg	1327.19817853085	-0.604528410095038	0.0913602411764496	7.29168049247736e-12	9.42609745890488e-11	chr2;chr2;chr2;chr2;chr2	58164001;58165554;58169592;58175978;58176428	58164020;58165700;58169777;58176337;58177063	+;+;+;+;+	1349	KO_vs_NTC
ENSMUSG00000039536.16	Stau1	Stau1	2226.87540445008	-0.499173277518503	0.0745541571252145	7.31392675529442e-12	9.444743491275379e-11	chr4;chr4;chr4;chr4;chr4	107879755;107880893;107882990;107884917;107887177	107879945;107880951;107883178;107884999;107887424	+;+;+;+;+	770	KO_vs_NTC
ENSMUSG00000025417.8	Pip4k2c	Pip4k2c	1945.54724080166	-0.664836816902206	0.101236077352593	7.52523958281522e-12	9.707237470396469e-11	chr2;chr2	85797618;85802516	85800326;85802544	-;-	2738	KO_vs_NTC
ENSMUSG00000021830.13	Txndc16	Txndc16	550.038464705177	1.00006452472465	0.155376673930876	7.533607772768449e-12	9.7076606455076e-11	chr1;chr1	191025350;191029352	191026569;191029781	+;+	1650	KO_vs_NTC
ENSMUSG00000033871.14	Ppargc1b	Ppargc1b	123.818699893085	1.52129205237049	0.2425483867163	7.62821915865239e-12	9.819095748568119e-11	chr3	122183498	122185004	-	1507	KO_vs_NTC
ENSMUSG00000028646.16	Rragc	Rragc	2468.37764056059	-0.681510641795348	0.104044785493176	7.79478880569845e-12	1.00228200255594e-10	chr2;chr2;chr2;chr2;chr2;chr2	164792768;164794985;164795652;164799558;164802997;164804690	164793010;164795179;164796489;164799945;164803133;164804882	-;-;-;-;-;-	1994	KO_vs_NTC
ENSMUSG00000064145.12	Arih2	Arih2	2603.25426532157	-0.546234722163136	0.0821433694755419	7.89896679734586e-12	1.01459707565057e-10	chr6;chr6	85102813;85103257	85102861;85103569	+;+	362	KO_vs_NTC
ENSMUSG00000109511.1	Nup62	Nup62	3748.84053214357	0.470542996494255	0.0703037568086335	8.50047311678445e-12	1.09069832531409e-10	chrX	68821093	68825318	+	4226	KO_vs_NTC
ENSMUSG00000030279.15	C2cd5	C2cd5	1976.53992532596	0.581702243218406	0.087981075650846	8.51060572736316e-12	1.09083920968347e-10	chr3	41485733	41486195	+	463	KO_vs_NTC
ENSMUSG00000022696.17	Sidt1	Sidt1	188.25065199625	2.47805346132487	0.412174578327182	8.52370461449881e-12	1.09135959189246e-10	chr2	22067826	22069419	+	1594	KO_vs_NTC
ENSMUSG00000022471.13	Xrcc6	Xrcc6	2359.98210484669	0.601262967580183	0.0911872941353799	8.67780447796503e-12	1.1099132549465e-10	chr2;chr2;chr2;chr2;chr2;chr2;chr2	12924041;12974369;12977939;12980293;12981158;12994750;13000857	12924198;12974453;12978617;12980558;12981911;12994890;13003455	+;+;+;+;+;+;+	4682	KO_vs_NTC
ENSMUSG00000023845.6	Lnpep	Lnpep	6428.85521764602	-1.06479773221039	0.166237344337568	8.76252209739744e-12	1.11956287623256e-10	chr2;chr2;chr2	31633453;31640043;31640577	31638630;31640242;31640589	-;-;-	5391	KO_vs_NTC
ENSMUSG00000091337.3	Eid1	Eid1	1166.66105710541	1.04170477757916	0.162701547639996	9.085841333228709e-12	1.1596453304165301e-10	chr10	110099819	110102904	+	3086	KO_vs_NTC
ENSMUSG00000024151.13	Msh2	Msh2	2154.2146817099	0.829014382157084	0.128629881139166	9.196835319653569e-12	1.17133533385546e-10	chr2	36640041	36640976	+	936	KO_vs_NTC
ENSMUSG00000048285.8	Frmd6	Frmd6	1513.47220635387	-0.782086494831648	0.120966160899381	9.19242513674883e-12	1.17133533385546e-10	chr5	72554240	72555229	-	990	KO_vs_NTC
ENSMUSG00000037740.8	Mrps26	Mrps26	1187.34414981287	0.763043312262258	0.118086239311836	1.0040123320824e-11	1.27739145390546e-10	chr4;chr4	52878008;52878498	52878408;52878702	+;+	606	KO_vs_NTC
ENSMUSG00000000278.10	Scpep1	Scpep1	1603.45359758321	1.31166840651956	0.207303953454261	1.0083997971418099e-11	1.28162306849371e-10	chr1	5617837	5618230	-	394	KO_vs_NTC
ENSMUSG00000028907.7	Utp11	Utp11	2609.44899466307	0.517815484691376	0.0780672147287746	1.02176017644935e-11	1.29723789384327e-10	chr2;chr2;chr2	172345565;172351455;172352586	172345847;172351624;172355749	+;+;+	3617	KO_vs_NTC
ENSMUSG00000051329.13	Nup160	Nup160	3692.73693593178	1.13992919123478	0.178999085711944	1.03755545838209e-11	1.31590804669174e-10	chr5	111387515	111388289	-	775	KO_vs_NTC
ENSMUSG00000035493.9	Tgfbi	Tgfbi	695.514199029864	-3.93175854483734	0.621660765448345	1.0480308395857799e-11	1.32779898815936e-10	chr3	155788365	155788468	-	104	KO_vs_NTC
ENSMUSG00000074364.6	Ehd2	Ehd2	1488.30335148616	-1.02967340250622	0.161353221954848	1.0518942055373299e-11	1.33129671254274e-10	chr7	32704477	32704939	-	463	KO_vs_NTC
ENSMUSG00000024054.13	Smchd1	Smchd1	5553.61151194866	0.500734771251632	0.0754346459421569	1.07327784899338e-11	1.35693787944985e-10	chr2	34649514	34650240	-	727	KO_vs_NTC
ENSMUSG00000024795.10	Kif20b	Kif20b	2209.80133086896	1.32637932431793	0.210307754608302	1.1082692767389699e-11	1.39971163675171e-10	chr2	67781043	67781140	+	98	KO_vs_NTC
ENSMUSG00000002274.12	Metrn	Metrn	460.886772882348	1.06169883666567	0.166692648867342	1.1099731073364098e-11	1.40039867272517e-10	chr1;chr1;chr1	31136026;31143911;31149634	31138324;31143997;31150105	+;+;+	2858	KO_vs_NTC
ENSMUSG00000055670.14	Zzef1	Zzef1	4239.13160619101	-0.706857081511391	0.109085344495872	1.1117940885997898e-11	1.40123192335635e-10	chr5;chr5;chr5;chr5;chr5;chr5;chr5;chr5;chr5;chr5;chr5;chr5;chr5;chr5;chr5	143817788;143871863;143873751;143875660;143877576;143879435;143882153;143883973;143884656;143886850;143889396;143897165;143897475;143899014;143901785	143818008;143872021;143874265;143875697;143877675;143880479;143882252;143884030;143884980;143886961;143889496;143897276;143897557;143899247;143904251	+;+;+;+;+;+;+;+;+;+;+;+;+;+;+	5670	KO_vs_NTC
ENSMUSG00000024640.9	Psat1	Psat1	7246.44523181218	0.891621309367228	0.139429724826833	1.1243296690623e-11	1.4155533289111701e-10	chr2	60098406	60098714	-	309	KO_vs_NTC
ENSMUSG00000062127.11	Cttnbp2nl	Cttnbp2nl	235.886440766169	-1.48904072322958	0.239099066389653	1.12729667550743e-11	1.41781042292466e-10	chr6;chr6	67876011;67876187	67876065;67876477	+;+	346	KO_vs_NTC
ENSMUSG00000034544.17	Rsrc1	Rsrc1	1353.51558765092	0.743799367175325	0.115244224642528	1.1336084992689198e-11	1.4227847214317002e-10	chr3	134240505	134240583	-	79	KO_vs_NTC
ENSMUSG00000043263.13	Ifi209	Ifi209	83.5360967392118	4.07677182853441	0.643867070853787	1.13317348067052e-11	1.4227847214317002e-10	chr4	150847113	150847507	+	395	KO_vs_NTC
ENSMUSG00000062867.13	Impdh2	Impdh2	4639.96559456582	0.881389558592254	0.137830675127747	1.14470292425708e-11	1.43521735280166e-10	chr6	70428929	70430825	-	1897	KO_vs_NTC
ENSMUSG00000043088.16	Il17re	Il17re	87.0156562928629	-3.56372179034743	0.571690853209482	1.1890462174945698e-11	1.48926805290761e-10	chr4	149517179	149517282	-	104	KO_vs_NTC
ENSMUSG00000032384.16	Csnk1g1	Csnk1g1	4734.89639831036	-0.795652381740956	0.123957182526391	1.1985865600510899e-11	1.49966156746703e-10	chr3	96784325	96784846	+	522	KO_vs_NTC
ENSMUSG00000064210.6	Ano6	Ano6	2553.58511145128	-0.579890656103731	0.0883907230686992	1.2121895311406399e-11	1.51511142846708e-10	chr6;chr6;chr6;chr6	85446810;85447936;85451113;85451757	85447807;85448591;85451283;85451970	-;-;-;-	2039	KO_vs_NTC
ENSMUSG00000034445.7	Cyb561a3	Cyb561a3	807.745797911901	-0.778669780647017	0.121210168388414	1.2206402208935299e-11	1.52409617653241e-10	chr3;chr3;chr3;chr3;chr3	132629820;132630015;132630191;132634723;132644371	132629908;132630073;132630228;132635117;132645351	+;+;+;+;+	1562	KO_vs_NTC
ENSMUSG00000033813.15	Tcea1	Tcea1	2023.58523011448	0.719996501529901	0.111543005958043	1.2406115862626e-11	1.54743226162548e-10	chr3;chr3;chr3;chr3	121531619;121532038;121532997;121533575	121531940;121532714;121533138;121536206	+;+;+;+	3773	KO_vs_NTC
ENSMUSG00000026830.9	Ermn	Ermn	722.024470955825	-5.99812994488927	0.964197738638635	1.2563839238629e-11	1.56387417491966e-10	chr2;chr2;chr2;chr2;chr2;chr2;chr2;chr2;chr2;chr2;chr2;chr2;chr2;chr2;chr2;chr2;chr2;chr2;chr2;chr2;chr2;chr2;chr2;chr2;chr2;chr2;chr2;chr2	118707517;118709538;118710203;118711682;118711931;118712129;118712367;118713129;118713735;118714233;118715363;118715598;118717027;118717212;118717395;118718190;118718510;118718794;118719114;118719355;118719660;118723128;118723305;118723456;118723668;118724388;118725017;118728238	118709202;118709741;118711546;118711729;118712003;118712223;118712471;118713228;118714104;118714778;118715487;118715682;118717123;118717327;118717557;118718274;118718592;118718951;118719260;118719521;118719760;118723203;118723358;118723535;118723808;118724456;118725094;118728438	-;-;-;-;-;-;-;-;-;-;-;-;-;-;-;-;-;-;-;-;-;-;-;-;-;-;-;-	6597	KO_vs_NTC
ENSMUSG00000029363.14	Rfc5	Rfc5	1600.04437921415	0.900704419989847	0.141274574977487	1.2562356190194399e-11	1.56387417491966e-10	chr3	5750806	5751295	+	490	KO_vs_NTC
ENSMUSG00000043154.15	Ppp2r3a	Ppp2r3a	1063.83979145617	-1.26101636219284	0.199998887033082	1.29490578915013e-11	1.61016400599369e-10	chr4	149817764	149817823	+	60	KO_vs_NTC
ENSMUSG00000036599.10	Chst12	Chst12	1740.58053838258	-1.39498671530536	0.223099888331354	1.2964408297677e-11	1.61041425705918e-10	chr4;chr4;chr4;chr4;chr4;chr4;chr4;chr4;chr4;chr4;chr4;chr4;chr4;chr4;chr4;chr4;chr4;chr4;chr4	28813131;28815429;28817445;28820999;28870557;28871661;28935704;28938596;28942586;28943323;28946219;28947528;28948598;28949329;28950359;28951263;28961289;28962410;28963889	28813480;28815810;28817509;28821668;28870712;28873801;28935828;28938779;28942694;28943500;28947047;28947653;28948783;28949390;28950568;28951412;28961482;28962565;28967499	+;+;+;+;+;+;+;+;+;+;+;+;+;+;+;+;+;+;+	9884	KO_vs_NTC
ENSMUSG00000004446.12	Bid	Bid	435.210992356058	1.21673884298333	0.192702970409055	1.3241760277725699e-11	1.64197176291921e-10	chr1;chr1	45971182;45976781	45972587;45976975	+;+	1601	KO_vs_NTC
ENSMUSG00000031584.16	Gsr	Gsr	2069.11940511144	0.697574613680727	0.107990024522569	1.3245655930787699e-11	1.64197176291921e-10	chr3;chr3;chr3;chr3;chr3;chr3;chr3;chr3;chr3;chr3;chr3;chr3	88206813;88209472;88214485;88220956;88222664;88224265;88225392;88225933;88227366;88228568;88228783;88229685	88207354;88211295;88214667;88221860;88223054;88224435;88225438;88226046;88228010;88228700;88229365;88229959	+;+;+;+;+;+;+;+;+;+;+;+	5813	KO_vs_NTC
ENSMUSG00000006527.14	Sfmbt1	Sfmbt1	1133.76374571885	-0.686717271270357	0.106194764394006	1.3286155555358698e-11	1.64530299667078e-10	chr1	63364720	63365365	-	646	KO_vs_NTC
ENSMUSG00000046324.12	Ermp1	Ermp1	1156.98612001925	0.926466629076631	0.145645627017273	1.3301534987780199e-11	1.64551980986125e-10	chr5;chr5;chr5;chr5	36464998;36469438;36470602;36471056	36465255;36469600;36470683;36474080	+;+;+;+	3528	KO_vs_NTC
ENSMUSG00000028843.8	Sh3bgrl3	Sh3bgrl3	4014.63937960017	-0.663097718858911	0.102433448433957	1.4191551649275799e-11	1.75382594281838e-10	chr2;chr2	169234991;169237538	169235272;169237770	+;+	515	KO_vs_NTC
ENSMUSG00000104109.1	Gm30292	Gm30292	82.0897480149069	2.88585269318129	0.479778650421852	1.46644239077753e-11	1.81041159777586e-10	chr16	52946804	52946929	-	126	KO_vs_NTC
ENSMUSG00000026196.7	Bard1	Bard1	968.490750281618	1.32158685079964	0.210995491729915	1.4743361670802e-11	1.81829774068706e-10	chr2;chr2	92856167;92913172	92856282;92913663	-;-	608	KO_vs_NTC
ENSMUSG00000039781.14	Cep131	Cep131	274.705054131489	1.43259426354102	0.230818842504001	1.5460517174767698e-11	1.9047988200831101e-10	chr4	112955075	112956286	-	1212	KO_vs_NTC
ENSMUSG00000044201.9	Cdc25c	Cdc25c	484.95089764856	1.46152012870502	0.2360560925804	1.5501407638932002e-11	1.90788986577436e-10	chr5	8512463	8514852	-	2390	KO_vs_NTC
ENSMUSG00000072964.14	Bhlhb9	Bhlhb9	1164.69809803804	1.02690445522745	0.1625162726747	1.5806953537357e-11	1.94351483716954e-10	chr7	23870853	23871778	+	926	KO_vs_NTC
ENSMUSG00000000600.15	Krit1	Krit1	3611.39075373275	-0.900169609119019	0.142043844138174	1.61318993240649e-11	1.98145017740345e-10	chr1	9574548	9575649	+	1102	KO_vs_NTC
ENSMUSG00000023004.8	Tuba1b	Tuba1b	9330.26444659481	0.93968092436777	0.148507925765363	1.62695187621721e-11	1.99632286112262e-10	chr2	26639190	26639321	-	132	KO_vs_NTC
ENSMUSG00000024660.8	Incenp	Incenp	5011.08577210644	1.1662455233714	0.185392182622401	1.6524046737448898e-11	2.02549584068993e-10	chr2	60577537	60578678	+	1142	KO_vs_NTC
ENSMUSG00000026872.17	Zeb2	Zeb2	1851.45830330333	-1.38344182794432	0.222451042790441	1.65579952438908e-11	2.02759872793851e-10	chr2;chr2;chr2;chr2;chr2	119321187;119324845;119325168;119325499;119325981	119321666;119324976;119325329;119325564;119326194	-;-;-;-;-	1054	KO_vs_NTC
ENSMUSG00000029146.14	Snx17	Snx17	2313.37340745938	-0.451748926449171	0.0684061883724138	1.6909762023761598e-11	2.06857615678721e-10	chr2	178411206	178414472	-	3267	KO_vs_NTC
ENSMUSG00000026683.14	Nuf2	Nuf2	1491.27816422381	1.46148497683136	0.236643849900693	1.70800525287834e-11	2.08729305903372e-10	chr2;chr2;chr2;chr2;chr2;chr2;chr2;chr2;chr2;chr2;chr2;chr2;chr2;chr2;chr2;chr2;chr2;chr2;chr2;chr2;chr2;chr2;chr2;chr2;chr2;chr2;chr2;chr2	112266314;112333383;112334369;112335776;112337358;112337859;112339246;112341831;112343829;112344139;112344488;112346899;112347317;112349276;112351279;112352444;112352892;112354174;112354975;112356460;112357484;112357768;112358506;112377084;112377378;112404161;112404758;112406074	112267092;112333477;112334500;112335922;112337412;112337989;112339487;112342045;112343987;112344237;112344545;112347073;112347435;112349374;112351398;112352548;112353060;112354369;112355144;112356591;112357591;112357952;112358639;112377285;112377480;112404276;112404798;112406319	+;+;+;+;+;+;+;+;+;+;+;+;+;+;+;+;+;+;+;+;+;+;+;+;+;+;+;+	4532	KO_vs_NTC
ENSMUSG00000079084.10	Ccdc82	Ccdc82	2653.78829870423	-0.841997798819589	0.132718967540417	1.7259138730283797e-11	2.10704591536347e-10	chr7;chr7;chr7	102611281;102617316;102618124	102615086;102617386;102618218	-;-;-	3972	KO_vs_NTC
ENSMUSG00000000374.8	Trappc10	Trappc10	3026.78730911816	-0.540251184971323	0.0826475949887183	1.74309305784152e-11	2.12586925054328e-10	chr1	7136199	7136586	-	388	KO_vs_NTC
ENSMUSG00000030890.16	Ilk	Ilk	3205.29260028588	-0.753809706652803	0.11818218767419	1.7977893228876498e-11	2.19036410540318e-10	chr3	64318407	64318564	-	158	KO_vs_NTC
ENSMUSG00000031245.8	Hmgn5	Hmgn5	2997.16447409463	1.70211323554128	0.2823166535459	1.8652661733311e-11	2.2702846549193202e-10	chr3;chr3;chr3;chr3;chr3;chr3;chr3;chr3	75516490;75520702;75527588;75528810;75533385;75541160;75551690;75556722	75517601;75521570;75527714;75528927;75533594;75541378;75551838;75556856	-;-;-;-;-;-;-;-	2939	KO_vs_NTC
ENSMUSG00000031381.16	Piga	Piga	870.17141864574	1.04904713285607	0.166838260057287	1.89250189973798e-11	2.30111459591504e-10	chr3;chr3;chr3;chr3;chr3;chr3;chr3;chr3;chr3;chr3;chr3;chr3;chr3;chr3	82032006;82034311;82034742;82037917;82039726;82043120;82044129;82045399;82046513;82051056;82058241;82061020;82073998;82074572	82033281;82034438;82035420;82038154;82039923;82043253;82044245;82045629;82046710;82051371;82058359;82061120;82074071;82074689	-;-;-;-;-;-;-;-;-;-;-;-;-;-	3927	KO_vs_NTC
ENSMUSG00000053436.14	Mapk14	Mapk14	4392.90726847449	-0.572717679450161	0.0881503795579533	1.9222504930785398e-11	2.33493485446985e-10	chr5;chr5;chr5	125958409;125962208;125965770	125958790;125962362;125965845	-;-;-	613	KO_vs_NTC
ENSMUSG00000028484.16	Psip1	Psip1	4446.294106455	0.867875085680677	0.137394974458882	1.9527651359222798e-11	2.36961670865583e-10	chr2	161287220	161287669	+	450	KO_vs_NTC
ENSMUSG00000042363.14	Lgalsl	Lgalsl	545.580793171255	0.921286473835255	0.146185149053594	1.96190911646004e-11	2.3783223566404103e-10	chr4;chr4;chr4;chr4;chr4;chr4;chr4;chr4;chr4;chr4;chr4	143107391;143111634;143131710;143142124;143162056;143170036;143179288;143180877;143194661;143212615;143212885	143109385;143111777;143136099;143142234;143162182;143170188;143179391;143180991;143194735;143212709;143212995	-;-;-;-;-;-;-;-;-;-;-	7420	KO_vs_NTC
ENSMUSG00000029713.15	Gnb2	Gnb2	8517.33157180642	-0.573819643873242	0.0884878490031986	2.0742469835943497e-11	2.51198175325157e-10	chr3	27026418	27026555	-	138	KO_vs_NTC
ENSMUSG00000075705.12	Msrb1	Msrb1	747.471525499639	-0.819068223239428	0.129519407077098	2.08544768698527e-11	2.52301556840283e-10	chr7;chr7	45550534;45551540	45550987;45551615	-;-	530	KO_vs_NTC
ENSMUSG00000027496.15	Aurka	Aurka	1974.0800444398	1.3655144691397	0.220879787639139	2.19181962529716e-11	2.64905206765144e-10	chr2;chr2;chr2;chr2;chr2;chr2	132686931;132690157;132690283;132691950;132698119;132750213	132686981;132690228;132690728;132692131;132698641;132751055	+;+;+;+;+;+	2117	KO_vs_NTC
ENSMUSG00000016534.15	Lamp2	Lamp2	3070.37807451314	0.958047872590436	0.152620621775678	2.2003065550224097e-11	2.65665013453406e-10	chr1	98549451	98549560	+	110	KO_vs_NTC
ENSMUSG00000044447.4	Dock5	Dock5	741.501387478237	-1.14180853404802	0.182836702165578	2.2736235222619598e-11	2.74243061016892e-10	chr5;chr5;chr5;chr5;chr5	11918043;11919196;11920629;11921400;11922285	11918147;11919355;11920778;11921572;11922821	+;+;+;+;+	1125	KO_vs_NTC
ENSMUSG00000023827.8	Agpat4	Agpat4	1154.5031367605	0.915608577152566	0.145799264012206	2.28258641614044e-11	2.7504938511456803e-10	chr2;chr2;chr2;chr2;chr2;chr2;chr2;chr2;chr2;chr2;chr2;chr2;chr2;chr2;chr2;chr2;chr2;chr2;chr2;chr2;chr2;chr2;chr2;chr2;chr2;chr2;chr2;chr2;chr2;chr2;chr2;chr2;chr2;chr2;chr2;chr2;chr2;chr2;chr2;chr2;chr2;chr2;chr2;chr2;chr2;chr2;chr2;chr2;chr2;chr2;chr2;chr2;chr2;chr2;chr2;chr2;chr2;chr2;chr2;chr2;chr2;chr2;chr2;chr2;chr2;chr2;chr2;chr2;chr2;chr2;chr2;chr2;chr2;chr2;chr2;chr2;chr2;chr2;chr2;chr2…	31314415;31333855;31335414;31336507;31343056;31344012;31344469;31346462;31349978;31350519;31352609;31353716;31354166;31354622;31356224;31360881;31361797;31362158;31364217;31368951;31369174;31370781;31378241;31380228;31381042;31382327;31383650;31384047;31384839;31385150;31386611;31388167;31389003;31389255;31390940;31391415;31392130;31392962;31394689;31396021;31396644;31397476;31397689;31398881;314…	31314676;31333925;31335572;31336629;31343227;31344118;31344589;31346725;31350122;31350640;31352881;31353857;31354293;31354735;31356373;31361069;31361892;31362285;31364361;31369063;31369330;31370946;31378368;31380482;31381128;31382521;31383814;31384187;31384965;31385304;31386889;31388445;31389111;31389449;31391117;31391526;31392225;31393138;31394846;31396144;31396819;31397572;31397808;31399042;314…	+;+;+;+;+;+;+;+;+;+;+;+;+;+;+;+;+;+;+;+;+;+;+;+;+;+;+;+;+;+;+;+;+;+;+;+;+;+;+;+;+;+;+;+;+;+;+;+;+;+;+;+;+;+;+;+;+;+;+;+;+;+;+;+;+;+;+;+;+;+;+;+;+;+;+;+;+;+;+;+;+;+;+;+;+;+;+;+;+;+;+;+;+;+;+;+;+;+;+	16073	KO_vs_NTC
ENSMUSG00000073394.4	ENSMUSG00000073394.4	ENSMUSG00000073394.4	74.1917247295348	-3.3264459361112	0.548510161041781	2.29716016802418e-11	2.76529530096949e-10	chr7;chr7	25577074;25577578	25577110;25577798	-;-	258	KO_vs_NTC
ENSMUSG00000038028.9	Tigar	Tigar	1401.66159053562	-1.04084082418699	0.166353384814729	2.32210975479546e-11	2.79254513739048e-10	chr4;chr4;chr4;chr4;chr4	59549154;59549359;59549393;59549496;59549560	59549354;59549388;59549491;59549555;59549625	+;+;+;+;+	456	KO_vs_NTC
ENSMUSG00000025381.3	Cnpy2	Cnpy2	791.627636322782	0.802193438016472	0.12709066579791	2.36198439791317e-11	2.83767160402026e-10	chr2	85601769	85602717	-	949	KO_vs_NTC
ENSMUSG00000034863.9	Ano8	Ano8	1678.94055276694	-0.857365886939472	0.136310518750273	2.3734186067721598e-11	2.84857418073231e-10	chr3	141686553	141689164	+	2612	KO_vs_NTC
ENSMUSG00000009628.14	Tex15	Tex15	1202.1638610115	1.00647892495479	0.160854789020312	2.3881583093993197e-11	2.86341841387163e-10	chr1;chr1;chr1;chr1;chr1;chr1;chr1;chr1;chr1;chr1	75450436;75469111;75469357;75469671;75470279;75472284;75472822;75472992;75473243;75473519	75451413;75469255;75469484;75469833;75470335;75472437;75472913;75473071;75473347;75474343	+;+;+;+;+;+;+;+;+;+	2727	KO_vs_NTC
ENSMUSG00000032846.9	Zswim6	Zswim6	611.073273689614	-1.13501528219008	0.182017075306228	2.4280982960634198e-11	2.90841853439183e-10	chr3;chr3;chr3;chr3;chr3;chr3;chr3	104788375;104788888;104789228;104791889;104792565;104792900;104793870	104788422;104789101;104789382;104792052;104792880;104793030;104794459	+;+;+;+;+;+;+	1618	KO_vs_NTC
ENSMUSG00000026223.15	Itm2c	Itm2c	3560.26280158275	-1.27672174955272	0.205924200685418	2.4315212248273697e-11	2.90963203850998e-10	chr2;chr2;chr2;chr2;chr2;chr2;chr2;chr2;chr2;chr2;chr2;chr2;chr2;chr2;chr2;chr2;chr2;chr2	93855361;93855904;93856697;93856945;93857895;93858137;93859356;93861017;93861469;93861774;93862791;93863100;93863919;93864231;93864733;93865682;93868439;93869022	93855780;93855980;93856850;93857087;93858036;93858182;93859445;93861117;93861546;93861871;93862857;93863169;93863989;93864451;93864816;93866229;93868693;93869157	-;-;-;-;-;-;-;-;-;-;-;-;-;-;-;-;-;-	2801	KO_vs_NTC
ENSMUSG00000028873.16	Cdca8	Cdca8	2645.19795470182	1.17320111767547	0.188396466732951	2.44425868153982e-11	2.9219781505853303e-10	chr2;chr2;chr2	170499357;170502691;170510839	170499766;170504363;170511927	-;-;-	3172	KO_vs_NTC
ENSMUSG00000037999.13	Arap2	Arap2	4895.37773892966	-1.85602727023965	0.314194512376416	2.4982335370383598e-11	2.98354814304661e-10	chr4;chr4;chr4;chr4;chr4;chr4;chr4;chr4;chr4;chr4;chr4;chr4;chr4;chr4;chr4;chr4;chr4;chr4;chr4;chr4;chr4;chr4;chr4;chr4;chr4;chr4;chr4;chr4;chr4;chr4;chr4;chr4;chr4;chr4;chr4;chr4;chr4;chr4;chr4;chr4;chr4;chr4;chr4;chr4;chr4;chr4;chr4;chr4;chr4;chr4;chr4	58798911;58801733;58803670;58805541;58807751;58809396;58809682;58810616;58811371;58811709;58811852;58812644;58813992;58815259;58817400;58819143;58821363;58822036;58824166;58824698;58826402;58827037;58828008;58828507;58830334;58830554;58833926;58834497;58836072;58840675;58841383;58842568;58844079;58846999;58849680;58849887;58850904;58853116;58853651;58860796;58861525;58864347;58869415;58872589;588…	58800320;58801804;58803758;58805646;58807889;58809588;58809725;58810824;58811562;58811842;58811943;58812710;58814081;58815324;58817550;58820175;58821468;58822115;58824333;58824815;58826470;58827151;58828062;58828652;58830457;58832805;58834098;58834913;58836256;58840766;58841605;58842648;58844881;58847102;58849802;58849953;58850953;58853194;58853736;58860968;58861644;58864428;58869554;58872760;588…	-;-;-;-;-;-;-;-;-;-;-;-;-;-;-;-;-;-;-;-;-;-;-;-;-;-;-;-;-;-;-;-;-;-;-;-;-;-;-;-;-;-;-;-;-;-;-;-;-;-;-	11447	KO_vs_NTC
ENSMUSG00000026548.4	Slamf9	Slamf9	19.5853323535054	6.64328286363751	1.11553719101427	2.5486641992234096e-11	3.04076793887583e-10	chr2	109148589	109148698	-	110	KO_vs_NTC
ENSMUSG00000024613.16	Tcof1	Tcof1	5714.48881472997	0.938731546093978	0.150045478532653	2.57482936514904e-11	3.0689525917877103e-10	chr2	59398986	59399781	-	796	KO_vs_NTC
ENSMUSG00000033159.14	Cnppd1	Cnppd1	2584.37258768924	-0.842096184944034	0.134052915016642	2.5851834693497297e-11	3.0782549515708703e-10	chr3	108085584	108088011	+	2428	KO_vs_NTC
ENSMUSG00000017418.13	Arl5b	Arl5b	1011.23243860021	0.755447773423681	0.119527076461585	2.6093086121888597e-11	3.1039204121742203e-10	chr1;chr1	106400178;106401905	106401561;106401987	-;-	1467	KO_vs_NTC
ENSMUSG00000033855.15	Ston1	Ston1	625.395112950628	0.734698047246181	0.116097980323844	2.6813632497528897e-11	3.18649408243272e-10	chr3;chr3;chr3;chr3;chr3;chr3;chr3;chr3;chr3;chr3;chr3;chr3;chr3;chr3;chr3;chr3;chr3;chr3;chr3;chr3;chr3	121952541;121953229;121967829;121973879;121981550;121988489;121988869;121990309;121992742;121993580;122002542;122002989;122004245;122005655;122006776;122007544;122007954;122009826;122011250;122012065;122014101	121953005;121953404;121967957;121974115;121981949;121988585;121988984;121992613;121992930;121993717;122002702;122003348;122004349;122005798;122006915;122007732;122008091;122010058;122011580;122012173;122016753	+;+;+;+;+;+;+;+;+;+;+;+;+;+;+;+;+;+;+;+;+	8815	KO_vs_NTC
ENSMUSG00000032252.14	Glce	Glce	611.953697289284	1.03350866034702	0.165870092658575	2.7557380357483398e-11	3.27165988629552e-10	chr3;chr3;chr3;chr3;chr3;chr3;chr3;chr3;chr3;chr3	95734147;95734823;95735199;95735847;95736472;95737013;95737350;95737808;95738239;95739373	95734470;95735018;95735419;95736221;95736791;95737057;95737713;95738223;95738301;95739569	-;-;-;-;-;-;-;-;-;-	2521	KO_vs_NTC
ENSMUSG00000026923.15	Notch1	Notch1	10300.8630297712	-0.650841753522343	0.102053060463811	2.8341526063689002e-11	3.36144976122771e-10	chr2;chr2;chr2;chr2;chr2;chr2;chr2;chr2	120027483;120030058;120030289;120030816;120031307;120031502;120031841;120032114	120028044;120030211;120030542;120030918;120031402;120031651;120032000;120032594	+;+;+;+;+;+;+;+	1960	KO_vs_NTC
ENSMUSG00000028693.15	Nasp	Nasp	4205.84733989064	1.25622493995456	0.203324988298987	2.8981538850359498e-11	3.4339852804636e-10	chr2;chr2	165880025;165881705	165880107;165882056	+;+	435	KO_vs_NTC
ENSMUSG00000071064.13	Zfp827	Zfp827	1286.62545876868	0.877250835253377	0.140424379143853	3.00124785479703e-11	3.55265358811955e-10	chr7;chr7;chr7;chr7;chr7;chr7;chr7;chr7;chr7;chr7;chr7;chr7;chr7;chr7;chr7;chr7;chr7;chr7	16061814;16062895;16071845;16076347;16077972;16081678;16082052;16082510;16082999;16083221;16089797;16090360;16090808;16092286;16092839;16095142;16095420;16095691	16061878;16063044;16072248;16076587;16079826;16081736;16082238;16082570;16083060;16083572;16089860;16090502;16090911;16092361;16092927;16095282;16095601;16096334	+;+;+;+;+;+;+;+;+;+;+;+;+;+;+;+;+;+	4879	KO_vs_NTC
ENSMUSG00000029502.14	Golga3	Golga3	3519.84096776392	-0.575871525699828	0.0896661537668469	3.09714156404586e-11	3.66257465663954e-10	chr3	13749954	13750512	+	559	KO_vs_NTC
ENSMUSG00000024793.14	Tnfrsf25	Tnfrsf25	1800.66721393817	-1.35690997067957	0.22138625497341	3.1153602629583e-11	3.6805146589979e-10	chr2	67765977	67766059	+	83	KO_vs_NTC
ENSMUSG00000053332.13	Gas5	Gas5	11625.9390699873	0.834269672917558	0.133371024935093	3.12516044608678e-11	3.68848359980956e-10	chr5;chr5;chr5;chr5;chr5;chr5;chr5	124834418;124836480;124838943;124839661;124851550;124861749;124862015	124836291;124836566;124838984;124839807;124851583;124861883;124862424	-;-;-;-;-;-;-	2729	KO_vs_NTC
ENSMUSG00000021036.10	Sptlc2	Sptlc2	1980.83567680039	-0.481067922438115	0.0741001362484484	3.13239511463594e-11	3.6934119740346e-10	chr1;chr1;chr1;chr1	171225054;171225268;171225666;171226143	171225121;171225366;171225798;171226379	+;+;+;+	537	KO_vs_NTC
ENSMUSG00000033287.15	Kctd17	Kctd17	1507.7837640911	-0.813285706827964	0.1298760806461	3.16021838468011e-11	3.7225831001588004e-10	chr3;chr3;chr3;chr3;chr3;chr3;chr3;chr3;chr3;chr3;chr3;chr3;chr3;chr3;chr3;chr3;chr3;chr3;chr3	108793176;108794428;108797381;108799224;108800055;108800735;108802111;108803546;108805058;108805238;108809877;108812878;108816325;108821788;108822515;108824533;108827026;108827573;108840420	108793864;108794953;108797784;108799316;108800161;108800873;108802534;108803611;108805115;108805731;108810001;108812968;108816479;108821888;108822593;108826082;108827107;108827622;108840526	-;-;-;-;-;-;-;-;-;-;-;-;-;-;-;-;-;-;-	5340	KO_vs_NTC
ENSMUSG00000056394.17	Lig1	Lig1	5071.06452824275	1.23198289669167	0.199652289310267	3.18090631664551e-11	3.74330047438381e-10	chr5;chr5	149282752;149287762	149286874;149287868	-;-	4230	KO_vs_NTC
ENSMUSG00000040998.18	Npnt	Npnt	211.301226429826	-2.21773191109265	0.383790588000068	3.24166436275822e-11	3.8110862235582103e-10	chr4	129458351	129458490	+	140	KO_vs_NTC
ENSMUSG00000027562.12	Car2	Car2	69.0193947170009	3.20863975862228	0.537922462443971	3.40991993390993e-11	4.00499740097554e-10	chr2;chr2	136137006;136140091	136137529;136140161	+;+	595	KO_vs_NTC
ENSMUSG00000035513.19	Ntng2	Ntng2	293.962861472821	-2.41953839376164	0.418970132658333	3.4153466602491795e-11	4.00747284507761e-10	chr3;chr3;chr3;chr3;chr3;chr3	156546753;156547598;156548415;156551855;156559827;156561476	156547088;156547832;156551237;156551943;156560248;156561746	-;-;-;-;-;-	4176	KO_vs_NTC
ENSMUSG00000031161.15	Hdac6	Hdac6	925.661155824548	0.854579232544966	0.137122891964039	3.4568507790262896e-11	4.05223459281199e-10	chr3	69685467	69685580	+	114	KO_vs_NTC
ENSMUSG00000045672.15	Col27a1	Col27a1	337.773291434504	2.12347831726731	0.367839265993822	3.55152914188378e-11	4.15918165461734e-10	chr5;chr5;chr5	30968662;30970075;30973482	30968997;30970317;30977018	+;+;+	4116	KO_vs_NTC
ENSMUSG00000031023.5	Akip1	Akip1	425.765450550809	1.08771635220159	0.176113273687651	3.70442909285413e-11	4.33403845611635e-10	chr3	66099805	66100063	+	259	KO_vs_NTC
ENSMUSG00000028692.14	Akr1a1	Akr1a1	8505.32676657553	-0.522785747045786	0.0812785739190731	3.8117832817412794e-11	4.45532152407979e-10	chr2;chr2	165857684;165858523	165858018;165859034	+;+	847	KO_vs_NTC
ENSMUSG00000024346.5	Pfdn1	Pfdn1	2387.88452749456	0.957782755263308	0.154713338048571	3.8220301623706096e-11	4.45874483067821e-10	chr2	42447439	42447568	-	130	KO_vs_NTC
ENSMUSG00000034993.7	Vat1	Vat1	1828.96438740646	-1.71117699624283	0.289704088956968	3.82209781327808e-11	4.45874483067821e-10	chr3	144320214	144321748	+	1535	KO_vs_NTC
ENSMUSG00000048279.17	Sacs	Sacs	5157.85746173914	-0.738972139282775	0.117846767266749	3.8285417659374296e-11	4.46195108898924e-10	chr5	72409444	72409957	+	514	KO_vs_NTC
ENSMUSG00000020256.14	Aldh1l2	Aldh1l2	168.234420141634	2.55041333566224	0.441814818837812	3.8586811412748295e-11	4.4927402217697503e-10	chr1	148941097	148941321	-	225	KO_vs_NTC
ENSMUSG00000021133.9	Susd6	Susd6	3250.15352181043	-0.784268602045433	0.125658857234062	3.9372694951066496e-11	4.5798258076992004e-10	chr1;chr1;chr1;chr1;chr1;chr1;chr1;chr1;chr1;chr1;chr1;chr1;chr1	172148084;172165848;172172329;172173943;172175483;172178537;172186296;172188939;172190844;172192518;172193785;172194556;172196883	172149321;172165918;172172981;172174083;172176252;172183073;172188581;172189808;172191079;172192637;172193901;172196389;172197005	+;+;+;+;+;+;+;+;+;+;+;+;+	12996	KO_vs_NTC
ENSMUSG00000034311.3	Kif4	Kif4	2200.959966527	0.936655520668588	0.15132429175345	3.94488189082701e-11	4.58426409526904e-10	chr3;chr3;chr3;chr3;chr3;chr3;chr3;chr3;chr3;chr3;chr3;chr3;chr3;chr3;chr3	129835884;129836730;129848556;129850694;129854960;129858355;129858713;129861966;129862130;129865341;129868207;129868481;129872841;129874286;129874921	129836017;129836866;129848835;129850847;129855141;129858468;129858823;129861992;129862150;129865397;129868310;129868584;129873118;129874390;129875332	+;+;+;+;+;+;+;+;+;+;+;+;+;+;+	2220	KO_vs_NTC
ENSMUSG00000020802.8	Ube2o	Ube2o	2347.90704001496	-0.523863783152794	0.0815428763563218	3.9863239110644894e-11	4.62796874059544e-10	chr1	164872833	164876353	-	3521	KO_vs_NTC
ENSMUSG00000042677.7	Zc3h12a	Zc3h12a	1387.49193667505	-1.05114955381091	0.170611167114186	4.2111630748686e-11	4.88430191795999e-10	chr4	146263559	146264190	+	632	KO_vs_NTC
ENSMUSG00000057421.12	Las1l	Las1l	2654.5440512172	0.569969789294912	0.0894146306558857	4.3707225463146294e-11	5.06450134589278e-10	chr6;chr6;chr6	16550387;16572307;16579274	16550450;16572517;16579873	+;+;+	875	KO_vs_NTC
ENSMUSG00000051212.7	Gpr183	Gpr183	1939.04084182769	-1.51181768213398	0.25250042006899	4.6014182148995897e-11	5.326704077343981e-10	chr5;chr5;chr5;chr5;chr5	110344730;110353054;110354019;110354725;110355853	110344829;110353170;110354616;110354850;110356094	+;+;+;+;+	1183	KO_vs_NTC
ENSMUSG00000042812.5	Foxf1	Foxf1	250.086252968302	-3.01527532376881	0.514889194805824	4.64965750527897e-11	5.37739125658413e-10	chr4	147735477	147738426	-	2950	KO_vs_NTC
ENSMUSG00000000738.18	Spg7	Spg7	2277.3393635854	-0.536423177528768	0.0839594257357688	4.71755813445678e-11	5.45069826941925e-10	chr1	10166539	10166778	+	240	KO_vs_NTC
ENSMUSG00000033819.15	Ppp1r16a	Ppp1r16a	722.87656555826	-0.670424872096041	0.106782444884309	4.9033819293608293e-11	5.65998407410159e-10	chr3;chr3;chr3;chr3	121634936;121637126;121639492;121643206	121636632;121637694;121639632;121643485	-;-;-;-	2687	KO_vs_NTC
ENSMUSG00000036202.15	Rif1	Rif1	4659.91387476654	0.956125184778912	0.155669276318232	5.204504234993189e-11	6.00183229544486e-10	chr4;chr4	15969572;15969770	15969741;15969928	-;-	329	KO_vs_NTC
ENSMUSG00000028678.13	Kif2c	Kif2c	1454.97533819214	1.20823005209635	0.198206296311603	5.25681832719238e-11	6.05637638191992e-10	chr2;chr2;chr2;chr2;chr2	165374264;165382691;165383239;165386926;165387961	165381886;165382783;165383365;165386988;165388259	-;-;-;-;-	8205	KO_vs_NTC
ENSMUSG00000023942.15	Slc29a1	Slc29a1	2870.8201978027	1.31614649689841	0.217330509887747	5.4087975702580696e-11	6.22553115951343e-10	chr2;chr2;chr2;chr2;chr2;chr2;chr2	32395896;32397471;32400050;32400390;32400878;32401487;32402176	32396550;32397735;32400108;32400552;32401078;32401604;32405772	+;+;+;+;+;+;+	5058	KO_vs_NTC
ENSMUSG00000031913.9	Vps4a	Vps4a	1575.9421533395	-0.56777421220731	0.0895222698938985	5.4508729824625003e-11	6.26798479907164e-10	chr3	92473240	92473543	-	304	KO_vs_NTC
ENSMUSG00000014905.4	Dnajb9	Dnajb9	362.584246520009	-0.875855988081515	0.142342003504827	5.4712513057611696e-11	6.28543180454428e-10	chr1;chr1;chr1	88443969;88446274;88462518	88444236;88446385;88462608	-;-;-	471	KO_vs_NTC
ENSMUSG00000022322.8	Shcbp1	Shcbp1	1263.57886094661	1.39000435574121	0.230835541138932	5.4860514950388193e-11	6.29644351246185e-10	chr2	10496268	10496355	+	88	KO_vs_NTC
ENSMUSG00000037905.13	Bri3bp	Bri3bp	2366.34511518289	0.692503701380293	0.110932283721097	5.574106457638509e-11	6.39143032948978e-10	chr4	56387802	56388580	+	779	KO_vs_NTC
ENSMUSG00000000743.9	Chmp1a	Chmp1a	2397.02303454329	-0.669631113047351	0.10702958041528	5.6668669367365196e-11	6.491627266997801e-10	chr1	10449245	10451989	-	2745	KO_vs_NTC
ENSMUSG00000021356.9	Irf4	Irf4	33948.8763911565	0.404775131147775	0.0627479612048386	5.67628775310338e-11	6.49625576596873e-10	chr1;chr1;chr1;chr1;chr1;chr1;chr1;chr1;chr1;chr1;chr1;chr1;chr1;chr1;chr1;chr1;chr1;chr1;chr1;chr1;chr1;chr1	176814660;176824752;176826199;176828870;176831057;176840285;176844824;176845181;176853764;176861872;176863616;176868212;176872053;176874564;176877990;176919544;176946108;176948281;176955792;176998009;177011889;177020115	176815055;176824904;176826284;176828983;176831182;176840425;176844888;176845497;176853902;176862127;176863730;176868364;176872260;176874698;176878106;176919686;176946235;176948389;176956360;176998217;177012015;177020437	+;+;+;+;+;+;+;+;+;+;+;+;+;+;+;+;+;+;+;+;+;+	4129	KO_vs_NTC
ENSMUSG00000021819.10	Zswim8	Zswim8	4283.39173716142	-0.742844940600396	0.119764203427638	5.834068133514819e-11	6.67050555341458e-10	chr1;chr1;chr1;chr1;chr1;chr1;chr1;chr1;chr1;chr1	190947646;190958614;190960098;190966203;190966929;190970404;190972902;190978181;190978706;190979137	190950256;190958729;190960479;190966277;190966985;190970492;190973021;190978587;190979002;190979296	-;-;-;-;-;-;-;-;-;-	4314	KO_vs_NTC
ENSMUSG00000087341.4	0610040F04Rik	0610040F04Rik	1633.4973110157	-1.74176303552402	0.299404537938695	5.929273678022989e-11	6.77294705661775e-10	chr9;chr9;chr9;chr9;chr9;chr9	104084157;104095081;104098148;104100912;104102279;104126419	104086348;104095304;104099755;104101011;104103019;104126933	-;-;-;-;-;-	5380	KO_vs_NTC
ENSMUSG00000039662.16	Icmt	Icmt	2417.70321645046	-0.555315738606298	0.0876313223155372	6.015836796290889e-11	6.86533208680682e-10	chr4	109017655	109017730	+	76	KO_vs_NTC
ENSMUSG00000029009.17	Mthfr	Mthfr	1914.98844744146	-0.872053611732902	0.142149606178786	6.1909023400993e-11	7.05844710617176e-10	chr2;chr2;chr2;chr2;chr2	175129493;175130128;175132482;175133196;175141932	175129600;175131864;175132989;175133322;175142012	-;-;-;-;-	2561	KO_vs_NTC
ENSMUSG00000046591.10	Ticrr	Ticrr	1897.37025090539	1.23349857935875	0.203661297018551	6.4027117534191e-11	7.29305110479077e-10	chr5	41342123	41342931	+	809	KO_vs_NTC
ENSMUSG00000021785.7	Ngly1	Ngly1	1516.59500225038	0.773296114056741	0.125333806207972	6.43550518862853e-11	7.323495725494901e-10	chr1	189277443	189277823	-	381	KO_vs_NTC
ENSMUSG00000037991.9	Rmi2	Rmi2	403.318998742777	1.20997419679272	0.199644753772765	6.503311103567219e-11	7.39368910211588e-10	chr4;chr4;chr4;chr4;chr4;chr4;chr4;chr4;chr4	58435255;58486477;58499288;58504622;58543810;58548367;58553101;58553421;58553730	58437634;58487224;58499403;58504858;58543948;58548401;58553357;58553628;58553898	-;-;-;-;-;-;-;-;-	4289	KO_vs_NTC
ENSMUSG00000026496.11	Parp1	Parp1	5488.24105152405	0.949049221595739	0.155411739692779	6.55003011841897e-11	7.43979902632086e-10	chr2;chr2;chr2;chr2;chr2;chr2;chr2;chr2	106642914;106643312;106643701;106644059;106646343;106647210;106647875;106650294	106643150;106643388;106643875;106644169;106646478;106647526;106648061;106650364	-;-;-;-;-;-;-;-	1311	KO_vs_NTC
ENSMUSG00000020393.16	Kremen1	Kremen1	1269.07284686171	-0.780614145115544	0.126737161821803	6.71683109239629e-11	7.622088215187291e-10	chr1;chr1;chr1;chr1;chr1;chr1;chr1;chr1;chr1;chr1;chr1;chr1	153503015;153509112;153512546;153515240;153515402;153518883;153524347;153528065;153535872;153537428;153545263;153548422	153503557;153509151;153512630;153515286;153515550;153518975;153524422;153528122;153535959;153537501;153545346;153550045	-;-;-;-;-;-;-;-;-;-;-;-	2961	KO_vs_NTC
ENSMUSG00000021188.14	Trip11	Trip11	3761.42312086225	-0.622971562989796	0.0994767929266404	6.86524665741143e-11	7.78319137479677e-10	chr1;chr1	172630764;172632616	172631826;172632962	-;-	1410	KO_vs_NTC
ENSMUSG00000019857.7	Asf1a	Asf1a	884.447678364779	1.05065339697565	0.172755580864475	6.903525010982839e-11	7.819245870788631e-10	chr1	134109368	134109799	+	432	KO_vs_NTC
ENSMUSG00000019961.17	Tmpo	Tmpo	7932.38528335937	1.00679240780205	0.165420942189899	6.992952659517379e-11	7.91311250337515e-10	chr1	135523088	135525338	-	2251	KO_vs_NTC
ENSMUSG00000005103.12	Wdr1	Wdr1	21406.8842439374	-1.03771696454584	0.170813957131964	7.277543373345019e-11	8.22743995222545e-10	chr1;chr1;chr1;chr1;chr1;chr1;chr1;chr1	53313624;53314856;53319709;53321080;53321305;53321496;53323167;53326004	53313858;53318658;53320296;53321210;53321384;53321567;53324064;53326343	+;+;+;+;+;+;+;+	6147	KO_vs_NTC
ENSMUSG00000003534.17	Ddr1	Ddr1	1450.59718050454	2.23891915989459	0.39700505671418	7.32313053753014e-11	8.27123275118231e-10	chr1;chr1;chr1;chr1;chr1;chr1;chr1	39839175;39840641;39842423;39844018;39845228;39845665;39847309	39839604;39840738;39842556;39844103;39845339;39845846;39847334	-;-;-;-;-;-;-	1068	KO_vs_NTC
ENSMUSG00000022150.16	Dab2	Dab2	246.93886691436	-1.68066375178524	0.289185592455849	7.447335974834629e-11	8.40365743552835e-10	chr2	7350097	7350193	+	97	KO_vs_NTC
ENSMUSG00000029020.13	Mfn2	Mfn2	3048.62899630516	-0.681463532279502	0.109863840264817	7.558696635891729e-11	8.52135417196609e-10	chr2	175304097	175304333	-	237	KO_vs_NTC
ENSMUSG00000074802.11	Gas2l3	Gas2l3	546.378596429455	1.40649954675356	0.236040174355582	7.64118051435006e-11	8.60630723230061e-10	chr7;chr7	38399009;38402006	38400803;38402768	-;-	2558	KO_vs_NTC
ENSMUSG00000037104.8	Socs5	Socs5	462.745603680852	-1.04177468925551	0.171778310296743	7.735345097024389e-11	8.70424573173089e-10	chr4	42025429	42026712	-	1284	KO_vs_NTC
ENSMUSG00000041840.7	Haus1	Haus1	478.212519764716	0.868515579205367	0.142412245451558	7.824717159219069e-11	8.79661405776639e-10	chr4;chr4;chr4	136889804;136891651;136892844	136890599;136892563;136893065	-;-;-	1931	KO_vs_NTC
ENSMUSG00000004707.14	Ly9	Ly9	2242.8950879845	0.837037953749636	0.137005896143701	7.835711865722319e-11	8.80078000620756e-10	chr1	50177566	50178291	-	726	KO_vs_NTC
ENSMUSG00000026504.17	Sdccag8	Sdccag8	857.300567559675	-0.705582899947584	0.114178147159571	7.859817767229e-11	8.81660648393685e-10	chr2	106926565	106927169	-	605	KO_vs_NTC
ENSMUSG00000027641.13	Rbl1	Rbl1	2072.53195648139	0.776744797585141	0.126580454271789	7.865121122815319e-11	8.81660648393685e-10	chr2	142381988	142382291	+	304	KO_vs_NTC
ENSMUSG00000051378.10	Kif18b	Kif18b	1539.90703715254	1.1727713145388	0.194215516606936	7.87170928415101e-11	8.81660648393685e-10	chr5;chr5;chr5;chr5;chr5;chr5	112246493;112248175;112249169;112251019;112251747;112252492	112246818;112248317;112249310;112251162;112251802;112252518	-;-;-;-;-;-	838	KO_vs_NTC
ENSMUSG00000027469.16	Tpx2	Tpx2	5097.09742976424	0.980477299768279	0.161526691684528	7.93889259707694e-11	8.88361345848999e-10	chr2;chr2;chr2	131950861;131951037;131953009	131950915;131951070;131956130	+;+;+	3211	KO_vs_NTC
ENSMUSG00000027006.13	Dnajc10	Dnajc10	5223.00428939401	0.649154198314659	0.104416807164548	8.059215162321069e-11	9.00156927565815e-10	chr2;chr2;chr2;chr2;chr2;chr2;chr2	121491911;121494930;121497329;121499286;121499538;121502332;121506463	121494847;121495019;121497488;121499446;121499646;121502869;121506665	-;-;-;-;-;-;-	4198	KO_vs_NTC
ENSMUSG00000029313.18	Aff1	Aff1	2977.21939254696	-0.647936921269675	0.104202958171547	8.05212618937337e-11	9.00156927565815e-10	chr3;chr3;chr3;chr3;chr3;chr3;chr3;chr3;chr3;chr3;chr3	3508030;3634150;3638059;3641223;3642964;3644536;3648034;3651272;3651548;3652837;3657055	3508332;3634347;3638230;3641317;3643070;3644691;3648121;3651424;3651784;3652959;3658052	+;+;+;+;+;+;+;+;+;+;+	2630	KO_vs_NTC
ENSMUSG00000030591.17	Psmd8	Psmd8	7575.92422268136	-0.479867117159908	0.0755899215354174	8.09698031322811e-11	9.03539189481665e-10	chr3	53508928	53510103	+	1176	KO_vs_NTC
ENSMUSG00000018736.14	Ndel1	Ndel1	1991.41371079335	-0.708439321310584	0.114775142961683	8.129414744302649e-11	9.06320901410067e-10	chr1	123457234	123460451	-	3218	KO_vs_NTC
ENSMUSG00000031608.13	Galnt7	Galnt7	1858.51307086348	-0.634948768128763	0.101998008670123	8.20959315438166e-11	9.144153851107391e-10	chr3;chr3;chr3	88376023;88376339;88376804	88376121;88376489;88377075	+;+;+	522	KO_vs_NTC
ENSMUSG00000030657.11	Xylt1	Xylt1	405.372418427969	1.52395508323112	0.259151071197046	8.3853911110205e-11	9.33135596999645e-10	chr3;chr3;chr3;chr3;chr3;chr3;chr3	55377457;55378480;55380266;55382738;55391795;55394131;55400703	55377649;55378712;55380867;55382858;55392036;55394261;55403122	-;-;-;-;-;-;-	3942	KO_vs_NTC
ENSMUSG00000033365.14	Ipo13	Ipo13	1320.51158083053	-0.553040260245823	0.087978951068318	8.456604120016789e-11	9.40193721409601e-10	chr3	110399131	110399773	+	643	KO_vs_NTC
ENSMUSG00000021115.14	Vrk1	Vrk1	1915.60487989038	1.02146800012984	0.168801826724028	8.56092665469983e-11	9.50916544883585e-10	chr1;chr1;chr1;chr1	171909957;171913462;171914710;171919252	171911473;171913623;171915042;171919356	-;-;-;-	2117	KO_vs_NTC
ENSMUSG00000024104.11	Washc2	Washc2	2665.47689202159	-0.50886536810081	0.0805447241061245	8.597290522358089e-11	9.5407799418154e-10	chr2;chr2;chr2;chr2;chr2;chr2;chr2;chr2;chr2;chr2;chr2;chr2;chr2	35751241;35784085;35795357;35817723;35881902;35889265;35890272;35902351;35940674;35944863;35950484;35952288;35979172	35752492;35784195;35795602;35817821;35882002;35889380;35890367;35903145;35940807;35944959;35950591;35952414;35979913	-;-;-;-;-;-;-;-;-;-;-;-;-	4024	KO_vs_NTC
ENSMUSG00000019189.13	Rnf145	Rnf145	4350.23020148868	-0.572446897824365	0.0913772738514001	8.78134587145946e-11	9.73560736162163e-10	chr1;chr1;chr1;chr1	130422824;130425914;130435347;130435928	130423062;130425981;130435490;130437914	+;+;+;+	2438	KO_vs_NTC
ENSMUSG00000025037.6	Maoa	Maoa	353.75412936515	1.03909620482871	0.171912635348194	8.788977989206209e-11	9.73560736162163e-10	chr2	74726070	74726137	+	68	KO_vs_NTC
ENSMUSG00000033306.14	Lpp	Lpp	4519.57114344193	-1.372504629848	0.230628929634231	8.810699157768439e-11	9.75072242263026e-10	chr3;chr3;chr3;chr3;chr3;chr3;chr3	108902805;108905111;108905918;108906072;108906561;108908326;108911164	108904762;108905585;108905988;108906125;108908083;108910629;108911727	-;-;-;-;-;-;-	6949	KO_vs_NTC
ENSMUSG00000028702.15	Rad54l	Rad54l	1909.84979821759	0.646253111037932	0.104153590004225	8.83307914530623e-11	9.76653824179738e-10	chr2;chr2;chr2;chr2;chr2;chr2;chr2;chr2;chr2;chr2;chr2;chr2;chr2;chr2;chr2;chr2;chr2;chr2;chr2;chr2;chr2;chr2;chr2;chr2	165992636;166034885;166047456;166047783;166048455;166049238;166050066;166051312;166051614;166052355;166052754;166054282;166054771;166057089;166058642;166059164;166059695;166060757;166065758;166067430;166068329;166069205;166069811;166070132	165992758;166034963;166047560;166047955;166048555;166049317;166050240;166051497;166051706;166052495;166052901;166054658;166055639;166057218;166058836;166059475;166059821;166060928;166066202;166067645;166068548;166069379;166069952;166073242	+;+;+;+;+;+;+;+;+;+;+;+;+;+;+;+;+;+;+;+;+;+;+;+	7895	KO_vs_NTC
ENSMUSG00000018102.4	H2bc4	H2bc4	345.126854102754	-2.70499536318147	0.478108733404866	9.03463347417362e-11	9.98025293386755e-10	chr1	117625522	117628027	+	2506	KO_vs_NTC
ENSMUSG00000005687.14	Bcas2	Bcas2	2122.71457635554	0.631316162931763	0.101688941172814	9.306469585247509e-11	1.02711438548701e-09	chr1;chr1;chr1;chr1;chr1;chr1;chr1;chr1	58430994;58432072;58433787;58438176;58438830;58442525;58444589;58444811	58431330;58432185;58434449;58438411;58440968;58442599;58444639;58445486	-;-;-;-;-;-;-;-	4291	KO_vs_NTC
ENSMUSG00000028917.14	Plekhm2	Plekhm2	1260.86703288014	-0.778004325498167	0.12754397559561	9.8544172399759e-11	1.08659574205908e-09	chr2;chr2;chr2;chr2;chr2;chr2;chr2;chr2;chr2;chr2	172440556;172444647;172445327;172446622;172447035;172452977;172463177;172466274;172466429;172468596	172440739;172444741;172445420;172446761;172447113;172453317;172463290;172466331;172466654;172469908	+;+;+;+;+;+;+;+;+;+	2644	KO_vs_NTC
ENSMUSG00000030528.12	Blm	Blm	2088.89057232054	1.20859270003829	0.201689392419434	9.869517342626059e-11	1.08726781382178e-09	chr3;chr3;chr3;chr3	52134047;52137353;52219827;52221937	52134084;52137525;52219915;52221997	-;-;-;-	361	KO_vs_NTC
ENSMUSG00000079685.10	Ulbp1	Ulbp1	2383.38646300463	-1.09173077062388	0.181460877214447	9.916655987387229e-11	1.0914649443182602e-09	chr7;chr7;chr7;chr7	106684980;106691042;106691153;106691550	106689749;106691124;106691307;106691814	-;-;-;-	5273	KO_vs_NTC
ENSMUSG00000022336.2	Eif3e	Eif3e	8919.93564769197	0.681295117696866	0.110634555162307	1.00490132326924e-10	1.1050253713254e-09	chr2	10499204	10499326	+	123	KO_vs_NTC
ENSMUSG00000027985.14	Lef1	Lef1	4062.51521777854	-0.824022426522696	0.135683791622907	1.01712420782407e-10	1.11744837900526e-09	chr2;chr2;chr2	151702008;151706314;151711634	151702445;151707310;151712157	+;+;+	1959	KO_vs_NTC
ENSMUSG00000048546.7	Tob2	Tob2	5161.59989890391	-0.508222141222389	0.0807748830682145	1.01970162863295e-10	1.1192615876467501e-09	chr5	75154885	75155335	-	451	KO_vs_NTC
ENSMUSG00000026582.6	Sele	Sele	32.9948422127769	-4.74433837581342	0.790533219233007	1.02645694911921e-10	1.1256531520132e-09	chr2;chr2;chr2	111051320;111054658;111057388	111051410;111054704;111057574	-;-;-	325	KO_vs_NTC
ENSMUSG00000057469.7	E2f6	E2f6	777.693149656482	0.986265746879491	0.163646710866761	1.03090794417429e-10	1.1295083954592e-09	chr6;chr6;chr6;chr6;chr6;chr6;chr6;chr6;chr6;chr6;chr6;chr6;chr6;chr6;chr6;chr6;chr6;chr6;chr6;chr6;chr6;chr6;chr6;chr6	17692933;17693406;17743592;17749170;17819250;17827992;17834038;17834617;17840537;17844909;17846199;17848004;17848419;17850357;17854931;17886004;17904897;17905583;17905707;17906408;17921989;17930766;17934119;17942670	17693158;17694362;17743694;17749614;17820447;17828194;17834103;17836715;17840640;17844963;17846314;17848079;17848461;17852412;17855028;17886118;17904969;17905612;17905842;17906510;17922139;17930858;17934258;17943025	+;+;+;+;+;+;+;+;+;+;+;+;+;+;+;+;+;+;+;+;+;+;+;+	9042	KO_vs_NTC
ENSMUSG00000060131.11	Atp8b4	Atp8b4	976.722103277436	-1.64937142602875	0.285673185537166	1.03383199439349e-10	1.1316851768184e-09	chr6;chr6;chr6;chr6;chr6;chr6;chr6;chr6;chr6;chr6;chr6	48504337;48508263;48510078;48511815;48514152;48515237;48523956;48525024;48527445;48528351;48532035	48504550;48508383;48510179;48512512;48514326;48515356;48524412;48525122;48527549;48530440;48534832	+;+;+;+;+;+;+;+;+;+;+	6979	KO_vs_NTC
ENSMUSG00000028583.14	Pdpn	Pdpn	2870.10849738024	-1.4633633431615	0.249290231341358	1.08800307016499e-10	1.1899048069902201e-09	chr2;chr2;chr2	164235929;164236528;164238171	164236232;164237912;164238466	-;-;-	1985	KO_vs_NTC
ENSMUSG00000042613.9	Pbxip1	Pbxip1	3239.40123401183	-1.36353917905775	0.230362641499138	1.09320611091994e-10	1.1945131749545202e-09	chr4;chr4;chr4;chr4;chr4	145670685;145672732;145696151;145699244;145700905	145670848;145672824;145696235;145699370;145704441	+;+;+;+;+	4006	KO_vs_NTC
ENSMUSG00000029267.17	Mtf2	Mtf2	2750.39400847843	0.818785844488106	0.135167858724405	1.13656759841862e-10	1.2407700889065502e-09	chr2	181493206	181494980	+	1775	KO_vs_NTC
ENSMUSG00000022995.16	Enah	Enah	292.771917711989	1.96760542038477	0.350644556569021	1.1382204816868301e-10	1.2414520411821801e-09	chr2	26591363	26591420	-	58	KO_vs_NTC
ENSMUSG00000036002.12	Atosb	Atosb	1867.6991989014	-1.1418560013016	0.190887904598691	1.15650443118058e-10	1.26025582148685e-09	chr4;chr4;chr4	11321944;11326760;11341849	11322513;11326966;11342953	+;+;+	1882	KO_vs_NTC
ENSMUSG00000044221.14	Grsf1	Grsf1	2162.36503066623	0.775563165496212	0.127664693346314	1.1611153896403002e-10	1.2641395143838602e-09	chr5	8912971	8913958	+	988	KO_vs_NTC
ENSMUSG00000103216.1	ENSMUSG00000103216.1	ENSMUSG00000103216.1	292.579920411504	-2.37813318145929	0.427849953214219	1.18345286937761e-10	1.28729819323111e-09	chr15;chr15;chr15;chr15	102518192;102518726;102520475;102521040	102518602;102519720;102520980;102523676	+;+;+;+	4549	KO_vs_NTC
ENSMUSG00000018507.16	Trpv2	Trpv2	4479.57229759802	-0.965296743676489	0.160699743248994	1.19289102089685e-10	1.2963965964274102e-09	chr1;chr1	120340582;120342395	120341801;120343174	+;+	2000	KO_vs_NTC
ENSMUSG00000006024.13	Napa	Napa	3789.71755496492	-0.650752318339759	0.105880428578401	1.25351061716118e-10	1.3598281394073702e-09	chr1;chr1;chr1;chr1;chr1;chr1;chr1;chr1;chr1;chr1;chr1;chr1;chr1;chr1;chr1;chr1;chr1	60098247;60101246;60105311;60109222;60124851;60125079;60125920;60127989;60131844;60136264;60139200;60139796;60143994;60146109;60147368;60147833;60150581	60098307;60104480;60109061;60109449;60124911;60125145;60126034;60128073;60132033;60136384;60139343;60142211;60144156;60146172;60147480;60148202;60153953	+;+;+;+;+;+;+;+;+;+;+;+;+;+;+;+;+	14557	KO_vs_NTC
ENSMUSG00000042423.9	Fbrs	Fbrs	6399.27835807637	-0.821209257731734	0.135942048087422	1.2527077778587e-10	1.3598281394073702e-09	chr4;chr4;chr4	143615003;143615669;143617064	143615346;143616256;143618595	+;+;+	2464	KO_vs_NTC
ENSMUSG00000006398.15	Cdc20	Cdc20	2741.05927464435	1.53530789514765	0.264517573002143	1.26779896664636e-10	1.37286141016037e-09	chr1	62809302	62811857	+	2556	KO_vs_NTC
ENSMUSG00000018412.16	Kansl1	Kansl1	3377.76278707411	-0.521913864727644	0.0835397955558891	1.2672607244547002e-10	1.37286141016037e-09	chr1;chr1;chr1;chr1	119529480;119534978;119535762;119536063	119531596;119535245;119535910;119536165	-;-;-;-	2637	KO_vs_NTC
ENSMUSG00000020840.10	Blmh	Blmh	2534.88413094444	0.802657403334467	0.132736927184534	1.27030401487102e-10	1.3743414583828602e-09	chr1;chr1;chr1;chr1;chr1;chr1;chr1	165646516;165655305;165657499;165659373;165663566;165664949;165704522	165650210;165656036;165657702;165659444;165663655;165665050;165709757	-;-;-;-;-;-;-	10131	KO_vs_NTC
ENSMUSG00000090841.2	Myl6	Myl6	9219.42794324443	-0.776714418293796	0.128204618002901	1.28305814920329e-10	1.3868974121289601e-09	chr10;chr10;chr10	95893443;95894201;95896712	95893665;95894289;95897257	+;+;+	858	KO_vs_NTC
ENSMUSG00000024870.5	Rab1b	Rab1b	3010.10569145262	-0.710422159283618	0.11652054836533	1.29727734748324e-10	1.4010131210655302e-09	chr2;chr2;chr2;chr2	70489940;70491420;70492783;70563259	70490599;70491468;70492912;70563357	-;-;-;-	938	KO_vs_NTC
ENSMUSG00000008690.15	Ncaph2	Ncaph2	5453.79856404583	0.401140325827692	0.063422885029048	1.31008525625377e-10	1.4135808207335201e-09	chr1	73855477	73855575	-	99	KO_vs_NTC
ENSMUSG00000023277.12	Twf2	Twf2	1241.1854489997	-0.605370307270175	0.0980749075937942	1.33289473143828e-10	1.4369081238737402e-09	chr2	29995950	29996020	+	71	KO_vs_NTC
ENSMUSG00000031214.13	Ophn1	Ophn1	50.6728202727758	3.74879298459947	0.639907410624094	1.3543338385163002e-10	1.4587178203609102e-09	chr3	73146849	73146958	+	110	KO_vs_NTC
ENSMUSG00000005397.7	Nid1	Nid1	835.217928589245	-1.05583642778839	0.176904813978367	1.37583051739376e-10	1.48055059420786e-09	chr1;chr1;chr1;chr1;chr1;chr1;chr1;chr1;chr1;chr1;chr1;chr1	55170159;55184950;55194244;55195516;55201345;55201651;55203945;55206336;55211150;55214120;55223942;55226121	55172082;55185028;55194347;55195637;55201422;55202214;55204392;55206615;55211261;55214303;55225255;55226782	-;-;-;-;-;-;-;-;-;-;-;-	5871	KO_vs_NTC
ENSMUSG00000032175.11	Tyk2	Tyk2	3183.73449457782	-0.77690425952322	0.128484558420845	1.37942120577214e-10	1.483092754986e-09	chr3	95090625	95090709	-	85	KO_vs_NTC
ENSMUSG00000061731.9	Ext1	Ext1	2755.766978301	0.745543625462741	0.123018268348749	1.41527492978098e-10	1.5202873222576102e-09	chr6	64092139	64092303	+	165	KO_vs_NTC
ENSMUSG00000106086.1	ENSMUSG00000106086.1	ENSMUSG00000106086.1	322.596205278905	-1.41017786950376	0.241099478635848	1.4515497858748702e-10	1.55786774352473e-09	chr17	72699505	72700445	-	941	KO_vs_NTC
ENSMUSG00000022124.14	Fbxl3	Fbxl3	2141.46753220668	-0.695038165612967	0.11415979943943	1.46481158951928e-10	1.5707047186372802e-09	chr2;chr2	6132869;6139122	6134215;6140568	+;+	2794	KO_vs_NTC
ENSMUSG00000048154.16	Kmt2d	Kmt2d	15032.0573000634	-0.851007777916532	0.141797227677582	1.48524718315174e-10	1.59120447997996e-09	chr5	69221845	69224235	-	2391	KO_vs_NTC
ENSMUSG00000025139.14	Tollip	Tollip	2158.17019295722	-0.679748759663026	0.111506328449897	1.49557680575713e-10	1.6008505631836502e-09	chr2;chr2;chr2;chr2;chr2;chr2;chr2;chr2;chr2;chr2;chr2;chr2;chr2;chr2;chr2;chr2;chr2;chr2	77180340;77188500;77190961;77191699;77192499;77196823;77198289;77206206;77212360;77215062;77216923;77218089;77230664;77234649;77241613;77245017;77265676;77280555	77187260;77188621;77191152;77191821;77192580;77196982;77199427;77206328;77212571;77215117;77217020;77218202;77230777;77234739;77241721;77245086;77265768;77280592	-;-;-;-;-;-;-;-;-;-;-;-;-;-;-;-;-;-	9857	KO_vs_NTC
ENSMUSG00000028581.17	Laptm5	Laptm5	32466.9997633354	-0.808059968415022	0.134307992836853	1.51146706711009e-10	1.6156231255559202e-09	chr2;chr2;chr2	164198863;164199658;164199952	164199012;164199816;164200130	-;-;-	488	KO_vs_NTC
ENSMUSG00000054520.15	Sh3bp2	Sh3bp2	728.368039786928	-0.7310428397816	0.120656865121626	1.51205410955622e-10	1.6156231255559202e-09	chr5;chr5;chr5;chr5;chr5;chr5	136997386;136997864;136998159;136998484;136998781;136999151	136997464;136998022;136998361;136998660;136998962;136999294	+;+;+;+;+;+	944	KO_vs_NTC
ENSMUSG00000110185.1	Igip	Igip	329.296485172958	1.10647867349991	0.186166382213577	1.51860375611899e-10	1.6211867154182802e-09	chrX	105278637	105278981	-	345	KO_vs_NTC
ENSMUSG00000035274.13	Tpbg	Tpbg	375.444336229663	-2.60749466396854	0.470466700843708	1.54416419480454e-10	1.6470175342818102e-09	chr3	151836505	151839955	+	3451	KO_vs_NTC
ENSMUSG00000041037.8	Irgq	Irgq	1659.96800767149	-0.970675955230857	0.162792233913933	1.5536726616874501e-10	1.6556967093746101e-09	chr4;chr4;chr4	129576815;129577412;129578118	129577295;129577457;129578549	-;-;-	959	KO_vs_NTC
ENSMUSG00000019878.8	Hsf2	Hsf2	1074.11663395836	-0.864074667196833	0.144325393941682	1.57957630555265e-10	1.6818169588397402e-09	chr1	134454492	134455473	-	982	KO_vs_NTC
ENSMUSG00000053469.13	Tg	Tg	3833.11709820652	-2.87089184588159	0.512725264441081	1.59370913971303e-10	1.69536952888943e-09	chr5;chr5;chr5;chr5;chr5	126706914;126711701;126723283;126735606;126736218	126707124;126711821;126723414;126735875;126736252	+;+;+;+;+	769	KO_vs_NTC
ENSMUSG00000028394.9	Pole3	Pole3	1154.32108715644	1.31722494095905	0.224269544375889	1.61312303429173e-10	1.7145112250033802e-09	chr2;chr2;chr2;chr2;chr2;chr2;chr2;chr2;chr2;chr2	158028497;158035996;158043406;158047916;158050087;158058652;158070456;158070561;158074930;158131139	158029045;158036125;158043539;158048710;158050213;158058827;158070510;158070656;158078207;158132297	+;+;+;+;+;+;+;+;+;+	6499	KO_vs_NTC
ENSMUSG00000020521.7	Rnft1	Rnft1	2433.58101646142	0.48209831877197	0.0772677832984907	1.6167194458016701e-10	1.7168223912585102e-09	chr1	156872177	156876120	-	3944	KO_vs_NTC
ENSMUSG00000037461.10	Ints7	Ints7	2225.08115440384	0.78982860425099	0.131352065764575	1.63019859545701e-10	1.7296149245648402e-09	chr4;chr4	45799022;45802455	45799169;45804604	+;+	2298	KO_vs_NTC
ENSMUSG00000097848.1	Gm807	Gm807	29.2477228421505	4.11652252257306	0.69956530525486	1.63611259653018e-10	1.7343655391137302e-09	chr12	109594956	109595030	+	75	KO_vs_NTC
ENSMUSG00000024556.3	Me2	Me2	2847.10427232778	0.565734597616298	0.0917334376071785	1.69144558596468e-10	1.7914485969243502e-09	chr2;chr2;chr2;chr2	57181831;57185848;57186478;57187141	57181925;57186010;57186635;57188257	+;+;+;+	1533	KO_vs_NTC
ENSMUSG00000024381.15	Bin1	Bin1	1457.8980780333	-0.75450937571244	0.125332988806744	1.75980841508051e-10	1.8622197023384802e-09	chr2	45280724	45280924	+	201	KO_vs_NTC
ENSMUSG00000060227.15	Golm2	Golm2	408.233508754188	1.36824507809849	0.234452617577874	1.7650299845402002e-10	1.8661096351434703e-09	chr6;chr6	48754230;48755197	48754634;48755986	-;-	1195	KO_vs_NTC
ENSMUSG00000056209.7	Npm3	Npm3	1716.89055536772	0.918315744979393	0.154299087549634	1.7817234280806401e-10	1.88211099480715e-09	chr5	147868074	147868548	-	475	KO_vs_NTC
ENSMUSG00000056498.13	Tmem154	Tmem154	1205.8724307483	0.736079136619123	0.122104108299372	1.7927268807453801e-10	1.8920790522832e-09	chr5	150022479	150022743	+	265	KO_vs_NTC
ENSMUSG00000041870.16	Ankrd13a	Ankrd13a	5189.06014499269	-0.460427926089539	0.0738449775475615	1.83240888805249e-10	1.9322711715585903e-09	chr4	137184065	137184140	+	76	KO_vs_NTC
ENSMUSG00000059060.14	Rad51b	Rad51b	116.930509115268	1.41500326632785	0.244040423077391	1.9264226467827002e-10	2.0296358671251603e-09	chr6	39843212	39844295	-	1084	KO_vs_NTC
ENSMUSG00000003208.8	Yju2	Yju2	653.49179987658	0.998633238721369	0.168677136435444	1.94804600834822e-10	2.05062837879654e-09	chr1;chr1;chr1	37417084;37428342;37428512	37420627;37428425;37430103	-;-;-	5220	KO_vs_NTC
ENSMUSG00000063018.6	ENSMUSG00000063018.6	ENSMUSG00000063018.6	101.394326536973	1.60346157957254	0.281980311552907	2.0027133011534002e-10	2.10633801377405e-09	chr6	71039579	71039733	-	155	KO_vs_NTC
ENSMUSG00000037936.15	Scarb1	Scarb1	1612.39572834444	0.718294072669342	0.119308139852269	2.02159153734629e-10	2.12434257806085e-09	chr4	56897625	56897757	-	133	KO_vs_NTC
ENSMUSG00000005950.14	P2rx5	P2rx5	56.891873621554	-2.47422023979309	0.452407025641669	2.06853457373583e-10	2.171781429851e-09	chr1;chr1	59534811;59537047	59535048;59537229	-;-	421	KO_vs_NTC
ENSMUSG00000067577.8	A430093F15Rik	A430093F15Rik	2647.93595587714	0.888737433555689	0.149814292211783	2.1052516169101002e-10	2.20841077520178e-09	chr6;chr6;chr6;chr6;chr6	143593353;143613874;143615475;143634872;143651223	143593532;143613942;143615709;143634966;143651288	-;-;-;-;-	645	KO_vs_NTC
ENSMUSG00000108129.2	4930417O13Rik	4930417O13Rik	206.729313061212	1.29018328987097	0.221105878496465	2.15088100897033e-10	2.2543174741586603e-09	chr19;chr19;chr19;chr19;chr19;chr19;chr19	37697808;37698291;37698781;37699151;37699896;37700618;37701010	37698098;37698515;37699071;37699309;37700030;37700770;37701528	+;+;+;+;+;+;+	1773	KO_vs_NTC
ENSMUSG00000031838.7	Ifi30	Ifi30	1159.77903209719	0.865609304880578	0.145887480676026	2.18703993532975e-10	2.2902272488440104e-09	chr3;chr3;chr3;chr3;chr3	90612882;90613305;90613743;90614191;90623727	90613226;90613382;90614007;90614414;90624181	+;+;+;+;+	1367	KO_vs_NTC
ENSMUSG00000027219.13	Slc28a2	Slc28a2	829.694322687096	1.06568548016488	0.181008113753434	2.2185527128131202e-10	2.3212136442379203e-09	chr2;chr2;chr2	127138772;127142524;127143215	127142214;127142590;127143442	-;-;-	3738	KO_vs_NTC
ENSMUSG00000028931.11	Kcnab2	Kcnab2	7666.25984858358	-0.640559523902353	0.105661028497144	2.22770721373412e-10	2.32877375745678e-09	chr2;chr2;chr2;chr2;chr2;chr2;chr2	172868012;172872872;172875215;172879326;172893448;172916118;172939655	172870286;172872982;172875291;172879523;172893596;172916659;172940321	-;-;-;-;-;-;-	4019	KO_vs_NTC
ENSMUSG00000026980.15	Ly75	Ly75	2160.38141749047	-1.50453563816948	0.262899213138545	2.2543247144827e-10	2.35456025974603e-09	chr2;chr2;chr2;chr2;chr2;chr2;chr2;chr2;chr2;chr2;chr2;chr2;chr2;chr2;chr2;chr2;chr2;chr2;chr2;chr2;chr2;chr2;chr2;chr2;chr2;chr2;chr2;chr2;chr2;chr2	121310561;121316655;121321655;121323194;121326852;121327645;121328424;121332073;121334224;121334723;121336396;121336726;121337083;121337449;121337822;121340358;121341616;121341905;121342577;121342755;121342961;121343139;121343476;121346628;121348694;121349947;121350477;121350917;121355016;121355301	121312482;121316768;121321792;121323376;121326914;121327770;121331648;121332391;121334577;121334836;121336503;121337023;121337210;121337672;121337963;121340933;121341737;121342036;121342659;121342864;121343036;121343225;121343577;121348568;121349565;121350142;121350741;121351017;121355284;121355396	-;-;-;-;-;-;-;-;-;-;-;-;-;-;-;-;-;-;-;-;-;-;-;-;-;-;-;-;-;-	12486	KO_vs_NTC
ENSMUSG00000033417.15	Cacul1	Cacul1	1792.01991474265	0.56562362454682	0.0924183133906999	2.27403299458501e-10	2.37309199452199e-09	chr3	113053889	113054285	-	397	KO_vs_NTC
ENSMUSG00000026827.12	Gpd2	Gpd2	4211.26530767909	-1.01441193323407	0.172188371734059	2.28382557488303e-10	2.3812530216872e-09	chr2;chr2;chr2;chr2;chr2;chr2;chr2;chr2;chr2;chr2;chr2;chr2;chr2;chr2;chr2;chr2;chr2;chr2;chr2;chr2;chr2;chr2;chr2	118598211;118600118;118605414;118606544;118609783;118612575;118614931;118615444;118617706;118622135;118623070;118624281;118626023;118626853;118629903;118630577;118631540;118632411;118635128;118636700;118638401;118639633;118641088	118598461;118600284;118605473;118606688;118609979;118612741;118615145;118615535;118617935;118622247;118623185;118624330;118626080;118626961;118630165;118631078;118631899;118632511;118635277;118636842;118638575;118639739;118641591	+;+;+;+;+;+;+;+;+;+;+;+;+;+;+;+;+;+;+;+;+;+;+	4275	KO_vs_NTC
ENSMUSG00000046432.12	Bex3	Bex3	904.834779258648	1.11529985520891	0.189944352434251	2.31081886091574e-10	2.40731897555623e-09	chr5;chr5	37807306;37807629	37807538;37808078	+;+	683	KO_vs_NTC
ENSMUSG00000004043.14	Stat5a	Stat5a	10051.8656375352	-1.31222497576176	0.22571385491433	2.31894145904381e-10	2.4136982048702503e-09	chr1;chr1;chr1;chr1;chr1;chr1;chr1;chr1;chr1;chr1;chr1;chr1;chr1;chr1;chr1;chr1;chr1;chr1	43746966;43753717;43755699;43756972;43760521;43764890;43771681;43774817;43780065;43790464;43797245;43802532;43805353;43805626;43807350;43816876;43826737;43827615	43750362;43753820;43755756;43757032;43760564;43765009;43771802;43774876;43780169;43790644;43797305;43802624;43805396;43805689;43807377;43816964;43827016;43827800	-;-;-;-;-;-;-;-;-;-;-;-;-;-;-;-;-;-	5097	KO_vs_NTC
ENSMUSG00000039450.11	Dcxr	Dcxr	861.57638488217	-1.16104309059726	0.198116498123948	2.33298854295538e-10	2.42622770608469e-09	chr4;chr4;chr4;chr4;chr4;chr4;chr4;chr4;chr4;chr4;chr4;chr4;chr4;chr4;chr4;chr4;chr4;chr4;chr4;chr4;chr4;chr4;chr4;chr4;chr4	106680417;106681860;106683909;106690215;106690974;106691515;106692277;106694315;106694991;106699722;106700127;106702483;106704131;106707459;106707751;106708471;106709587;106709958;106711253;106714080;106720375;106722507;106727755;106727952;106730874	106680882;106681922;106684011;106690337;106691129;106691694;106692417;106694429;106695128;106699912;106700265;106703191;106704243;106707594;106707855;106708566;106709716;106710037;106711336;106714144;106721553;106722541;106727930;106727976;106730925	-;-;-;-;-;-;-;-;-;-;-;-;-;-;-;-;-;-;-;-;-;-;-;-;-	4800	KO_vs_NTC
ENSMUSG00000006930.15	Hap1	Hap1	90.0654469255657	2.88165632790589	0.520862524440353	2.34698316392243e-10	2.438681129191e-09	chr1	65438664	65438985	-	322	KO_vs_NTC
ENSMUSG00000002028.13	Kmt2a	Kmt2a	11430.9973256059	-0.671375759587308	0.111383924705128	2.38290633018024e-10	2.4738788504382e-09	chr1	25808956	25809972	-	1017	KO_vs_NTC
ENSMUSG00000102212.1	ENSMUSG00000102212.1	ENSMUSG00000102212.1	307.825542218352	-2.55217653585496	0.468207978300767	2.43735833996595e-10	2.5282357900987e-09	chr15;chr15;chr15;chr15	44196135;44196991;44229158;44233462	44196388;44197874;44229544;44235912	+;+;+;+	3976	KO_vs_NTC
ENSMUSG00000006715.11	Gmnn	Gmnn	1271.29218616151	0.949434857055054	0.16116435100377	2.4620411578901e-10	2.551646775997e-09	chr1	64934402	64934780	+	379	KO_vs_NTC
ENSMUSG00000020534.14	Shmt1	Shmt1	1703.8200692675	1.66743563284828	0.297218708162909	2.51675340591814e-10	2.6061132609824704e-09	chr1	157404325	157406721	-	2397	KO_vs_NTC
ENSMUSG00000066640.11	Fbxl18	Fbxl18	1068.33972659721	-0.666045158890803	0.110640150466749	2.56241266178584e-10	2.65112000671827e-09	chr6;chr6	134168879;134171853	134169304;134172007	-;-	581	KO_vs_NTC
ENSMUSG00000020823.16	Sec14l1	Sec14l1	1417.60326281677	-0.571562648019248	0.0938177368152304	2.62814099171782e-10	2.71679574777406e-09	chr1	165451555	165454629	-	3075	KO_vs_NTC
ENSMUSG00000078584.9	AU022252	AU022252	1055.82943548495	-0.692263497380521	0.115472225362894	2.64736454966043e-10	2.7343267384602202e-09	chr7	92408184	92411374	+	3191	KO_vs_NTC
ENSMUSG00000039637.14	Coro7	Coro7	3693.29904126521	-0.835100572403837	0.141251824472032	2.66940809564149e-10	2.75258996130408e-09	chr4	108731742	108732297	+	556	KO_vs_NTC
ENSMUSG00000042476.12	Abcb4	Abcb4	401.28569978109	1.75224053061083	0.315495232456313	2.6696064640443e-10	2.75258996130408e-09	chr4;chr4;chr4	144106474;144107319;144108708	144106817;144107918;144110101	+;+;+	2338	KO_vs_NTC
ENSMUSG00000001020.8	S100a4	S100a4	49.2283665970738	-5.95536562786921	1.0450985272064	2.73367685957438e-10	2.81624696267074e-09	chr1	13774334	13774464	-	131	KO_vs_NTC
ENSMUSG00000032666.16	1700025G04Rik	1700025G04Rik	1595.75463212671	-1.20843162380035	0.207605411702028	2.7417936154896903e-10	2.8222008621843604e-09	chr3;chr3;chr3;chr3;chr3;chr3;chr3;chr3;chr3;chr3;chr3;chr3;chr3;chr3;chr3;chr3;chr3;chr3;chr3	103279293;103310309;103310824;103311381;103321451;103324645;103326086;103326792;103329038;103330080;103331610;103337399;103339280;103341560;103344294;103346612;103348321;103352003;103353567	103280446;103310427;103310968;103311513;103321661;103324759;103326428;103327437;103329312;103330244;103331807;103337531;103339343;103341719;103344643;103346768;103348395;103352155;103358775	+;+;+;+;+;+;+;+;+;+;+;+;+;+;+;+;+;+;+	9805	KO_vs_NTC
ENSMUSG00000024190.6	Dusp1	Dusp1	547.777555722986	-1.16123451455866	0.199202263297023	2.80073031316776e-10	2.8804103748882e-09	chr2	37106257	37106510	-	254	KO_vs_NTC
ENSMUSG00000045273.8	Cenph	Cenph	724.196437039269	1.11221530088537	0.190556687489887	2.85524615250742e-10	2.9339780464148603e-09	chr5	25433036	25433285	-	250	KO_vs_NTC
ENSMUSG00000027087.11	Itgav	Itgav	4944.24772940443	-1.26653148300518	0.218591453850598	2.87710889766699e-10	2.95392966245164e-09	chr2	122466935	122467526	-	592	KO_vs_NTC
ENSMUSG00000028068.14	Iqgap3	Iqgap3	850.622609120356	0.837135812346488	0.141988698885417	2.93371583939996e-10	3.0094889587863304e-09	chr2;chr2;chr2;chr2;chr2;chr2;chr2;chr2;chr2;chr2;chr2;chr2;chr2;chr2;chr2;chr2;chr2;chr2;chr2	152847964;152848377;152854921;152867184;152869601;152873090;152875541;152876567;152880104;152881015;152882194;152884174;152885011;152888103;152889146;152890491;152891443;152892113;152893584	152848297;152848511;152855015;152867357;152869775;152873216;152875672;152876692;152880225;152881166;152882362;152884437;152885227;152888195;152889322;152890637;152891554;152892300;152895321	+;+;+;+;+;+;+;+;+;+;+;+;+;+;+;+;+;+;+	4677	KO_vs_NTC
ENSMUSG00000019986.17	Ahi1	Ahi1	912.87840194412	0.663965782500923	0.110811316214494	3.07770898437776e-10	3.15452107617802e-09	chr1;chr1;chr1;chr1;chr1;chr1;chr1;chr1;chr1;chr1;chr1;chr1;chr1;chr1;chr1;chr1;chr1;chr1;chr1;chr1;chr1;chr1;chr1;chr1;chr1;chr1;chr1	135953578;135954570;135955558;135956698;135958939;135959701;135961987;135963069;135963758;135964663;135965292;135966065;135966676;135971906;135973346;135974734;135975889;135976671;135976918;135978228;135979865;135981832;135982367;135984214;135997767;135998588;136006321	135954037;135954896;135955857;135956893;135959027;135960003;135962115;135963242;135964057;135964962;135965433;135966189;135971160;135972178;135973514;135974847;135976066;135976716;135976962;135978327;135980004;135981954;135982500;135984309;135997891;135998688;136006342	-;-;-;-;-;-;-;-;-;-;-;-;-;-;-;-;-;-;-;-;-;-;-;-;-;-;-	8996	KO_vs_NTC
ENSMUSG00000022844.7	Pdia5	Pdia5	115.054497463986	1.92608082245419	0.353372365444706	3.10140191788804e-10	3.1761091396590502e-09	chr2;chr2;chr2;chr2	25288145;25288417;25288765;25288956	25288262;25288552;25288794;25289189	+;+;+;+	518	KO_vs_NTC
ENSMUSG00000019773.7	Fbxo5	Fbxo5	1221.64685803263	1.32000885496639	0.229175906582358	3.11387498813993e-10	3.18374194539416e-09	chr1	132284453	132284809	+	357	KO_vs_NTC
ENSMUSG00000021108.17	Prkch	Prkch	9273.53227496306	-0.774137692261138	0.130854044334241	3.11412890302344e-10	3.18374194539416e-09	chr1	171729915	171730466	+	552	KO_vs_NTC
ENSMUSG00000019992.8	Mtfr2	Mtfr2	520.05506738165	1.26774375127209	0.219363020394699	3.1291609963218503e-10	3.1964035422665e-09	chr1	136116577	136119822	-	3246	KO_vs_NTC
ENSMUSG00000025144.17	Cenpx	Cenpx	667.779437730405	0.863315093404782	0.147009872523886	3.18194190739509e-10	3.2475711403117804e-09	chr2	77335359	77335964	+	606	KO_vs_NTC
ENSMUSG00000038816.14	Ctnnal1	Ctnnal1	107.119889142748	2.27996784409026	0.423921847606486	3.23139911361369e-10	3.2939502292783703e-09	chr4;chr4;chr4;chr4	89381957;89383197;89386709;89399774	89382002;89383601;89386760;89399880	+;+;+;+	610	KO_vs_NTC
ENSMUSG00000079109.11	Pms2	Pms2	1146.2325982937	0.55479515083434	0.0913566001866208	3.23284000471664e-10	3.2939502292783703e-09	chr7;chr7	102702215;102709219	102702409;102712064	+;+	3041	KO_vs_NTC
ENSMUSG00000036613.7	Eipr1	Eipr1	1202.8254849603	-0.688320791709022	0.115394232315095	3.2434951702082e-10	3.3020202938527604e-09	chr4	29125946	29126124	+	179	KO_vs_NTC
ENSMUSG00000040723.14	Rcsd1	Rcsd1	2600.42251352018	-0.573699278352584	0.0947370262455515	3.26449000468112e-10	3.3205941294456504e-09	chr4;chr4	126096623;126097829	126096809;126098584	+;+	943	KO_vs_NTC
ENSMUSG00000008822.15	Acyp1	Acyp1	223.626800726383	1.07514212384993	0.184794560114203	3.32107889317086e-10	3.3753119996755e-09	chr1	74212813	74212919	+	107	KO_vs_NTC
ENSMUSG00000032407.14	U2surp	U2surp	6125.33763475332	0.588339776881664	0.0974014587349047	3.33008374898037e-10	3.3816174251630805e-09	chr3;chr3;chr3;chr3;chr3;chr3;chr3;chr3;chr3;chr3;chr3;chr3;chr3;chr3;chr3;chr3;chr3;chr3;chr3;chr3;chr3;chr3	97560742;97562579;97563457;97566759;97569101;97570202;97570904;97572561;97580979;97582717;97583808;97587111;97589906;97590554;97591205;97594008;97597692;97602022;97603009;97603660;97605098;97610063	97561087;97562687;97563571;97567112;97569199;97570404;97571067;97572709;97581177;97582870;97583922;97588313;97590002;97590646;97591360;97594170;97597773;97602053;97603123;97603766;97605210;97610203	-;-;-;-;-;-;-;-;-;-;-;-;-;-;-;-;-;-;-;-;-;-	4309	KO_vs_NTC
ENSMUSG00000066037.14	Hnrnpr	Hnrnpr	4714.86533294904	0.516458462542418	0.0846958047076471	3.35414766338555e-10	3.40319150316951e-09	chr6	130629056	130630874	-	1819	KO_vs_NTC
ENSMUSG00000040699.13	Limd2	Limd2	4741.97311851154	0.446857336803	0.0726907880252401	3.38842216296997e-10	3.4350805370024704e-09	chr4	125019500	125019823	+	324	KO_vs_NTC
ENSMUSG00000020346.16	Mgat1	Mgat1	3003.47691250277	-0.443177116428535	0.072067613535516	3.39671928793201e-10	3.44060307739019e-09	chr1	152128585	152129389	+	805	KO_vs_NTC
ENSMUSG00000048076.14	Arf1	Arf1	12184.547364789	-0.517768859646472	0.085020233363803	3.50019442830565e-10	3.5424432126875504e-09	chr5	67843120	67844420	-	1301	KO_vs_NTC
ENSMUSG00000033769.16	Exoc6b	Exoc6b	1603.25939464492	-1.0926617731944	0.188245112161983	3.53043468068807e-10	3.5700559744244402e-09	chr3	121020486	121020776	-	291	KO_vs_NTC
ENSMUSG00000015217.11	Hmgb3	Hmgb3	1000.69300359587	1.04967820944813	0.180662550687163	3.5736310429743003e-10	3.6107130722068303e-09	chr1	90327312	90327418	+	107	KO_vs_NTC
ENSMUSG00000041712.6	Ubr7	Ubr7	1929.67817384433	0.513528071109257	0.0843417857300575	3.60275172689031e-10	3.6370923369961304e-09	chr4	135512351	135512479	-	129	KO_vs_NTC
ENSMUSG00000031928.15	Mre11a	Mre11a	2586.39020318485	0.708102755325638	0.119351112375622	3.61740946075292e-10	3.6488389163851903e-09	chr3	92664214	92664841	+	628	KO_vs_NTC
ENSMUSG00000085457.3	1110046J04Rik	1110046J04Rik	526.272475489356	-1.584856091517	0.283496306618824	3.69149345698123e-10	3.7204584306837603e-09	chr9;chr9	38605102;38606374	38605444;38610978	+;+	4948	KO_vs_NTC
ENSMUSG00000022479.15	Vdr	Vdr	2524.88612238443	-1.36044537805984	0.238227900025082	3.72912488189999e-10	3.75212115200504e-09	chr2;chr2;chr2;chr2;chr2;chr2;chr2;chr2;chr2;chr2	13076821;13167473;13216000;13217189;13218593;13224305;13224551;13241745;13244001;13267461	13077607;13170130;13216884;13217271;13219160;13224425;13224651;13241795;13244090;13271415	-;-;-;-;-;-;-;-;-;-	9299	KO_vs_NTC
ENSMUSG00000027122.15	Arl14ep	Arl14ep	2283.53499974112	-0.720139198697903	0.121650661932363	3.7278910760272603e-10	3.75212115200504e-09	chr2;chr2;chr2;chr2;chr2;chr2;chr2;chr2;chr2;chr2;chr2;chr2;chr2;chr2;chr2;chr2;chr2;chr2;chr2;chr2;chr2;chr2;chr2;chr2;chr2	124089969;124142934;124298575;124400243;124489985;124506594;124507246;124610106;124610296;124653581;124654147;124654796;124654978;124655153;124655486;124656010;124656830;124657644;124657971;124658410;124658646;124659568;124659807;124660244;124664021	124090261;124143353;124298655;124400364;124490012;124506723;124507701;124610277;124611060;124653743;124654258;124654856;124655040;124655254;124655576;124656129;124656918;124657861;124658102;124658565;124658819;124659708;124659884;124662885;124667770	+;+;+;+;+;+;+;+;+;+;+;+;+;+;+;+;+;+;+;+;+;+;+;+;+	10559	KO_vs_NTC
ENSMUSG00000036023.5	Parp2	Parp2	1434.88554801238	0.724914864044975	0.122591614717859	3.80313446385481e-10	3.82340095891615e-09	chr4;chr4;chr4;chr4;chr4;chr4;chr4;chr4;chr4;chr4;chr4;chr4;chr4;chr4;chr4;chr4;chr4;chr4	11558922;11563327;11569821;11576643;11578634;11583677;11593621;11595667;11597832;11599676;11601551;11604866;11606046;11609294;11610304;11612372;11612618;11615443	11559013;11563477;11569932;11576767;11578957;11585744;11593815;11595939;11597994;11599901;11601758;11605005;11606336;11609598;11610781;11612438;11612818;11615805	+;+;+;+;+;+;+;+;+;+;+;+;+;+;+;+;+;+	5782	KO_vs_NTC
ENSMUSG00000020471.11	Pold2	Pold2	1284.65182618962	1.0740028385842	0.185343795686223	3.8172827057502503e-10	3.834431895942481e-09	chr1	155973318	155974506	+	1189	KO_vs_NTC
ENSMUSG00000030029.14	Lrig1	Lrig1	5047.2953908115	-0.487507722311154	0.0799503754736747	3.8585993310824003e-10	3.87271224634155e-09	chr3	34054335	34055429	-	1095	KO_vs_NTC
ENSMUSG00000026098.13	Pms1	Pms1	509.843490370907	1.17256308326115	0.203201709767103	3.89366065782477e-10	3.90465604506448e-09	chr2;chr2;chr2;chr2;chr2;chr2;chr2;chr2;chr2	91061791;91063064;91063656;91064641;91065581;91068431;91068821;91069118;91070155	91062978;91063452;91064386;91065446;91066176;91068739;91068871;91069653;91070417	-;-;-;-;-;-;-;-;-	4869	KO_vs_NTC
ENSMUSG00000024974.10	Smc3	Smc3	5635.16033053407	0.676522056690911	0.113933950550073	4.0418440666806903e-10	4.0498942125396404e-09	chr2;chr2	73357268;73363988	73357370;73364333	+;+	449	KO_vs_NTC
ENSMUSG00000029050.15	Ski	Ski	7181.95448228803	-0.582260568506906	0.0968413468196777	4.08152424926628e-10	4.08626233711783e-09	chr2;chr2;chr2;chr2	175918881;175922722;175922989;175930989	175921568;175922782;175923115;175931100	-;-;-;-	2988	KO_vs_NTC
ENSMUSG00000035011.15	Zbtb7a	Zbtb7a	6970.55657604918	-0.94759666875634	0.163188628008365	4.09314522313035e-10	4.09450169213553e-09	chr3	144625403	144625964	-	562	KO_vs_NTC
ENSMUSG00000039523.16	Cep104	Cep104	1213.54024463616	-0.676013995049688	0.113973176935795	4.21553353662211e-10	4.21343972857412e-09	chr4;chr4;chr4	107783720;107787849;107789135	107783916;107789005;107789921	+;+;+	2141	KO_vs_NTC
ENSMUSG00000032014.6	Oaf	Oaf	236.957354709495	-2.43482340897515	0.456637516302197	4.32049446628711e-10	4.31477669031849e-09	chr3	93724618	93725051	-	434	KO_vs_NTC
ENSMUSG00000041124.11	Msantd4	Msantd4	1205.3144692512	-0.629520236375062	0.105598207210942	4.39115182594368e-10	4.3817162930945404e-09	chr4;chr4;chr4;chr4;chr4;chr4;chr4;chr4	130024256;130025148;130025817;130026882;130027967;130028459;130037813;130047662	130024315;130025461;130025892;130026967;130028346;130028504;130037882;130047774	-;-;-;-;-;-;-;-	1145	KO_vs_NTC
ENSMUSG00000028597.11	Gpx7	Gpx7	61.6580151544498	2.05389864662717	0.384233226431098	4.52024956901111e-10	4.506811998038e-09	chr2	164354313	164354383	-	71	KO_vs_NTC
ENSMUSG00000037544.13	Dlgap5	Dlgap5	2583.31445036124	0.8930262201118	0.153908163735373	4.5760802028332e-10	4.5587122416673305e-09	chr4	47101032	47101478	+	447	KO_vs_NTC
ENSMUSG00000030539.13	Sema4b	Sema4b	817.604712473329	-1.01127160695093	0.175129024107923	4.59558701013196e-10	4.57437077991206e-09	chr3	52282241	52284309	+	2069	KO_vs_NTC
ENSMUSG00000028830.14	AU040320	AU040320	1906.44499855694	-0.563410915437778	0.0937749404164977	4.6201605230427006e-10	4.59504268164889e-09	chr2	168640696	168640759	-	64	KO_vs_NTC
ENSMUSG00000110605.1	Gm32856	Gm32856	441.047864562443	0.958275376903933	0.165767689688304	4.708245894547501e-10	4.6787951383347e-09	chrX;chrX;chrX;chrX	136955265;136956735;136957899;136975398	136955482;136956839;136958025;136975497	-;-;-;-	550	KO_vs_NTC
ENSMUSG00000051457.7	Spn	Spn	20253.1204640568	-0.706923663754701	0.120104574063401	4.84143617467078e-10	4.807195754356491e-09	chr5;chr5;chr5;chr5;chr5;chr5;chr5;chr5;chr5	113058258;113062047;113063115;113065894;113068054;113068692;113068922;113069634;113070051	113058518;113062189;113063247;113066012;113068586;113068771;113069494;113069736;113070117	-;-;-;-;-;-;-;-;-	2012	KO_vs_NTC
ENSMUSG00000031605.8	Klhl2	Klhl2	962.504433539048	-0.610150954618945	0.102395472774877	4.92332395924073e-10	4.884487550030611e-09	chr3;chr3;chr3;chr3	88368616;88369473;88370128;88372539	88369328;88369831;88371479;88372743	-;-;-;-	2629	KO_vs_NTC
ENSMUSG00000001729.14	Akt1	Akt1	6470.90297486708	-0.490711719006551	0.0810334267966129	4.93603616872179e-10	4.893078875299421e-09	chr1	22740764	22741565	+	802	KO_vs_NTC
ENSMUSG00000054855.13	Rnd1	Rnd1	305.742026145844	-1.63566782048069	0.297008143209747	4.997530521927631e-10	4.9499740378797605e-09	chr5;chr5	138021261;138032350	138021687;138034664	+;+	2742	KO_vs_NTC
ENSMUSG00000060679.14	Mrps9	Mrps9	1603.25549905969	0.475201733419526	0.0783695764512765	5.04914267064082e-10	4.99699578732109e-09	chr6	52230081	52230165	-	85	KO_vs_NTC
ENSMUSG00000031144.15	Syp	Syp	59.1641909003408	2.13274541301386	0.401694237388719	5.0752347029522e-10	5.01870465220678e-09	chr3	69009902	69009996	+	95	KO_vs_NTC
ENSMUSG00000026116.11	Tmem131	Tmem131	9208.30148110829	-0.725442880263903	0.123726527630557	5.13991249364888e-10	5.0785027371781205e-09	chr2;chr2;chr2;chr2;chr2;chr2;chr2;chr2;chr2;chr2;chr2;chr2;chr2;chr2;chr2;chr2;chr2;chr2	91264974;91265572;91265702;91266226;91267125;91267336;91268157;91268452;91269070;91269342;91269933;91270092;91273541;91273753;91274795;91275073;91275276;91275765	91265404;91265690;91265815;91266545;91267256;91267416;91268238;91268752;91269111;91269504;91270069;91270289;91273669;91274125;91274921;91275166;91275394;91276931	+;+;+;+;+;+;+;+;+;+;+;+;+;+;+;+;+;+	4129	KO_vs_NTC
ENSMUSG00000020018.6	Snrpf	Snrpf	2033.36472411093	0.815823115194494	0.140380478211692	5.15826272893148e-10	5.09246640957635e-09	chr1;chr1;chr1;chr1;chr1;chr1;chr1;chr1;chr1	136415271;136416582;136419410;136424795;136430183;136432312;136433713;136434506;136439753	136415423;136417792;136419577;136424884;136430372;136432563;136434066;136434634;136440158	+;+;+;+;+;+;+;+;+	2953	KO_vs_NTC
ENSMUSG00000091474.2	ENSMUSG00000091474.2	ENSMUSG00000091474.2	909.923209451691	0.616725033608066	0.103736065958589	5.17577610152482e-10	5.10558175243552e-09	chr10	114095727	114098357	+	2631	KO_vs_NTC
ENSMUSG00000029131.14	Dnajb6	Dnajb6	2307.77873800559	-0.396560147834681	0.0649026744021807	5.22849770093329e-10	5.1533780604953905e-09	chr2;chr2;chr2;chr2;chr2;chr2	177935993;177945537;177947678;177948437;177953682;177957208	177936556;177947010;177948230;177948563;177953736;177957297	-;-;-;-;-;-	2863	KO_vs_NTC
ENSMUSG00000038759.15	Nup205	Nup205	5582.86766545812	0.845243161577339	0.145831471269027	5.24813340696067e-10	5.1685124596772504e-09	chr4	88782131	88783592	+	1462	KO_vs_NTC
ENSMUSG00000036890.13	Gtdc1	Gtdc1	253.201110090078	1.19510304752125	0.209387282858887	5.411453612133051e-10	5.32501148434348e-09	chr4	37297905	37298025	+	121	KO_vs_NTC
ENSMUSG00000025171.1	Ubtd1	Ubtd1	547.206525277592	1.08440254680523	0.189489021030178	5.7478299201416e-10	5.651408669038251e-09	chr2	79161029	79161595	-	567	KO_vs_NTC
ENSMUSG00000031297.14	Slc7a3	Slc7a3	389.632234521217	1.52470106137925	0.274975388922178	5.81454069907989e-10	5.7123486086810905e-09	chr3	78758619	78759464	+	846	KO_vs_NTC
ENSMUSG00000021003.9	Galc	Galc	1570.61221972471	-1.87436040436807	0.349932672319729	5.879672747824801e-10	5.75414582482123e-09	chr1;chr1;chr1;chr1;chr1;chr1;chr1;chr1;chr1;chr1	170958617;170961196;170963325;170964333;170966446;170967980;170969260;170975901;170976191;170976437	170961100;170961630;170963465;170965824;170966700;170968234;170969494;170976127;170976345;170976547	-;-;-;-;-;-;-;-;-;-	5790	KO_vs_NTC
ENSMUSG00000022913.14	Psmg1	Psmg1	819.244738200084	0.680358578201664	0.115839814096633	5.880914318228761e-10	5.75414582482123e-09	chr2;chr2;chr2;chr2;chr2;chr2	25777017;25777698;25778065;25778989;25779248;25780164	25777131;25777834;25778138;25779096;25779349;25780279	+;+;+;+;+;+	652	KO_vs_NTC
ENSMUSG00000025235.8	Bbs4	Bbs4	472.551725701575	-0.856678127246437	0.148400971178764	5.87416344699434e-10	5.75414582482123e-09	chr2;chr2;chr2;chr2;chr2;chr2;chr2;chr2;chr2;chr2	83644435;83653358;83656620;83658009;83658530;83660010;83661147;83661433;83662149;83663820	83644727;83653552;83657127;83658302;83658621;83660240;83661293;83661534;83662272;83664622	+;+;+;+;+;+;+;+;+;+	2789	KO_vs_NTC
ENSMUSG00000030671.9	Pde3b	Pde3b	3492.01966301318	-1.35477314164511	0.240487802723939	5.88072394352243e-10	5.75414582482123e-09	chr3	55847105	55848400	+	1296	KO_vs_NTC
ENSMUSG00000062393.13	Dgkk	Dgkk	953.525540153486	3.21666911248752	0.589422167557943	5.87382394027318e-10	5.75414582482123e-09	chr6	68909406	68909857	+	452	KO_vs_NTC
ENSMUSG00000010048.10	Ifrd2	Ifrd2	1263.84142192029	1.14925987051532	0.201465661667038	5.89892091308834e-10	5.767090777702721e-09	chr1;chr1;chr1;chr1;chr1;chr1;chr1;chr1;chr1;chr1;chr1;chr1;chr1;chr1;chr1;chr1;chr1;chr1;chr1	78417975;78425068;78443635;78454754;78458565;78462306;78462835;78463272;78466967;78467971;78469252;78471083;78472484;78476190;78477871;78479957;78482308;78483284;78488785	78418222;78425345;78443790;78454871;78458657;78462386;78463042;78463333;78467018;78468032;78469322;78471191;78472634;78476305;78478262;78480111;78482363;78483382;78488897	-;-;-;-;-;-;-;-;-;-;-;-;-;-;-;-;-;-;-	2620	KO_vs_NTC
ENSMUSG00000034424.5	Gcsh	Gcsh	840.090268703029	0.900135357228174	0.156349203580202	5.90975835423229e-10	5.77301151852757e-09	chr3;chr3;chr3;chr3;chr3;chr3;chr3;chr3;chr3;chr3;chr3;chr3;chr3;chr3;chr3;chr3	131564768;131565592;131565948;131567502;131579311;131581882;131582381;131583087;131585048;131599865;131601975;131605845;131607328;131619021;131631586;131642964	131564983;131565643;131566060;131567678;131579425;131581992;131582616;131583225;131585166;131599978;131602086;131606050;131607463;131619289;131631815;131643671	+;+;+;+;+;+;+;+;+;+;+;+;+;+;+;+	3053	KO_vs_NTC
ENSMUSG00000032902.1	Slc16a1	Slc16a1	3389.47942783867	1.23729189412721	0.217915274661173	5.96196402430013e-10	5.819301020970071e-09	chr3;chr3;chr3;chr3;chr3	105815540;105815918;105816244;105816613;105816982	105815591;105815973;105816443;105816725;105817357	+;+;+;+;+	797	KO_vs_NTC
ENSMUSG00000026832.12	Cytip	Cytip	28156.4389234122	-1.56474934630489	0.283753877233083	6.04776650001463e-10	5.8982821261047405e-09	chr2;chr2;chr2;chr2;chr2;chr2;chr2;chr2;chr2;chr2	118754158;118757839;118758413;118758590;118759201;118759508;118760321;118761289;118761645;118762506	118757756;118757878;118758503;118758643;118759256;118759707;118760681;118761396;118761758;118762661	-;-;-;-;-;-;-;-;-;-	4779	KO_vs_NTC
ENSMUSG00000048327.6	Ckap2l	Ckap2l	1827.97852612765	1.04742080002947	0.18311303263119	6.07998452142366e-10	5.9249179266884e-09	chr5	72726062	72726371	+	310	KO_vs_NTC
ENSMUSG00000090213.1	Peds1	Peds1	1691.30881858576	-0.550663264887456	0.0921946667747152	6.1251963108337e-10	5.9641629239521e-09	chr10	82585426	82586683	+	1258	KO_vs_NTC
ENSMUSG00000037795.14	N4bp2	N4bp2	1504.60212174728	0.955912435188449	0.166654369443867	6.15835305406704e-10	5.99161601730907e-09	chr4	53720902	53721200	-	299	KO_vs_NTC
ENSMUSG00000029213.11	Commd8	Commd8	1630.83548087432	-0.787640904660809	0.135905934486113	6.17279126798825e-10	6.0008278397496e-09	chr2;chr2;chr2;chr2;chr2;chr2	180929023;180930805;180931419;180932919;180933137;180933820	180929513;180931337;180931464;180932990;180933335;180934010	+;+;+;+;+;+	1532	KO_vs_NTC
ENSMUSG00000000194.13	Gpr107	Gpr107	3001.73922847137	-0.512862413490151	0.0854633081168426	6.223866575691301e-10	6.0456126335395605e-09	chr1	4778063	4779212	-	1150	KO_vs_NTC
ENSMUSG00000014668.15	Chfr	Chfr	3260.74414398308	-0.561559141535306	0.0942881245215454	6.43184411124665e-10	6.24261139864888e-09	chr1	88025211	88026059	+	849	KO_vs_NTC
ENSMUSG00000068551.12	Zfp467	Zfp467	415.343436109447	1.26443797671937	0.223603948541564	6.4440280586029e-10	6.24941323530694e-09	chr7	4101890	4102060	+	171	KO_vs_NTC
ENSMUSG00000045394.8	Epcam	Epcam	62.5424050831269	4.62823645857945	0.817062725763592	6.70398425426164e-10	6.49630063290169e-09	chr5	27817490	27817970	+	481	KO_vs_NTC
ENSMUSG00000049327.17	Kmt5a	Kmt5a	4166.06308227405	0.548920951445871	0.092110273469064	6.709823913964701e-10	6.496745303705681e-09	chr5;chr5;chr5;chr5;chr5;chr5;chr5;chr5;chr5;chr5;chr5;chr5	88659448;88662535;88663120;88664064;88665757;88670176;88671162;88672605;88673693;88675021;88675495;88675758	88660459;88662610;88663255;88664185;88665941;88670311;88671405;88672760;88673849;88675242;88675670;88676171	-;-;-;-;-;-;-;-;-;-;-;-	3036	KO_vs_NTC
ENSMUSG00000029863.13	Casp2	Casp2	1589.72581643688	0.53979011477192	0.0905001819723024	6.809770295620971e-10	6.58823449914483e-09	chr3	31954764	31957798	+	3035	KO_vs_NTC
ENSMUSG00000020230.15	Prmt2	Prmt2	985.467935089324	-1.1124909208398	0.195647900670611	6.87444539866641e-10	6.64016429947986e-09	chr1	146725581	146729090	+	3510	KO_vs_NTC
ENSMUSG00000034850.15	Tmem127	Tmem127	4451.52926631252	-0.657619645698976	0.112122832345979	6.87211297413889e-10	6.64016429947986e-09	chr3;chr3	140951876;140952449	140951912;140953247	+;+	836	KO_vs_NTC
ENSMUSG00000042312.9	S100a13	S100a13	1137.48928928608	-1.32685005525942	0.236237172243614	6.945024874263e-10	6.70297604571154e-09	chr4;chr4;chr4;chr4;chr4;chr4;chr4;chr4;chr4;chr4;chr4	141814962;141817865;141818982;141838239;141838653;141840251;141841497;141843671;141844836;141845182;141846229	141815055;141818017;141819039;141838314;141838805;141840396;141841633;141843796;141845098;141845272;141846359	-;-;-;-;-;-;-;-;-;-;-	1428	KO_vs_NTC
ENSMUSG00000036564.17	Ndrg4	Ndrg4	574.787400926226	-1.28996933526741	0.229094260904993	6.99256630187596e-10	6.743470090163771e-09	chr4;chr4;chr4	26635820;26671259;26705300	26636092;26671396;26705449	-;-;-	561	KO_vs_NTC
ENSMUSG00000030847.8	Bag3	Bag3	863.752241841698	-0.814096535531843	0.141380219198433	7.12540060231889e-10	6.866088337781191e-09	chr3	62123207	62123565	+	359	KO_vs_NTC
ENSMUSG00000032667.17	Pon2	Pon2	1124.36423395443	-1.02342954845312	0.179688890896844	7.19802174906221e-10	6.930535454400091e-09	chr3	103332143	103334383	+	2241	KO_vs_NTC
ENSMUSG00000025068.7	Gsto1	Gsto1	562.925989950914	-0.738240366811925	0.127376253965848	7.33394535484495e-10	7.055781371665181e-09	chr2;chr2;chr2	75436057;75437594;75444151	75436718;75437831;75444179	+;+;+	929	KO_vs_NTC
ENSMUSG00000051853.9	Arf3	Arf3	6913.18778133452	-0.508436105575265	0.0850922609480698	7.4535637290548e-10	7.16515354017577e-09	chr5	115291763	115291900	-	138	KO_vs_NTC
ENSMUSG00000051615.13	Rap2a	Rap2a	983.049408116686	-0.788984367965748	0.136912388540916	7.47497272540548e-10	7.18001755660667e-09	chr5	114108926	114109990	+	1065	KO_vs_NTC
ENSMUSG00000043336.14	Filip1l	Filip1l	615.563654000302	1.88133174894767	0.354441850526051	7.56226995198314e-10	7.258095977761881e-09	chr4;chr4;chr4;chr4;chr4	152158867;152159549;152159805;152160129;152160317	152158990;152159713;152159900;152160228;152162469	+;+;+;+;+	2638	KO_vs_NTC
ENSMUSG00000025781.14	Atp5f1c	Atp5f1c	5019.59974123704	0.578717591486771	0.0978759454875596	7.655767792423031e-10	7.341996848746281e-09	chr2	87753056	87753991	-	936	KO_vs_NTC
ENSMUSG00000002870.8	Mcm2	Mcm2	4114.27798377858	1.21910271486611	0.216370054030779	7.89895518007158e-10	7.569205146363831e-09	chr1;chr1	35806974;35810073	35807035;35810462	+;+	452	KO_vs_NTC
ENSMUSG00000025077.13	Dclre1a	Dclre1a	520.880646982433	1.04157797822649	0.18357284774057	7.99978337598223e-10	7.6597450025067e-09	chr2;chr2;chr2;chr2;chr2;chr2;chr2;chr2;chr2	75659261;75661466;75661671;75662487;75662661;75662845;75663571;75665028;75665234	75659389;75661588;75662106;75662576;75662756;75662925;75663714;75665150;75669407	+;+;+;+;+;+;+;+;+	5396	KO_vs_NTC
ENSMUSG00000050335.16	Lgals3	Lgals3	1136.71853242067	-3.19362335241329	0.592287903901552	8.01203389676774e-10	7.6653959801564e-09	chr5;chr5;chr5;chr5;chr5;chr5;chr5;chr5;chr5;chr5;chr5;chr5;chr5;chr5;chr5;chr5;chr5;chr5;chr5;chr5;chr5;chr5;chr5;chr5;chr5;chr5;chr5;chr5;chr5;chr5;chr5;chr5;chr5;chr5;chr5;chr5;chr5;chr5;chr5;chr5;chr5;chr5;chr5;chr5;chr5;chr5;chr5;chr5;chr5;chr5;chr5;chr5;chr5;chr5;chr5;chr5;chr5;chr5;chr5;chr5;chr5;chr5;chr5;chr5;chr5;chr5;chr5;chr5;chr5	101832956;101844017;101844548;101844921;101847103;101848323;101849269;101851240;101852223;101852508;101855389;101855805;101858465;101860418;101861364;101863777;101864077;101866197;101867494;101868033;101869961;101872832;101875841;101878006;101882423;101882914;101884043;101885131;101886961;101888087;101889186;101890750;101894911;101896399;101898427;101900014;101901771;101902440;101906104;101907449…	101836281;101844214;101844659;101845244;101847199;101848505;101849448;101851513;101852377;101852655;101855601;101855896;101858618;101860524;101861481;101863896;101864131;101866277;101867579;101868153;101870109;101872995;101876009;101878059;101882650;101882991;101884200;101885313;101887070;101888316;101889346;101890849;101895144;101896578;101898561;101900249;101901988;101902560;101906198;101907610…	-;-;-;-;-;-;-;-;-;-;-;-;-;-;-;-;-;-;-;-;-;-;-;-;-;-;-;-;-;-;-;-;-;-;-;-;-;-;-;-;-;-;-;-;-;-;-;-;-;-;-;-;-;-;-;-;-;-;-;-;-;-;-;-;-;-;-;-;-	15346	KO_vs_NTC
ENSMUSG00000026275.13	Ppp1r7	Ppp1r7	2080.53550059652	0.47479716363699	0.0792839339305003	8.04124438477239e-10	7.68725136197481e-09	chr2	97117414	97117536	+	123	KO_vs_NTC
ENSMUSG00000028466.15	Creb3	Creb3	1027.58279116127	-0.701481165969421	0.120853402267723	8.10000201946223e-10	7.73729623283125e-09	chr2;chr2;chr2	160840836;160874364;160887130	160841536;160874448;160888028	-;-;-	1685	KO_vs_NTC
ENSMUSG00000032440.13	Tgfbr2	Tgfbr2	2301.41959283944	-1.01797996843769	0.179384383508479	8.16716592537034e-10	7.79528548481593e-09	chr3	98286988	98290056	+	3069	KO_vs_NTC
ENSMUSG00000023026.15	Dip2b	Dip2b	3352.13967545475	-0.8835846935774	0.154901941419457	8.33346073629196e-10	7.941452638515321e-09	chr2;chr2;chr2;chr2;chr2;chr2;chr2;chr2;chr2	26953563;26955001;26956289;26958036;26960224;26960603;26962383;26962879;26964052	26954596;26955684;26956586;26958567;26960417;26960740;26962723;26962984;26964386	-;-;-;-;-;-;-;-;-	3662	KO_vs_NTC
ENSMUSG00000037979.13	Ccdc92	Ccdc92	283.462250982193	-1.31672326814685	0.235605205425926	8.33023767616582e-10	7.941452638515321e-09	chr4;chr4;chr4;chr4;chr4	57943373;57945147;57950839;57951797;57956187	57943967;57945212;57950898;57951901;57956411	-;-;-;-;-	1051	KO_vs_NTC
ENSMUSG00000039703.15	Nploc4	Nploc4	4349.91775025306	-0.615107520316503	0.104832130154599	8.35921173773811e-10	7.959709978032331e-09	chr4	109754414	109754817	-	404	KO_vs_NTC
ENSMUSG00000029771.12	Irf5	Irf5	2016.07185759975	-1.23858215343712	0.220618754392164	8.54440521648659e-10	8.12964133836557e-09	chr3;chr3	28807205;28813871	28807363;28813985	-;-	274	KO_vs_NTC
ENSMUSG00000073433.10	Arhgdig	Arhgdig	478.295936242584	-1.58238835694475	0.290789664517881	8.55210967860994e-10	8.13056474484538e-09	chr7;chr7;chr7;chr7;chr7;chr7;chr7;chr7;chr7;chr7	25897620;25911238;25911554;25913865;25914748;25915392;25916766;25917288;25925373;25926068	25897855;25911400;25911703;25914025;25914924;25915533;25917121;25917430;25925399;25926624	+;+;+;+;+;+;+;+;+;+	2112	KO_vs_NTC
ENSMUSG00000032113.16	Chek1	Chek1	1016.89184431022	1.06344356612906	0.187975138279417	8.59186203946657e-10	8.16193094134693e-09	chr3;chr3;chr3;chr3;chr3;chr3;chr3;chr3;chr3;chr3;chr3	94693556;94696794;94696992;94697305;94699530;94699938;94702320;94702481;94703487;94703722;94704054	94693662;94696850;94697104;94698163;94699712;94700116;94702398;94702602;94703579;94703840;94704413	+;+;+;+;+;+;+;+;+;+;+	2271	KO_vs_NTC
ENSMUSG00000024317.14	Rnf138	Rnf138	922.50300948691	0.672683704571681	0.115672616987281	8.633165959830891e-10	8.194720581682241e-09	chr2;chr2	40177022;40177254	40177086;40177455	+;+	267	KO_vs_NTC
ENSMUSG00000056531.11	Ccdc18	Ccdc18	273.23684160542	1.44238222146737	0.261305698240814	8.66403823859179e-10	8.21756462629672e-09	chr5;chr5;chr5	150499747;150501680;150501855	150499850;150501716;150502304	-;-;-	591	KO_vs_NTC
ENSMUSG00000020178.6	Adora2a	Adora2a	2596.84815947144	-1.31811345346204	0.236183386711349	8.67372114125938e-10	8.22029113497376e-09	chr1	143093347	143094616	-	1270	KO_vs_NTC
ENSMUSG00000028799.15	Zfp362	Zfp362	1203.33847326859	1.02587658950302	0.181381839130471	9.03409875180285e-10	8.555114378766091e-09	chr2;chr2	168148017;168153493	168148341;168153533	-;-	366	KO_vs_NTC
ENSMUSG00000028048.11	Gba1	Gba1	1719.23676285806	-0.741383805182873	0.128760812711361	9.08382858941596e-10	8.59546601791602e-09	chr2;chr2	152622356;152622970	152622564;152623053	-;-	293	KO_vs_NTC
ENSMUSG00000004044.9	Cavin1	Cavin1	126.909432067486	-2.82508334597888	0.536607224230868	9.17992164971191e-10	8.67959075948485e-09	chr1	43785910	43787188	+	1279	KO_vs_NTC
ENSMUSG00000054843.8	Atrnl1	Atrnl1	969.734355828507	-0.888425231100071	0.156267822299511	9.22432485225578e-10	8.714749473093611e-09	chr5	137993047	137993424	-	378	KO_vs_NTC
ENSMUSG00000026965.12	Anapc2	Anapc2	4221.41637975239	-0.746230059576413	0.129771958542731	9.32602419839163e-10	8.803941842953911e-09	chr2;chr2;chr2;chr2;chr2;chr2;chr2;chr2;chr2;chr2;chr2;chr2;chr2	121046111;121046681;121048373;121048828;121052415;121052739;121053495;121070732;121071488;121074561;121076790;121077489;121085662	121046532;121046814;121048533;121049193;121052654;121052842;121053633;121070909;121071616;121075221;121077035;121077683;121085841	-;-;-;-;-;-;-;-;-;-;-;-;-	3155	KO_vs_NTC
ENSMUSG00000040818.9	Dennd6a	Dennd6a	793.30343518794	0.683269724353556	0.118083840637238	9.78571403232891e-10	9.23068056455776e-09	chr4;chr4;chr4;chr4;chr4;chr4;chr4;chr4;chr4;chr4;chr4;chr4	127021324;127022816;127023267;127023650;127025855;127026143;127027268;127027397;127029827;127035808;127036563;127036932	127022220;127023004;127023568;127023769;127026051;127026886;127027316;127028015;127031236;127035854;127036649;127037013	+;+;+;+;+;+;+;+;+;+;+;+	4743	KO_vs_NTC
ENSMUSG00000005470.8	Asf1b	Asf1b	1316.36061933732	1.08802145231578	0.193339710332301	9.91476845372776e-10	9.337824829197261e-09	chr1	55440904	55445930	+	5027	KO_vs_NTC
ENSMUSG00000034216.12	Vps18	Vps18	967.675084553042	-0.677709201808125	0.11707993909857	9.91149797491307e-10	9.337824829197261e-09	chr3	127829555	127832971	-	3417	KO_vs_NTC
ENSMUSG00000036764.12	Dnajc12	Dnajc12	269.293504485514	-1.1112100644954	0.197652037638329	9.94637868411496e-10	9.36029432829337e-09	chr4;chr4	33303569;33310012	33304978;33310137	-;-	1536	KO_vs_NTC
ENSMUSG00000040451.17	Sgms1	Sgms1	579.904110453274	-1.46992964217868	0.268372404182371	1.0085548189471901e-09	9.483871404959771e-09	chr4	121075798	121075922	-	125	KO_vs_NTC
ENSMUSG00000098090.7	ENSMUSG00000098090.7	ENSMUSG00000098090.7	507.719077312279	1.26070261986051	0.226153887508155	1.0220087547190502e-09	9.602905606597511e-09	chr12;chr12	113634787;113635115	113634984;113635160	-;-	244	KO_vs_NTC
ENSMUSG00000029674.13	Limk1	Limk1	582.981496857018	-0.826065495435907	0.145160416396461	1.0279845074199402e-09	9.651543501235091e-09	chr3;chr3;chr3	22285081;22290109;22297634	22285170;22290232;22297830	-;-;-	411	KO_vs_NTC
ENSMUSG00000054342.8	Kcnn4	Kcnn4	7417.17323845821	-0.645690848067137	0.111180238400463	1.02905563091383e-09	9.65409299739984e-09	chr5	135637139	135637496	-	358	KO_vs_NTC
ENSMUSG00000021550.5	Qng1	Qng1	1430.56035454494	-0.547411591896607	0.0930582117501985	1.0792305238738302e-09	1.01090995696296e-08	chr1	181225986	181228498	+	2513	KO_vs_NTC
ENSMUSG00000052837.6	Junb	Junb	24405.5088758199	-0.795661182116821	0.139658596894595	1.0789704189558802e-09	1.01090995696296e-08	chr5	122506789	122506889	+	101	KO_vs_NTC
ENSMUSG00000032041.15	Tirap	Tirap	521.889616732421	-1.20948723737162	0.216726162291296	1.08782853946566e-09	1.01817378182236e-08	chr3;chr3	94047981;94054770	94050213;94054885	-;-	2349	KO_vs_NTC
ENSMUSG00000037553.14	Zdhhc18	Zdhhc18	5111.20728328456	-0.499032327893956	0.0843307160002243	1.1078843245766101e-09	1.03614216382169e-08	chr4;chr4;chr4;chr4;chr4;chr4;chr4;chr4;chr4;chr4;chr4;chr4;chr4;chr4;chr4;chr4;chr4;chr4;chr4;chr4;chr4;chr4;chr4;chr4;chr4;chr4;chr4;chr4;chr4;chr4;chr4;chr4;chr4;chr4;chr4;chr4;chr4;chr4;chr4;chr4;chr4;chr4;chr4;chr4;chr4;chr4	47208161;47208446;47233267;47238074;47245351;47247476;47249156;47253990;47257160;47258535;47258670;47258856;47259852;47262271;47262940;47269063;47270252;47270912;47279404;47279814;47280149;47280852;47280987;47282623;47284477;47287030;47288057;47289334;47289509;47292320;47292470;47293180;47293366;47296078;47298675;47299228;47299714;47300470;47303722;47303871;47306713;47306964;47307748;47310420;473…	47208362;47208534;47233362;47238179;47245898;47247550;47249236;47254134;47257269;47258586;47258804;47258912;47259980;47262537;47263068;47269155;47270377;47270974;47279439;47279954;47280214;47280887;47281070;47282688;47284512;47287092;47288869;47289402;47289544;47292373;47292529;47293248;47293407;47296123;47298755;47299277;47299806;47300614;47303774;47303935;47306841;47307023;47307807;47310605;473…	+;+;+;+;+;+;+;+;+;+;+;+;+;+;+;+;+;+;+;+;+;+;+;+;+;+;+;+;+;+;+;+;+;+;+;+;+;+;+;+;+;+;+;+;+;+	6349	KO_vs_NTC
ENSMUSG00000061859.16	Patj	Patj	465.123021334269	1.59674265267461	0.296538132979893	1.11699655848357e-09	1.04385576216181e-08	chr6	65952609	65954014	+	1406	KO_vs_NTC
ENSMUSG00000033411.16	Ctdspl2	Ctdspl2	1616.19109745677	0.703348709679147	0.122387923796937	1.13194069198685e-09	1.05700324168981e-08	chr3	112766809	112767012	-	204	KO_vs_NTC
ENSMUSG00000020590.15	Snx13	Snx13	1146.5520642255	-0.657372409158164	0.113741616416699	1.1499931319042e-09	1.07303068582776e-08	chr1	159428960	159429169	+	210	KO_vs_NTC
ENSMUSG00000044477.10	Zfand3	Zfand3	1497.93205879049	-0.53866384764172	0.0916276490079513	1.15291512479221e-09	1.07492642600318e-08	chr5	13080828	13082142	+	1315	KO_vs_NTC
ENSMUSG00000046269.16	Usp27x	Usp27x	185.925040965635	1.18945285128805	0.21336487861894	1.1636012118733701e-09	1.08405254877771e-08	chr5	35551260	35553964	-	2705	KO_vs_NTC
ENSMUSG00000034412.13	Tbc1d10a	Tbc1d10a	783.323859667686	-0.815120968849422	0.143674231658106	1.17224182992204e-09	1.09126043596597e-08	chr3;chr3;chr3;chr3;chr3;chr3	131288441;131293288;131294424;131295388;131297786;131302680	131291307;131293684;131295055;131295549;131298421;131303227	-;-;-;-;-;-	5242	KO_vs_NTC
ENSMUSG00000034522.9	Zfp395	Zfp395	1070.66729981573	1.52341102376035	0.281368815273176	1.20325922651456e-09	1.11927210330792e-08	chr3;chr3	133815919;133818387	133816235;133818518	-;-	449	KO_vs_NTC
ENSMUSG00000020935.8	Dcakd	Dcakd	514.245435779427	0.794260129087108	0.139863906064314	1.20725891142604e-09	1.12138226980925e-08	chr1	169799450	169799556	-	107	KO_vs_NTC
ENSMUSG00000026785.14	Pkn3	Pkn3	803.676893768575	0.984235323135187	0.175317484991394	1.2073852499188501e-09	1.12138226980925e-08	chr2	116963237	116963549	+	313	KO_vs_NTC
ENSMUSG00000027367.16	Stard7	Stard7	3568.97352872051	0.575324427521066	0.0985439520109089	1.2215844808893802e-09	1.13369800324814e-08	chr2	130277697	130277766	+	70	KO_vs_NTC
ENSMUSG00000025574.13	Tk1	Tk1	1985.187454479	1.01496714478324	0.181110070273735	1.2318597084709e-09	1.14235592320105e-08	chr2	86775318	86775912	-	595	KO_vs_NTC
ENSMUSG00000022208.11	Jph4	Jph4	85.4782319930011	-2.72483201765876	0.525721133594241	1.24346533502327e-09	1.15223334267621e-08	chr2	10466663	10466746	+	84	KO_vs_NTC
ENSMUSG00000018666.13	Cbx1	Cbx1	3875.43701372601	0.729759409219931	0.12777908277646	1.25361665777317e-09	1.16074904340132e-08	chr1	122866042	122867773	+	1732	KO_vs_NTC
ENSMUSG00000029911.14	Ssbp1	Ssbp1	1146.02733919635	0.548458543584395	0.0936495963223312	1.2554492128303e-09	1.16155508013126e-08	chr3;chr3;chr3;chr3;chr3;chr3;chr3;chr3	32725397;32728432;32730081;32731160;32732558;32733589;32734108;32736101	32727717;32728527;32730211;32731256;32732613;32733649;32734259;32737605	-;-;-;-;-;-;-;-	4419	KO_vs_NTC
ENSMUSG00000029730.16	Mcm7	Mcm7	4529.44837231394	0.988654097345014	0.17644608975951	1.27822190728949e-09	1.18121863093175e-08	chr3	27584900	27584995	-	96	KO_vs_NTC
ENSMUSG00000042766.17	Trim46	Trim46	582.394312887671	-1.08510034217999	0.194341451941288	1.27865889566656e-09	1.18121863093175e-08	chr4	147281446	147281790	-	345	KO_vs_NTC
ENSMUSG00000028832.11	Stmn1	Stmn1	2596.57526827159	0.958397562182945	0.170877472733002	1.2873773575909202e-09	1.18836347213706e-08	chr2;chr2;chr2;chr2;chr2;chr2;chr2	168748332;168752454;168754434;168761549;168765094;168766912;168767708	168750460;168752740;168756800;168761622;168765246;168767201;168767943	-;-;-;-;-;-;-	5536	KO_vs_NTC
ENSMUSG00000023150.14	Ivns1abp	Ivns1abp	8568.14662868592	0.776502068484238	0.136775666812958	1.2900633136964601e-09	1.18993311303064e-08	chr2;chr2;chr2;chr2;chr2;chr2;chr2	28822299;28827478;28830502;28833550;28836025;28836411;28839883	28826797;28827566;28830632;28835373;28836127;28836516;28840360	-;-;-;-;-;-;-	7230	KO_vs_NTC
ENSMUSG00000032783.8	Troap	Troap	506.647900284962	1.44259858241177	0.264920503828784	1.30621885662632e-09	1.20391499808444e-08	chr3	104201110	104201225	+	116	KO_vs_NTC
ENSMUSG00000000915.15	Hip1r	Hip1r	999.879921113601	-1.75565984877288	0.333423267879674	1.3117880011761502e-09	1.2081257304501e-08	chr1;chr1;chr1;chr1;chr1;chr1;chr1;chr1	13113457;13115780;13118763;13122361;13124363;13124619;13125166;13127110	13114487;13115881;13118965;13122631;13124520;13124672;13125856;13127163	-;-;-;-;-;-;-;-	2564	KO_vs_NTC
ENSMUSG00000040658.6	Dnph1	Dnph1	413.107394451892	1.43443385409689	0.263265667092289	1.3152196667183e-09	1.20944114668369e-08	chr4	124731694	124731802	+	109	KO_vs_NTC
ENSMUSG00000057363.12	Uxs1	Uxs1	1014.83762787214	0.558177082542857	0.0955674232844246	1.31426269053055e-09	1.20944114668369e-08	chr6	14389481	14390051	-	571	KO_vs_NTC
ENSMUSG00000028991.15	Mtor	Mtor	3766.71650939879	-0.44754275035234	0.0755057743362821	1.31909902684414e-09	1.21208536150047e-08	chr2;chr2;chr2;chr2;chr2;chr2	174760619;174761052;174769922;174778588;174779686;174781882	174761018;174761825;174770456;174778764;174779751;174784042	+;+;+;+;+;+	4113	KO_vs_NTC
ENSMUSG00000020392.8	Cdkn2aipnl	Cdkn2aipnl	2794.40686291582	0.618909130892813	0.106938225777724	1.3249309226356301e-09	1.21651832394697e-08	chr1;chr1;chr1;chr1;chr1;chr1;chr1;chr1;chr1;chr1;chr1;chr1;chr1;chr1;chr1;chr1;chr1;chr1;chr1;chr1;chr1;chr1;chr1;chr1;chr1;chr1	153455758;153457531;153458053;153458260;153459338;153459558;153460278;153460982;153462552;153464340;153464618;153465677;153467032;153468874;153469600;153471620;153472195;153472401;153472672;153473147;153475663;153476424;153476839;153481132;153482371;153487533	153456753;153457731;153458168;153458489;153459465;153459719;153460389;153461142;153462704;153464413;153465068;153465777;153467188;153468956;153469741;153471811;153472303;153472562;153472761;153473283;153475709;153476562;153480550;153481249;153483872;153487660	-;-;-;-;-;-;-;-;-;-;-;-;-;-;-;-;-;-;-;-;-;-;-;-;-;-	9603	KO_vs_NTC
ENSMUSG00000031754.10	Nudt21	Nudt21	1349.01028954405	0.649997310464721	0.112827934525852	1.3306395463712202e-09	1.22083145006733e-08	chr3;chr3;chr3;chr3;chr3;chr3;chr3	89454541;89459118;89459571;89461882;89464296;89467547;89468514	89454739;89459464;89459886;89461945;89464448;89467680;89469013	+;+;+;+;+;+;+	1713	KO_vs_NTC
ENSMUSG00000047030.15	Spata2	Spata2	1367.62570806492	-0.575224359665774	0.098812048535867	1.35209919082157e-09	1.23957825588304e-08	chr5	49069010	49071460	-	2451	KO_vs_NTC
ENSMUSG00000038712.16	Mindy1	Mindy1	782.552866160271	-0.70943275769167	0.124218010860736	1.36206614235782e-09	1.24776833101884e-08	chr4	88690302	88691359	-	1058	KO_vs_NTC
ENSMUSG00000050394.14	Armcx6	Armcx6	286.206249907279	1.83807025659145	0.352502436104204	1.3924386108276302e-09	1.27462500281522e-08	chr5	103343972	103345107	+	1136	KO_vs_NTC
ENSMUSG00000030718.9	Ppme1	Ppme1	4182.67880249652	-0.5199230499089	0.0887075798747685	1.40848648388879e-09	1.28833831867221e-08	chr3	57765864	57766655	-	792	KO_vs_NTC
ENSMUSG00000048668.15	Rhno1	Rhno1	1700.33263331087	0.666344957307566	0.116143738493677	1.4164601710900702e-09	1.29465102995772e-08	chr5	76410354	76410505	+	152	KO_vs_NTC
ENSMUSG00000040865.15	Ino80d	Ino80d	4497.9751425011	-0.531420082160066	0.0908813590638401	1.4445707256366602e-09	1.31934545698465e-08	chr4;chr4;chr4;chr4;chr4;chr4	127545101;127561036;127563794;127564609;127565013;127567919	127545283;127561214;127563984;127564907;127565144;127570502	+;+;+;+;+;+	3568	KO_vs_NTC
ENSMUSG00000040860.16	Crocc	Crocc	507.873873570996	1.02798702992108	0.184449490351803	1.4475083460885102e-09	1.321029158781e-08	chr4;chr4	127531622;127532480	127531651;127532885	+;+	436	KO_vs_NTC
ENSMUSG00000026878.16	Rab14	Rab14	5107.40592393461	-0.454281325491428	0.0769144743501455	1.45511531436114e-09	1.32696845208432e-08	chr2	119508552	119509229	-	678	KO_vs_NTC
ENSMUSG00000029575.17	Mmab	Mmab	630.836483724699	0.808385447789857	0.143418423680278	1.4820003443081402e-09	1.35046582318313e-08	chr3;chr3;chr3	17328694;17333255;17334325	17330704;17333340;17334425	-;-;-	2198	KO_vs_NTC
ENSMUSG00000033222.16	Ttf2	Ttf2	2305.98791085506	0.494651171317946	0.0842336616941403	1.4869093308863301e-09	1.35391728967734e-08	chr3	108451270	108451648	-	379	KO_vs_NTC
ENSMUSG00000070003.7	Ssbp4	Ssbp4	2178.57253450756	0.738617515434195	0.13016056704221	1.50032429081576e-09	1.36510290032476e-08	chr7;chr7;chr7;chr7	10344746;10345280;10348156;10351503	10344896;10345444;10348323;10351671	+;+;+;+	653	KO_vs_NTC
ENSMUSG00000031788.14	Kifc3	Kifc3	163.821885939183	2.04090482920953	0.398071661289064	1.5141660741274102e-09	1.37562386599054e-08	chr3	90126767	90127057	+	291	KO_vs_NTC
ENSMUSG00000032245.12	Cln6	Cln6	920.617068008116	0.908173032189664	0.162348773349419	1.51330801092019e-09	1.37562386599054e-08	chr3;chr3;chr3	95624993;95626749;95628541	95625990;95627534;95632102	+;+;+	5346	KO_vs_NTC
ENSMUSG00000001418.13	Glmp	Glmp	1688.97247393433	-0.674674796169102	0.118109745678565	1.5790057910870501e-09	1.43345232493121e-08	chr1	18969762	18969833	-	72	KO_vs_NTC
ENSMUSG00000038943.16	Prc1	Prc1	2658.15879289039	0.995938539863078	0.178997652158421	1.5851324141960402e-09	1.43793304049609e-08	chr4	94395658	94396244	+	587	KO_vs_NTC
ENSMUSG00000020623.11	Map2k6	Map2k6	869.537085759213	1.54903204465863	0.289688274177498	1.5961773981151101e-09	1.44686530817131e-08	chr1	160645573	160645704	+	132	KO_vs_NTC
ENSMUSG00000018654.17	Ikzf1	Ikzf1	11765.9777556169	0.481890399741134	0.0821408101164952	1.6338416572371702e-09	1.47989528653275e-08	chr1	122510549	122510697	+	149	KO_vs_NTC
ENSMUSG00000028438.16	Kif24	Kif24	617.509713175641	1.07731651280832	0.194476800653879	1.6544486198913201e-09	1.49743722912802e-08	chr2	158740138	158740263	+	126	KO_vs_NTC
ENSMUSG00000055334.4	Snupn	Snupn	466.963646240773	0.894410781914514	0.160242868696351	1.6657104148860301e-09	1.50650094002501e-08	chr5	141080431	141080509	+	79	KO_vs_NTC
ENSMUSG00000024791.10	Cdca5	Cdca5	1079.68824669015	1.0295403577237	0.185681417214588	1.6998312332088e-09	1.53620975372478e-08	chr2;chr2;chr2;chr2;chr2;chr2	67677031;67679160;67679751;67684326;67685892;67686294	67677271;67679270;67679888;67684426;67686037;67687282	-;-;-;-;-;-	1726	KO_vs_NTC
ENSMUSG00000021144.14	Mta1	Mta1	5585.22792658181	0.432024521071747	0.0732795831332747	1.7059473878606901e-09	1.54058405093717e-08	chr1;chr1;chr1;chr1;chr1;chr1;chr1;chr1;chr1;chr1;chr1;chr1;chr1;chr1;chr1;chr1;chr1;chr1;chr1;chr1;chr1;chr1	172271709;172275918;172276121;172278083;172278535;172279313;172279668;172279936;172280569;172284309;172284769;172285654;172285964;172286198;172287200;172289301;172290253;172290611;172291193;172293327;172293572;172297881	172274729;172276009;172276478;172278387;172278994;172279467;172279836;172280086;172280705;172284675;172284958;172285788;172286073;172286396;172287468;172289418;172290387;172290724;172291396;172293386;172293676;172298064	-;-;-;-;-;-;-;-;-;-;-;-;-;-;-;-;-;-;-;-;-;-	7038	KO_vs_NTC
ENSMUSG00000018774.13	Cd68	Cd68	240.403682196772	1.65001375638557	0.312818431519062	1.7114936708066802e-09	1.54443756213153e-08	chr1	124490856	124490959	+	104	KO_vs_NTC
ENSMUSG00000001100.10	Poldip2	Poldip2	1224.91026279575	0.49787886825177	0.0851888826096753	1.73242400738185e-09	1.562157390973e-08	chr1	15757832	15757963	+	132	KO_vs_NTC
ENSMUSG00000039789.7	Zfp597	Zfp597	544.581753108321	-0.754468211479169	0.133807770020574	1.7473376034494601e-09	1.57442941970513e-08	chr4;chr4;chr4;chr4;chr4;chr4;chr4	114163384;114191475;114194533;114227657;114228768;114231642;114244546	114163534;114191555;114194817;114227821;114228872;114231764;114245028	+;+;+;+;+;+;+	1393	KO_vs_NTC
ENSMUSG00000053333.15	Dis3l2	Dis3l2	815.194297631731	0.658789276610135	0.115439809592866	1.7571974200284602e-09	1.58213285976313e-08	chr5;chr5;chr5;chr5;chr5;chr5;chr5	124862691;124863039;124863354;124874152;124884569;124884951;124901262	124862882;124863061;124863508;124876297;124884772;124888630;124902693	+;+;+;+;+;+;+	7832	KO_vs_NTC
ENSMUSG00000032656.14	Marchf3	Marchf3	101.285820393848	-1.76675973289465	0.339640037577173	1.7918601091385101e-09	1.61214001175397e-08	chr3	103179689	103180443	-	755	KO_vs_NTC
ENSMUSG00000020589.16	Cyria	Cyria	201.946746281408	-1.64007225288167	0.311106725557166	1.7935720245236102e-09	1.61247867640343e-08	chr1	159378404	159378909	+	506	KO_vs_NTC
ENSMUSG00000071644.10	Eef1g	Eef1g	25280.708761289	0.562795041416199	0.0972957004592892	1.7968093804755902e-09	1.61418723659689e-08	chr7;chr7;chr7;chr7;chr7;chr7;chr7;chr7;chr7;chr7;chr7;chr7	19156061;19157646;19159515;19159746;19160331;19162290;19162868;19163510;19164038;19164520;19164968;19166062	19157568;19157687;19159653;19160030;19160754;19162693;19162971;19163613;19164145;19164660;19165124;19166127	-;-;-;-;-;-;-;-;-;-;-;-	3482	KO_vs_NTC
ENSMUSG00000025161.16	Slc16a3	Slc16a3	8286.40316149114	-0.991597606500156	0.178924705622937	1.8060698538261e-09	1.62130017956107e-08	chr2	78657429	78657926	+	498	KO_vs_NTC
ENSMUSG00000000001.4	Gnai3	Gnai3	7181.00716427908	-0.775723006836557	0.138099942212199	1.83701601706866e-09	1.64785522957556e-08	chr1	3073253	3074322	+	1070	KO_vs_NTC
ENSMUSG00000033788.15	Dysf	Dysf	197.844148287678	-2.856832163977	0.556352707898875	1.8783534946671903e-09	1.68368523345298e-08	chr3	121250134	121250737	-	604	KO_vs_NTC
ENSMUSG00000034320.14	Slc26a2	Slc26a2	1500.72470190879	-0.55365013556842	0.095764363808742	1.9161946533673303e-09	1.71633043358732e-08	chr3;chr3;chr3;chr3;chr3;chr3;chr3;chr3	129914960;129915703;129916939;129918586;129926365;129933583;129934625;129969950	129915186;129915819;129917142;129918746;129926469;129933753;129934700;129970206	-;-;-;-;-;-;-;-	1318	KO_vs_NTC
ENSMUSG00000026589.14	Sec16b	Sec16b	228.398010111368	2.02477705653054	0.398269383178904	1.9472096513689904e-09	1.74281759307852e-08	chr2;chr2	111230360;111234959	111232449;111235286	-;-	2418	KO_vs_NTC
ENSMUSG00000004612.9	Nkg7	Nkg7	190.575224221814	-2.48752869202459	0.492024176555952	1.95028987496064e-09	1.74428147779813e-08	chr1	47751299	47751568	-	270	KO_vs_NTC
ENSMUSG00000020140.15	Lgr5	Lgr5	14.2741375768334	-5.93689085730948	1.11578378698387	2.00275325585117e-09	1.78987733613227e-08	chr1	139671604	139671707	+	104	KO_vs_NTC
ENSMUSG00000015355.13	Cd48	Cd48	1693.91519944654	-0.592377479845358	0.103204057415291	2.01128400407987e-09	1.79617182435357e-08	chr1;chr1;chr1;chr1;chr1;chr1;chr1;chr1;chr1;chr1;chr1;chr1;chr1;chr1;chr1	91298338;91299404;91299932;91300511;91302769;91304437;91305274;91308293;91308651;91309797;91315489;91317064;91317592;91319038;91320077	91298500;91299469;91300021;91300640;91303511;91304468;91305454;91308441;91308815;91311330;91315525;91317147;91317691;91319113;91321075	+;+;+;+;+;+;+;+;+;+;+;+;+;+;+	4549	KO_vs_NTC
ENSMUSG00000032555.10	Topbp1	Topbp1	6970.20444935744	0.756516827169304	0.13480705876137	2.02472430226211e-09	1.80683822804972e-08	chr3	101206859	101207399	-	541	KO_vs_NTC
ENSMUSG00000021175.15	Cdca7l	Cdca7l	1662.87187489932	0.92167629424319	0.166522819712273	2.07638764676233e-09	1.85157344512617e-08	chr1;chr1;chr1;chr1	172458569;172459604;172460033;172474034	172458622;172459828;172460156;172474969	+;+;+;+	1339	KO_vs_NTC
ENSMUSG00000027810.14	Eif2a	Eif2a	3286.64560866843	0.634850276540066	0.111429101390504	2.0862710657088704e-09	1.85901378947372e-08	chr2	147874772	147874878	-	107	KO_vs_NTC
ENSMUSG00000037887.11	Dusp8	Dusp8	109.930478227273	-2.07150526057628	0.409477273935181	2.0918380528676903e-09	1.86259975297378e-08	chr4	55508294	55508708	+	415	KO_vs_NTC
ENSMUSG00000060166.5	Zdhhc8	Zdhhc8	1209.49102586168	-0.777798136578527	0.139059957738725	2.09506818765369e-09	1.86410120101184e-08	chr6;chr6;chr6	48569696;48569941;48572594	48569805;48572290;48572789	-;-;-	2656	KO_vs_NTC
ENSMUSG00000022982.9	Sod1	Sod1	4179.82698440656	0.799524540148029	0.143341934806972	2.13954725036177e-09	1.90227492642621e-08	chr2;chr2;chr2	26445696;26457673;26458416	26446200;26457995;26459390	+;+;+	1803	KO_vs_NTC
ENSMUSG00000049323.8	Smcr8	Smcr8	3197.61815425106	-0.554500246858765	0.0962790866835323	2.1749530332852403e-09	1.93233134097763e-08	chr5;chr5;chr5;chr5;chr5;chr5;chr5;chr5;chr5;chr5;chr5;chr5;chr5;chr5;chr5;chr5;chr5;chr5;chr5;chr5	88565040;88583513;88598436;88614941;88617335;88621301;88627221;88628025;88630537;88632439;88635192;88637192;88638981;88640589;88642929;88644068;88645537;88646691;88648256;88649832	88565476;88585912;88598489;88616579;88617677;88621424;88627282;88628090;88630606;88632531;88635275;88637359;88639078;88642696;88643048;88644164;88645601;88647246;88648324;88651392	+;+;+;+;+;+;+;+;+;+;+;+;+;+;+;+;+;+;+;+	10214	KO_vs_NTC
ENSMUSG00000071547.3	Nt5dc2	Nt5dc2	216.599330065148	1.29956897243889	0.239826041723122	2.21996707138816e-09	1.97087370734858e-08	chr7;chr7;chr7;chr7;chr7;chr7;chr7;chr7;chr7;chr7;chr7;chr7	18890883;18891647;18892438;18892998;18893185;18893767;18893935;18899558;18900919;18903470;18903782;18910133	18891395;18892352;18892583;18893073;18893348;18893849;18894145;18899713;18901076;18903552;18903939;18910415	-;-;-;-;-;-;-;-;-;-;-;-	2737	KO_vs_NTC
ENSMUSG00000017146.12	Brca1	Brca1	2001.6896002141	0.996280511510593	0.181090455398874	2.2570691263182303e-09	2.0012750487879e-08	chr1;chr1;chr1;chr1;chr1;chr1;chr1;chr1;chr1;chr1;chr1;chr1	104768529;104933957;104941032;104942098;104945192;104947324;104953829;104970821;104974994;104978980;104984671;104993880	104768898;104934342;104941326;104942217;104945359;104947511;104954082;104970957;104975115;104979097;104984922;104995481	+;+;+;+;+;+;+;+;+;+;+;+	4012	KO_vs_NTC
ENSMUSG00000107379.1	ENSMUSG00000107379.1	ENSMUSG00000107379.1	2468.09883334998	-1.92794960822982	0.379003529915618	2.2575257714503203e-09	2.0012750487879e-08	chr19;chr19;chr19;chr19;chr19;chr19;chr19;chr19	4114446;4115081;4115320;4115982;4118087;4120933;4124439;4125730	4114796;4115222;4115496;4116170;4118266;4121575;4124564;4125858	-;-;-;-;-;-;-;-	1937	KO_vs_NTC
ENSMUSG00000026353.9	Ubxn4	Ubxn4	6009.55100830857	-0.635162007772769	0.111783373964375	2.2782140411732303e-09	2.01813325995052e-08	chr2;chr2;chr2;chr2;chr2	103177787;103178171;103182068;103182519;103185971	103177895;103178262;103182457;103182894;103186681	+;+;+;+;+	1678	KO_vs_NTC
ENSMUSG00000002477.4	Snrpd1	Snrpd1	3165.34111570802	0.791380339678422	0.142186993419165	2.3504440949442502e-09	2.07922434745634e-08	chr1	33422733	33422838	+	106	KO_vs_NTC
ENSMUSG00000046841.5	Ckap4	Ckap4	426.311104146001	-1.28405461508017	0.237139578747952	2.350622191716e-09	2.07922434745634e-08	chr5;chr5;chr5;chr5;chr5	45520229;45521007;45522130;45523422;45525153	45520484;45521151;45522502;45523534;45529276	+;+;+;+;+	5011	KO_vs_NTC
ENSMUSG00000090266.10	Mettl23	Mettl23	1670.44115694335	0.546999766629527	0.0951523447401099	2.40570469189983e-09	2.12638934480224e-08	chr10	84498874	84499626	+	753	KO_vs_NTC
ENSMUSG00000027455.16	Nsfl1c	Nsfl1c	3100.85854861665	0.394371593437067	0.0673104055931453	2.4607013358320604e-09	2.17340950466981e-08	chr2;chr2	131561614;131562947	131561760;131563179	+;+	380	KO_vs_NTC
ENSMUSG00000046079.16	Lrrc8d	Lrrc8d	4205.53216099742	-1.18305495997389	0.217420643869027	2.4690662284790303e-09	2.17920362884911e-08	chr5	33774912	33775223	+	312	KO_vs_NTC
ENSMUSG00000092627.2	LOC102637806	LOC102637806	21.7351556791889	3.37719571991833	0.646668850156845	2.47445233257876e-09	2.18236212297706e-08	chr11	15452422	15452551	+	130	KO_vs_NTC
ENSMUSG00000027883.15	Gpsm2	Gpsm2	1028.98058273079	0.87715396466776	0.159020781528714	2.5091881885767304e-09	2.21138234955295e-08	chr2;chr2	150254518;150255430	150255345;150255591	-;-	990	KO_vs_NTC
ENSMUSG00000052821.3	Cysltr1	Cysltr1	1705.88143998496	0.763641141818359	0.137093016174125	2.5113193317088403e-09	2.21164621524818e-08	chr5	122482800	122484999	-	2200	KO_vs_NTC
ENSMUSG00000031781.14	Ciapin1	Ciapin1	1555.05887162382	-0.824954156161206	0.14899684544986	2.5200397690651402e-09	2.21770846732452e-08	chr3;chr3;chr3;chr3;chr3;chr3;chr3;chr3;chr3;chr3;chr3	90051636;90052601;90052814;90053508;90056207;90056529;90058485;90060362;90061638;90064425;90065510	90051693;90052785;90053119;90053694;90056324;90056582;90059097;90060994;90063341;90064554;90068347	+;+;+;+;+;+;+;+;+;+;+	6826	KO_vs_NTC
ENSMUSG00000032540.16	Abhd5	Abhd5	472.672921943283	-0.782614752208365	0.140808125913129	2.5272356659924402e-09	2.22242122586983e-08	chr3;chr3;chr3;chr3;chr3;chr3	100825459;100874761;100883745;100888164;100892549;100895298	100825590;100874825;100884092;100888442;100892721;100896922	+;+;+;+;+;+	2622	KO_vs_NTC
ENSMUSG00000015714.11	Cers2	Cers2	4855.90022532118	-0.386625275052061	0.0660051229870189	2.5530905453107202e-09	2.24352367133054e-08	chr1;chr1	92906981;92907565	92907423;92908435	+;+	1314	KO_vs_NTC
ENSMUSG00000066306.13	Numa1	Numa1	6442.61141064724	0.43753411641718	0.0751287497047075	2.5678538012481402e-09	2.25485576700146e-08	chr6	132525033	132527252	+	2220	KO_vs_NTC
ENSMUSG00000030447.15	Cyfip1	Cyfip1	3244.61455719892	-0.783679298065532	0.14109436378852	2.57316765492924e-09	2.25787981581509e-08	chr3;chr3;chr3;chr3;chr3;chr3;chr3;chr3;chr3;chr3;chr3;chr3	51252720;51257425;51258685;51260999;51264869;51277205;51294093;51299783;51308050;51323222;51325948;51340414	51256985;51257775;51260241;51261085;51266866;51277575;51294188;51299885;51308215;51323451;51326035;51340663	-;-;-;-;-;-;-;-;-;-;-;-	9563	KO_vs_NTC
ENSMUSG00000028333.10	Anp32b	Anp32b	16141.9823986238	0.875341607815299	0.158805685329403	2.5757995470885703e-09	2.25854783816612e-08	chr2	156860305	156860550	+	246	KO_vs_NTC
ENSMUSG00000048799.7	Cep120	Cep120	2009.75260621382	-0.602621052968669	0.105941899772814	2.58697006457072e-09	2.2666964121645e-08	chr5;chr5	77687376;77689182	77688646;77689212	+;+	1302	KO_vs_NTC
ENSMUSG00000037242.8	Clic4	Clic4	8743.08890603945	-0.758369759651134	0.136209177156414	2.59665135517752e-09	2.27352925760793e-08	chr4;chr4;chr4;chr4;chr4;chr4;chr4;chr4;chr4;chr4;chr4;chr4;chr4;chr4;chr4;chr4;chr4;chr4;chr4;chr4;chr4;chr4;chr4;chr4;chr4;chr4;chr4;chr4;chr4;chr4	43267159;43271226;43291657;43302256;43302582;43304650;43305731;43308488;43311456;43311896;43320592;43322410;43324840;43334145;43342437;43344430;43353547;43355544;43356965;43361783;43364109;43365492;43365941;43366596;43367921;43369630;43370576;43370961;43372597;43372824	43267242;43271287;43291731;43302493;43302637;43304763;43305829;43308549;43311528;43311966;43320674;43322568;43326560;43334341;43342645;43344582;43353709;43355732;43357080;43361947;43364220;43365597;43366088;43366779;43368144;43369713;43370821;43371099;43372727;43373833	+;+;+;+;+;+;+;+;+;+;+;+;+;+;+;+;+;+;+;+;+;+;+;+;+;+;+;+;+;+	6473	KO_vs_NTC
ENSMUSG00000039316.14	Rftn1	Rftn1	1908.77823217255	-0.727731077672937	0.13027830295257	2.62408440838444e-09	2.2958837062923e-08	chr4;chr4;chr4	103538845;103549469;103550632	103539113;103549620;103550682	-;-;-	472	KO_vs_NTC
ENSMUSG00000030879.10	Mrpl17	Mrpl17	1314.75004545589	0.562889430243951	0.0984718266279633	2.6870281448623703e-09	2.34925255764434e-08	chr3;chr3;chr3;chr3;chr3;chr3;chr3;chr3;chr3;chr3;chr3;chr3;chr3;chr3;chr3;chr3	63976106;63980136;63982411;63985600;63987659;63990155;63990517;63993191;63993800;63996807;63998602;64001513;64011557;64014254;64015425;64016633	63976310;63980317;63982525;63985697;63987762;63990348;63990682;63993342;63993973;63996912;63998717;64001638;64011672;64014384;64015597;64022579	+;+;+;+;+;+;+;+;+;+;+;+;+;+;+;+	8105	KO_vs_NTC
ENSMUSG00000030091.17	Nup210	Nup210	8603.17374669092	0.743996178371532	0.133603873575997	2.72208270080565e-09	2.37817847536378e-08	chr3	36097177	36099144	+	1968	KO_vs_NTC
ENSMUSG00000046111.17	Cep295	Cep295	2703.80195745607	0.944244557042662	0.172349952079349	2.75656709359262e-09	2.40656479306126e-08	chr5;chr5;chr5;chr5	34118740;34119207;34134300;34135189	34119121;34119635;34134412;34135339	+;+;+;+	1075	KO_vs_NTC
ENSMUSG00000029022.18	Miip	Miip	1479.43395549932	0.900821506077188	0.164090218358314	2.78093696328487e-09	2.42608619181369e-08	chr2;chr2;chr2;chr2;chr2	175321955;175327206;175327472;175334623;175338133	175326048;175327266;175327598;175334677;175338197	-;-;-;-;-	4402	KO_vs_NTC
ENSMUSG00000021486.6	Prelid1	Prelid1	11746.4540999322	-0.398016873975018	0.0681994909879642	2.7863582744419204e-09	2.42906063578424e-08	chr1;chr1;chr1;chr1	180508778;180510485;180513182;180519673	180509120;180510687;180513261;180519727	-;-;-;-	681	KO_vs_NTC
ENSMUSG00000035078.5	Mtmr9	Mtmr9	1398.25246968498	-0.741717679498526	0.133262701825126	2.7910109129885e-09	2.43136116619215e-08	chr3	145419326	145420352	+	1027	KO_vs_NTC
ENSMUSG00000040725.13	Hnrnpul1	Hnrnpul1	12450.6263905109	0.434811264134714	0.0748344622196607	2.8147648228876804e-09	2.45028626326935e-08	chr4;chr4	126145979;126147332	126146093;126147735	+;+	519	KO_vs_NTC
ENSMUSG00000040188.10	Scamp2	Scamp2	1782.51765949467	-0.528975709971659	0.0922019489230713	2.8185321314275503e-09	2.45179805150261e-08	chr4	118210505	118210564	-	60	KO_vs_NTC
ENSMUSG00000059834.12	Sclt1	Sclt1	352.706992137881	1.03705501507091	0.190312699889073	2.87954621280884e-09	2.50306990449633e-08	chr6;chr6;chr6;chr6;chr6;chr6;chr6;chr6;chr6;chr6	43303674;43304702;43304865;43305504;43305964;43306303;43306715;43307175;43307383;43309490	43304265;43304820;43305169;43305735;43306049;43306409;43306821;43307282;43307673;43309554	-;-;-;-;-;-;-;-;-;-	2012	KO_vs_NTC
ENSMUSG00000024989.14	Cep55	Cep55	1741.75880328671	1.18585477953255	0.219181558921244	2.9117622689553803e-09	2.52925306729261e-08	chr2	73809162	73809425	+	264	KO_vs_NTC
ENSMUSG00000023994.13	Nfya	Nfya	1735.60980757999	0.686960566884755	0.122723285203514	2.9160956626405503e-09	2.53119619200014e-08	chr2;chr2;chr2;chr2;chr2;chr2;chr2;chr2;chr2;chr2;chr2;chr2;chr2;chr2;chr2;chr2;chr2;chr2;chr2	32876114;32895632;32905769;32909849;32910908;32912420;32914711;32915979;32918641;32918993;32919496;32919703;32920953;32921642;32922069;32922558;32922856;32923047;32923431	32876404;32895727;32905899;32909977;32911446;32912587;32914756;32916140;32918687;32919108;32919600;32919865;32921140;32921815;32922224;32922674;32922963;32923158;32925254	+;+;+;+;+;+;+;+;+;+;+;+;+;+;+;+;+;+;+	4672	KO_vs_NTC
ENSMUSG00000044328.13	Trp53i13	Trp53i13	512.76155567223	-0.775988605199249	0.140179801133151	2.93680178575308e-09	2.54567389293629e-08	chr5	10957406	10958237	+	832	KO_vs_NTC
ENSMUSG00000057236.10	Rbbp4	Rbbp4	7181.89612553079	0.702216127137635	0.125736858910791	2.9369916621337204e-09	2.54567389293629e-08	chr6;chr6	12565518;12567084	12566895;12567222	+;+	1517	KO_vs_NTC
ENSMUSG00000078773.11	Rad54b	Rad54b	607.629074595774	1.1542475507838	0.213124554156819	2.9707045473151404e-09	2.5730478267061e-08	chr7;chr7;chr7;chr7	98489283;98489697;98494214;98498102	98489394;98490097;98494308;98502181	+;+;+;+	4688	KO_vs_NTC
ENSMUSG00000025348.9	Itga7	Itga7	1186.49551234737	3.12892538143797	0.611586198013817	2.9930766679924604e-09	2.59056685945096e-08	chr2;chr2;chr2	85073614;85076767;85086351	85074746;85076965;85086461	-;-;-	1443	KO_vs_NTC
ENSMUSG00000028496.17	Mllt3	Mllt3	2026.11046498649	0.66521761748969	0.118586300755288	3.0070751077274402e-09	2.60081839904736e-08	chr2;chr2;chr2	162661163;162665809;162666389	162661426;162666024;162667109	+;+;+	1201	KO_vs_NTC
ENSMUSG00000030397.10	Mark4	Mark4	1926.67803123875	-0.708167362712845	0.127006968168276	3.0157917071417803e-09	2.60649027000929e-08	chr3	49632435	49632969	-	535	KO_vs_NTC
ENSMUSG00000019942.13	Cdk1	Cdk1	2502.83081553203	1.19969991448549	0.222198135586158	3.0223214181831e-09	2.61026529350091e-08	chr1;chr1;chr1;chr1;chr1;chr1;chr1;chr1	135295213;135304430;135306089;135309135;135309767;135310874;135313555;135313694	135302003;135304540;135306217;135309198;135309870;135311345;135313691;135313778	-;-;-;-;-;-;-;-	7893	KO_vs_NTC
ENSMUSG00000030681.18	Mvp	Mvp	4613.5071737529	-0.957620504443471	0.175478992563093	3.05018271184622e-09	2.63056471877366e-08	chr3	56163954	56167569	-	3616	KO_vs_NTC
ENSMUSG00000055923.16	Aasdh	Aasdh	655.419287351752	0.771595467652617	0.139485668655897	3.0487571707622405e-09	2.63056471877366e-08	chr5	145760545	145760706	+	162	KO_vs_NTC
ENSMUSG00000044533.15	Rps2	Rps2	49312.7184001396	0.592256600796144	0.10458014373016	3.1567013269065604e-09	2.72048621135402e-08	chr5	13838233	13839535	-	1303	KO_vs_NTC
ENSMUSG00000026031.15	Cflar	Cflar	5314.38241754071	-0.710641702081068	0.127686039289163	3.1665028107407e-09	2.72698680006299e-08	chr2;chr2	90035337;90036895	90035717;90042214	+;+	5701	KO_vs_NTC
ENSMUSG00000001829.17	Clpb	Clpb	1374.15235599361	0.635007476576597	0.112883811149458	3.17431539719342e-09	2.73176650789119e-08	chr1;chr1;chr1;chr1;chr1;chr1;chr1;chr1;chr1;chr1;chr1;chr1;chr1;chr1;chr1;chr1;chr1;chr1;chr1;chr1;chr1;chr1;chr1;chr1;chr1;chr1;chr1;chr1;chr1;chr1;chr1;chr1;chr1;chr1;chr1;chr1;chr1;chr1;chr1;chr1;chr1;chr1;chr1;chr1;chr1;chr1;chr1;chr1;chr1;chr1;chr1;chr1;chr1	24261890;24264965;24270366;24279770;24282417;24285053;24285254;24289667;24289828;24293072;24296760;24300593;24301275;24301400;24303456;24306260;24307646;24312047;24312312;24312448;24315398;24317392;24317533;24317690;24322033;24322214;24322939;24323682;24325250;24325979;24326131;24328036;24332430;24337898;24352282;24374583;24410196;24417012;24451762;24452471;24453744;24461476;24508184;24510843;245…	24264817;24265042;24270494;24279998;24282587;24285097;24285289;24289729;24289872;24293116;24296813;24300619;24301319;24301450;24303500;24306313;24307699;24312100;24312365;24312552;24315439;24317445;24317586;24317725;24322110;24322258;24323028;24323735;24325303;24326032;24326166;24328071;24332492;24337939;24352335;24374636;24410249;24417091;24451797;24452745;24453797;24461529;24508228;24510887;245…	-;-;-;-;-;-;-;-;-;-;-;-;-;-;-;-;-;-;-;-;-;-;-;-;-;-;-;-;-;-;-;-;-;-;-;-;-;-;-;-;-;-;-;-;-;-;-;-;-;-;-;-;-	6887	KO_vs_NTC
ENSMUSG00000054321.6	Taf4b	Taf4b	703.185489183876	0.917607906587715	0.168053658452312	3.1910652046052e-09	2.74422516242188e-08	chr5	135613829	135617299	-	3471	KO_vs_NTC
ENSMUSG00000027227.7	Sord	Sord	393.070974173278	1.21134064845658	0.225007533057945	3.2241023596573704e-09	2.77066276800734e-08	chr2;chr2;chr2	127336159;127336777;127337581	127336637;127337504;127338376	+;+;+	2003	KO_vs_NTC
ENSMUSG00000015950.13	Ncf1	Ncf1	569.553932516005	1.71270181633285	0.334546464658687	3.2299621352973e-09	2.77372424051064e-08	chr1	93808570	93808671	-	102	KO_vs_NTC
ENSMUSG00000004936.8	Map2k1	Map2k1	4326.48958466864	-0.773227243116119	0.140090150673625	3.2515904709723704e-09	2.79031295995169e-08	chr1	52444436	52444544	-	109	KO_vs_NTC
ENSMUSG00000043822.18	Adamtsl5	Adamtsl5	188.574497445963	-2.54650250421182	0.513080283598264	3.2631552936293104e-09	2.79824836756252e-08	chr4;chr4;chr4	156026164;156027316;156027962	156026630;156027438;156028895	+;+;+	1524	KO_vs_NTC
ENSMUSG00000020864.13	Ankrd40	Ankrd40	2726.90923517491	-0.465295611456542	0.0807744569380773	3.3211176646850303e-09	2.8459314892411e-08	chr1	165848155	165849044	-	890	KO_vs_NTC
ENSMUSG00000033382.13	Trappc8	Trappc8	2355.84798342047	-0.466947950266093	0.0810832343463462	3.3272383211987304e-09	2.84915429008181e-08	chr3	111321330	111322857	-	1528	KO_vs_NTC
ENSMUSG00000038256.15	Bcl9	Bcl9	1019.3348812466	0.654215148608458	0.116832189948611	3.35583951574892e-09	2.87160923551754e-08	chr4;chr4;chr4;chr4;chr4;chr4;chr4;chr4;chr4;chr4;chr4;chr4;chr4;chr4;chr4;chr4;chr4;chr4;chr4;chr4;chr4;chr4;chr4;chr4;chr4;chr4;chr4	63959785;63961987;63964598;63965584;63966511;63967217;63970314;63971158;63972678;63975202;63976446;63982651;63984460;63993027;63995541;63999913;64000698;64006246;64007348;64007682;64008614;64012669;64013929;64014895;64016831;64020144;64046749	63960543;63962150;63964759;63965680;63966662;63967349;63970444;63971301;63972797;63975345;63976568;63982923;63984732;63993299;63995813;64000185;64000970;64006509;64007437;64007867;64008883;64013224;64014044;64015158;64018240;64020725;64047015	-;-;-;-;-;-;-;-;-;-;-;-;-;-;-;-;-;-;-;-;-;-;-;-;-;-;-	7772	KO_vs_NTC
ENSMUSG00000004018.9	Fancl	Fancl	325.824887433391	0.926110839533981	0.170034020190849	3.3960132053044304e-09	2.90392800572562e-08	chr1	43488447	43490937	+	2491	KO_vs_NTC
ENSMUSG00000027353.14	Mcm8	Mcm8	579.660846090351	1.14801542471693	0.212936556694268	3.4281640675388304e-09	2.92934557335201e-08	chr2;chr2;chr2;chr2;chr2;chr2;chr2;chr2;chr2;chr2;chr2;chr2;chr2	130012349;130023689;130024345;130025258;130026685;130029625;130029901;130037473;130038363;130041757;130044503;130047688;130048253	130012409;130023862;130024584;130025376;130026813;130029802;130030036;130037576;130038608;130042065;130044660;130047821;130050399	+;+;+;+;+;+;+;+;+;+;+;+;+	4135	KO_vs_NTC
ENSMUSG00000047407.17	Tgif1	Tgif1	1421.84616959724	-0.841586319474495	0.153721400353604	3.4371488366049704e-09	2.93494590192138e-08	chr5	57128645	57128772	-	128	KO_vs_NTC
ENSMUSG00000055044.12	Pdlim1	Pdlim1	1260.30384580494	-0.895260840235002	0.164193028478696	3.4690842551083902e-09	2.96012178771581e-08	chr5;chr5;chr5;chr5;chr5;chr5;chr5;chr5;chr5;chr5;chr5;chr5	138976014;138978622;138979146;138986190;138988349;138993288;138994191;138994399;138994709;138995734;138996199;138997110	138977227;138978690;138979272;138986377;138988453;138993384;138994281;138994484;138995037;138996087;138996396;138997370	-;-;-;-;-;-;-;-;-;-;-;-	3119	KO_vs_NTC
ENSMUSG00000038119.15	Cdon	Cdon	1655.59797274609	-0.951814137617593	0.175196676864206	3.5255217274888605e-09	3.00615461424438e-08	chr4;chr4;chr4;chr4;chr4;chr4;chr4	61435790;61436828;61437038;61437483;61438223;61439065;61439537	61436040;61436873;61437139;61437593;61438296;61439198;61439743	-;-;-;-;-;-;-	925	KO_vs_NTC
ENSMUSG00000028175.15	Depdc1a	Depdc1a	322.042788070016	1.29597489652691	0.2431090021816	3.59988992068217e-09	3.06740091053751e-08	chr2;chr2;chr2;chr2;chr2;chr2;chr2;chr2;chr2;chr2;chr2;chr2;chr2;chr2	154791096;154791715;154794399;154821007;154844446;154847249;154857269;154859678;154859911;154861840;154863550;154863814;154865908;154866894	154791548;154791785;154794467;154821089;154844498;154848491;154857533;154859750;154859958;154862006;154863663;154864049;154865956;154867261	+;+;+;+;+;+;+;+;+;+;+;+;+;+	3292	KO_vs_NTC
ENSMUSG00000023484.13	Prph	Prph	164.092905081286	-2.41163859855416	0.489859142904063	3.731503658585861e-09	3.17730431408784e-08	chr2;chr2;chr2;chr2	30658468;30659800;30669833;30677906	30658989;30659885;30669908;30678011	-;-;-;-	790	KO_vs_NTC
ENSMUSG00000040010.10	Slc7a5	Slc7a5	5350.68360892264	1.11999017850531	0.208064235685777	3.7366572096745305e-09	3.17945025719593e-08	chr4	116725899	116725989	+	91	KO_vs_NTC
ENSMUSG00000022074.5	Tnfrsf10b	Tnfrsf10b	2312.5216769391	-0.96362998372733	0.177898686475626	3.79173605724701e-09	3.22404374332397e-08	chr2	4380961	4381067	-	107	KO_vs_NTC
ENSMUSG00000056290.15	Ms4a4b	Ms4a4b	404.759236541613	-3.49046235503179	0.676211925015997	3.86183921438781e-09	3.27903281817991e-08	chr5;chr5;chr5	148948897;148954624;148996321	148949008;148955201;148996566	-;-;-	936	KO_vs_NTC
ENSMUSG00000074030.3	Exoc8	Exoc8	1265.33594345291	-0.798047867833783	0.145752823485696	3.86132256871962e-09	3.27903281817991e-08	chr7;chr7;chr7;chr7;chr7;chr7;chr7;chr7;chr7	30555441;30555688;30555849;30556858;30557093;30557265;30557626;30557850;30559442	30555608;30555761;30556021;30557024;30557185;30557294;30557676;30558084;30559838	-;-;-;-;-;-;-;-;-	1388	KO_vs_NTC
ENSMUSG00000030655.15	Smg1	Smg1	12455.1116185136	-0.502751579188119	0.0881254298094348	3.87127107256216e-09	3.28473133732364e-08	chr3	55330841	55332972	+	2132	KO_vs_NTC
ENSMUSG00000029640.17	Usp12	Usp12	1766.88493078738	-0.483732511741322	0.0846071610764692	3.93626454001318e-09	3.3375321668623e-08	chr3	20222290	20222359	-	70	KO_vs_NTC
ENSMUSG00000002900.16	Lamb1	Lamb1	59.2764738244009	5.32943044385107	1.00920057697261	4.0259039758708305e-09	3.41114137576593e-08	chr1;chr1	36011072;36011594	36011195;36011894	+;+	425	KO_vs_NTC
ENSMUSG00000045665.4	Mfsd5	Mfsd5	1184.73108046021	-0.58620799904613	0.104215468776265	4.0654984202250106e-09	3.44227404809234e-08	chr5;chr5;chr5;chr5;chr5;chr5	30933143;30934160;30934379;30934543;30935238;30945358	30933988;30934281;30934449;30934608;30935980;30945591	-;-;-;-;-;-	2082	KO_vs_NTC
ENSMUSG00000055184.4	Fam72a	Fam72a	235.981419438625	1.14733227248629	0.214071725802555	4.07964662097128e-09	3.45183274713435e-08	chr5;chr5;chr5	139895809;139896932;139902557	139896081;139897150;139902734	+;+;+	670	KO_vs_NTC
ENSMUSG00000039660.16	Spout1	Spout1	1246.07736037186	0.615153757448186	0.109883487347559	4.09840029714902e-09	3.4652720719732e-08	chr4	108998602	108998706	-	105	KO_vs_NTC
ENSMUSG00000022765.8	Snap29	Snap29	1354.39688381535	-0.809113742545638	0.148262602282066	4.1389763146608505e-09	3.49713086236635e-08	chr2;chr2;chr2;chr2;chr2;chr2	24215418;24215805;24215951;24216536;24224385;24225464	24215535;24215862;24216064;24216675;24224598;24225702	+;+;+;+;+;+	883	KO_vs_NTC
ENSMUSG00000036864.16	Proser3	Proser3	284.524410741348	0.889364216038895	0.164025677449744	4.1619401152712904e-09	3.51407447215284e-08	chr4	36003238	36004179	-	942	KO_vs_NTC
ENSMUSG00000032040.15	Dcps	Dcps	1274.06186474331	0.623003727013132	0.111511800292383	4.20729990040214e-09	3.54989091526593e-08	chr3	94012770	94012965	-	196	KO_vs_NTC
ENSMUSG00000108633.1	ENSMUSG00000108633.1	ENSMUSG00000108633.1	96.591836691408	-2.08521258294467	0.423783397812642	4.23818002481562e-09	3.57344871645417e-08	chrX;chrX;chrX;chrX;chrX;chrX;chrX	8454345;8454926;8458122;8458510;8459078;8460856;8461604	8454522;8455042;8458211;8458624;8459204;8461032;8461726	-;-;-;-;-;-;-	927	KO_vs_NTC
ENSMUSG00000024122.16	Pdpk1	Pdpk1	4982.66651341828	-0.535758398097229	0.0946374641864519	4.25344665318681e-09	3.58381820590213e-08	chr2;chr2;chr2;chr2;chr2;chr2;chr2;chr2;chr2	36136389;36141446;36147103;36147353;36147903;36153593;36159599;36177115;36189075	36138817;36141657;36147235;36147449;36148058;36153711;36159690;36177274;36190647	+;+;+;+;+;+;+;+;+	4971	KO_vs_NTC
ENSMUSG00000036985.12	Zdhhc9	Zdhhc9	1193.05518004383	-0.765930946508225	0.139914557158446	4.31310993425475e-09	3.63155434771213e-08	chr4	41050220	41050326	+	107	KO_vs_NTC
ENSMUSG00000014980.14	Tsen15	Tsen15	324.869822872692	1.25041692784301	0.23533665475625	4.36579774325685e-09	3.67335483986643e-08	chr1;chr1	88656308;88657668	88656447;88658100	+;+	573	KO_vs_NTC
ENSMUSG00000018012.11	Rac3	Rac3	130.467743322557	-1.70712779547181	0.337082772763049	4.3743606956529e-09	3.67799659048141e-08	chr1	117392257	117393532	-	1276	KO_vs_NTC
ENSMUSG00000049858.8	Suox	Suox	955.463345670345	-1.16158353576218	0.217476371729505	4.40927397227999e-09	3.70477202096789e-08	chr5;chr5;chr5;chr5	95106938;95108445;95109207;95110591	95106980;95108742;95109797;95111158	+;+;+;+	1500	KO_vs_NTC
ENSMUSG00000015092.9	Edf1	Edf1	3268.31213074279	-0.526231240949176	0.0929437729968471	4.4426344113994105e-09	3.73020638965484e-08	chr1;chr1;chr1	89360342;89361874;89406034	89360716;89361989;89406133	-;-;-	591	KO_vs_NTC
ENSMUSG00000028885.8	Smpdl3b	Smpdl3b	240.518710797823	-1.82146076651128	0.364160933809131	4.453111446527991e-09	3.73381025037354e-08	chr2;chr2	171234009;171238665	171234116;171238991	+;+	435	KO_vs_NTC
ENSMUSG00000033554.17	Dph5	Dph5	1394.95528592033	-1.11472145540554	0.20827580354404	4.45066028195228e-09	3.73381025037354e-08	chr3;chr3;chr3	116249654;116253055;116253114	116252732;116253089;116253503	-;-;-	3504	KO_vs_NTC
ENSMUSG00000034101.14	Ctnnd1	Ctnnd1	211.371795530146	-1.57760696554817	0.307197279540754	4.4853486755737e-09	3.75823038923504e-08	chr3	126152456	126152723	-	268	KO_vs_NTC
ENSMUSG00000045136.5	Tubb2b	Tubb2b	988.656994684899	-1.47390333702477	0.283640471830979	4.50954374407508e-09	3.77588288252167e-08	chr5;chr5;chr5;chr5;chr5;chr5;chr5;chr5	24438440;24441039;24441336;24441528;24441924;24443004;24443277;24443895	24439918;24441261;24441524;24441823;24442395;24443143;24443456;24445287	-;-;-;-;-;-;-;-	4372	KO_vs_NTC
ENSMUSG00000026234.12	Ncl	Ncl	47743.8415373467	0.923280493556688	0.171110199779882	4.53274182993831e-09	3.79267670510569e-08	chr2;chr2;chr2;chr2;chr2;chr2;chr2;chr2;chr2;chr2;chr2;chr2	94032689;94033927;94043873;94045361;94052254;94065554;94066409;94066680;94083167;94114576;94117430;94157710	94033661;94034076;94043938;94045442;94052288;94065598;94066473;94066764;94083274;94115068;94117479;94157964	-;-;-;-;-;-;-;-;-;-;-;-	2407	KO_vs_NTC
ENSMUSG00000020460.15	Rps27a	Rps27a	14540.481121334	0.882769287378588	0.163367152770579	4.6774445899286605e-09	3.91104335033232e-08	chr1	155789124	155789358	+	235	KO_vs_NTC
ENSMUSG00000024542.8	Cep192	Cep192	3999.54679074457	0.514856129093667	0.0909330110418266	4.69503176711238e-09	3.92303208000795e-08	chr2;chr2	55970695;55972791	55972102;55972994	-;-	1612	KO_vs_NTC
ENSMUSG00000034023.16	Fancd2	Fancd2	1239.92315067106	1.29001028978732	0.244417161860159	4.8391539542457e-09	4.04066008600018e-08	chr3	123685715	123687972	-	2258	KO_vs_NTC
ENSMUSG00000027805.16	Pfn2	Pfn2	189.476762984605	1.48174560670567	0.286296868574057	4.908714907036081e-09	4.09591042070171e-08	chr2	147402954	147403262	-	309	KO_vs_NTC
ENSMUSG00000019461.12	Plscr3	Plscr3	1082.32730595678	-1.06618154123725	0.199509871629179	4.95885820878875e-09	4.13489323293614e-08	chr1;chr1;chr1;chr1;chr1;chr1;chr1;chr1;chr1;chr1;chr1;chr1;chr1;chr1;chr1;chr1;chr1;chr1;chr1;chr1	131153181;131154229;131155168;131155633;131158192;131160410;131161285;131163520;131164403;131164620;131165120;131166327;131168120;131170937;131171921;131173304;131174247;131178600;131182768;131186202	131153425;131154419;131155251;131155723;131158902;131160624;131161402;131163565;131164506;131164769;131165209;131166422;131168240;131171510;131172239;131173478;131174852;131180406;131182941;131187658	+;+;+;+;+;+;+;+;+;+;+;+;+;+;+;+;+;+;+;+	7374	KO_vs_NTC
ENSMUSG00000015656.17	Hspa8	Hspa8	63819.6818059063	0.445958383975909	0.0782053233649341	5.08476848780553e-09	4.23695615747163e-08	chr1;chr1	92617788;92619746	92618278;92623412	+;+	4158	KO_vs_NTC
ENSMUSG00000018548.15	Trim37	Trim37	1373.4491109764	0.81905144384091	0.15131932169045	5.1726761213468e-09	4.30723389580284e-08	chr1;chr1;chr1	120816500;120816899;120836864	120816600;120817062;120836997	+;+;+	399	KO_vs_NTC
ENSMUSG00000030056.8	Isy1	Isy1	1873.07842542215	-0.591659026156852	0.10614144754461	5.298667513244731e-09	4.40910486250289e-08	chr3;chr3	34772075;34781414	34772291;34782346	+;+	1150	KO_vs_NTC
ENSMUSG00000079057.4	Cyp4v3	Cyp4v3	229.083047893067	-1.22300457925139	0.231457321480441	5.39047369973941e-09	4.48240905307532e-08	chr7;chr7	102491466;102499528	102494915;102499573	-;-	3496	KO_vs_NTC
ENSMUSG00000011257.19	Pabpc4	Pabpc4	7018.73834113715	0.839207186987655	0.155554912849587	5.41907577143e-09	4.50309159423578e-08	chr1;chr1;chr1;chr1;chr1;chr1;chr1;chr1	83012523;83014703;83019332;83020142;83022334;83026226;83028013;83038370	83013989;83014844;83019524;83020232;83023141;83026380;83028142;83038448	-;-;-;-;-;-;-;-	3065	KO_vs_NTC
ENSMUSG00000022257.3	Laptm4b	Laptm4b	374.553434709297	-1.15817018610983	0.218556488519624	5.557782516146111e-09	4.61483444704625e-08	chr2	10483678	10483760	+	83	KO_vs_NTC
ENSMUSG00000037750.16	Fam222b	Fam222b	1086.75363198205	-0.778699215289645	0.143628571379048	5.561192745115371e-09	4.61483444704625e-08	chr4	52935430	52936381	-	952	KO_vs_NTC
ENSMUSG00000068663.13	Clec16a	Clec16a	946.117081370433	-0.548386552672144	0.0978656127740869	5.57806784757884e-09	4.62565873569141e-08	chr7	4388452	4388561	-	110	KO_vs_NTC
ENSMUSG00000043885.14	Slc36a4	Slc36a4	1373.86288135317	0.636047397868052	0.115151727666	5.67167273024438e-09	4.70005329752715e-08	chr4;chr4;chr4;chr4;chr4;chr4	156331103;156333224;156333914;156335559;156336904;156338156	156331387;156333506;156334717;156335783;156337033;156339499	+;+;+;+;+;+	3071	KO_vs_NTC
ENSMUSG00000107008.3	Gm2762	Gm2762	21.1526836058169	4.03062182963135	0.776647951676787	5.763784652651031e-09	4.77310945789496e-08	chr18	61467053	61467153	-	101	KO_vs_NTC
ENSMUSG00000034353.14	Ramp1	Ramp1	402.842386467816	2.01391481143964	0.413010636794981	5.82424435773672e-09	4.81987158158418e-08	chr3	130757461	130757758	+	298	KO_vs_NTC
ENSMUSG00000031812.16	Map1lc3b	Map1lc3b	1974.60830998696	-0.753059297895479	0.138709370153016	5.83049131728022e-09	4.82173644964667e-08	chr3	90335395	90337951	+	2557	KO_vs_NTC
ENSMUSG00000015932.8	Dstn	Dstn	2547.70139552346	-0.823287622435339	0.152770709354625	5.838390180800231e-09	4.82496393175784e-08	chr1;chr1;chr1;chr1;chr1;chr1;chr1	93685660;93686263;93689157;93693817;93694060;93694876;93695037	93685854;93686669;93689285;93693968;93694223;93694940;93695764	+;+;+;+;+;+;+	1840	KO_vs_NTC
ENSMUSG00000032782.19	Cntrob	Cntrob	807.843890509191	1.03231658363688	0.193995587289617	5.8566423803776605e-09	4.83673735298768e-08	chr3	104187103	104190193	-	3091	KO_vs_NTC
ENSMUSG00000020859.16	Spag9	Spag9	3735.9936221602	-0.647011096352048	0.117485462365974	5.903966715827181e-09	4.87248763683509e-08	chr1	165844047	165844608	-	562	KO_vs_NTC
ENSMUSG00000003033.15	Ap1m1	Ap1m1	2635.65421646577	-0.539074417641105	0.0962451436258215	5.9268606132083e-09	4.88804064507357e-08	chr1;chr1;chr1;chr1;chr1;chr1;chr1;chr1	36530193;36532112;36532302;36532581;36533987;36534291;36536497;36539212	36531641;36532210;36532400;36532706;36534115;36534437;36536556;36539429	-;-;-;-;-;-;-;-	2327	KO_vs_NTC
ENSMUSG00000046516.10	Cox17	Cox17	1372.08755206024	0.66624637099511	0.121405884451522	6.0169496285393e-09	4.95895220580093e-08	chr5;chr5;chr5;chr5;chr5;chr5;chr5;chr5;chr5;chr5;chr5;chr5;chr5;chr5;chr5;chr5;chr5;chr5;chr5;chr5	38706462;38713074;38714942;38720909;38733001;38736276;38739342;38742250;38742338;38750306;38751827;38752767;38764358;38768055;38769843;38774567;38784520;38794912;38862196;38876602	38706768;38713229;38715019;38721036;38733041;38736357;38739360;38742264;38742369;38750419;38751846;38752792;38764403;38768164;38769984;38774604;38784548;38794983;38862248;38876812	-;-;-;-;-;-;-;-;-;-;-;-;-;-;-;-;-;-;-;-	1719	KO_vs_NTC
[truncated: 34,757 more rows]
