# Supplementary material for: Enhancer hubs govern chromatin topology and Th17 cell identity
Source: bioRxiv. 2026 Apr 8:2026.04.02.715458. Preprint. [Version 3] doi: 10.64898/2026.04.02.715458 (PMC13060143; doi:10.64898/2026.04.02.715458)
Supplement: Supplement 6 — Table 6 ∣ DESeq2 results table for ATAC-seq OCRs. Comparisons for in vitro derived Th17 cells from Batf −/− or CRISPRi + Batf+19kb gRNA versus non-targeting control (NTC) gRNA. [file media-6.txt]

standardized_peakID	peakID_unique	chr	start	end	width	strand	nearest_gene_midpoint	distance_to_TSS_midpoint_bp	direction_to_TSS	baseMean	log2FoldChange	lfcSE	pvalue	padj	comparison
Cd4+3.5	Cd4+3.5	chr6	124882800	124886817	4018	+	Cd4	3411	+	9324.25430221618	-3.48253131967006	0.0518859799956789	0.0	0.0	KO_vs_NTC
Cd4+8	Cd4+8	chr6	124879855	124880674	820	+	Cd4	7955	+	1077.37240672074	-4.9725619978396	0.167557919162496	8.83014549169375e-200	4.559004117361479e-195	KO_vs_NTC
Rftn1+9	Rftn1+9	chr17	50180410	50182930	2521	+	Rftn1	9002	+	2035.44048414961	-2.56036192956014	0.088353675398017	1.1575382826627699e-185	3.98424676892525e-181	KO_vs_NTC
A730009L09Rik-37.5	A730009L09Rik-37.5	chr16	84477100	84478605	1506	+	A730009L09Rik	37266	-	902.472459105415	-3.79926201097365	0.131707842337336	3.0957458218609295e-185	7.991667839133981e-181	KO_vs_NTC
Acvr2a-404.5	Acvr2a-404.5	chr2	48409329	48410199	871	+	Acvr2a	404342	-	1047.92343968438	-3.26279966717193	0.117545429243496	3.09101892106552e-171	6.383572275784521e-167	KO_vs_NTC
Lpgat1-44	Lpgat1-44	chr1	191673663	191674499	837	+	Lpgat1	43750	-	588.295327118126	-4.11804116737119	0.157569949219775	2.78189210542991e-153	4.78763631344488e-149	KO_vs_NTC
Cpeb4-64	Cpeb4-64	chr11	31807403	31808720	1318	+	Cpeb4	64147	-	904.340544205724	-2.91840499706444	0.114168779210691	1.881423638925e-145	2.77536864221994e-141	KO_vs_NTC
Il17a+4	Il17a+4	chr1	20734438	20735747	1310	+	Il17a	4187	+	637.462506107954	-4.81223233858555	0.191265122238108	1.1645746094829501e-144	1.50317467719012e-140	KO_vs_NTC
Nectin3+81	Nectin3+81	chr16	46416969	46418561	1593	+	Nectin3	80758	+	1038.02032412034	-2.76082054225677	0.109103607010134	1.82984876975705e-142	2.0994464885012498e-138	KO_vs_NTC
Rab2a-23.5	Rab2a-23.5	chr4	8511211	8512625	1415	+	Rab2a	23723	-	669.85029149044	-3.57550945302282	0.142737158979815	1.75856534707323e-140	1.81589457738782e-136	KO_vs_NTC
Plod2+589	Plod2+589	chr9	93130622	93132287	1666	+	Plod2	589231	+	835.55533330473	-2.89688061557568	0.116528708375905	9.900090725828309e-138	9.293485166809369e-134	KO_vs_NTC
Fbxo47-24.5	Fbxo47-24.5	chr11	97908198	97909139	942	+	Fbxo47	24513	-	719.178437944514	-3.24197838071058	0.13240081695987	4.746232244511579e-134	4.08413284640222e-130	KO_vs_NTC
Mmadhc+46.5	Mmadhc+46.5	chr2	50249738	50251121	1384	+	Mmadhc	46370	+	1005.04741626062	-2.71701474819411	0.111543986082122	3.3152569066280104e-132	2.63333406291083e-128	KO_vs_NTC
Svs5+26.5	Svs5+26.5	chr2	164358610	164359690	1081	+	Svs5	26410	+	494.930066588926	-4.50577924718153	0.188939575831352	2.80553746216598e-129	2.0692842738804298e-125	KO_vs_NTC
Upp1-5	Upp1-5	chr11	9112577	9113434	858	+	Upp1	5095	-	627.741207506333	-3.30615327676908	0.138477109212369	1.0873594134288e-127	7.48538220204383e-124	KO_vs_NTC
Leng8+5	Leng8+5	chr7	4141592	4142219	628	+	Leng8	4866	+	681.293737116724	-3.37496554852123	0.141644127200106	2.89579631795373e-127	1.86887454869939e-123	KO_vs_NTC
Cd180+180	Cd180+180	chr13	102873322	102874119	798	+	Cd180	180162	+	937.199527132745	-2.78978518216491	0.117238037076273	2.2289601996288398e-126	1.35389664831573e-122	KO_vs_NTC
Mrpl39+17.5	Mrpl39+17.5	chr16	84717017	84719166	2150	+	Mrpl39	17649	+	2723.90148556446	-3.53690063720081	0.149427970432627	8.118743715510789e-126	4.6574526447980197e-122	KO_vs_NTC
Il17a+0.5	Il17a+0.5	chr1	20730582	20731846	1265	+	Il17a	309	+	574.858222116081	-3.60238156821679	0.153248700703166	3.19383997852469e-124	1.73576797990768e-120	KO_vs_NTC
Myo10-61	Myo10-61	chr15	25560978	25562029	1052	+	Myo10	61019	-	843.966858203923	-2.7286914708175	0.117003524908882	1.8315301357294901e-121	9.45619009077137e-118	KO_vs_NTC
Slc23a4-39.5	Slc23a4-39.5	chr6	35027129	35028585	1457	+	Slc23a4	39452	-	1190.70991648763	-2.16191641648221	0.0935955312611654	8.76552803515989e-119	4.31013535671719e-115	KO_vs_NTC
Cytip+11	Cytip+11	chr2	58183803	58185171	1369	+	Cytip	11043	+	811.053978241718	-3.3133417357538	0.144077119712449	9.55631457571978e-119	4.48538655949466e-115	KO_vs_NTC
Lyrm4-171	Lyrm4-171	chr13	36287695	36289119	1425	+	Lyrm4	170880	-	1008.28879223292	-2.68018786519169	0.117123404867652	5.0773932932688406e-117	2.27952883244757e-113	KO_vs_NTC
Runx3-0.5	Runx3-0.5	chr4	135119894	135120796	903	+	Runx3	304	-	642.962217930018	-3.15412882315603	0.138132586717081	5.842548233532761e-117	2.5137563774774702e-113	KO_vs_NTC
Ggact-22.5	Ggact-22.5	chr14	122935533	122936584	1052	+	Ggact	22300	-	643.600209345217	-3.0319588288822	0.132802881690873	8.317474384744799e-117	3.4354496198749904e-113	KO_vs_NTC
Tpgs1+3	Tpgs1+3	chr10	79671743	79673342	1600	+	Tpgs1	3173	+	680.599001871516	-2.99715223851016	0.131811458787128	7.379695921677539e-116	2.93087461874009e-112	KO_vs_NTC
Rhbdd1+73.5	Rhbdd1+73.5	chr1	82389161	82390293	1133	+	Rhbdd1	73275	+	909.274962870192	-2.48249531140748	0.110548894785953	1.1994157088903401e-112	4.58709874444505e-109	KO_vs_NTC
Htr2a-89.5	Htr2a-89.5	chr14	74550808	74551744	937	+	Htr2a	89561	-	704.498680020796	-2.70888938510377	0.120790958847561	1.5421572667670002e-112	5.68725569165573e-109	KO_vs_NTC
Degs2+56	Degs2+56	chr12	108645198	108647410	2213	+	Degs2	56009	+	1944.07431814739	-1.74280143203329	0.0778782323193586	2.0407864106692302e-111	7.26660706088635e-108	KO_vs_NTC
Bcas3+54.5	Bcas3+54.5	chr11	85407490	85408342	853	+	Bcas3	54749	+	637.590551664115	-3.33930896467544	0.150370300433307	5.22634881260037e-111	1.79890926129705e-107	KO_vs_NTC
Erich1+1.5	Erich1+1.5	chr8	14088525	14089365	841	+	Erich1	1354	+	586.024786761377	-3.28288440998257	0.147813831691046	5.6847167956492805e-111	1.8935608268346598e-107	KO_vs_NTC
Rps14-10.5	Rps14-10.5	chr18	60735840	60737111	1272	+	Rps14	10620	-	1362.99845518051	-2.1320802456258	0.0960983331909201	8.875350809440191e-110	2.8639647643212303e-106	KO_vs_NTC
Wwox+538.5	Wwox+538.5	chr8	114977489	114978854	1366	+	Wwox	538516	+	812.25480482554	-2.62060257302968	0.118343654606185	9.95256813486065e-110	3.11424904729003e-106	KO_vs_NTC
Ifne+4	Ifne+4	chr4	88875227	88877190	1964	+	Ifne	3991	+	871.866293056674	-2.80851300067561	0.127361364458437	5.35582347131266e-109	1.6265950930816e-105	KO_vs_NTC
Mgll+22	Mgll+22	chr6	88746280	88746988	709	+	Mgll	22222	+	650.996785592016	-2.98250202177803	0.13551990817082	9.78725390105336e-109	2.88751953663649e-105	KO_vs_NTC
Slc25a15+7	Slc25a15+7	chr8	22390907	22391799	893	+	Slc25a15	7242	+	731.374186038478	-2.51764371450725	0.114695013140705	8.58554860259938e-108	2.4626215241789202e-104	KO_vs_NTC
Crtam-16.5	Crtam-16.5	chr9	41020443	41021928	1486	+	Crtam	16556	-	684.988929821468	-2.65934099699338	0.121473496364457	2.3835923147779298e-107	6.65215520064782e-104	KO_vs_NTC
Tprg-275.5	Tprg-275.5	chr16	25010858	25012095	1238	+	Tprg	275338	-	1237.58625024244	-2.10073350402265	0.0958641584868471	3.85628849445284e-107	1.04789565772947e-103	KO_vs_NTC
Amer2-32.5	Amer2-32.5	chr14	60340405	60341409	1005	+	Amer2	32349	-	480.591949893796	-3.37297648376864	0.155001030881609	8.916449646912101e-107	2.3608015142055e-103	KO_vs_NTC
Slc24a5-53	Slc24a5-53	chr2	125014598	125015959	1362	+	Slc24a5	52843	-	495.658267647745	-3.50962905908609	0.161843913331748	3.27154044406128e-106	8.445481656344189e-103	KO_vs_NTC
Dnajc19-15	Dnajc19-15	chr3	34095875	34097102	1228	+	Dnajc19	15166	-	477.221858712479	-3.39869743716115	0.157293394571512	2.35287834884005e-105	5.92581020246885e-102	KO_vs_NTC
Supt3-69	Supt3-69	chr17	44707549	44708831	1283	+	Supt3	68959	-	688.170315222102	-2.95017015043863	0.136546053837931	6.8642369588303e-105	1.68762168659242e-101	KO_vs_NTC
Dgat1+12	Dgat1+12	chr15	76498605	76501687	3083	+	Dgat1	11805	+	914.874619927944	-2.53972595241122	0.117496275382875	1.2464537356737999e-104	2.99322820338782e-101	KO_vs_NTC
Trhr2+1.5	Trhr2+1.5	chr8	122359048	122359883	836	+	Trhr2	1279	+	725.672574657689	-2.54547134530676	0.119099829882657	2.3020374730805e-102	5.4024633970521e-99	KO_vs_NTC
Dstn+46	Dstn+46	chr2	143960868	143961492	625	+	Dstn	45860	+	414.905857184225	-3.7690277090127	0.177744092917578	4.83551206533092e-102	1.10958883525794e-98	KO_vs_NTC
Cradd+24.5	Cradd+24.5	chr10	95298834	95300676	1843	+	Cradd	24376	+	701.985112168541	-2.47906353617976	0.117224484556014	3.10357675804028e-100	6.96685513120086e-97	KO_vs_NTC
Tmem132a+9	Tmem132a+9	chr19	10859085	10862497	3413	+	Tmem132a	9147	+	937.717318742462	-2.49121788821057	0.118674709874917	8.18724425264926e-99	1.79875498197567e-95	KO_vs_NTC
Tmem204-12.5	Tmem204-12.5	chr17	25095515	25096588	1074	+	Tmem204	12459	-	578.429265547934	-2.85843953350077	0.13664642720623	1.8953665366797703e-98	4.07740726203236e-95	KO_vs_NTC
Gins1+54.5	Gins1+54.5	chr2	150959059	150960652	1594	+	Gins1	54455	+	705.690695425827	-2.59182623760253	0.125059757618849	1.82023182004442e-96	3.83585995383239e-93	KO_vs_NTC
Col19a1-25.5	Col19a1-25.5	chr1	24612112	24613579	1468	+	Col19a1	25372	-	8691.85780852208	1.07214523257962	0.0519454310619904	3.28845566796927e-95	6.791318645490129e-92	KO_vs_NTC
Il12a-81.5	Il12a-81.5	chr3	68608552	68609485	934	+	Il12a	81623	-	398.733665063538	-4.60647324320609	0.228515665658848	2.1517715781266898e-94	4.35670457171299e-91	KO_vs_NTC
Jakmip1+45	Jakmip1+45	chr5	37157911	37159659	1749	+	Jakmip1	45001	+	817.984466321909	-2.63068666229571	0.128504790962175	3.15148629842735e-94	6.258124522607851e-91	KO_vs_NTC
Pccb+55.5	Pccb+55.5	chr9	100978601	100980045	1445	+	Pccb	55573	+	364.095496484903	-3.95004035632075	0.194777896903708	6.09009832223099e-94	1.18653500519542e-90	KO_vs_NTC
Eif4g2-132	Eif4g2-132	chr7	111214319	111216060	1742	+	Eif4g2	132158	-	431.59093976798	-3.30317749373286	0.16218130213765	6.29394286130353e-94	1.20354174047815e-90	KO_vs_NTC
Lrrn3-102.5	Lrrn3-102.5	chr12	41588474	41589397	924	+	Lrrn3	102503	-	331.370917500099	-4.98888903324693	0.252686625041934	8.19323882039844e-94	1.53824334653517e-90	KO_vs_NTC
Dmrtb1+77.5	Dmrtb1+77.5	chr4	107605741	107607670	1930	+	Dmrtb1	77523	+	1045.15494393364	-1.99788817347655	0.0977248211926922	1.57523633692472e-93	2.90462328840798e-90	KO_vs_NTC
Timd2+1	Timd2+1	chr11	46705341	46706660	1320	+	Timd2	1059	+	390.893995862454	-3.67076697309312	0.181851279779842	9.642313809573199e-93	1.71666435168367e-89	KO_vs_NTC
Gldc+56.5	Gldc+56.5	chr19	30118444	30119388	945	+	Gldc	56511	+	515.555528578103	-3.21513075322571	0.15882161269783	9.58839643100264e-93	1.71666435168367e-89	KO_vs_NTC
BC016579+13	BC016579+13	chr16	45640565	45641419	855	+	BC016579	13074	+	473.474810518052	-3.1371324672853	0.155654537427216	6.98743716957624e-92	1.22291993581431e-88	KO_vs_NTC
Gipc2+137	Gipc2+137	chr3	152028467	152029875	1409	+	Gipc2	137057	+	553.153144934172	-2.97218630746215	0.147873773297495	3.0511547618359603e-91	5.25103734511968e-88	KO_vs_NTC
Sardh-39	Sardh-39	chr2	27287055	27287913	859	+	Sardh	39146	-	728.120849531151	-2.46249179225453	0.12241771810506	5.97913120534474e-91	1.01213948895721e-87	KO_vs_NTC
Frmd4a-90.5	Frmd4a-90.5	chr2	3925784	3928320	2537	+	Frmd4a	90662	-	623.14692884145	-2.56076561108191	0.127424050598259	7.358390553752361e-91	1.22552807835559e-87	KO_vs_NTC
Sult1a1+12.5	Sult1a1+12.5	chr7	126663231	126664317	1087	+	Sult1a1	12656	+	656.361254527228	-2.61418545391931	0.13094915167627	9.63249462126999e-90	1.5788117374481599e-86	KO_vs_NTC
Slc15a3-0.5	Slc15a3-0.5	chr19	10838903	10840009	1107	+	Slc15a3	268	-	1041.73060007092	-2.06663994073129	0.103563147987523	2.82815568910368e-89	4.56305244463821e-86	KO_vs_NTC
Tex261-2.5	Tex261-2.5	chr6	83777807	83779258	1452	+	Tex261	2718	-	705.306156646087	-2.60360318321304	0.13088734420165	4.09173404231334e-89	6.50019164937348e-86	KO_vs_NTC
Tmigd1-10.5	Tmigd1-10.5	chr11	76891064	76892745	1682	+	Tmigd1	10252	-	740.113757785971	-2.31548959340475	0.116484472927489	8.96157184379679e-89	1.40207864937948e-85	KO_vs_NTC
Bend4+33.5	Bend4+33.5	chr5	67393817	67395976	2160	+	Bend4	33412	+	1004.04491674939	-2.08053373238422	0.104598157278786	1.00738792062925e-88	1.55258024901756e-85	KO_vs_NTC
Olfr530+1.5	Olfr530+1.5	chr7	140374037	140375413	1377	+	Olfr530	1604	+	872.594750767386	-2.23471598583415	0.112854858083166	4.67236407601212e-88	7.09512227189723e-85	KO_vs_NTC
Rnf125-12	Rnf125-12	chr18	20932081	20933089	1009	+	Rnf125	12037	-	380.652808652095	-3.7811951081472	0.19273689604469	5.68630121430936e-88	8.509673382457751e-85	KO_vs_NTC
Gpat3+366.5	Gpat3+366.5	chr5	101211975	101212702	728	+	Gpat3	366625	+	330.156786088262	-3.94906401355086	0.201863492826589	9.90560328813292e-88	1.46121799361801e-84	KO_vs_NTC
Mapk8ip3+14	Mapk8ip3+14	chr17	24922028	24923440	1413	+	Mapk8ip3	14241	+	1208.93390275522	-1.8100864243626	0.0915116792086297	1.31399157720887e-87	1.91102493327589e-84	KO_vs_NTC
Ctr9+12	Ctr9+12	chr7	111040595	111041147	553	+	Ctr9	11920	+	367.432004556264	-3.81105492026624	0.194779783502616	1.45432052093202e-87	2.08573801377001e-84	KO_vs_NTC
Rubcnl-19.5	Rubcnl-19.5	chr14	74996264	74997254	991	+	Rubcnl	19265	-	660.717108563694	-2.74569389023797	0.139429500859572	1.6330491743478e-87	2.30998161291991e-84	KO_vs_NTC
Mtpn+80	Mtpn+80	chr6	35459241	35460379	1139	+	Mtpn	80076	+	483.198641238526	-2.9961986198945	0.153476727564842	2.7546134822988698e-86	3.84380254300245e-83	KO_vs_NTC
Lefty1-7	Lefty1-7	chr1	180927780	180928441	662	+	Lefty1	6909	-	766.081790179978	-2.62765265374413	0.134991702922906	1.76702324486018e-85	2.43283760352349e-82	KO_vs_NTC
Evi5l-3.5	Evi5l-3.5	chr8	4162887	4163335	449	+	Evi5l	3453	-	904.993211166177	-2.26050740645091	0.116632972849168	1.72403217389165e-84	2.3424152931059397e-81	KO_vs_NTC
Optn-11.5	Optn-11.5	chr2	5075306	5076182	877	+	Optn	11692	-	408.486619945862	-3.57618242644664	0.185962843923468	1.935250456312e-84	2.59524626128282e-81	KO_vs_NTC
Itga11-53	Itga11-53	chr9	62624511	62625363	853	+	Itga11	52886	-	536.310510344161	-2.87411383869357	0.148893410277922	2.5311848519464502e-84	3.35089933092296e-81	KO_vs_NTC
Slc24a5-340	Slc24a5-340	chr2	124727638	124728390	753	+	Slc24a5	340107	-	343.681014080238	-3.73793817655171	0.194945061859269	3.61802857383133e-84	4.729083930807889e-81	KO_vs_NTC
Chsy1+71	Chsy1+71	chr7	66179817	66181416	1600	+	Chsy1	71101	+	1073.23386516218	-1.92980766173221	0.0996685490639307	4.08483251925229e-84	5.2724975742249e-81	KO_vs_NTC
Mcur1+25	Mcur1+25	chr13	43534958	43535763	806	+	Mcur1	24829	+	456.745589733423	-3.3909598649867	0.176572749326861	5.21815030568167e-84	6.65217531561344e-81	KO_vs_NTC
Ice2-295.5	Ice2-295.5	chr9	69101646	69103307	1662	+	Ice2	295427	-	562.145166804322	-2.65619744253279	0.137805459251225	6.73841136865299e-84	8.48546777959887e-81	KO_vs_NTC
Neurl1b-79.5	Neurl1b-79.5	chr17	26334339	26336110	1772	+	Neurl1b	79602	-	394.778676876446	-3.87242878684088	0.202618601827757	7.931953460729699e-84	9.86811463078252e-81	KO_vs_NTC
Anxa10-7.5	Anxa10-7.5	chr8	62130220	62131038	819	+	Anxa10	7478	-	319.078039166313	-3.80040529747334	0.199019490675203	1.3555628800244399e-83	1.66637408323005e-80	KO_vs_NTC
Ly75+13	Ly75+13	chr2	60369403	60370981	1579	+	Ly75	13109	+	1305.22349995507	-2.11118815370583	0.109495503728442	1.52161994635523e-83	1.8484997136546e-80	KO_vs_NTC
Kif20b+196.5	Kif20b+196.5	chr19	35118418	35119215	798	+	Kif20b	196455	+	288.466782800817	-4.75433245775381	0.253271226977466	1.6860500469775098e-83	2.0244363703592698e-80	KO_vs_NTC
Olfml3+42	Olfml3+42	chr3	103695521	103696726	1206	+	Olfml3	41876	+	425.094033048901	-3.09660887880962	0.161629093481726	2.53030922469009e-83	3.00321529358045e-80	KO_vs_NTC
Fnbp1+61.5	Fnbp1+61.5	chr2	31080221	31080881	661	+	Fnbp1	61455	+	415.046845249905	-3.07135162616413	0.16035999373476	2.9980884303020497e-83	3.51798421946579e-80	KO_vs_NTC
Defb48+43.5	Defb48+43.5	chr14	62940223	62941414	1192	+	Defb48	43690	+	555.34439909859	-3.16663528006257	0.165686909445166	5.26665490020719e-83	6.11050320219544e-80	KO_vs_NTC
Mrpl39+27.5	Mrpl39+27.5	chr16	84707247	84708912	1666	+	Mrpl39	27661	+	724.694166807471	-2.27289074908544	0.118792695558223	2.0334774791374998e-82	2.33307649439709e-79	KO_vs_NTC
Hmgcs1-33	Hmgcs1-33	chr13	119656645	119657667	1023	+	Hmgcs1	33220	-	633.300082333293	-2.358731268732	0.123471524808859	3.12206297252683e-82	3.54268376421011e-79	KO_vs_NTC
Ddit4+3.5	Ddit4+3.5	chr10	59947338	59949630	2293	+	Ddit4	3348	+	3349.73212120066	-1.26213494749596	0.0659808539737813	5.6294759857048e-82	6.318474894389979e-79	KO_vs_NTC
Arl5b-133.5	Arl5b-133.5	chr2	14915355	14916424	1070	+	Arl5b	133503	-	360.850522246144	3.62970324359866	0.191789926836228	5.707556182321189e-82	6.337228509532109e-79	KO_vs_NTC
Lmtk3-12.5	Lmtk3-12.5	chr7	45770812	45771719	908	+	Lmtk3	12470	-	370.620381826532	-3.57916377177155	0.189352288225024	1.02009413789255e-81	1.12058426254027e-78	KO_vs_NTC
Gfpt2-27	Gfpt2-27	chr11	49766532	49767400	869	+	Gfpt2	27209	-	1187.59446914303	-1.89017751851588	0.0993607682683203	2.92259795407084e-81	3.1767101551300497e-78	KO_vs_NTC
Cib3+4.5	Cib3+4.5	chr8	72208131	72209165	1035	+	Cib3	4346	+	649.611257995867	-2.42913824574991	0.128029069413149	3.31458556873159e-81	3.56525110236692e-78	KO_vs_NTC
Odc1+66	Odc1+66	chr12	17610186	17611328	1143	+	Odc1	65963	+	433.28586585289	-3.66115361808215	0.194489508940996	3.52671037560549e-81	3.7543104472682797e-78	KO_vs_NTC
Gpld1+35	Gpld1+35	chr13	24977598	24978860	1263	+	Gpld1	35077	+	649.754870701193	-2.53811536187925	0.134202923994276	8.6604135001045e-81	9.12524793898766e-78	KO_vs_NTC
Supt3-176.5	Supt3-176.5	chr17	44599627	44601238	1612	+	Supt3	176717	-	554.749720318941	-2.5715884879753	0.136148442943461	1.29298640683055e-80	1.34862400373053e-77	KO_vs_NTC
Ntng2-19	Ntng2-19	chr2	29271302	29272501	1200	+	Ntng2	18895	-	425.821390525064	-3.52369402139971	0.187720612839744	1.40975502453071e-80	1.45571303833041e-77	KO_vs_NTC
Ube2e3+142	Ube2e3+142	chr2	79009668	79010306	639	+	Ube2e3	141863	+	532.195887239378	-2.73646956661007	0.145354603775678	3.04391624770653e-80	3.11202764097204e-77	KO_vs_NTC
Crygs+39.5	Crygs+39.5	chr16	22771471	22772433	963	+	Crygs	39623	+	540.083836673923	-2.50744561633371	0.133497078164247	1.06285750132962e-79	1.07598691752251e-76	KO_vs_NTC
Smox-43	Smox-43	chr2	131447852	131448722	871	+	Smox	43206	-	734.305582319338	-2.63726618389131	0.140861167349573	2.5981732327832e-79	2.6047317283222602e-76	KO_vs_NTC
Gm17631+6.5	Gm17631+6.5	chr6	129868300	129869645	1346	+	Gm17631	6323	+	756.33493268361	-2.49550595922342	0.133357180156994	4.0349853379050296e-79	4.0062748653084e-76	KO_vs_NTC
Olfr1507-37.5	Olfr1507-37.5	chr14	52532796	52533931	1136	+	Olfr1507	37613	-	293.153929256189	-4.20547312411493	0.228074510666544	7.21500061906648e-79	7.09543775166481e-76	KO_vs_NTC
Adck1+82.5	Adck1+82.5	chr12	88442730	88443667	938	+	Adck1	82644	+	726.057016827563	-2.53619048369819	0.136059530595017	1.4610729361592e-78	1.42330557913018e-75	KO_vs_NTC
Fam160b1+38.5	Fam160b1+38.5	chr19	57398505	57399430	926	+	Fam160b1	38287	+	478.803655038812	-3.06451508115548	0.164954205142486	1.60231442017701e-78	1.54630828997643e-75	KO_vs_NTC
Tmem154+63	Tmem154+63	chr3	84728956	84729654	699	+	Tmem154	63113	+	476.299304288729	-2.89501310211269	0.155985628834783	3.26364930230467e-78	3.12041136070352e-75	KO_vs_NTC
Afap1l1-44	Afap1l1-44	chr18	61830418	61831361	944	+	Afap1l1	44186	-	1012.43333787246	-1.86046452619186	0.0998430743932694	4.739903033231409e-78	4.49029713038051e-75	KO_vs_NTC
Rad51b+37.5	Rad51b+37.5	chr12	79334499	79335349	851	+	Rad51b	37642	+	342.454085666343	-3.48277089770532	0.188628175366461	4.85137077660978e-78	4.55411405811569e-75	KO_vs_NTC
Ndufb6-78	Ndufb6-78	chr4	40356796	40357749	954	+	Ndufb6	77850	-	640.611190272262	-2.48236056507817	0.133790602438156	8.03853266818912e-78	7.47800795781269e-75	KO_vs_NTC
5730507C01Rik+96	5730507C01Rik+96	chr12	18609627	18610982	1356	+	5730507C01Rik	95794	+	423.632951372032	-4.90453152636398	0.274367745042468	9.9136205465962e-78	9.14000408608503e-75	KO_vs_NTC
Slc29a2-6	Slc29a2-6	chr19	5016932	5019010	2079	+	Slc29a2	5886	-	1535.71901623784	-1.69441829019487	0.0911809701171477	1.47854915810733e-77	1.35110607138197e-74	KO_vs_NTC
Aldh8a1-19	Aldh8a1-19	chr10	21358097	21358669	573	+	Aldh8a1	18905	-	606.688434689774	-2.37625645690493	0.128367205693083	2.1385154217545098e-77	1.9370447583365802e-74	KO_vs_NTC
Celf4+243	Celf4+243	chr18	25510446	25511504	1059	+	Celf4	243180	+	749.440690044087	-2.09308553659583	0.112940901177161	2.2715924406645697e-77	2.03969248193933e-74	KO_vs_NTC
Psd3-0.5	Psd3-0.5	chr8	68211985	68212910	926	+	Psd3	419	-	376.213556385664	-3.55591724774771	0.193663532832732	2.6382930374441297e-77	2.34853568143518e-74	KO_vs_NTC
Rab20+14	Rab20+14	chr8	11463591	11465840	2250	+	Rab20	13993	+	1192.22370645594	-1.71068048588529	0.092576494541264	1.0132613261798601e-76	8.942680730028371e-74	KO_vs_NTC
Tgm1-1.5	Tgm1-1.5	chr14	55714867	55715847	981	+	Tgm1	1430	-	662.646750662008	-2.32202048645359	0.126012274048755	1.1199813551107901e-76	9.80078599396106e-74	KO_vs_NTC
Zfat+500	Zfat+500	chr15	67758274	67759522	1249	+	Zfat	499956	+	316.056047457701	-3.74251818099743	0.205211890692087	1.50877253451874e-76	1.30920883961685e-73	KO_vs_NTC
Zfp853+10	Zfp853+10	chr5	143283201	143284184	984	+	Zfp853	9929	+	528.862325481608	-2.99904418683512	0.164364758867767	8.444900185117281e-76	7.26683660929342e-73	KO_vs_NTC
Mrpl39+89.5	Mrpl39+89.5	chr16	84645781	84647058	1278	+	Mrpl39	89321	+	790.342074035945	-2.19665060116568	0.119922411805967	1.03530987893712e-75	8.8352147189295e-73	KO_vs_NTC
Cenpc1+88	Cenpc1+88	chr5	85977013	85978418	1406	+	Cenpc1	87866	+	504.923805301456	2.69189133241737	0.147470212388142	1.38668311204591e-75	1.17367949303165e-72	KO_vs_NTC
Gcfc2+16.5	Gcfc2+16.5	chr6	81939487	81940361	875	+	Gcfc2	16255	+	579.723221049721	-2.52569047231644	0.138468578233402	2.43264351791215e-75	2.04223389967161e-72	KO_vs_NTC
Zfp36l2+131.5	Zfp36l2+131.5	chr17	84056115	84057271	1157	+	Zfp36l2	131252	+	274.146956680819	-4.26860103222652	0.237458723612778	2.47076884513155e-75	2.0575128302281e-72	KO_vs_NTC
Pla2g5-1.5	Pla2g5-1.5	chr4	138864059	138865484	1426	+	Pla2g5	1288	-	640.415352626791	-2.36165093216706	0.129525099411683	3.69131688172062e-75	3.04932304965177e-72	KO_vs_NTC
Dgat1-3	Dgat1-3	chr15	76514353	76515287	935	+	Dgat1	2866	-	560.609047160101	-2.7792647711624	0.152912018117137	4.86781436856753e-75	3.9892897753832e-72	KO_vs_NTC
Trib1+31	Trib1+31	chr15	59678912	59679811	900	+	Trib1	31011	+	360.269046783032	-3.45524163415701	0.191062973075648	5.42780341214426e-75	4.41318882155918e-72	KO_vs_NTC
Colgalt1+26.5	Colgalt1+26.5	chr8	71636967	71637842	876	+	Colgalt1	26406	+	481.13346326109	-2.87664467987153	0.158841438422561	1.3105942797986101e-74	1.05728097915629e-71	KO_vs_NTC
Abtb1+13.5	Abtb1+13.5	chr6	88827488	88828981	1494	+	Abtb1	13748	+	1304.83641672455	-1.82895071433273	0.100514211432805	1.60340401383186e-74	1.28346898037425e-71	KO_vs_NTC
Slc24a5-335	Slc24a5-335	chr2	124732397	124733380	984	+	Slc24a5	335233	-	433.723080240138	-3.32527137857872	0.18437823695859	1.84150823623225e-74	1.46272415748724e-71	KO_vs_NTC
Dnajb4+21	Dnajb4+21	chr3	152188786	152189570	785	+	Dnajb4	21122	+	411.905921127376	-2.85476713615514	0.158114944299196	3.72827684778241e-74	2.93879288016803e-71	KO_vs_NTC
Nol10+66.5	Nol10+66.5	chr12	17414830	17415456	627	+	Nol10	66685	+	351.881352314601	-4.10738509525921	0.22996757452173	3.97395732070858e-74	3.10871843133612e-71	KO_vs_NTC
Slc39a2-3	Slc39a2-3	chr14	51889574	51890282	709	+	Slc39a2	2958	-	311.497554105547	-3.63951026681528	0.202933639908255	4.91843706581102e-74	3.81863016101989e-71	KO_vs_NTC
Pgm2l1+24.5	Pgm2l1+24.5	chr7	100251475	100252305	831	+	Pgm2l1	24496	+	401.927853914542	-3.09981344097225	0.172131499408392	5.08735948265244e-74	3.92030403118426e-71	KO_vs_NTC
Cemip2+42	Cemip2+42	chr19	21819723	21820827	1105	+	Cemip2	41933	+	330.756899482929	-3.18670482331724	0.177309666152211	7.94777547326166e-74	6.06059860186712e-71	KO_vs_NTC
Clnk-279	Clnk-279	chr5	39155588	39156446	859	+	Clnk	279204	-	464.992599827927	-2.72263985351551	0.15102551078186	7.98219455601326e-74	6.06059860186712e-71	KO_vs_NTC
Dapk1+43.5	Dapk1+43.5	chr13	60644688	60646222	1535	+	Dapk1	43508	+	351.470746344637	-3.22989728435486	0.17998675096384	1.17388688784987e-73	8.84785109776477e-71	KO_vs_NTC
Pole4+101.5	Pole4+101.5	chr6	82603650	82604496	847	+	Pole4	101290	+	539.163521496327	-2.42573418104764	0.134530585785852	1.30266090200477e-73	9.747301792827019e-71	KO_vs_NTC
Dusp4-219.5	Dusp4-219.5	chr8	34587008	34588260	1253	+	Dusp4	219660	-	477.78848630027	-2.7350725836162	0.152111424701051	1.81840197002257e-73	1.35085026924123e-70	KO_vs_NTC
Dscaml1+48.5	Dscaml1+48.5	chr9	45474882	45475543	662	+	Dscaml1	48584	+	624.65617495725	-2.32622338275799	0.129114078653077	1.99971452731553e-73	1.47493230064715e-70	KO_vs_NTC
Fut8-99	Fut8-99	chr12	77138604	77140046	1443	+	Fut8	98797	-	562.544111200692	-2.51337896723621	0.140126920771143	6.1437020828328e-73	4.49928139768308e-70	KO_vs_NTC
Tnfsf11-48.5	Tnfsf11-48.5	chr14	78356052	78357216	1165	+	Tnfsf11	48590	-	356.599999081183	-3.24208277394457	0.181639359372938	6.403338413043171e-73	4.65639946852703e-70	KO_vs_NTC
Gm49337+11.5	Gm49337+11.5	chr4	116184143	116185791	1649	+	Gm49337	11583	+	784.857291127486	-2.38349859001818	0.132941928554064	8.85435421845415e-73	6.39371060557745e-70	KO_vs_NTC
Brwd1+31.5	Brwd1+31.5	chr16	96050458	96051346	889	+	Brwd1	31622	+	348.402013454479	-3.8536520092417	0.217863667556979	2.09151737515759e-72	1.4894488562674e-69	KO_vs_NTC
Gm3952+10	Gm3952+10	chr8	128788050	128789157	1108	+	Gm3952	10089	+	346.903623181015	-3.56817440249933	0.201182305163512	2.08247658460932e-72	1.4894488562674e-69	KO_vs_NTC
Kcna3-40	Kcna3-40	chr3	106995890	106996816	927	+	Kcna3	39813	-	299.139844666937	-3.55787353735404	0.200668739501485	2.38053828216543e-72	1.68366015764659e-69	KO_vs_NTC
Ppp2r3c-30	Ppp2r3c-30	chr12	55332482	55333386	905	+	Ppp2r3c	29935	-	339.636889777243	-3.30992013187766	0.186492300657234	3.2747963721764e-72	2.30037737000636e-69	KO_vs_NTC
Scaper+183.5	Scaper+183.5	chr9	55754445	55755028	584	+	Scaper	183381	+	447.707772478031	-2.83354237523608	0.159135546004661	3.43629437789065e-72	2.3975118747364097e-69	KO_vs_NTC
Cd4-0	Cd4-0	chr6	124887821	124889026	1206	+	Cd4	201	-	1167.8316400663	-1.72627579546175	0.0966406788738552	7.44386534189875e-72	5.15874855841922e-69	KO_vs_NTC
Heatr5a+33	Heatr5a+33	chr12	51937865	51938467	603	+	Heatr5a	33153	+	534.586152223778	-2.46008115586851	0.138307409152951	9.82128035127292e-72	6.76096939381628e-69	KO_vs_NTC
Gpam+41.5	Gpam+41.5	chr19	55084930	55086280	1351	+	Gpam	41631	+	332.65453901107	-3.22933523288189	0.182727696011026	1.5176924025295899e-71	1.03786038069673e-68	KO_vs_NTC
Zeb1+148.5	Zeb1+148.5	chr18	5739844	5741028	1185	+	Zeb1	148576	+	944.564490278905	-1.8476748875844	0.103726551115532	1.58018951003657e-71	1.073489268463e-68	KO_vs_NTC
Zc3h12c-13	Zc3h12c-13	chr9	52180830	52181878	1049	+	Zc3h12c	12781	-	437.403356846513	-2.69413642328541	0.152261995693968	3.32112849164448e-71	2.24143613102751e-68	KO_vs_NTC
Ubr4+70	Ubr4+70	chr4	139422191	139423088	898	+	Ubr4	70030	+	950.39761989611	-2.13572102575331	0.12041165284653	4.10799336619144e-71	2.75448957787616e-68	KO_vs_NTC
Il12rb2+28	Il12rb2+28	chr6	67347667	67348742	1076	+	Il12rb2	27982	+	978.218180792917	-2.10506209335179	0.118878254111747	7.22074908100899e-71	4.81041645229025e-68	KO_vs_NTC
Atxn2+29	Atxn2+29	chr5	121740133	121740835	703	+	Atxn2	29147	+	460.828843056212	-3.02030867040207	0.171872191498745	1.4349157647995299e-70	9.49803858161535e-68	KO_vs_NTC
Psma6+8.5	Psma6+8.5	chr12	55392083	55393734	1652	+	Psma6	8686	+	912.100880469797	-1.81820538971225	0.102865920039003	1.8913047562513898e-70	1.2439243893663601e-67	KO_vs_NTC
Tmem176b-4	Tmem176b-4	chr6	48844948	48846106	1159	+	Tmem176b	4030	-	277.151963280498	-3.79314420751071	0.217483853356932	1.96327281895662e-70	1.2830857676295e-67	KO_vs_NTC
Btbd16-37	Btbd16-37	chr7	130736623	130737741	1119	+	Btbd16	36884	-	346.206568430033	-3.28035950219899	0.187577262709896	3.49046412294847e-70	2.2668259455072903e-67	KO_vs_NTC
Tnfsf4+11	Tnfsf4+11	chr1	161405911	161406881	971	+	Tnfsf4	10987	+	461.888425993149	-2.83750312459922	0.16180801077079	4.04936627436499e-70	2.6133597593183e-67	KO_vs_NTC
Zfp51+14	Zfp51+14	chr17	21463403	21465268	1866	+	Zfp51	13961	+	1284.69393689994	-1.88576001562658	0.107166635290609	7.030348345800409e-70	4.5090296284928605e-67	KO_vs_NTC
Egln3-113	Egln3-113	chr12	54316717	54317461	745	+	Egln3	113228	-	908.186394827773	1.87904454221729	0.106873053679243	9.158122528537919e-70	5.8374551376347305e-67	KO_vs_NTC
Zdhhc7+50.5	Zdhhc7+50.5	chr8	120050049	120052124	2076	+	Zdhhc7	50394	+	667.769117393328	-2.05174025458247	0.116972155637703	1.50407497917102e-69	9.52826885577911e-67	KO_vs_NTC
Dll1+23.5	Dll1+23.5	chr17	15351963	15354374	2412	+	Dll1	23702	+	856.481504780467	-2.19221709007024	0.125077000679208	1.54053925457373e-69	9.699761184590471e-67	KO_vs_NTC
Fdx2-7	Fdx2-7	chr9	21080048	21080944	897	+	Fdx2	6881	-	369.297228610249	-2.98345520167947	0.171539002048105	3.6961844886034396e-69	2.31313945632237e-66	KO_vs_NTC
Kcnn3+85.5	Kcnn3+85.5	chr3	89604944	89606141	1198	+	Kcnn3	85378	+	459.182748978467	2.82661512831166	0.162585128146138	5.80505818209078e-69	3.61102595110056e-66	KO_vs_NTC
Rnf152+14	Rnf152+14	chr1	105342037	105343412	1376	+	Rnf152	13984	+	670.898286869114	-2.1580710364871	0.123684625335827	6.469366560536749e-69	4.00016042539536e-66	KO_vs_NTC
Sh2d4a-28	Sh2d4a-28	chr8	68248416	68249182	767	+	Sh2d4a	27765	-	368.024594925867	-3.30098859174582	0.190759465424376	8.15530759294019e-69	5.01260155980359e-66	KO_vs_NTC
Ammecr1l-28.5	Ammecr1l-28.5	chr18	31730995	31731904	910	+	Ammecr1l	28374	-	457.734835862296	-2.81701347622002	0.162268920756786	9.19901997575096e-69	5.6206556372547e-66	KO_vs_NTC
Ostf1+12	Ostf1+12	chr19	18618778	18620625	1848	+	Ostf1	12120	+	827.125475886106	-1.95497775287292	0.112192562374792	1.3004369077286002e-68	7.89900677012092e-66	KO_vs_NTC
Rbfox3+179.5	Rbfox3+179.5	chr11	118731514	118732978	1465	+	Rbfox3	179349	+	583.940960949478	-2.31643699296922	0.133238023600354	1.4933438836628201e-68	9.01770113608323e-66	KO_vs_NTC
Rbpj-24.5	Rbpj-24.5	chr5	53441075	53442092	1018	+	Rbpj	24566	-	1161.2652157591	-1.68772289607935	0.0969169669040178	2.17157901411334e-68	1.30370493603107e-65	KO_vs_NTC
Sacs+37	Sacs+37	chr14	61175321	61176038	718	+	Sacs	37222	+	471.346156064528	-2.88814098606769	0.167091170626573	2.93733923492201e-68	1.7532349676187701e-65	KO_vs_NTC
Stc2-2	Stc2-2	chr11	31370936	31372721	1786	+	Stc2	1753	-	538.316581259665	2.50529904217073	0.144939438813892	6.17728971338823e-68	3.66590192991074e-65	KO_vs_NTC
Rmdn2-28.5	Rmdn2-28.5	chr17	79582701	79583780	1080	+	Rmdn2	28620	-	387.665374521556	-2.74095991708672	0.158906297717111	7.3944997457606605e-68	4.36317739284141e-65	KO_vs_NTC
Tmpo+27	Tmpo+27	chr10	91153901	91154663	763	+	Tmpo	27031	+	707.845430198883	-2.50755900091233	0.145336944364566	1.0658358228515401e-67	6.25330721975283e-65	KO_vs_NTC
Tg+78	Tg+78	chr15	66748071	66749031	961	+	Tg	77798	+	1010.62680202124	-1.64704457712975	0.095310710251083	2.29660920689594e-67	1.33981845595522e-64	KO_vs_NTC
Slit3-67.5	Slit3-67.5	chr11	35052853	35054186	1334	+	Slit3	67702	-	272.033245636062	-3.56755684388311	0.209107986251958	2.7062540465160602e-67	1.56993142046769e-64	KO_vs_NTC
Srgap3-32	Srgap3-32	chr6	112978704	112980174	1471	+	Srgap3	32172	-	687.131827510084	-2.14097829570886	0.124226739619567	2.73554501051307e-67	1.57805797645575e-64	KO_vs_NTC
Gipc2+133.5	Gipc2+133.5	chr3	152032501	152033197	697	+	Gipc2	133379	+	319.607643714099	-3.27158991381946	0.191556712938958	4.2720550159815704e-67	2.45073556083476e-64	KO_vs_NTC
Bhlhe40+7.5	Bhlhe40+7.5	chr6	108667105	108669169	2065	+	Bhlhe40	7508	+	1685.55801850493	-1.49409917666024	0.0866968505970688	5.7972901858212504e-67	3.30733803639725e-64	KO_vs_NTC
Laptm4b-14.5	Laptm4b-14.5	chr15	34222688	34223998	1311	+	Laptm4b	14682	-	354.539624455533	-3.22586763486033	0.189426253347195	1.10831148228739e-66	6.28814525609867e-64	KO_vs_NTC
Olfr1505+336	Olfr1505+336	chr19	14248626	14249934	1309	+	Olfr1505	335750	+	445.170216177611	-3.10851557272359	0.182393155108792	1.16340824718109e-66	6.56467407671691e-64	KO_vs_NTC
Sema3b-0.5	Sema3b-0.5	chr9	107609145	107609968	824	+	Sema3b	326	-	391.25753997262	2.95066227432282	0.172948947974933	1.21611208406304e-66	6.82476814132334e-64	KO_vs_NTC
Maf+322	Maf+322	chr8	115385336	115386399	1064	+	Maf	321925	+	285.239833097792	-3.79931521510903	0.224428697919579	1.30194425389588e-66	7.26696019769127e-64	KO_vs_NTC
Hhat+34.5	Hhat+34.5	chr1	192735730	192737311	1582	+	Hhat	34701	+	637.998344950084	-2.48984476451993	0.145528164508604	1.32538676461017e-66	7.35803426417452e-64	KO_vs_NTC
Satb1-335.5	Satb1-335.5	chr17	52168094	52168996	903	+	Satb1	335254	-	328.950275010529	-3.34282809180955	0.196866742126441	1.93516327508014e-66	1.06858267264586e-63	KO_vs_NTC
Tmem123+34	Tmem123+34	chr9	7797199	7798686	1488	+	Tmem123	33901	+	413.158753941502	-2.66881094854753	0.156569436919724	2.81448153383579e-66	1.54586895310576e-63	KO_vs_NTC
Pank3-248	Pank3-248	chr11	35521079	35522137	1059	+	Pank3	247873	-	538.530714307502	-2.35206549013743	0.137721981688433	2.85363332587078e-66	1.55908030280115e-63	KO_vs_NTC
Sbk1-18	Sbk1-18	chr7	126230261	126231464	1204	+	Sbk1	17997	-	439.259119638594	-3.06091707815812	0.180211032202049	3.47270448669964e-66	1.88732350156108e-63	KO_vs_NTC
Igf2r-35	Igf2r-35	chr17	12804132	12805466	1335	+	Igf2r	35134	-	923.557118040544	-1.91075037246892	0.111870059042397	5.41913999288936e-66	2.92974029144374e-63	KO_vs_NTC
Myo3b+131.5	Myo3b+131.5	chr2	70170146	70171233	1088	+	Myo3b	131563	+	946.030011536503	-1.98973937403352	0.116628653879067	6.81189752927779e-66	3.6635236399647103e-63	KO_vs_NTC
Fcamr-11	Fcamr-11	chr1	130789617	130790546	930	+	Fcamr	10818	-	713.12102998373	-2.05588175513811	0.120580332293687	7.42591516678687e-66	3.97305699545291e-63	KO_vs_NTC
Tbc1d32+18	Tbc1d32+18	chr10	56210147	56211271	1125	+	Tbc1d32	17978	+	550.276241313029	-2.25739447382877	0.132583276763359	8.14704254024563e-66	4.33641037477198e-63	KO_vs_NTC
Cog6+135.5	Cog6+135.5	chr3	52881152	52882536	1385	+	Cog6	135391	+	421.654627684845	-2.90508877648026	0.1714926548882	1.05274139896825e-65	5.57467060807494e-63	KO_vs_NTC
Ehbp1+63.5	Ehbp1+63.5	chr11	22278577	22279279	703	+	Ehbp1	63362	+	268.197772785261	-3.92704077259948	0.234048137884693	1.0828350765559e-65	5.70477295944707e-63	KO_vs_NTC
Elmo1+281	Elmo1+281	chr13	20370840	20372696	1857	+	Elmo1	281172	+	602.198237105759	-2.10480825845217	0.123681846449638	1.19261965391462e-65	6.25126423671188e-63	KO_vs_NTC
Ywhaq-34	Ywhaq-34	chr12	21450967	21452311	1345	+	Ywhaq	34001	-	997.447718136659	-1.80122880024294	0.105847753586417	1.8225652560203e-65	9.50495395639678e-63	KO_vs_NTC
Tcf7-37	Tcf7-37	chr11	52319939	52320974	1036	+	Tcf7	37124	-	395.326527343889	-2.77104253810632	0.163776749888448	1.9639004654407102e-65	1.0190570957859699e-62	KO_vs_NTC
Ctla4+25.5	Ctla4+25.5	chr1	60911461	60913820	2360	+	Ctla4	25640	+	1955.33545795869	-1.30269915061551	0.0766619288449916	3.6593680166309503e-65	1.8893317069865599e-62	KO_vs_NTC
Vdac1-36	Vdac1-36	chr11	52324376	52325455	1080	+	Vdac1	35942	-	344.64388902882	-3.1098155516224	0.184692518995885	3.78330857646422e-65	1.94360419704326e-62	KO_vs_NTC
Klf4-532	Klf4-532	chr4	56064005	56065125	1121	+	Klf4	532098	-	457.351715341735	-2.46222440925288	0.145645516768038	4.47824257503021e-65	2.2892243975129698e-62	KO_vs_NTC
Tle1+16	Tle1+16	chr4	72184223	72185179	957	+	Tle1	16216	+	325.485182760228	-3.00578206101538	0.178652353555188	5.9596397616563704e-65	3.03148966398343e-62	KO_vs_NTC
Gm17555+88	Gm17555+88	chr2	126302591	126304035	1445	+	Gm17555	88213	+	505.748626183997	-2.34134871495678	0.139037613922747	1.68607090751514e-64	8.534494211275179e-62	KO_vs_NTC
Adh6b-10	Adh6b-10	chr3	138331341	138332704	1364	+	Adh6b	9750	-	892.628603214538	-1.80237806720464	0.106742617696904	1.71515711470155e-64	8.6393718860528e-62	KO_vs_NTC
Otos-63.5	Otos-63.5	chr1	92712157	92712968	812	+	Otos	63720	-	500.196561808786	-2.5746232077109	0.153188480975718	1.93594555726551e-64	9.70416205064257e-62	KO_vs_NTC
Ermn-44.5	Ermn-44.5	chr2	58096620	58098123	1504	+	Ermn	44506	-	300.933139485316	-3.31524731169019	0.19841133946577	2.0216583095718e-64	1.0084852031226302e-61	KO_vs_NTC
Tbc1d10a+12.5	Tbc1d10a+12.5	chr11	4198875	4199383	509	+	Tbc1d10a	12340	+	410.798638217529	-2.7858050598997	0.166471053961472	4.33933543682036e-64	2.1444043030170703e-61	KO_vs_NTC
Cpne5+11	Cpne5+11	chr17	29226556	29227347	792	+	Cpne5	11214	+	501.483451412944	-2.6224273445201	0.156529335506857	4.34031085929272e-64	2.1444043030170703e-61	KO_vs_NTC
Fn1-107	Fn1-107	chr1	71759953	71760831	879	+	Fn1	107191	-	302.040253813808	-3.17994754727662	0.190759754341948	5.39451193112758e-64	2.6525585809915903e-61	KO_vs_NTC
Spry2+231.5	Spry2+231.5	chr14	105664875	105665554	680	+	Spry2	231603	+	370.317973506249	-3.19481745607994	0.191888725954565	7.34521163237846e-64	3.59462821402559e-61	KO_vs_NTC
Stpg2+783.5	Stpg2+783.5	chr3	139989000	139989576	577	+	Stpg2	783594	+	297.218877318159	-3.46522065069523	0.208921850143522	1.06752349936866e-63	5.1996451200381304e-61	KO_vs_NTC
Sspn+149	Sspn+149	chr6	146079407	146081738	2332	+	Sspn	148931	+	1380.53761366419	-1.50346538959141	0.0896048715986896	1.35175993505204e-63	6.553179854153681e-61	KO_vs_NTC
Prdm15-18	Prdm15-18	chr16	97868969	97870262	1294	+	Prdm15	17764	-	725.526252369604	-1.8976517511033	0.113305035756878	1.54053437637548e-63	7.4334383039501e-61	KO_vs_NTC
Gm13212-30.5	Gm13212-30.5	chr4	145553512	145555336	1825	+	Gm13212	30739	-	493.852397313117	-2.33941777450329	0.14020629940277	2.25995534745739e-63	1.08540925199279e-60	KO_vs_NTC
Fos-30	Fos-30	chr12	85443302	85443983	682	+	Fos	30245	-	279.793490680153	-3.29451314936371	0.199374171964329	4.61719787862999e-63	2.20727709697839e-60	KO_vs_NTC
Luc7l+32	Luc7l+32	chr17	26284613	26285655	1043	+	Luc7l	32238	+	289.204307160544	-3.33853234497444	0.202160184405657	4.88105905626058e-63	2.32266432326944e-60	KO_vs_NTC
Cuedc1+5.5	Cuedc1+5.5	chr11	88103217	88103866	650	+	Cuedc1	5483	+	314.931614395224	-3.05400261860522	0.185039345590611	1.1278957455476002e-62	5.34250067363508e-60	KO_vs_NTC
Icam2-28.5	Icam2-28.5	chr11	106415825	106416981	1157	+	Icam2	28327	-	428.593485392043	-3.04705405610946	0.184686968299185	1.26806391874326e-62	5.979008230567541e-60	KO_vs_NTC
Ddit4+15.5	Ddit4+15.5	chr10	59936126	59936868	743	+	Ddit4	15335	+	550.468295126216	-2.42810285829113	0.146904136315291	2.6555271263625597e-62	1.24640786849181e-59	KO_vs_NTC
Psap+10.5	Psap+10.5	chr10	60287405	60288397	993	+	Psap	10274	+	628.633214275552	-2.06696341028273	0.124847410311116	3.0234711124339003e-62	1.41268609533903e-59	KO_vs_NTC
Chd1l+75.5	Chd1l+75.5	chr3	97534340	97534753	414	+	Chd1l	75655	+	331.011999377716	-3.37021204258398	0.205759661207953	4.1685079030425495e-62	1.93891948679357e-59	KO_vs_NTC
Serpine2-155	Serpine2-155	chr1	80015302	80016779	1478	+	Serpine2	154859	-	329.19630298628	-2.91692255531298	0.177393962455501	4.20467442542607e-62	1.9469716644372e-59	KO_vs_NTC
Ppp1r7-16	Ppp1r7-16	chr1	93326210	93327314	1105	+	Ppp1r7	16089	-	502.843117392834	-2.41135289822434	0.146133759158624	4.3122664762778e-62	1.98787784080556e-59	KO_vs_NTC
Rab5a+9.5	Rab5a+9.5	chr17	53488402	53489167	766	+	Rab5a	9550	+	358.230563086699	-2.73059480089733	0.165971697332066	5.325456448788719e-62	2.42821984060685e-59	KO_vs_NTC
Dapl1-145	Dapl1-145	chr2	59339215	59340533	1319	+	Dapl1	144776	-	799.172020934051	-1.7648045513019	0.106663177916481	5.33803896782641e-62	2.42821984060685e-59	KO_vs_NTC
Duoxa2+7	Duoxa2+7	chr2	122305231	122306603	1373	+	Duoxa2	7017	+	375.444552182498	-2.69170241977202	0.163559117323438	5.304573840794201e-62	2.42821984060685e-59	KO_vs_NTC
Emilin3-40	Emilin3-40	chr2	160951664	160952914	1251	+	Emilin3	39960	-	269.797853660422	-3.4993700960998	0.214129974218431	5.46101471756095e-62	2.47326482340063e-59	KO_vs_NTC
Gpr15-2.5	Gpr15-2.5	chr16	58720835	58722549	1715	+	Gpr15	2621	-	309.902307602932	-3.1324381536247	0.191365839881313	8.836918322197529e-62	3.98471696921448e-59	KO_vs_NTC
Myrip+70.5	Myrip+70.5	chr9	120371039	120372551	1513	+	Myrip	70282	+	280.055610723515	-3.22544765612439	0.19729675487734	9.94970067556037e-62	4.46698300764506e-59	KO_vs_NTC
Ptger3+46.5	Ptger3+46.5	chr3	157612935	157614023	1089	+	Ptger3	46587	+	441.006014148257	-2.75021979846651	0.167669962143515	1.1595034002294601e-61	5.18313078388285e-59	KO_vs_NTC
Rubcnl-10.5	Rubcnl-10.5	chr14	75005030	75006223	1194	+	Rubcnl	10398	-	746.143545018044	-2.32727588614016	0.141889609403207	2.5523133183709902e-61	1.1359994536853e-58	KO_vs_NTC
Prdx6-58	Prdx6-58	chr1	161309049	161309853	805	+	Prdx6	58231	-	356.078130586982	-2.82234038063571	0.172673267956009	2.57916195053595e-61	1.1430225880358e-58	KO_vs_NTC
Srgap3-30	Srgap3-30	chr6	112977044	112977840	797	+	Srgap3	30175	-	262.804058843767	-3.70245457627736	0.228465679485055	2.8536595605458e-61	1.25926874453829e-58	KO_vs_NTC
Abhd17c-65.5	Abhd17c-65.5	chr7	84217075	84218030	956	+	Abhd17c	65658	-	308.139585025087	-2.94357095400396	0.18053666615484	3.8697535917525606e-61	1.70038619525264e-58	KO_vs_NTC
Wnt11-30	Wnt11-30	chr7	98804695	98805548	854	+	Wnt11	29988	-	724.781832437962	-2.10403137368662	0.128547562258587	6.406591358961711e-61	2.8031551852812997e-58	KO_vs_NTC
Plekha1-37.5	Plekha1-37.5	chr7	130827528	130829038	1511	+	Plekha1	37470	-	593.574294648439	-2.16850196969733	0.132667833291292	8.37935964149258e-61	3.65085517544525e-58	KO_vs_NTC
Angptl2+25.5	Angptl2+25.5	chr2	33240509	33243015	2507	+	Angptl2	25693	+	367.311529696638	3.35879159174708	0.207563532021123	1.07602282112437e-60	4.66849229030684e-58	KO_vs_NTC
Maf+626	Maf+626	chr8	115081358	115082193	836	+	Maf	626017	+	302.998889233467	-3.07245540492043	0.189535222616784	1.34865414581718e-60	5.8268630584553305e-58	KO_vs_NTC
Ostf1+32.5	Ostf1+32.5	chr19	18598346	18600289	1944	+	Ostf1	32504	+	1623.11856953156	-1.25714157290781	0.0768895282331787	1.654920444241e-60	7.120295211346891e-58	KO_vs_NTC
Sorl1+113.5	Sorl1+113.5	chr9	42010517	42011298	782	+	Sorl1	113388	+	225.777866504604	-4.44791456969108	0.280154432215985	2.2084547639944e-60	9.46244974813535e-58	KO_vs_NTC
Taok3+38.5	Taok3+38.5	chr5	117158204	117159378	1175	+	Taok3	38662	+	1296.48003937455	-1.40557962293422	0.0860556280899097	2.28402649423254e-60	9.74580891712613e-58	KO_vs_NTC
B3galt2-175	B3galt2-175	chr1	143464837	143466690	1854	+	B3galt2	174898	-	598.65477938461	-2.12991433686823	0.130819261400414	2.53571057558707e-60	1.07752046928033e-57	KO_vs_NTC
N4bp1+31.5	N4bp1+31.5	chr8	86853358	86854263	906	+	N4bp1	31446	+	537.555538635165	-2.1705631994798	0.133376383975327	2.6864715164896e-60	1.13690593767506e-57	KO_vs_NTC
Tanc1+41	Tanc1+41	chr2	59652579	59653601	1023	+	Tanc1	41048	+	229.85545921347	-3.82170213626623	0.23837470088288	3.2535725849931704e-60	1.37128124541385e-57	KO_vs_NTC
Trps1+226	Trps1+226	chr15	50664182	50665171	990	+	Trps1	225785	+	336.497453523019	-2.96620479252727	0.183434510167563	3.27725798920821e-60	1.37564902425057e-57	KO_vs_NTC
Plcxd3+158.5	Plcxd3+158.5	chr15	4533706	4534292	587	+	Plcxd3	158508	+	245.891642574771	-3.80584700845151	0.237537075684429	4.03134632397512e-60	1.68533126078409e-57	KO_vs_NTC
Il12a-181.5	Il12a-181.5	chr3	68508371	68509419	1049	+	Il12a	181746	-	371.121493692034	-2.81011942202943	0.17376365735449	4.4376157239506204e-60	1.84769435344815e-57	KO_vs_NTC
Hif1a-63	Hif1a-63	chr12	73838150	73839079	930	+	Hif1a	62758	-	446.362501344953	-2.41452649629862	0.148917213951655	4.77403570533533e-60	1.9797868551523099e-57	KO_vs_NTC
Mrpl39+22.5	Mrpl39+22.5	chr16	84712168	84714331	2164	+	Mrpl39	22491	+	1741.59656510237	-1.3156525325811	0.0808214125098515	5.53715350591891e-60	2.27795406781349e-57	KO_vs_NTC
Irak1bp1+10.5	Irak1bp1+10.5	chr9	82839543	82840429	887	+	Irak1bp1	10446	+	443.008319388998	-2.36696349033061	0.146019392099682	5.52912893633425e-60	2.27795406781349e-57	KO_vs_NTC
AL845275.1-269.5	AL845275.1-269.5	chr2	6592055	6593123	1069	+	AL845275.1	269508	-	528.842766093272	-2.55078369276697	0.157652585067378	6.50068270492188e-60	2.6637321274215597e-57	KO_vs_NTC
Qrsl1+118.5	Qrsl1+118.5	chr10	43783079	43783822	744	+	Qrsl1	118293	+	385.725572576123	-2.91595389380496	0.18086375124087	7.94926383717264e-60	3.24443076611244e-57	KO_vs_NTC
Pigk+44.5	Pigk+44.5	chr3	152758224	152759051	828	+	Pigk	44537	+	520.086934167704	-2.14267687818768	0.132192352194138	8.1172254200202e-60	3.28699881125994e-57	KO_vs_NTC
Fchsd2-34.5	Fchsd2-34.5	chr7	101057447	101059154	1708	+	Fchsd2	34560	-	444.162190040691	-2.71365457167967	0.168058577005649	8.08562731707871e-60	3.28699881125994e-57	KO_vs_NTC
Akap10+9.5	Akap10+9.5	chr11	61920437	61920996	560	+	Akap10	9534	+	231.142783150269	-4.0074601038248	0.252026702878825	1.40837669372689e-59	5.68081942946244e-57	KO_vs_NTC
Mphosph6-64.5	Mphosph6-64.5	chr8	117865809	117866847	1039	+	Mphosph6	64384	-	235.145161821782	-3.53696652219131	0.221334660331087	1.7398875064942601e-59	6.99069198134619e-57	KO_vs_NTC
Gjd2+82	Gjd2+82	chr2	113930219	113932537	2319	+	Gjd2	82239	+	357.332666658072	-2.76902381982272	0.172110411054032	1.86173464403085e-59	7.45126819157464e-57	KO_vs_NTC
Kcnj15+158.5	Kcnj15+158.5	chr16	95415820	95416608	789	+	Kcnj15	158656	+	499.322641101093	-2.19092282416483	0.135645034176226	1.89658789437107e-59	7.56145428466243e-57	KO_vs_NTC
Lmo2-19.5	Lmo2-19.5	chr2	103937890	103939291	1402	+	Lmo2	19393	-	978.149991765969	-1.79572011610879	0.111048617474174	2.43011818744782e-59	9.65130784753316e-57	KO_vs_NTC
Htra4-28.5	Htra4-28.5	chr8	25066472	25068952	2481	+	Htra4	28749	-	2469.14166358882	-1.27338746445233	0.0786810080183632	2.51081449308858e-59	9.933590212886099e-57	KO_vs_NTC
Rbp1-21	Rbp1-21	chr9	98401625	98402469	845	+	Rbp1	20911	-	226.324010534577	-3.89643845604956	0.245864703904615	4.84013493018144e-59	1.9076043240096798e-56	KO_vs_NTC
P4ha3+43	P4ha3+43	chr7	100328291	100329246	956	+	P4ha3	43248	+	285.167455667372	-3.21821871462082	0.201845459526509	7.046640879632801e-59	2.76667732787408e-56	KO_vs_NTC
Acot7+13	Acot7+13	chr4	152190835	152191667	833	+	Acot7	13117	+	445.052764067054	-2.60563188543863	0.162798472041131	9.82037269391164e-59	3.84110486505044e-56	KO_vs_NTC
Galnt2+11	Galnt2+11	chr8	124241745	124242729	985	+	Galnt2	10846	+	553.573087317664	-2.38572431068239	0.148877786185564	1.07047866405406e-58	4.1712312018952e-56	KO_vs_NTC
Dthd1+47	Dthd1+47	chr5	62858040	62858831	792	+	Dthd1	46761	+	588.052029838578	-2.1521606401397	0.134187223817398	1.2582717553031301e-58	4.8845541899474095e-56	KO_vs_NTC
Mex3c-144.5	Mex3c-144.5	chr18	73428368	73429027	660	+	Mex3c	144344	-	321.073624057049	-2.97550934561973	0.186689647759088	1.3491921176451601e-58	5.21788681902769e-56	KO_vs_NTC
Ckap4-14	Ckap4-14	chr10	84547673	84548561	889	+	Ckap4	14054	-	269.948020898002	-3.26516082903362	0.205428265692767	1.3869252887710801e-58	5.34380243725754e-56	KO_vs_NTC
Epg5+38.5	Epg5+38.5	chr18	77976419	77977047	629	+	Epg5	38268	+	519.040169792071	-2.63537013163617	0.16502903986369	1.6564941386673e-58	6.35872062300316e-56	KO_vs_NTC
Pgm3+11	Pgm3+11	chr9	86560104	86561538	1435	+	Pgm3	11019	+	331.557982884527	-2.68980784113684	0.168630783617424	1.9964870349020702e-58	7.635453749036579e-56	KO_vs_NTC
Rhbdf2+6	Rhbdf2+6	chr11	116620577	116621484	908	+	Rhbdf2	5987	+	394.836677722948	-2.67451067151838	0.16794442747871	3.11266239209954e-58	1.1860277439416899e-55	KO_vs_NTC
Smad4+60.5	Smad4+60.5	chr18	73642972	73643797	826	+	Smad4	60394	+	393.994650736856	-2.64976949992106	0.166504406363249	3.88479006270591e-58	1.4747919921875399e-55	KO_vs_NTC
Pxylp1+48	Pxylp1+48	chr9	96844498	96845158	661	+	Pxylp1	47839	+	614.775024191599	-1.98334372322864	0.124109417120293	4.0908601208881504e-58	1.5473341248458198e-55	KO_vs_NTC
Sema4f+3.5	Sema4f+3.5	chr6	82935881	82936616	736	+	Sema4f	3519	+	210.229055662539	-3.78616741276633	0.240767824586583	4.80579195579096e-58	1.81111707063859e-55	KO_vs_NTC
Itpr1+66	Itpr1+66	chr6	108278546	108279675	1130	+	Itpr1	66014	+	431.535120706505	-2.3785121783996	0.149467946788041	6.474415342320199e-58	2.4310841027199398e-55	KO_vs_NTC
Nfatc2+101	Nfatc2+101	chr2	168500231	168501511	1281	+	Nfatc2	100784	+	515.785948865802	-2.5051152886454	0.15762536234276	7.156355011980041e-58	2.67741021209079e-55	KO_vs_NTC
Desi2-5	Desi2-5	chr1	178181924	178182953	1030	+	Desi2	4976	-	498.343091079858	-2.41081038879811	0.151699778630016	8.58652277255746e-58	3.2008820992573397e-55	KO_vs_NTC
Tmprss9+6.5	Tmprss9+6.5	chr10	80878026	80879035	1010	+	Tmprss9	6682	+	476.693313878378	-2.32877734445087	0.146617335503562	1.1343181916045999e-57	4.21329843399606e-55	KO_vs_NTC
Cdh17+9	Cdh17+9	chr4	11767090	11767678	589	+	Cdh17	9237	+	255.425137950716	-3.33806670207694	0.212265758443078	1.6730666966922e-57	6.1921457742092e-55	KO_vs_NTC
Rmnd5a-18	Rmnd5a-18	chr6	71458100	71459504	1405	+	Rmnd5a	18164	-	770.43635465101	-1.9458807769525	0.122497536946224	1.98514550397036e-57	7.32093302642783e-55	KO_vs_NTC
Tet2-64	Tet2-64	chr3	133608726	133609709	984	+	Tet2	64077	-	495.806920269533	-2.13970791231136	0.134871690164075	2.07039258288676e-57	7.60814014622374e-55	KO_vs_NTC
Fyco1+16	Fyco1+16	chr9	123835575	123836240	666	+	Fyco1	15990	+	293.711539251477	-3.22922355446806	0.205424513571865	2.41308271400862e-57	8.83599010810391e-55	KO_vs_NTC
Nav1+94	Nav1+94	chr1	135593726	135594464	739	+	Nav1	94008	+	312.464054850371	-2.9082921433422	0.184620710411131	2.9773033319043e-57	1.0863474984185101e-54	KO_vs_NTC
Tbx2-22.5	Tbx2-22.5	chr11	85809939	85810556	618	+	Tbx2	22301	-	233.266214606126	-4.04357118375941	0.260045817550689	3.1060687277292596e-57	1.12934034093424e-54	KO_vs_NTC
Eif2s2-45.5	Eif2s2-45.5	chr2	154938006	154938929	924	+	Eif2s2	45531	-	238.733378186703	-3.48970551858297	0.222890193854796	3.34761130373793e-57	1.2128924323648401e-54	KO_vs_NTC
Adgrl2+104.5	Adgrl2+104.5	chr3	148885535	148886733	1199	+	Adgrl2	104419	+	324.050988320527	-2.96330271641876	0.188309012808653	3.42535554250981e-57	1.23672102559288e-54	KO_vs_NTC
Heg1-77.5	Heg1-77.5	chr16	33606196	33607520	1325	+	Heg1	77509	-	522.3801191898	2.10057039878576	0.132661315653456	3.58024550110012e-57	1.2881398970160201e-54	KO_vs_NTC
Nrp2-11	Nrp2-11	chr1	62692216	62692738	523	+	Nrp2	10805	-	331.877006657665	-2.99976695251405	0.190816456209294	4.04890959471227e-57	1.4496952983761802e-54	KO_vs_NTC
Oxtr-52.5	Oxtr-52.5	chr6	112542085	112543070	986	+	Oxtr	52633	-	286.871321806248	-3.21557678369076	0.204959207881033	4.0573498085484797e-57	1.4496952983761802e-54	KO_vs_NTC
Cd93-78.5	Cd93-78.5	chr2	148521866	148522672	807	+	Cd93	78705	-	549.863564555647	-2.30057488413636	0.145721669708229	5.46136935833045e-57	1.94462413772829e-54	KO_vs_NTC
Prdm1-180.5	Prdm1-180.5	chr10	44708299	44709439	1141	+	Prdm1	180367	-	276.751047220438	-3.15894430403619	0.201589098331651	6.227247610117809e-57	2.2097099251572702e-54	KO_vs_NTC
Dgkg+49.5	Dgkg+49.5	chr16	22606921	22608245	1325	+	Dgkg	49636	+	364.147994015977	-2.81960087975709	0.179563214363732	7.92913584896012e-57	2.80398139645076e-54	KO_vs_NTC
Csf1-29.5	Csf1-29.5	chr3	107789288	107790739	1452	+	Csf1	29543	-	335.860670267979	-2.71779632142394	0.172966810106725	8.29150399165896e-57	2.92211843746998e-54	KO_vs_NTC
Galnt14-34	Galnt14-34	chr17	73743854	73745294	1441	+	Galnt14	34120	-	826.151239896967	-1.67760195687632	0.106131165308154	9.44857741457277e-57	3.31857178173056e-54	KO_vs_NTC
Ralgapb+41	Ralgapb+41	chr2	158449982	158451502	1521	+	Ralgapb	40894	+	866.273729998628	-1.66488776495439	0.105357767577446	1.0294550126384998e-56	3.60344151203564e-54	KO_vs_NTC
Kin+7	Kin+7	chr2	10087165	10088101	937	+	Kin	7040	+	342.885763348221	-2.62668892431206	0.167302426124801	1.20772547527365e-56	4.21316664110665e-54	KO_vs_NTC
Tff1+2.5	Tff1+2.5	chr17	31162208	31163091	884	+	Tff1	2626	+	1281.18335725907	-1.58906889419253	0.100934484233752	2.78029899960132e-56	9.66645369356339e-54	KO_vs_NTC
Esp38-103.5	Esp38-103.5	chr17	39846148	39848026	1879	+	Esp38	103430	-	2965.12264127445	1.34093624105265	0.0851612624733069	2.91206101127465e-56	1.0090584564571201e-53	KO_vs_NTC
Rsph9+16.5	Rsph9+16.5	chr17	46127389	46128358	970	+	Rsph9	16341	+	265.524447362412	-3.29542964756212	0.211929394510474	2.9528096874693897e-56	1.01975628203374e-53	KO_vs_NTC
Zic5+26.5	Zic5+26.5	chr14	122438330	122439556	1227	+	Zic5	26732	+	299.854995908365	-3.06508167051527	0.196795999515076	3.4465426462881297e-56	1.1862999788523801e-53	KO_vs_NTC
Ppp1cb-11.5	Ppp1cb-11.5	chr5	32446978	32447810	833	+	Ppp1cb	11446	-	307.36910373606	-2.96268321610061	0.190631940722797	7.31257141980734e-56	2.50862499936647e-53	KO_vs_NTC
Ccr4+28	Ccr4+28	chr9	114476176	114477165	990	+	Ccr4	28244	+	424.681944426145	-2.33268178001097	0.14935240449462	7.4033859601629595e-56	2.53136964982261e-53	KO_vs_NTC
Numb+47	Numb+47	chr12	83874541	83875688	1148	+	Numb	46818	+	627.079598953496	-1.92343029548625	0.122883660419532	8.126981408064859e-56	2.76961089173854e-53	KO_vs_NTC
Id2-82	Id2-82	chr12	25178799	25179552	754	+	Id2	82034	-	358.983265040273	-2.84645629601524	0.183159618233277	9.45665331738943e-56	3.21215138668958e-53	KO_vs_NTC
BC052040+54.5	BC052040+54.5	chr2	115635793	115637000	1208	+	BC052040	54680	+	296.945826314352	-2.94076768472033	0.189484147586401	1.0726107468988899e-55	3.63140281064852e-53	KO_vs_NTC
Tns1+183.5	Tns1+183.5	chr1	73940340	73941431	1092	+	Tns1	183562	+	678.926450483237	2.01237811556614	0.128793273145616	1.1083408333934799e-55	3.7401070083729004e-53	KO_vs_NTC
Tob2+13	Tob2+13	chr15	81845398	81846417	1020	+	Tob2	12887	+	776.137454473888	-1.81743317160092	0.116203978627215	1.1298465441182001e-55	3.80025909269201e-53	KO_vs_NTC
Prr15+43	Prr15+43	chr6	54368073	54369334	1262	+	Prr15	42868	+	376.102941175778	-2.40983086739141	0.154655087910243	1.15103338426477e-55	3.85895153438896e-53	KO_vs_NTC
Stmn4+88	Stmn4+88	chr14	66431663	66432477	815	+	Stmn4	87774	+	201.571462370783	-3.88770897300693	0.253516187829973	1.49580557696655e-55	4.9986046562318905e-53	KO_vs_NTC
Parp1-13.5	Parp1-13.5	chr1	180555043	180556046	1004	+	Parp1	13377	-	325.204296964806	-2.75858228052868	0.177715211142279	1.5085654575757898e-55	5.02498287578311e-53	KO_vs_NTC
Rasa3-9	Rasa3-9	chr8	13686053	13687625	1573	+	Rasa3	9235	-	764.612234701397	-1.84589508052143	0.118310502316173	1.9773996328303398e-55	6.56547543685084e-53	KO_vs_NTC
Nmnat3-20	Nmnat3-20	chr9	98266788	98268244	1457	+	Nmnat3	19916	-	722.783196777688	-2.04415897690603	0.131234842848029	2.2637985182634797e-55	7.49230240371432e-53	KO_vs_NTC
Fam49a+2.5	Fam49a+2.5	chr12	12263895	12265438	1544	+	Fam49a	2527	+	878.987880948616	-1.80533102622767	0.115805985417866	2.53968443062445e-55	8.37852441873102e-53	KO_vs_NTC
Col5a1-101	Col5a1-101	chr2	27784937	27786047	1111	+	Col5a1	100930	-	316.938676163105	-2.83879823197091	0.183433902248428	2.6417246393558797e-55	8.687404021015541e-53	KO_vs_NTC
Serpina5-25	Serpina5-25	chr12	104075596	104076912	1317	+	Serpina5	24856	-	740.953980272702	-1.87782132955811	0.12058348895723	3.0061093454691e-55	9.85431273057586e-53	KO_vs_NTC
Tmem248-10	Tmem248-10	chr5	130206815	130207559	745	+	Tmem248	9891	-	258.476382999526	-3.2116140312331	0.208840419904403	5.172187130690419e-55	1.6901267187186502e-52	KO_vs_NTC
Kit+87.5	Kit+87.5	chr5	75661818	75663017	1200	+	Kit	87501	+	270.577505118794	-3.40177694481578	0.221662523534466	5.22776165550401e-55	1.70289800803579e-52	KO_vs_NTC
Arhgap20+14	Arhgap20+14	chr9	51778394	51779801	1408	+	Arhgap20	13760	+	412.060635195978	2.80052362790497	0.181579406730393	6.476972785943459e-55	2.1031830499261702e-52	KO_vs_NTC
Plekhf2+45.5	Plekhf2+45.5	chr4	10961498	10963036	1539	+	Plekhf2	45658	+	751.869643452107	-2.01354537705749	0.129858704878429	7.126848752781269e-55	2.3069542389097e-52	KO_vs_NTC
Sin3b-2	Sin3b-2	chr8	72721041	72721757	717	+	Sin3b	1883	-	233.867451082229	-3.47589864261609	0.227012580556524	7.37510329118789e-55	2.37985364327519e-52	KO_vs_NTC
Nmnat2+57	Nmnat2+57	chr1	153010958	153012538	1581	+	Nmnat2	56755	+	463.083744527244	-2.36879044541557	0.15319708063181	7.967177351023449e-55	2.5628994805815602e-52	KO_vs_NTC
Kat6b-178.5	Kat6b-178.5	chr14	21302424	21303463	1040	+	Kat6b	178488	-	508.723208181823	-2.20443384579227	0.142460673564189	8.738223566009109e-55	2.8022017559816802e-52	KO_vs_NTC
Eya3-27.5	Eya3-27.5	chr4	132610691	132611803	1113	+	Eya3	27737	-	668.9730510582	-2.03406365379093	0.13131188383272	8.78502812577353e-55	2.8084891772983803e-52	KO_vs_NTC
Alg8-16.5	Alg8-16.5	chr7	97354573	97355704	1132	+	Alg8	16465	-	504.572150531282	-2.19968747160105	0.14218914648224	9.34434083143816e-55	2.97807603164909e-52	KO_vs_NTC
Pmaip1-5	Pmaip1-5	chr18	66452949	66454006	1058	+	Pmaip1	5053	-	847.955652474265	-1.74893852296334	0.112777039348309	9.63970791915977e-55	3.06275766071519e-52	KO_vs_NTC
Il1a-6	Il1a-6	chr2	129315907	129316428	522	+	Il1a	6194	-	338.135641642384	-2.69800471614956	0.175075888022135	9.68604880647345e-55	3.06804110354739e-52	KO_vs_NTC
Creb1-24.5	Creb1-24.5	chr1	64507433	64509097	1665	+	Creb1	24377	-	273.664886266318	-3.09692843451023	0.201742885307475	1.0352774455648601e-54	3.26919721801307e-52	KO_vs_NTC
Sf3b5-13.5	Sf3b5-13.5	chr10	12990797	12992426	1630	+	Sf3b5	13729	-	581.634423147374	-2.10182236790664	0.136112107974146	1.68710346062187e-54	5.31128973609191e-52	KO_vs_NTC
Egln3+27	Egln3+27	chr12	54175379	54178539	3161	+	Egln3	26899	+	464.888476432196	2.16933043513961	0.140657714636782	2.04401284392115e-54	6.41534243961392e-52	KO_vs_NTC
Prep-80	Prep-80	chr10	44987077	44987662	586	+	Prep	79831	-	192.031334181909	-4.09558710629746	0.271368899685292	2.78876184690074e-54	8.72628934275668e-52	KO_vs_NTC
Popdc2+17	Popdc2+17	chr16	38378577	38379853	1277	+	Popdc2	17006	+	642.225737558244	1.94942668956332	0.126395773092342	2.8039446500939e-54	8.74729077246816e-52	KO_vs_NTC
Adrb2+87.5	Adrb2+87.5	chr18	62091467	62093660	2194	+	Adrb2	87394	+	474.987813277159	-2.18650404896112	0.142014146687563	2.9921490700362e-54	9.3063046075885e-52	KO_vs_NTC
Gpr141b-29.5	Gpr141b-29.5	chr13	19761987	19763364	1378	+	Gpr141b	29723	-	308.044986083714	-2.81707552774284	0.183883332111277	3.07659408977942e-54	9.540213384703381e-52	KO_vs_NTC
Id2-270.5	Id2-270.5	chr12	25366998	25367862	865	+	Id2	270289	-	325.600018638348	-2.62479660712009	0.171255321245542	4.0612599875881203e-54	1.2555859470609201e-51	KO_vs_NTC
B4galnt3+14.5	B4galnt3+14.5	chr6	120279638	120280699	1062	+	B4galnt3	14389	+	355.487075793025	-2.67999168446548	0.175050612689891	4.7378786476616903e-54	1.4603980571867e-51	KO_vs_NTC
Pgam5+17	Pgam5+17	chr5	110252107	110253345	1239	+	Pgam5	17185	+	289.29962621508	-2.89875596267126	0.189728189492233	4.8937969195403e-54	1.50396866045158e-51	KO_vs_NTC
Pgap1-103.5	Pgap1-103.5	chr1	54660682	54661637	956	+	Pgap1	103474	-	604.276274615939	-2.25799998600225	0.147051266930206	5.03699659846658e-54	1.54338358681798e-51	KO_vs_NTC
Sfswap-45	Sfswap-45	chr5	129455157	129457057	1901	+	Sfswap	45111	-	473.279624109907	-2.1611252608892	0.140714214270134	5.6089464502139e-54	1.71354973505647e-51	KO_vs_NTC
Snd1+38.5	Snd1+38.5	chr6	28513004	28514418	1415	+	Snd1	38572	+	1310.46639209034	-1.58676880873815	0.103043195079109	6.075379377654981e-54	1.85057131131756e-51	KO_vs_NTC
Ubr5-66	Ubr5-66	chr15	38144622	38145332	711	+	Ubr5	66122	-	400.784418511882	-2.56942232578413	0.167922307991514	6.68117383260811e-54	2.02911179398563e-51	KO_vs_NTC
Adora2b-114.5	Adora2b-114.5	chr11	62134335	62134829	495	+	Adora2b	114399	-	243.408950267281	-3.55466473902986	0.234644964331917	7.08880804807059e-54	2.14659917608144e-51	KO_vs_NTC
Icos+77	Icos+77	chr1	61054163	61055390	1228	+	Icos	76849	+	546.106763097523	-2.03393319115802	0.132460020482853	7.13361071504378e-54	2.15384983168252e-51	KO_vs_NTC
Adra2a+16	Adra2a+16	chr19	54059257	54060549	1293	+	Adra2a	15752	+	819.952939286839	-1.77551953407379	0.115564279928918	8.719188099104371e-54	2.62490776417935e-51	KO_vs_NTC
Jarid2-412	Jarid2-412	chr13	44316847	44317946	1100	+	Jarid2	412075	-	436.165534044396	-2.23808925834536	0.146174442100534	1.02590337418799e-53	3.0794994889143e-51	KO_vs_NTC
Mrm1+4	Mrm1+4	chr11	84815564	84815905	342	+	Mrm1	3779	+	300.722990001763	-3.45244816884821	0.228134986693562	1.19060114639663e-53	3.56352099643234e-51	KO_vs_NTC
Tspan2-85.5	Tspan2-85.5	chr3	102648634	102649706	1073	+	Tspan2	85356	-	492.686295067876	2.23071047096632	0.145821459032662	1.27830496345809e-53	3.81496446608909e-51	KO_vs_NTC
Ccdc150+29.5	Ccdc150+29.5	chr1	54279352	54280557	1206	+	Ccdc150	29271	+	1168.20959663484	-1.3594842487998	0.0886083113502368	1.57772622356624e-53	4.69494527286512e-51	KO_vs_NTC
Mrpl46-4.5	Mrpl46-4.5	chr7	78787551	78788358	808	+	Mrpl46	4422	-	222.965614693401	-3.30038187511018	0.217983066196302	1.58225930172096e-53	4.69494527286512e-51	KO_vs_NTC
Trib1+62	Trib1+62	chr15	59709861	59710790	930	+	Trib1	61975	+	464.09530350244	-2.3396034294041	0.153331190896828	1.94216560410534e-53	5.74636161260508e-51	KO_vs_NTC
Rpl31-49	Rpl31-49	chr1	39317965	39319740	1776	+	Rpl31	48987	-	248.310448389593	-3.14422820091424	0.2075667905029	2.06421349681411e-53	6.09001959088643e-51	KO_vs_NTC
Bbs9+205	Bbs9+205	chr9	22680363	22681156	794	+	Bbs9	205044	+	312.20476056553	-2.84927239203577	0.187612240420445	2.199136865768e-53	6.46959751450722e-51	KO_vs_NTC
Arl14ep-17	Arl14ep-17	chr2	106990872	106991897	1026	+	Arl14ep	16959	-	238.760750619454	-3.60513277802247	0.239458244613426	2.54032014028365e-53	7.45208686607074e-51	KO_vs_NTC
Tab2+48.5	Tab2+48.5	chr10	7906942	7908737	1796	+	Tab2	48389	+	780.090165291189	-1.80555747878296	0.118372148469714	4.615244742562501e-53	1.35005714480737e-50	KO_vs_NTC
Slc6a6+43	Slc6a6+43	chr6	91726582	91727300	719	+	Slc6a6	42888	+	681.255677410992	-2.00100585156807	0.131455796213026	5.7756348421151305e-53	1.68472331581019e-50	KO_vs_NTC
Tet2-120.5	Tet2-120.5	chr3	133664861	133666296	1436	+	Tet2	120438	-	407.641999289527	-2.39419625856356	0.15777315429784	6.33661882209857e-53	1.84315284385887e-50	KO_vs_NTC
Afap1l2-5.5	Afap1l2-5.5	chr19	57013157	57013958	802	+	Afap1l2	5328	-	1028.08186099383	-1.57009619420894	0.103018156446826	6.99786747671065e-53	2.02977470686838e-50	KO_vs_NTC
Lin9-15	Lin9-15	chr1	180625846	180626619	774	+	Lin9	14915	-	241.723866327774	-3.66133913008334	0.244512778680003	7.33763108471987e-53	2.1223635456811598e-50	KO_vs_NTC
1700025G04Rik+62	1700025G04Rik+62	chr1	152028009	152028735	727	+	1700025G04Rik	61751	+	229.806724384729	-3.87440311143051	0.259582445951518	7.76251048326039e-53	2.23898556564656e-50	KO_vs_NTC
Rev3l-51.5	Rev3l-51.5	chr10	39679966	39680766	801	+	Rev3l	51749	-	229.870676541426	-3.19757980080604	0.212514949142818	8.4754202816738e-53	2.43780473060066e-50	KO_vs_NTC
Gm9955-11.5	Gm9955-11.5	chr18	24720142	24721304	1163	+	Gm9955	11374	-	496.342586647242	-2.09953955922246	0.13828979348811	9.16876990409483e-53	2.62990883415787e-50	KO_vs_NTC
Hormad2+74.5	Hormad2+74.5	chr11	4366238	4366969	732	+	Hormad2	74500	+	250.706661605346	-3.23903825310094	0.215467423169257	9.43183339551416e-53	2.69041744867622e-50	KO_vs_NTC
Il21+19	Il21+19	chr3	37212986	37213990	1005	+	Il21	19146	+	233.964733540133	-3.31116146711002	0.220437296027102	9.40953617400954e-53	2.69041744867622e-50	KO_vs_NTC
Zup1+5	Zup1+5	chr10	33945645	33946642	998	+	Zup1	5124	+	394.852882499138	-2.31977897529423	0.15307223524963	9.78132273982138e-53	2.78242255127812e-50	KO_vs_NTC
Iah1+20	Iah1+20	chr12	21335688	21336672	985	+	Iah1	19791	+	476.922246712101	-2.20040500484317	0.145120132203159	1.05579202394545e-52	2.99508473606064e-50	KO_vs_NTC
Atrnl1+171.5	Atrnl1+171.5	chr19	57782388	57783078	691	+	Atrnl1	171699	+	249.01989693979	-3.31895606634084	0.221110053958521	1.07987222929966e-52	3.05500291499952e-50	KO_vs_NTC
Tspan13-25	Tspan13-25	chr12	36067094	36068113	1020	+	Tspan13	25102	-	221.274739012044	-3.35065663633548	0.223332351302362	1.11381587990723e-52	3.14242152347596e-50	KO_vs_NTC
Ttc27+24.5	Ttc27+24.5	chr17	74741589	74743092	1504	+	Ttc27	24608	+	494.158630419154	2.13706014654854	0.140960802256617	1.2015274469141301e-52	3.38064643510499e-50	KO_vs_NTC
Kcnd3+86.5	Kcnd3+86.5	chr3	105538256	105539166	911	+	Kcnd3	86381	+	509.368937549726	-2.53574801887996	0.167967874328644	1.6143191481339001e-52	4.52974443576919e-50	KO_vs_NTC
Dipk2a+842	Dipk2a+842	chr9	93695513	93696546	1034	+	Dipk2a	842050	+	237.634540137995	-3.65929098996102	0.245375640697718	1.8405590367175402e-52	5.15057252388762e-50	KO_vs_NTC
Gpam-12.5	Gpam-12.5	chr19	55139091	55140117	1027	+	Gpam	12365	-	201.743340780072	-3.66076107761586	0.24550960199059	1.8924045307190403e-52	5.28134302275806e-50	KO_vs_NTC
Scgn-104.5	Scgn-104.5	chr13	24094522	24096968	2447	+	Scgn	104530	-	845.613061008703	-1.60812489266702	0.106194184354454	3.01814982845018e-52	8.400381436274e-50	KO_vs_NTC
Ttc39c+41	Ttc39c+41	chr18	12640394	12641329	936	+	Ttc39c	40965	+	1000.10164428532	-1.49129293758249	0.0985036372770909	3.44747311550564e-52	9.569518115782589e-50	KO_vs_NTC
Gpatch2l-11.5	Gpatch2l-11.5	chr12	86229684	86230551	868	+	Gpatch2l	11738	-	274.817412540351	2.90545059708013	0.193759784392101	3.56962663563471e-52	9.88202805350242e-50	KO_vs_NTC
Klf6-91.5	Klf6-91.5	chr13	5769027	5771338	2312	+	Klf6	91297	-	914.788562699607	-1.48622735850684	0.0981877414451387	3.61019507421066e-52	9.96761345890356e-50	KO_vs_NTC
Runx2-202.5	Runx2-202.5	chr17	45016802	45018162	1361	+	Runx2	202684	-	606.116029588106	-1.99958117466042	0.13242593276997	3.7223917359987306e-52	1.02499778842461e-49	KO_vs_NTC
Cpm+22.5	Cpm+22.5	chr10	117651254	117652598	1345	+	Cpm	22426	+	584.480154373441	-1.96253500592204	0.129950619014292	3.7717311951221905e-52	1.03582171066042e-49	KO_vs_NTC
Snorc-37	Snorc-37	chr1	87433088	87433628	541	+	Snorc	36910	-	255.42209169304	-3.18832523773445	0.213290277106597	3.79051495710642e-52	1.03821903042655e-49	KO_vs_NTC
Rwdd2a+52.5	Rwdd2a+52.5	chr9	86624034	86625154	1121	+	Rwdd2a	52603	+	1206.84773253771	-1.41958011285031	0.0938575968404607	4.40714190015238e-52	1.2039192397082899e-49	KO_vs_NTC
Prkar1b+69	Prkar1b+69	chr5	139080007	139081633	1627	+	Prkar1b	69179	+	365.905066803932	-2.44652424114551	0.163087441007851	8.01533222484207e-52	2.18380793017729e-49	KO_vs_NTC
4931406P16Rik-35	4931406P16Rik-35	chr7	34347850	34349048	1199	+	4931406P16Rik	34897	-	910.707322775001	-1.59982790304636	0.106139990842455	8.844583959008321e-52	2.40339931475579e-49	KO_vs_NTC
Ccdc146+13	Ccdc146+13	chr5	21410937	21412358	1422	+	Ccdc146	13028	+	572.226937824234	-2.03274696494438	0.135223578525887	9.800863656040331e-52	2.6562655672512498e-49	KO_vs_NTC
Gm17555+139.5	Gm17555+139.5	chr2	126354287	126355131	845	+	Gm17555	139609	+	284.138235004306	-2.85392922592859	0.191120457414229	1.01831605783963e-51	2.75265225477801e-49	KO_vs_NTC
Spef1l+5.5	Spef1l+5.5	chr7	139972858	139973672	815	+	Spef1l	5488	+	1117.06858278676	-1.44439047309384	0.0958608978390349	1.04390910008097e-51	2.81446615337756e-49	KO_vs_NTC
Cspg5+29	Cspg5+29	chr9	110272172	110273151	980	+	Cspg5	28878	+	501.868697572465	-2.22795617556192	0.148495722301476	1.12472240675187e-51	3.0244488469061898e-49	KO_vs_NTC
Sox5+148.5	Sox5+148.5	chr6	144632813	144634009	1197	+	Sox5	148564	+	265.282945314478	-3.00414381013414	0.201683759835375	1.2841546838432901e-51	3.4442029260690494e-49	KO_vs_NTC
Ttc17+74.5	Ttc17+74.5	chr2	94331192	94332849	1658	+	Ttc17	74667	+	350.602578460973	-2.42174145792848	0.161877304105982	1.5507321085216e-51	4.14840926233008e-49	KO_vs_NTC
Pbk-22.5	Pbk-22.5	chr14	65782719	65783616	898	+	Pbk	22667	-	530.827949778525	-2.04990567468198	0.136706950180517	1.6849814096275901e-51	4.49589613328539e-49	KO_vs_NTC
Galc+20	Galc+20	chr12	98238601	98239929	1329	+	Galc	20192	+	523.150799461781	-2.07309258258902	0.138284614523638	1.7138550696296602e-51	4.5611514043803895e-49	KO_vs_NTC
Timd2+13.5	Timd2+13.5	chr11	46692995	46693774	780	+	Timd2	13675	+	319.929253209967	-2.64588074547135	0.177329764482107	1.85561836055738e-51	4.92573655298599e-49	KO_vs_NTC
1700129C05Rik+26.5	1700129C05Rik+26.5	chr14	59115597	59116764	1168	+	1700129C05Rik	26711	+	334.304727806439	-2.59269207282802	0.173742631886194	1.9968849401785502e-51	5.287136895457349e-49	KO_vs_NTC
Ly9-21	Ly9-21	chr1	171627572	171628885	1314	+	Ly9	20817	-	389.925987188906	-2.50100839369351	0.167590701999037	2.3439709415547e-51	6.1902414175175995e-49	KO_vs_NTC
Pik3ca+45	Pik3ca+45	chr3	32442320	32442703	384	+	Pik3ca	44840	+	380.620973238516	-2.34461052914146	0.156947169745457	2.44848818760194e-51	6.44976760846368e-49	KO_vs_NTC
Cystm1+29	Cystm1+29	chr18	36371417	36372024	608	+	Cystm1	29200	+	284.260436444963	-2.72818945595564	0.183261317980485	2.61530381063231e-51	6.87166085205832e-49	KO_vs_NTC
Lzts1-12	Lzts1-12	chr8	69195634	69196923	1290	+	Lzts1	12052	-	384.702152542956	-2.48087673573903	0.166491103658694	3.39803432263949e-51	8.90560975014604e-49	KO_vs_NTC
Pde7b-20	Pde7b-20	chr10	20744447	20745411	965	+	Pde7b	19850	-	391.718781212382	-2.39889858478662	0.160958539461718	3.76704371811783e-51	9.84771985652778e-49	KO_vs_NTC
Inhba+658.5	Inhba+658.5	chr13	16670016	16670967	952	+	Inhba	658640	+	302.017500361506	-2.6951718536992	0.18155131341605	5.2001961297482997e-51	1.3559905362570899e-48	KO_vs_NTC
Plekhf1-9.5	Plekhf1-9.5	chr7	38236856	38237745	890	+	Plekhf1	9283	-	1015.9771565488	-1.66403028231983	0.11129832206942	5.24241125221041e-51	1.36355512821976e-48	KO_vs_NTC
Bcas3+51.5	Bcas3+51.5	chr11	85404519	85405179	661	+	Bcas3	51682	+	321.941958118462	-2.60244929428616	0.175252632375375	5.82660347280595e-51	1.51169616734156e-48	KO_vs_NTC
Ywhaq-81.5	Ywhaq-81.5	chr12	21498891	21499659	769	+	Ywhaq	81637	-	252.646385529336	-3.422520908068	0.232925749023075	9.25276549685814e-51	2.3945878827207298e-48	KO_vs_NTC
Nckap5+75	Nckap5+75	chr1	126755506	126756535	1030	+	Nckap5	74777	+	347.258821071718	-2.88873555253252	0.195647341951628	1.14961220182665e-50	2.9677238990155e-48	KO_vs_NTC
Nrbf2+88.5	Nrbf2+88.5	chr10	67196355	67197111	757	+	Nrbf2	88570	+	609.966036188171	-2.07060117698296	0.139324666225222	1.20358745695633e-50	3.0993127382870396e-48	KO_vs_NTC
Lime1-1	Lime1-1	chr2	181378576	181379127	552	+	Lime1	1224	-	411.967784099128	-2.22530984596982	0.149936876060489	1.27701436840332e-50	3.28021153436136e-48	KO_vs_NTC
Hsd17b13-1	Hsd17b13-1	chr5	103977925	103978717	793	+	Hsd17b13	910	-	235.403392012724	-3.22023128922882	0.219147723767952	1.53102629293366e-50	3.9229224567823896e-48	KO_vs_NTC
Gm17455-18.5	Gm17455-18.5	chr10	60379636	60382502	2867	+	Gm17455	18654	-	1094.28768986218	1.42136160074233	0.0955231799442514	1.7669641775942599e-50	4.51625546976197e-48	KO_vs_NTC
Hsbp1l1-3	Hsbp1l1-3	chr18	80249317	80250707	1391	+	Hsbp1l1	2909	-	321.81630318467	-2.82138019012341	0.191370388151806	1.83530869015594e-50	4.67935741593834e-48	KO_vs_NTC
Grk5+22.5	Grk5+22.5	chr19	60911568	60912678	1111	+	Grk5	22374	+	299.531494015319	-2.70071451110342	0.183207438311158	2.40766149827508e-50	6.12352527861784e-48	KO_vs_NTC
Cidea-23.5	Cidea-23.5	chr18	67319387	67320452	1066	+	Cidea	23682	-	281.356403371868	-2.81082736558097	0.190878597495259	2.42308611996122e-50	6.14761358101218e-48	KO_vs_NTC
Brwd1+41.5	Brwd1+41.5	chr16	96040520	96041371	852	+	Brwd1	41579	+	212.663420477269	-3.74424672914862	0.257143070457086	2.57672053845524e-50	6.52137653923744e-48	KO_vs_NTC
Sgip1-122	Sgip1-122	chr4	102618572	102619635	1064	+	Sgip1	122191	-	692.014482376301	-1.83546463162388	0.123826057994441	2.95489473248373e-50	7.460206114334219e-48	KO_vs_NTC
Chac1+28.5	Chac1+28.5	chr2	119379335	119380306	972	+	Chac1	28591	+	584.382142752721	-2.1322413503723	0.144125796568871	2.99117628859193e-50	7.53338691609764e-48	KO_vs_NTC
Nek7+84	Nek7+84	chr1	138535749	138536722	974	+	Nek7	83904	+	472.74838062502	2.47515366630848	0.167790563474907	3.17888715631152e-50	7.98666393578412e-48	KO_vs_NTC
Nsun7+104	Nsun7+104	chr5	66363324	66364596	1273	+	Nsun7	104063	+	310.884751193963	-2.61665394205426	0.177610979975943	3.23160747016203e-50	8.09941231477989e-48	KO_vs_NTC
Cpeb4-75	Cpeb4-75	chr11	31796328	31798441	2114	+	Cpeb4	74824	-	401.012240762575	-2.46461764411069	0.167115163128533	3.40870884687852e-50	8.5020114861999e-48	KO_vs_NTC
Nek6-2	Nek6-2	chr2	38508965	38510511	1547	+	Nek6	1902	-	593.938112800975	-1.8418733085531	0.124342379194148	3.40267422740515e-50	8.5020114861999e-48	KO_vs_NTC
Cd47+91.5	Cd47+91.5	chr16	49891925	49892477	553	+	Cd47	91668	+	246.385937553447	-2.98826076445101	0.203690538019944	3.73120198606911e-50	9.28394980919267e-48	KO_vs_NTC
Ubl3-95	Ubl3-95	chr5	148647605	148648449	845	+	Ubl3	95237	-	705.588866754024	-1.69867763356091	0.114732892204711	4.46302036460618e-50	1.10781606454143e-47	KO_vs_NTC
Mrps14-15.5	Mrps14-15.5	chr1	160179249	160180197	949	+	Mrps14	15489	-	398.747351971989	-2.5310996663361	0.172059634814266	5.25003670786091e-50	1.29732316877015e-47	KO_vs_NTC
Wwox+612	Wwox+612	chr8	115050673	115052359	1687	+	Wwox	611861	+	349.247996241651	-2.66845010933887	0.18161593647525	5.25160841125239e-50	1.29732316877015e-47	KO_vs_NTC
Synm-43.5	Synm-43.5	chr7	67802682	67804095	1414	+	Synm	43645	-	1482.8378945367	-1.21219656760112	0.0819160049274385	5.38326083874601e-50	1.3266718716203201e-47	KO_vs_NTC
Eloa-14	Eloa-14	chr4	136035376	136035792	417	+	Eloa	13820	-	362.016998008663	-2.44006873027928	0.165809074922007	5.70869168534323e-50	1.40352262721081e-47	KO_vs_NTC
Ap1ar-23.5	Ap1ar-23.5	chr3	127860479	127861465	987	+	Ap1ar	23448	-	471.756212679121	-2.02058074643039	0.137012160798707	7.07685116888956e-50	1.7357616429917701e-47	KO_vs_NTC
Strada+6.5	Strada+6.5	chr11	106195367	106195713	347	+	Strada	6626	+	284.51052139145	-2.92071719860579	0.199709232926182	8.480058375444529e-50	2.0750019617260702e-47	KO_vs_NTC
Gucy2e-22	Gucy2e-22	chr11	69257904	69260591	2688	+	Gucy2e	22210	-	819.512850125091	-1.53118609369334	0.10367691951679	8.81930242567672e-50	2.15291056377158e-47	KO_vs_NTC
Pik3r3+79.5	Pik3r3+79.5	chr4	116300523	116301708	1186	+	Pik3r3	79497	+	499.594486849655	-1.98210663236577	0.134551375505228	9.50291192226296e-50	2.31431765352093e-47	KO_vs_NTC
Pik3r1-141	Pik3r1-141	chr13	101908552	101909612	1061	+	Pik3r1	140864	-	283.887151305655	-3.05011436662906	0.209099691277555	1.1088965343188699e-49	2.69422720314744e-47	KO_vs_NTC
Sh3bp2+13	Sh3bp2+13	chr5	34538215	34539460	1246	+	Sh3bp2	12999	+	676.32309354475	-1.68706996642444	0.114422328005352	1.12046923500004e-49	2.7159543006127703e-47	KO_vs_NTC
Zfp263+30	Zfp263+30	chr16	3773317	3774599	1283	+	Zfp263	29865	+	292.317804952984	-2.68813223227147	0.183706468841118	1.22296912918441e-49	2.9574658613485304e-47	KO_vs_NTC
Kcnt1+50	Kcnt1+50	chr2	25913205	25914647	1443	+	Kcnt1	50192	+	561.474184487906	-2.01723101091933	0.137131208464556	1.23337873756606e-49	2.97567029067923e-47	KO_vs_NTC
Bhlhe40-183.5	Bhlhe40-183.5	chr6	108476614	108477929	1316	+	Bhlhe40	183355	-	407.152287092258	-2.24563495951652	0.152980995927767	1.37313745485365e-49	3.3051322514729203e-47	KO_vs_NTC
Fhad1+62.5	Fhad1+62.5	chr4	141951760	141953443	1684	+	Fhad1	62479	+	803.658658432778	1.61614779852302	0.10968487974565	1.3807834683383499e-49	3.31580699861903e-47	KO_vs_NTC
Ap1s3-30	Ap1s3-30	chr1	79701368	79702195	828	+	Ap1s3	29808	-	1247.10118292368	-1.28660905675914	0.0873002265219238	1.41859519729088e-49	3.3987039459920303e-47	KO_vs_NTC
Fggy-140	Fggy-140	chr4	95417014	95417797	784	+	Fggy	140099	-	286.620382655703	-2.87122737518756	0.196876974832132	1.71989242134269e-49	4.11102063490385e-47	KO_vs_NTC
Uaca+222	Uaca+222	chr9	61016238	61017076	839	+	Uaca	222115	+	668.58316842102	-1.76633494053815	0.12011790790809	1.84120981454461e-49	4.390838924939421e-47	KO_vs_NTC
Ahr+54.5	Ahr+54.5	chr12	35479964	35481206	1243	+	Ahr	54451	+	316.188517484131	-2.98706597971893	0.205223298147026	2.03205813377254e-49	4.83480006666711e-47	KO_vs_NTC
Asap2-70	Asap2-70	chr12	20919597	20921732	2136	+	Asap2	69792	-	298.552386468116	-3.24594094165669	0.223695371573835	2.122712838435e-49	5.03888109647812e-47	KO_vs_NTC
Klf6+118.5	Klf6+118.5	chr13	5979155	5980695	1541	+	Klf6	118443	+	794.464208617543	-1.80948777906665	0.123295303434994	2.68563036602763e-49	6.35032618547712e-47	KO_vs_NTC
Abra-45	Abra-45	chr15	41914336	41915480	1145	+	Abra	45187	-	378.898959188772	-2.70316864241049	0.185440362366084	2.68748067311011e-49	6.35032618547712e-47	KO_vs_NTC
Nectin3+86.5	Nectin3+86.5	chr16	46411482	46412394	913	+	Nectin3	86585	+	309.909105039347	-2.91042881939195	0.200126547679964	2.8757822999227898e-49	6.77975525776317e-47	KO_vs_NTC
Ikzf2+138.5	Ikzf2+138.5	chr1	69548444	69549140	697	+	Ikzf2	138451	+	193.726496934794	-3.81583392360612	0.265470035748152	3.0855930145531797e-49	7.257820835598211e-47	KO_vs_NTC
Echdc3+2	Echdc3+2	chr2	6210806	6211264	459	+	Echdc3	1996	+	268.406402507252	-3.04887557733083	0.210275535149792	3.9852249104884296e-49	9.35259827856899e-47	KO_vs_NTC
Hhipl2+156	Hhipl2+156	chr1	183573515	183574556	1042	+	Hhipl2	155820	+	382.50986351154	-2.36052594229611	0.161846689820876	4.5213594788696395e-49	1.05867478409995e-46	KO_vs_NTC
Foxp1+213	Foxp1+213	chr6	99308999	99310107	1109	+	Foxp1	213166	+	515.827955756416	-2.09189051834621	0.143201340037822	4.97565284130116e-49	1.1624115664994501e-46	KO_vs_NTC
4930523C07Rik+41	4930523C07Rik+41	chr1	160084510	160086013	1504	+	4930523C07Rik	40879	+	363.004989932039	-2.55542574681638	0.175664097197673	5.52814842539292e-49	1.28857021762093e-46	KO_vs_NTC
Tmem74b+18.5	Tmem74b+18.5	chr2	151720233	151720793	561	+	Tmem74b	18505	+	1160.30504298857	-3.648962548192	0.2539573481032	5.6054427276822e-49	1.3036441803163602e-46	KO_vs_NTC
Camk2d+232	Camk2d+232	chr3	126827857	126828369	513	+	Camk2d	231811	+	388.906250466377	-2.27455176293313	0.15605534858615	6.0230030899538296e-49	1.39760741363738e-46	KO_vs_NTC
Stt3b-77	Stt3b-77	chr9	115387241	115388089	849	+	Stt3b	77243	-	575.175368562698	-1.8877845277222	0.129282771630272	7.241238015908789e-49	1.6765251962393301e-46	KO_vs_NTC
Ice2-371.5	Ice2-371.5	chr9	69025841	69027459	1619	+	Ice2	371253	-	622.417127407796	-1.77765314086495	0.121666589956656	7.26980286790925e-49	1.6793732531103101e-46	KO_vs_NTC
Dnah11+127	Dnah11+127	chr12	118071135	118072678	1544	+	Dnah11	127135	+	493.983182833625	-1.97124787442113	0.135168533524807	8.47305371107583e-49	1.9529632281377e-46	KO_vs_NTC
Slc15a3+2.5	Slc15a3+2.5	chr19	10841535	10842610	1076	+	Slc15a3	2345	+	609.100765300634	-2.02262711325671	0.138842568601447	9.93848966358848e-49	2.2856312754168103e-46	KO_vs_NTC
Pik3r6-4	Pik3r6-4	chr11	68498389	68499724	1336	+	Pik3r6	3960	-	1278.25386513432	-1.39016634214064	0.0951939326606833	1.05776408981316e-48	2.42721599809126e-46	KO_vs_NTC
Gm21954-42	Gm21954-42	chr3	55513704	55515171	1468	+	Gm21954	42226	-	515.25174266633	-2.20135990192627	0.151524585166927	1.3527711830184799e-48	3.09727610550971e-46	KO_vs_NTC
Cog6+240	Cog6+240	chr3	52776986	52777762	777	+	Cog6	239861	+	220.699579160991	-3.08136929846657	0.214015323904631	1.61204900431557e-48	3.68274734923952e-46	KO_vs_NTC
Fabp2-68.5	Fabp2-68.5	chr3	122825995	122826961	967	+	Fabp2	68591	-	559.036165073018	-1.95843889670616	0.134723015614427	1.71107092082013e-48	3.9003351718297204e-46	KO_vs_NTC
Bhlhe40+49.5	Bhlhe40+49.5	chr6	108709067	108710905	1839	+	Bhlhe40	49357	+	1287.51313121091	-1.27016603035951	0.0871958438710239	1.7323353536687698e-48	3.9401090004369306e-46	KO_vs_NTC
Crispld2+23.5	Crispld2+23.5	chr8	120015610	120016725	1116	+	Crispld2	23729	+	303.68141834069	-2.68821140991188	0.186037311376792	1.76608921550857e-48	4.00805214051461e-46	KO_vs_NTC
Chd6-32	Chd6-32	chr2	161140679	161141845	1167	+	Chd6	32186	-	234.981017416866	-3.08426232244001	0.214543741855543	2.19918937775753e-48	4.98000647252725e-46	KO_vs_NTC
Cdh22+27	Cdh22+27	chr2	165206966	165208242	1277	+	Cdh22	27247	+	601.752036860253	-1.93969313014005	0.133643318328868	2.4489965539036198e-48	5.5335532638093605e-46	KO_vs_NTC
Klf6-138	Klf6-138	chr13	5722397	5724800	2404	+	Klf6	137881	-	379.108217325324	-2.2057870686841	0.152278358603419	2.50740044096637e-48	5.65314780642331e-46	KO_vs_NTC
Mgl2-16	Mgl2-16	chr11	70113318	70115048	1731	+	Mgl2	16143	-	785.334342182627	-1.58777078871573	0.109211104086671	2.51545989203649e-48	5.65896271136576e-46	KO_vs_NTC
Trps1+381	Trps1+381	chr15	50508952	50509734	783	+	Trps1	381118	+	180.71962573343	-3.83382625112439	0.269697239911971	2.81535080747475e-48	6.31985052999659e-46	KO_vs_NTC
Actr3-15	Actr3-15	chr1	125450241	125450983	743	+	Actr3	14884	-	563.525701767144	-2.26784128969916	0.156726519422932	2.82624861524581e-48	6.3305516705050406e-46	KO_vs_NTC
Sdccag8+9.5	Sdccag8+9.5	chr1	176823802	176824461	660	+	Sdccag8	9471	+	281.496352286948	-2.83920948882294	0.197228024439668	2.84679881512747e-48	6.36278020887582e-46	KO_vs_NTC
Cytip+71	Cytip+71	chr2	58123675	58125263	1589	+	Cytip	71061	+	729.332707288512	-1.6730141890471	0.115201243655581	2.95390180091343e-48	6.587902806961571e-46	KO_vs_NTC
Hdac7+1	Hdac7+1	chr15	97842267	97845033	2767	+	Hdac7	850	+	698.24888478815	1.69690165320435	0.116878635545438	3.06118239557192e-48	6.81245030531803e-46	KO_vs_NTC
Mrpl39+25.5	Mrpl39+25.5	chr16	84709922	84710584	663	+	Mrpl39	25487	+	490.435710214474	-1.99877518834741	0.137943781637908	3.2091361895189896e-48	7.12635275117702e-46	KO_vs_NTC
Prg2-18.5	Prg2-18.5	chr2	84961035	84962509	1475	+	Prg2	18686	-	624.75385197066	-1.75630910503449	0.121049235362238	3.30014224060594e-48	7.31271862156586e-46	KO_vs_NTC
Iyd-29.5	Iyd-29.5	chr10	3509732	3511796	2065	+	Iyd	29473	-	741.137551772803	-1.72389886804562	0.118824767084238	3.47452500424542e-48	7.68264351045787e-46	KO_vs_NTC
Cyth1+32.5	Cyth1+32.5	chr11	118215723	118216650	928	+	Cyth1	32404	+	1649.28054662976	-1.19947643282191	0.0826794401106735	3.79172956609893e-48	8.3661110041747e-46	KO_vs_NTC
Sox5-128.5	Sox5-128.5	chr6	144909532	144911035	1504	+	Sox5	128305	-	832.852322441097	-1.63833226399699	0.112954871975347	3.9771070763057396e-48	8.75641954582795e-46	KO_vs_NTC
Tab2-174.5	Tab2-174.5	chr10	8129955	8131699	1745	+	Tab2	174596	-	692.668054118259	-1.82424490852314	0.12589776217598	4.0322432646893497e-48	8.858924244932381e-46	KO_vs_NTC
Ptpre+51.5	Ptpre+51.5	chr7	135588308	135589240	933	+	Ptpre	51293	+	1464.19958125853	-1.35415702921518	0.0933878778747469	4.7614356013895196e-48	1.04387651847024e-45	KO_vs_NTC
Vstm5-53.5	Vstm5-53.5	chr9	15185155	15186030	876	+	Vstm5	53450	-	1117.11427106142	-1.57107943361722	0.108500809768108	5.98660434114049e-48	1.30969653446222e-45	KO_vs_NTC
Runx3+39	Runx3+39	chr4	135158582	135160629	2048	+	Runx3	38953	+	1694.54154703526	-1.19472648389989	0.0825473311432828	6.20162789276401e-48	1.35386912517296e-45	KO_vs_NTC
Hmces+18	Hmces+18	chr6	87931656	87932346	691	+	Hmces	18066	+	489.148326545137	-1.95909331054573	0.135641818285047	6.68013512655842e-48	1.45525475351988e-45	KO_vs_NTC
Golm1+19	Golm1+19	chr13	59656209	59657359	1151	+	Golm1	19025	+	504.347137527089	-2.13884077438922	0.148311504108253	7.05020456401016e-48	1.53264025953619e-45	KO_vs_NTC
Trps1+306	Trps1+306	chr15	50584195	50585183	989	+	Trps1	305772	+	213.329406776346	-3.11568883682012	0.218283340992332	8.89451019091983e-48	1.92951076116467e-45	KO_vs_NTC
Mex3c-123.5	Mex3c-123.5	chr18	73449298	73449895	598	+	Mex3c	123445	-	296.315790228068	-2.79407691840841	0.195330909786957	1.16447828260775e-47	2.52083915014836e-45	KO_vs_NTC
Smad2-189.5	Smad2-189.5	chr18	76051739	76052726	988	+	Smad2	189345	-	216.241275254037	-3.2752221765413	0.230269055918158	1.2364987447003101e-47	2.67114770664758e-45	KO_vs_NTC
Mex3b-56	Mex3b-56	chr7	82810618	82811894	1277	+	Mex3b	56074	-	330.260710756535	-2.52693184041728	0.176271020998969	1.25642053762538e-47	2.70851742620452e-45	KO_vs_NTC
Myh13+5.5	Myh13+5.5	chr11	67326329	67328273	1945	+	Myh13	5643	+	455.06608018244	2.45207927178999	0.170949771632836	1.27699492273821e-47	2.74713532754058e-45	KO_vs_NTC
Slc6a1-39	Slc6a1-39	chr6	114243082	114244277	1196	+	Slc6a1	38953	-	191.742819627511	-3.49665838701965	0.24695512011973	1.7270813134846502e-47	3.70765938524793e-45	KO_vs_NTC
Iws1-15	Iws1-15	chr18	32052037	32053119	1083	+	Iws1	15160	-	547.325175315303	-1.99592436782703	0.138889423817451	1.81290057448507e-47	3.8838197784508003e-45	KO_vs_NTC
Bmpr1b+63.5	Bmpr1b+63.5	chr3	142105562	142106506	945	+	Bmpr1b	63389	+	359.405890866247	-2.50109278251053	0.17483413794854	2.0279601109823402e-47	4.33555198882063e-45	KO_vs_NTC
BC052040-51.5	BC052040-51.5	chr2	115529665	115530650	986	+	BC052040	51556	-	164.60327873525	-4.25192101520333	0.304851120890026	2.17556926832476e-47	4.64151410428129e-45	KO_vs_NTC
Rundc3b+80.5	Rundc3b+80.5	chr5	8541934	8543417	1484	+	Rundc3b	80275	+	1267.69071688519	-1.57566754917974	0.109504875165814	2.22805605089021e-47	4.74369211989532e-45	KO_vs_NTC
Zic5+19.5	Zic5+19.5	chr14	122445475	122446952	1478	+	Zic5	19462	+	315.351276220219	-2.44217149487965	0.17077547196613	2.42586242113643e-47	5.15420892194544e-45	KO_vs_NTC
Dppa1-38	Dppa1-38	chr11	46665737	46668911	3175	+	Dppa1	38062	-	1265.96086723632	-1.26238273618454	0.0878335781900713	2.8989130931605103e-47	6.146648172479561e-45	KO_vs_NTC
Plcb4+54.5	Plcb4+54.5	chr2	135712636	135713940	1305	+	Plcb4	54277	+	207.015623788429	3.70682802965956	0.263448155176266	3.28679732739419e-47	6.95480926284271e-45	KO_vs_NTC
Susd3-35	Susd3-35	chr13	49283269	49284235	967	+	Susd3	35045	-	339.721240040728	-2.51256153083381	0.176103656152235	3.4251665436387304e-47	7.23277499583099e-45	KO_vs_NTC
2610021A01Rik-5	2610021A01Rik-5	chr7	41593574	41594495	922	+	2610021A01Rik	5193	-	249.146519966552	-3.04089119655224	0.214281022604217	3.4350242824098203e-47	7.238787906155871e-45	KO_vs_NTC
Mxi1+28.5	Mxi1+28.5	chr19	53338469	53339254	786	+	Mxi1	28343	+	343.887628518129	-2.41240563230894	0.169048194939391	3.9314017848042602e-47	8.267954140506891e-45	KO_vs_NTC
Ece1+46.5	Ece1+46.5	chr4	137907793	137910001	2209	+	Ece1	46660	+	603.976914617014	-1.74848226086156	0.121948482412481	3.9746453409605904e-47	8.34190808755265e-45	KO_vs_NTC
Efr3a+24	Efr3a+24	chr15	65810638	65811298	661	+	Efr3a	23934	+	329.407184727738	-2.34735032297272	0.164421487194436	4.0459697738371804e-47	8.4572234584297e-45	KO_vs_NTC
Gabrr1+26.5	Gabrr1+26.5	chr4	33158593	33159363	771	+	Gabrr1	26457	+	342.184458907941	-2.61881003997119	0.183879676258547	4.03985431131766e-47	8.4572234584297e-45	KO_vs_NTC
Ncald+112.5	Ncald+112.5	chr15	37679385	37680417	1033	+	Ncald	112667	+	281.624001058406	-2.89011329822798	0.203504289737596	4.1267736880667403e-47	8.608700020803471e-45	KO_vs_NTC
Tomm5-27	Tomm5-27	chr4	45134843	45135728	886	+	Tomm5	27170	-	315.18707409499	-2.51319662006996	0.176347357882557	4.30921104107927e-47	8.97115185689204e-45	KO_vs_NTC
Drd5+14	Drd5+14	chr5	38333203	38333955	753	+	Drd5	14212	+	401.463434132265	-2.33603734331339	0.163689808355463	4.4506176189389105e-47	9.246896887960411e-45	KO_vs_NTC
Evl+46.5	Evl+46.5	chr12	108600807	108601996	1190	+	Evl	46681	+	316.1145897819	-2.57869682540353	0.181094151533466	4.51703011225184e-47	9.366034726729421e-45	KO_vs_NTC
Col14a1+48.5	Col14a1+48.5	chr15	55355900	55356414	515	+	Col14a1	48407	+	159.318116587465	-4.19018470207034	0.301135280772819	4.72364919835508e-47	9.77482998441174e-45	KO_vs_NTC
Tmtc2+167.5	Tmtc2+167.5	chr10	105406738	105407117	380	+	Tmtc2	167522	+	216.271524491316	-3.59837493536899	0.255843029153378	4.918769128187771e-47	1.0158242003533401e-44	KO_vs_NTC
Gmpr+186.5	Gmpr+186.5	chr13	45693143	45695153	2011	+	Gmpr	186704	+	363.132759849023	-2.26902842453176	0.159065439282931	5.45782653355491e-47	1.12490053464048e-44	KO_vs_NTC
Rps6ka5-20	Rps6ka5-20	chr12	100746716	100747506	791	+	Rps6ka5	20127	-	221.465256713662	-3.06889843740484	0.216842264555371	5.56599408848684e-47	1.14490946130907e-44	KO_vs_NTC
Gm17266+33.5	Gm17266+33.5	chr18	84802347	84803851	1505	+	Gm17266	33615	+	676.447428178965	-1.86717314061401	0.130535847442111	5.63067405372042e-47	1.15591133754905e-44	KO_vs_NTC
Epg5+20	Epg5+20	chr18	77958221	77958670	450	+	Epg5	19980	+	205.383981367711	-3.18824162743549	0.22568778242671	6.05953199600192e-47	1.2414826863237301e-44	KO_vs_NTC
Maf+212	Maf+212	chr8	115494349	115497439	3091	+	Maf	211898	+	1363.46174679692	-1.47797796547529	0.103188909153408	6.101333633500331e-47	1.24757170494108e-44	KO_vs_NTC
Mapkapk3+25	Mapkapk3+25	chr9	107264000	107265438	1439	+	Mapkapk3	25156	+	429.774743533999	-2.06884094134739	0.144916227521586	6.35149495749353e-47	1.29615685634542e-44	KO_vs_NTC
Tnks+13.5	Tnks+13.5	chr8	34951527	34952431	905	+	Tnks	13709	+	263.737247856479	-2.83600892356377	0.200032140240216	6.51510137854093e-47	1.32692183106141e-44	KO_vs_NTC
Siglecg-8.5	Siglecg-8.5	chr7	43398647	43400372	1726	+	Siglecg	8692	-	933.961263307073	-1.43378957391869	0.100160803597819	6.95717798770682e-47	1.41416968309175e-44	KO_vs_NTC
Jade1-113	Jade1-113	chr3	41442250	41443618	1369	+	Jade1	112794	-	666.575399735893	-1.78847593830872	0.125109862932763	7.01559031296391e-47	1.42324136683036e-44	KO_vs_NTC
Cacnb4+79	Cacnb4+79	chr2	52597114	52598238	1125	+	Cacnb4	79153	+	409.618661881233	-2.14559400611956	0.150485949761587	7.35251591891705e-47	1.4886682231125e-44	KO_vs_NTC
Nupl2-10.5	Nupl2-10.5	chr5	24153902	24154976	1075	+	Nupl2	10521	-	607.005759189401	1.76929459380783	0.123830677012603	7.9548511948359e-47	1.6074714958488302e-44	KO_vs_NTC
Ctif+142.5	Ctif+142.5	chr18	75554562	75555347	786	+	Ctif	142598	+	230.168315198947	-3.07340754590323	0.217996095691569	1.1881014407992e-46	2.39615927298682e-44	KO_vs_NTC
Lmnb1+26.5	Lmnb1+26.5	chr18	56733813	56734464	652	+	Lmnb1	26325	+	883.439782987842	-1.42523744829464	0.0998325624543179	1.2130560038452e-46	2.44171857616093e-44	KO_vs_NTC
Lrrn3-449	Lrrn3-449	chr12	41935276	41935879	604	+	Lrrn3	449145	-	878.466560449949	-1.58453560103196	0.111041240338053	1.23138671426724e-46	2.47379362091897e-44	KO_vs_NTC
Mctp2+202.5	Mctp2+202.5	chr7	72102162	72105820	3659	+	Mctp2	202615	+	492.253915306012	-2.14581970687679	0.150897821749635	1.25526674898431e-46	2.51687076699263e-44	KO_vs_NTC
Pde1a+183	Pde1a+183	chr2	79945931	79946580	650	+	Pde1a	183201	+	595.447629616407	-1.72468676732872	0.121016574553223	1.4062433386467701e-46	2.81412184396638e-44	KO_vs_NTC
Zar1l+111.5	Zar1l+111.5	chr5	150406608	150407210	603	+	Zar1l	111253	+	187.723739769433	-3.46811046651879	0.247521442528889	1.5046409982629802e-46	3.00520753347458e-44	KO_vs_NTC
Rasl10a-15	Rasl10a-15	chr11	5042794	5043564	771	+	Rasl10a	14946	-	235.821513315463	-2.92201643685979	0.207228020827217	1.6225067980347201e-46	3.23436393754953e-44	KO_vs_NTC
Mrps24-6.5	Mrps24-6.5	chr11	5722042	5722736	695	+	Mrps24	6708	-	326.261079560443	-2.76134367913095	0.195503948655803	1.62767233615319e-46	3.2384093532018903e-44	KO_vs_NTC
Gng2-68.5	Gng2-68.5	chr14	20045651	20046933	1283	+	Gng2	68664	-	502.568276394475	-1.91503974712802	0.134655188940153	1.7160979587114e-46	3.4077745233949803e-44	KO_vs_NTC
Mgst2+64	Mgst2+64	chr3	51723949	51724919	971	+	Mgst2	64074	+	221.84918991008	-3.28117731004923	0.233803704300397	1.78868989201009e-46	3.5451078358725997e-44	KO_vs_NTC
Leprot-61.5	Leprot-61.5	chr4	101585356	101586796	1441	+	Leprot	61639	-	518.842065534468	-1.9747364267817	0.138997926648809	1.9563249844095e-46	3.8699256300790303e-44	KO_vs_NTC
Zeb1+211.5	Zeb1+211.5	chr18	5802443	5804221	1779	+	Zeb1	211472	+	350.014478703991	-2.39678482236533	0.169318698928713	2.0883292947642e-46	4.12315263819027e-44	KO_vs_NTC
Rbm38+6	Rbm38+6	chr2	173025992	173027183	1192	+	Rbm38	6089	+	914.416472449278	1.62002420887857	0.113897690127673	2.32246269904523e-46	4.57666981495058e-44	KO_vs_NTC
Ptger3+134.5	Ptger3+134.5	chr3	157700949	157701854	906	+	Ptger3	134509	+	172.701771075209	-3.58377006556052	0.256771100790397	2.32891757784038e-46	4.5806481731009e-44	KO_vs_NTC
Hecw2-27	Hecw2-27	chr1	54221414	54222556	1143	+	Hecw2	26816	-	183.660910448512	-3.5336027106063	0.253091964781224	2.51660220621239e-46	4.940386764515051e-44	KO_vs_NTC
Uaca+129	Uaca+129	chr9	60922897	60924268	1372	+	Uaca	129040	+	340.921544530018	-2.36373308929725	0.167191216860011	2.83924031862572e-46	5.56318700761464e-44	KO_vs_NTC
Map4k3+10.5	Map4k3+10.5	chr17	80717537	80718022	486	+	Map4k3	10704	+	191.11246242592	-3.76204049152256	0.270658917850856	3.0296432355486102e-46	5.925018191339951e-44	KO_vs_NTC
Sgip1-133	Sgip1-133	chr4	102607666	102608945	1280	+	Sgip1	132989	-	1926.32405347927	-1.18745375915156	0.0836300345348881	3.17915410343695e-46	6.20566073196408e-44	KO_vs_NTC
Aff3+7	Aff3+7	chr1	38657442	38658753	1312	+	Aff3	6856	+	507.338178854436	-1.87777920228218	0.132510067949149	3.72628647890945e-46	7.259930977588491e-44	KO_vs_NTC
Smad3+46	Smad3+46	chr9	63711384	63712487	1104	+	Smad3	46057	+	625.12059857015	-1.75454267410708	0.123728644573458	3.75866255209049e-46	7.309218364008741e-44	KO_vs_NTC
Tspan2-39.5	Tspan2-39.5	chr3	102694415	102695218	804	+	Tspan2	39710	-	236.172228112375	3.2091412901291	0.229447295098828	4.17059372029811e-46	8.095028337556071e-44	KO_vs_NTC
Celf2-954.5	Celf2-954.5	chr2	8463327	8464396	1070	+	Celf2	954297	-	287.056427103025	-2.68489282161778	0.190870442322405	4.2946544527446604e-46	8.320187969801391e-44	KO_vs_NTC
Reep1+16	Reep1+16	chr6	71722832	71724087	1256	+	Reep1	15898	+	432.358617148871	-2.23540697192448	0.158293442348024	4.4193830824643606e-46	8.545795825754121e-44	KO_vs_NTC
Bhlhe40+58	Bhlhe40+58	chr6	108718294	108719389	1096	+	Bhlhe40	58212	+	286.954688499307	-2.64112744413385	0.187755545139642	4.66305832765471e-46	9.000138372217299e-44	KO_vs_NTC
Bhlhe41-29.5	Bhlhe41-29.5	chr6	145894476	145895517	1042	+	Bhlhe41	29437	-	264.44295682621	-2.86791102697255	0.204433478397261	5.0336995646453005e-46	9.69738464636704e-44	KO_vs_NTC
Med15+38	Med15+38	chr16	17694638	17695519	882	+	Med15	37811	+	406.831296371726	-2.40898476503771	0.171089184824932	5.9353177650727704e-46	1.14130523728382e-43	KO_vs_NTC
Vav3+11.5	Vav3+11.5	chr3	109351753	109352876	1124	+	Vav3	11661	+	317.654967441194	-2.54951829816229	0.181345814735672	6.21801005779715e-46	1.1934418560746e-43	KO_vs_NTC
Hmcn1+213.5	Hmcn1+213.5	chr1	150779196	150780513	1318	+	Hmcn1	213579	+	432.699509353599	2.16584182125334	0.153553736830869	6.29826051523599e-46	1.20660181967211e-43	KO_vs_NTC
Csgalnact1+9	Csgalnact1+9	chr8	68725415	68726734	1320	+	Csgalnact1	9070	+	287.036874608469	-2.81511315068396	0.200852947214448	6.7384517600587e-46	1.2885417198956698e-43	KO_vs_NTC
Itga4+61	Itga4+61	chr2	79316054	79316973	920	+	Itga4	61087	+	415.044687445764	-2.18389306825836	0.15494151638604	7.03580669008877e-46	1.3429157094613099e-43	KO_vs_NTC
Vwa3b-38.5	Vwa3b-38.5	chr1	36987041	36988866	1826	+	Vwa3b	38640	-	395.400466314477	-2.10196205756569	0.14904851640569	7.1755742221631e-46	1.36706604092355e-43	KO_vs_NTC
Acot11+10	Acot11+10	chr4	106794245	106795693	1449	+	Acot11	10027	+	315.890706308574	-2.44534828031502	0.173912695695284	7.32892960845678e-46	1.3937113653209e-43	KO_vs_NTC
Clnk-56	Clnk-56	chr5	38932156	38933213	1058	+	Clnk	55871	-	235.919644428305	-3.26696470656457	0.234550048392981	8.11322763839296e-46	1.54002184915525e-43	KO_vs_NTC
Piwil2+34	Piwil2+34	chr14	70394856	70395698	843	+	Piwil2	34104	+	598.799133979978	-1.93269745499057	0.136999250519739	8.54265890395345e-46	1.61855955673804e-43	KO_vs_NTC
Srl+38	Srl+38	chr16	4503319	4504077	759	+	Srl	38116	+	364.91534036487	-2.39713701037144	0.170694716936506	1.02018768606261e-45	1.9293879205645697e-43	KO_vs_NTC
Lrrc8c-8	Lrrc8c-8	chr5	105510791	105511831	1041	+	Lrrc8c	8074	-	659.173769544937	-1.63123281642998	0.115562795583543	1.06953153176398e-45	2.01900961553836e-43	KO_vs_NTC
Sdc1+58.5	Sdc1+58.5	chr12	8829383	8830090	708	+	Sdc1	58413	+	311.602424639241	-2.44999036105395	0.174735088818916	1.27066291099007e-45	2.39431847059918e-43	KO_vs_NTC
Cyb5r2+33.5	Cyb5r2+33.5	chr7	107724133	107725249	1117	+	Cyb5r2	33339	+	406.687589707267	-2.34902726434175	0.167390454454702	1.2807192743714e-45	2.40887199037507e-43	KO_vs_NTC
Gipc2+38.5	Gipc2+38.5	chr3	152127172	152127937	766	+	Gipc2	38674	+	421.921266511283	-2.05372352280322	0.146011421965289	1.3023757004908701e-45	2.4451511787761398e-43	KO_vs_NTC
Eif4e3+22.5	Eif4e3+22.5	chr6	99643142	99645143	2002	+	Eif4e3	22627	+	520.520876266923	-1.8200371969463	0.129194184460117	1.30475852247172e-45	2.4451790386647798e-43	KO_vs_NTC
Tff1-0.5	Tff1-0.5	chr17	31165173	31166029	857	+	Tff1	323	-	438.041183294906	-2.0634482068295	0.146798521627117	1.46139267958707e-45	2.73375739301015e-43	KO_vs_NTC
Nedd4l+169	Nedd4l+169	chr18	65056384	65057421	1038	+	Nedd4l	169197	+	298.601007629225	-2.53454331217826	0.181154783101284	1.6627379290123002e-45	3.10477972061139e-43	KO_vs_NTC
Myc+778	Myc+778	chr15	62763148	62763976	829	+	Myc	778171	+	438.62437213688	-2.02488152267366	0.144163565768087	1.7958630711608602e-45	3.3473072333586797e-43	KO_vs_NTC
Rgs7bp+5.5	Rgs7bp+5.5	chr13	105048617	105050231	1615	+	Rgs7bp	5504	+	487.634826041332	-2.148495826272	0.153134455379951	1.85866088753591e-45	3.45811393237762e-43	KO_vs_NTC
Ccdc97+11.5	Ccdc97+11.5	chr7	25707135	25708268	1134	+	Ccdc97	11385	+	579.693529729891	-1.99645739887925	0.142351324424781	2.51005242403375e-45	4.661654915570599e-43	KO_vs_NTC
Gpr52+27	Gpr52+27	chr1	160550416	160551120	705	+	Gpr52	27204	+	253.830851900663	-2.94823597676168	0.21212321180147	2.6110279513073e-45	4.84048018405729e-43	KO_vs_NTC
AL845275.1-472	AL845275.1-472	chr2	6794883	6795642	760	+	AL845275.1	472181	-	278.645256068547	-2.60847463203054	0.187181687105566	3.14820803698885e-45	5.825877453395499e-43	KO_vs_NTC
Snrpb2-40	Snrpb2-40	chr2	143022785	143023754	970	+	Snrpb2	39767	-	330.710871552592	-2.5823108243459	0.185275450570712	3.21131666311081e-45	5.93203146033672e-43	KO_vs_NTC
Zc3h12c-20	Zc3h12c-20	chr9	52187958	52189202	1245	+	Zc3h12c	20007	-	378.725493458359	-2.24205397309435	0.160396972388066	3.32565509084946e-45	6.1322704407341996e-43	KO_vs_NTC
Gmfg+7	Gmfg+7	chr7	28444104	28445240	1137	+	Gmfg	7225	+	537.998976773601	-2.04540305173936	0.146137461004848	3.4903890214167903e-45	6.42455562123882e-43	KO_vs_NTC
Kcnk10+107.5	Kcnk10+107.5	chr12	98470001	98471897	1897	+	Kcnk10	107359	+	889.366746748358	-1.53862197797564	0.10967826015247	3.92133542570514e-45	7.20493053484543e-43	KO_vs_NTC
Prom2-8.5	Prom2-8.5	chr2	127549406	127550293	888	+	Prom2	8381	-	392.600779748398	-2.46950357592146	0.177177786949275	3.94383301146437e-45	7.23339603488118e-43	KO_vs_NTC
Ehbp1+66.5	Ehbp1+66.5	chr11	22275710	22276246	537	+	Ehbp1	66312	+	162.115595113602	-3.95477162740753	0.289432810644113	4.04508722395006e-45	7.40595224725325e-43	KO_vs_NTC
Barx2+51.5	Barx2+51.5	chr9	31861688	31862258	571	+	Barx2	51487	+	176.737534739168	-3.52918879775612	0.256543588557865	4.40071118126935e-45	8.04278648810395e-43	KO_vs_NTC
Plekhm2+6	Plekhm2+6	chr4	141658477	141659703	1227	+	Plekhm2	5807	+	577.344619025717	-1.73714571476147	0.124036759959846	4.5951119111990603e-45	8.38323773763984e-43	KO_vs_NTC
Wdr19+6.5	Wdr19+6.5	chr5	65205634	65207215	1582	+	Wdr19	6728	+	254.410671300785	-2.77740040578817	0.200049386075171	4.64396597534507e-45	8.45742374980832e-43	KO_vs_NTC
Tnpo3-7.5	Tnpo3-7.5	chr6	29616992	29618122	1131	+	Tnpo3	7669	-	205.961915415815	-3.27514552211735	0.237336267304714	4.78392044421881e-45	8.69696523010624e-43	KO_vs_NTC
Smox-47.5	Smox-47.5	chr2	131443132	131444512	1381	+	Smox	47671	-	438.084910824917	-2.23119172501537	0.159945089192097	5.04342985649569e-45	9.15262859370378e-43	KO_vs_NTC
Tpbg+51	Tpbg+51	chr9	85892825	85893679	855	+	Tpbg	50872	+	185.125806553756	-3.37647341472814	0.245125595682093	5.21722285794412e-45	9.45141109318087e-43	KO_vs_NTC
Gdi2+30.5	Gdi2+30.5	chr13	3568011	3568747	737	+	Gdi2	30316	+	322.062966408378	-2.4287603750259	0.174543592734758	5.86090858146518e-45	1.0598904030159299e-42	KO_vs_NTC
Rfx4-29	Rfx4-29	chr10	84726605	84727989	1385	+	Rfx4	28762	-	1545.11963446031	-1.17190365194207	0.0837920104771386	6.30355073551734e-45	1.1379451904711899e-42	KO_vs_NTC
Sgms1-9.5	Sgms1-9.5	chr19	32398663	32399741	1079	+	Sgms1	9487	-	331.848791579329	-2.39995149811829	0.172543440037236	6.67590405587305e-45	1.2030608251473798e-42	KO_vs_NTC
Vwc2-148.5	Vwc2-148.5	chr11	10965024	10966112	1089	+	Vwc2	148652	-	252.543918453079	2.79613163101929	0.2019008434281	7.22591051246009e-45	1.2999085705864599e-42	KO_vs_NTC
Tab2-220.5	Tab2-220.5	chr10	8176100	8177101	1002	+	Tab2	220369	-	476.620096001966	-1.99124472141202	0.142749162299579	7.31649404044719e-45	1.3139150862897e-42	KO_vs_NTC
1700034J05Rik-10	1700034J05Rik-10	chr6	146963630	146964767	1138	+	1700034J05Rik	9775	-	381.268789397237	-2.19168537892043	0.157373722212802	7.42821573063355e-45	1.3316624242104498e-42	KO_vs_NTC
Gm21973-20	Gm21973-20	chr15	10305159	10306055	897	+	Gm21973	19770	-	867.230696592272	-1.54412120785277	0.110446973770525	7.66182399786716e-45	1.3711610849562599e-42	KO_vs_NTC
Galnt7-157	Galnt7-157	chr8	57809247	57810451	1205	+	Galnt7	156816	-	289.601058963515	-2.61215060497673	0.18834031504911	7.87920561074541e-45	1.40762417191275e-42	KO_vs_NTC
Dennd3-20.5	Dennd3-20.5	chr15	73491015	73492779	1765	+	Dennd3	20660	-	341.430344091642	-2.36255095768017	0.170019993237744	8.60958329474201e-45	1.53545003629544e-42	KO_vs_NTC
Gskip-7.5	Gskip-7.5	chr12	105676728	105677543	816	+	Gskip	7691	-	370.758317031636	-2.65137648702514	0.191386091662371	9.091718980774711e-45	1.61863948612896e-42	KO_vs_NTC
Plekho2+22.5	Plekho2+22.5	chr9	65556958	65557909	952	+	Plekho2	22605	+	406.197828985028	-2.29024979046912	0.164786839008367	9.39994472476644e-45	1.6706338937683e-42	KO_vs_NTC
Prkg1+126	Prkg1+126	chr19	31638409	31639914	1506	+	Prkg1	125870	+	426.276381940417	-2.10446908335265	0.151242183758142	1.00725464703983e-44	1.7870981933562298e-42	KO_vs_NTC
Kif2c+4.5	Kif2c+4.5	chr4	117177488	117179064	1577	+	Kif2c	4361	+	455.780513117286	-1.9385413763801	0.139159981941332	1.02610658024439e-44	1.81742307849119e-42	KO_vs_NTC
Mphosph6+29	Mphosph6+29	chr8	117772234	117773496	1263	+	Mphosph6	29076	+	1626.9005668708	-1.07582879884161	0.0772161553183314	1.04930688855572e-44	1.8553326937031398e-42	KO_vs_NTC
Ust+179	Ust+179	chr10	8338995	8340631	1637	+	Ust	179010	+	245.206147693622	-2.70145052895171	0.195406591299822	1.2282084428919302e-44	2.1679453643251397e-42	KO_vs_NTC
Gpat3+388	Gpat3+388	chr5	101233030	101233950	921	+	Gpat3	387777	+	252.107479227765	-2.98225871874455	0.216512520018529	1.36678601855517e-44	2.4084355678499498e-42	KO_vs_NTC
Lipc+57	Lipc+57	chr9	70894423	70895854	1432	+	Lipc	57086	+	642.887670713478	3.67704076171478	0.269792718366929	1.6435796052827e-44	2.8912441233644297e-42	KO_vs_NTC
Mbnl1+127	Mbnl1+127	chr3	60599349	60599914	566	+	Mbnl1	126801	+	321.482993054259	-2.55248688648353	0.184731216001828	1.81947412801714e-44	3.19521936154846e-42	KO_vs_NTC
Galnt7-108.5	Galnt7-108.5	chr8	57761060	57762375	1316	+	Galnt7	108684	-	407.662438231186	2.09832665059588	0.151300186055565	1.9302283194001202e-44	3.3839622455221696e-42	KO_vs_NTC
Il6ra+39	Il6ra+39	chr3	89874012	89874583	572	+	Il6ra	38897	+	332.982286238222	2.67489455559839	0.1939844042345	2.1197354695348901e-44	3.7098963488842894e-42	KO_vs_NTC
Slc12a3+9	Slc12a3+9	chr8	94337883	94338772	890	+	Slc12a3	9126	+	185.212565980714	-3.47909986452309	0.254960705496251	2.32631975399662e-44	4.06456476815043e-42	KO_vs_NTC
Gja1+16	Gja1+16	chr10	56392680	56393897	1218	+	Gja1	15958	+	296.347338426089	2.67728067991624	0.194319428170914	2.4736088535684997e-44	4.3146089564101997e-42	KO_vs_NTC
Ankrd16+20.5	Ankrd16+20.5	chr2	11797798	11798800	1003	+	Ankrd16	20423	+	344.920126918638	-2.66117692264407	0.193125009449505	2.48992211119545e-44	4.3357395818219494e-42	KO_vs_NTC
Ppp4r2-26	Ppp4r2-26	chr6	100807195	100808035	841	+	Ppp4r2	26004	-	310.435434385032	-2.36336332242885	0.17105990938547	2.60816738710301e-44	4.533996033539679e-42	KO_vs_NTC
Slc24a5-219	Slc24a5-219	chr2	124848204	124850450	2247	+	Slc24a5	218794	-	301.365956406639	-2.49548132780094	0.180928921179144	2.8492564064737903e-44	4.9447767484451e-42	KO_vs_NTC
Jmy+93	Jmy+93	chr13	93406432	93407396	965	+	Jmy	92892	+	349.948404205437	2.25403790249183	0.163067546121711	2.85778529138446e-44	4.9512568655765e-42	KO_vs_NTC
Syt7-9	Syt7-9	chr19	10379724	10380442	719	+	Syt7	9004	-	233.780722847528	-3.02724567788171	0.221052538023285	3.6879492792971203e-44	6.378854984593309e-42	KO_vs_NTC
Msra+80.5	Msra+80.5	chr14	64374513	64375940	1428	+	Msra	80675	+	247.162924843548	-2.76951280137269	0.201643160608103	3.71860482766704e-44	6.42112265058358e-42	KO_vs_NTC
Car8+124.5	Car8+124.5	chr4	8113392	8115208	1817	+	Car8	124739	+	343.789872799875	-2.34976948721692	0.170391895377156	3.8089482428231e-44	6.566143498395879e-42	KO_vs_NTC
Popdc2+12.5	Popdc2+12.5	chr16	38374406	38375202	797	+	Popdc2	12595	+	324.016696495179	2.38595496206705	0.173102047285159	3.93367416100106e-44	6.76985323108282e-42	KO_vs_NTC
Enc1+157.5	Enc1+157.5	chr13	97398124	97399274	1151	+	Enc1	157594	+	383.786872508041	-2.22885166320213	0.161494959589321	4.00528452798474e-44	6.881625297166459e-42	KO_vs_NTC
Arhgap12+203.5	Arhgap12+203.5	chr18	5931994	5933186	1193	+	Arhgap12	203506	+	968.76719078263	-1.57090712556063	0.113415070109982	4.61477908778805e-44	7.915649312375309e-42	KO_vs_NTC
Klf6+4.5	Klf6+4.5	chr13	5865704	5866647	944	+	Klf6	4693	+	646.114894280185	-1.80753979112065	0.130699974650794	4.93208103965325e-44	8.4458820589485e-42	KO_vs_NTC
Klf6+248	Klf6+248	chr13	6108937	6109991	1055	+	Klf6	247982	+	432.876810991398	-2.01606371653398	0.146012394665179	5.100022482923691e-44	8.71901194679968e-42	KO_vs_NTC
Pxylp1+46	Pxylp1+46	chr9	96846174	96847031	858	+	Pxylp1	46065	+	431.059691476785	-2.09362338695603	0.151746433039105	5.27189706724295e-44	8.997951920057959e-42	KO_vs_NTC
H2-Q2+9	H2-Q2+9	chr17	35350839	35351607	769	+	H2-Q2	8981	+	302.055602242774	-2.46196617149896	0.179163112998163	6.142944258681499e-44	1.0467333731872099e-41	KO_vs_NTC
Ttc7b+118.5	Ttc7b+118.5	chr12	100402177	100402963	787	+	Ttc7b	118254	+	177.78954168379	-3.47219960232843	0.2559241257322	6.90311701261384e-44	1.17432596824136e-41	KO_vs_NTC
Calhm5-14.5	Calhm5-14.5	chr10	34110658	34111489	832	+	Calhm5	14553	-	432.590762311529	-2.05792579181711	0.149330431567799	6.9245554494557e-44	1.17603551926118e-41	KO_vs_NTC
Retnlb-19	Retnlb-19	chr16	48796670	48799003	2334	+	Retnlb	19017	-	265.519308367874	-2.6105324719339	0.190378553859931	6.953650476884261e-44	1.17903768184412e-41	KO_vs_NTC
Bcat1+51	Bcat1+51	chr6	145024867	145025694	828	+	Bcat1	50902	+	228.140502900169	-3.18903016189431	0.234138004242698	6.977521945928081e-44	1.18114576415825e-41	KO_vs_NTC
Tspyl3+10	Tspyl3+10	chr2	153214811	153215768	958	+	Tspyl3	10150	+	570.022388570039	-1.89058958247774	0.13703917220891	7.10290737504366e-44	1.20040297143537e-41	KO_vs_NTC
Gm17555+97.5	Gm17555+97.5	chr2	126312457	126312896	440	+	Gm17555	97576	+	334.684653191103	-2.30085574102123	0.167348543737825	7.35082707408651e-44	1.24027190142185e-41	KO_vs_NTC
P4ha2+5	P4ha2+5	chr11	54104528	54105445	918	+	P4ha2	4891	+	191.280675147634	-3.26090600174424	0.239715982496025	7.375762483137071e-44	1.24244899512028e-41	KO_vs_NTC
Zfp36l2+77.5	Zfp36l2+77.5	chr17	84109961	84110470	510	+	Zfp36l2	77730	+	283.489737067039	-2.57275956184343	0.18766018090545	7.7536097148575e-44	1.30184998236778e-41	KO_vs_NTC
Prmt3+59.5	Prmt3+59.5	chr7	49837194	49838123	930	+	Prmt3	59312	+	397.77010197078	2.18718975904292	0.158968885066631	7.7429465030969e-44	1.30184998236778e-41	KO_vs_NTC
Ctla4+30.5	Ctla4+30.5	chr1	60915998	60919133	3136	+	Ctla4	30565	+	4037.25516191666	-2.09768368680277	0.152444438103106	8.68951309846238e-44	1.45662195218705e-41	KO_vs_NTC
Arhgap11a-22.5	Arhgap11a-22.5	chr2	113870327	113871848	1522	+	Arhgap11a	22425	-	238.237847316123	-2.70669482833055	0.197886303137072	9.221521904209061e-44	1.54329716665904e-41	KO_vs_NTC
Fgl2-2	Fgl2-2	chr5	21370161	21371159	999	+	Fgl2	1979	-	466.022380120644	-2.02277343967659	0.14701356919275	9.872901583279451e-44	1.64963724512854e-41	KO_vs_NTC
Sp100+48	Sp100+48	chr1	85697313	85698658	1346	+	Sp100	47997	+	450.309035595423	-2.18269003776063	0.158905981247757	1.06957635174061e-43	1.78423996899412e-41	KO_vs_NTC
Zfp618-159	Zfp618-159	chr4	62805571	62807143	1573	+	Zfp618	159213	-	802.69444626798	-1.4876126060935	0.107863959522673	1.10453032773167e-43	1.8395774458318e-41	KO_vs_NTC
Actr10-46.5	Actr10-46.5	chr12	70890500	70891876	1377	+	Actr10	46666	-	1634.47280478132	-1.08493230278545	0.0788216798197331	1.11998237558584e-43	1.86006401682358e-41	KO_vs_NTC
Slc12a2-99	Slc12a2-99	chr18	57779056	57780376	1321	+	Slc12a2	98959	-	370.503835095349	-2.14208782571091	0.155935774437877	1.1204336804806e-43	1.86006401682358e-41	KO_vs_NTC
Klf4-395	Klf4-395	chr4	55927150	55928187	1038	+	Klf4	395201	-	184.954345797113	-3.47895290683498	0.25720768856488	1.18978732832709e-43	1.97202952685482e-41	KO_vs_NTC
Pdp1+52	Pdp1+52	chr4	11914205	11915156	952	+	Pdp1	51770	+	1421.47725833829	-1.38150709187192	0.100268074986958	1.3601486153714899e-43	2.2507843913984e-41	KO_vs_NTC
Phox2a-30	Phox2a-30	chr7	101788134	101788881	748	+	Phox2a	29803	-	751.149555836039	-1.6058448127355	0.116610174674617	1.36250863118148e-43	2.2510822600927998e-41	KO_vs_NTC
Lrguk-332.5	Lrguk-332.5	chr6	33696943	33697422	480	+	Lrguk	332263	-	224.217327274553	-2.93708867569831	0.21587610647885	1.5341641006361899e-43	2.53063554363726e-41	KO_vs_NTC
Spatc1+6.5	Spatc1+6.5	chr15	76273866	76275229	1364	+	Spatc1	6458	+	671.274139173727	-1.59095265291614	0.115624169464976	1.61294445185145e-43	2.65634201113526e-41	KO_vs_NTC
Tmem106b-48	Tmem106b-48	chr6	13021364	13022090	727	+	Tmem106b	48029	-	273.232152660904	-2.47362130880846	0.181006814997009	1.7023072467621099e-43	2.79904850797223e-41	KO_vs_NTC
Ppp1r8+15.5	Ppp1r8+15.5	chr4	132827234	132828262	1029	+	Ppp1r8	15419	+	385.405749791169	-2.05037249137517	0.149552935272391	1.86715599416136e-43	3.06035758662067e-41	KO_vs_NTC
Mfrp-13.5	Mfrp-13.5	chr9	44087660	44088355	696	+	Mfrp	13719	-	507.762131566148	-1.91386402353447	0.139454788868173	1.8664318804947598e-43	3.06035758662067e-41	KO_vs_NTC
Arhgap11a-37.5	Arhgap11a-37.5	chr2	113885836	113886876	1041	+	Arhgap11a	37694	-	354.917379988699	-2.29642145499762	0.167948108892041	2.0950737112400398e-43	3.42848354077094e-41	KO_vs_NTC
Mrpl39+55	Mrpl39+55	chr16	84680268	84681409	1142	+	Mrpl39	54902	+	803.487716789512	-1.53666554084903	0.111836322075688	2.18766432407818e-43	3.57433889405558e-41	KO_vs_NTC
Tfcp2l1+18.5	Tfcp2l1+18.5	chr1	118645813	118646996	1184	+	Tfcp2l1	18459	+	300.697512409872	-2.36470775020348	0.173108396378911	2.2324596473249797e-43	3.6417659270580897e-41	KO_vs_NTC
Timd2+24	Timd2+24	chr11	46682060	46683871	1812	+	Timd2	24094	+	1120.76915405315	-1.49841251272888	0.109097268972672	2.41473625881194e-43	3.93289694140253e-41	KO_vs_NTC
Dio2+147.5	Dio2+147.5	chr12	90590261	90591419	1159	+	Dio2	147596	+	436.893459584246	-3.8438607151491	0.287077117536425	2.45472146656823e-43	3.99172501791866e-41	KO_vs_NTC
Foxp1+37	Foxp1+37	chr6	99485002	99486721	1720	+	Foxp1	36858	+	862.15302546483	-1.47811056134803	0.107638886774986	2.52254361213459e-43	4.0955637325317197e-41	KO_vs_NTC
Tmppe+45.5	Tmppe+45.5	chr9	114446126	114446993	868	+	Tmppe	45454	+	355.626257006239	-2.55884933787111	0.187840660220973	2.63624125533359e-43	4.27344226100073e-41	KO_vs_NTC
St7l-22.5	St7l-22.5	chr3	104840803	104841970	1168	+	St7l	22616	-	387.552539118314	-2.07438156774215	0.1516611508733	2.80935706347299e-43	4.5469311970881e-41	KO_vs_NTC
Rbpj-55	Rbpj-55	chr5	53410723	53411513	791	+	Rbpj	55031	-	1097.32256417132	-1.24965039863408	0.0910967068200644	2.92978875949473e-43	4.73442859632904e-41	KO_vs_NTC
Cdkl4-55	Cdkl4-55	chr17	80632123	80633064	942	+	Cdkl4	54779	-	577.057465719894	-1.81182603816484	0.132311772811881	3.2216203676565597e-43	5.19788311194089e-41	KO_vs_NTC
Csnk1g3+26	Csnk1g3+26	chr18	53887795	53888769	975	+	Csnk1g3	26160	+	447.964850413213	-1.96521389897024	0.143722370910492	3.4758759526328998e-43	5.59935960793874e-41	KO_vs_NTC
Klf4-53.5	Klf4-53.5	chr4	55585354	55586889	1536	+	Klf4	53654	-	346.619708639127	-2.35413647055171	0.172797369887365	3.75442980996009e-43	6.03866701209468e-41	KO_vs_NTC
Crbn-185	Crbn-185	chr6	106984041	106985803	1763	+	Crbn	184844	-	522.958796629161	-2.07706183644605	0.152128597947804	3.912403196102699e-43	6.282966625654199e-41	KO_vs_NTC
Col14a1+50	Col14a1+50	chr15	55357414	55358042	629	+	Col14a1	49978	+	151.61106815314	-4.09189616555742	0.30843129650615	4.88298709561116e-43	7.82946036479516e-41	KO_vs_NTC
Cldn13+2.5	Cldn13+2.5	chr5	134912207	134913551	1345	+	Cldn13	2645	+	284.79786504977	-2.57755067886573	0.189898031996531	4.97593136930828e-43	7.96611896426005e-41	KO_vs_NTC
Tet2-166.5	Tet2-166.5	chr3	133710665	133712215	1551	+	Tet2	166300	-	451.527357976216	-1.92455921332865	0.141089436182348	5.7763550350044294e-43	9.23322632994672e-41	KO_vs_NTC
Pdia3-10	Pdia3-10	chr2	121403411	121404175	765	+	Pdia3	9979	-	296.199883848106	-2.59415854873516	0.191447965991874	6.60655926801496e-43	1.05439460589679e-40	KO_vs_NTC
Skor1+54.5	Skor1+54.5	chr9	63093827	63094887	1061	+	Skor1	54602	+	631.884743580064	-1.68967241780179	0.12379495091015	6.798000377086479e-43	1.08327394897832e-40	KO_vs_NTC
Csgalnact1+60.5	Csgalnact1+60.5	chr8	68673914	68674942	1029	+	Csgalnact1	60716	+	267.478365750124	-2.69648071474794	0.199290709762261	7.0765192832353594e-43	1.1259189232463498e-40	KO_vs_NTC
BC067074+48	BC067074+48	chr13	113340468	113341689	1222	+	BC067074	47919	+	345.736213408033	-2.68607582888474	0.198534798913542	7.31342854215723e-43	1.16182250963562e-40	KO_vs_NTC
Mfhas1+40.5	Mfhas1+40.5	chr8	35627958	35628577	620	+	Mfhas1	40469	+	320.825453887966	-2.34944252176672	0.173087774573834	7.49245694669494e-43	1.1884348760610098e-40	KO_vs_NTC
Commd8-51.5	Commd8-51.5	chr5	72219396	72220302	907	+	Commd8	51659	-	274.978057616091	-2.51794866917853	0.185989653480525	8.99442098627428e-43	1.42448452613908e-40	KO_vs_NTC
Ifit1+13	Ifit1+13	chr19	34653867	34654295	429	+	Ifit1	13210	+	733.385211526399	-1.73707899307549	0.127613333217279	1.0735723706216498e-42	1.69765823875026e-40	KO_vs_NTC
Ppp1cb-17	Ppp1cb-17	chr5	32441072	32442424	1353	+	Ppp1cb	17092	-	476.140090803967	-1.98342631881622	0.146004913926676	1.14713633456248e-42	1.81121250622205e-40	KO_vs_NTC
Foxb1+58.5	Foxb1+58.5	chr9	69701585	69702968	1384	+	Foxb1	58662	+	546.306828554666	-1.70125377737713	0.125062924487087	1.2578742032442098e-42	1.98302427827477e-40	KO_vs_NTC
Slc25a17+52.5	Slc25a17+52.5	chr15	81307921	81308702	782	+	Slc25a17	52499	+	335.66913234347	-2.25018587400943	0.166156000327356	1.3529709153258599e-42	2.12969171824007e-40	KO_vs_NTC
Sgip1-29.5	Sgip1-29.5	chr4	102711220	102712559	1340	+	Sgip1	29405	-	498.362718841859	-1.84243196130659	0.135637236177687	1.4036578211162398e-42	2.20611425583658e-40	KO_vs_NTC
Tmem30b+32	Tmem30b+32	chr12	73513694	73515332	1639	+	Tmem30b	31877	+	383.448078459233	-2.07432585290855	0.152975824182963	1.4108217327110899e-42	2.2140038316071e-40	KO_vs_NTC
Rgs3+152	Rgs3+152	chr4	62711420	62712028	609	+	Rgs3	151877	+	184.066166552366	-3.58766128286235	0.269403830839192	1.4504895912955697e-42	2.27280053409985e-40	KO_vs_NTC
Stat1-63.5	Stat1-63.5	chr1	52055438	52056522	1085	+	Stat1	63457	-	464.50859880275	-2.00304967196608	0.14770519272946	1.53785874236094e-42	2.4060499050938e-40	KO_vs_NTC
Klri2-7	Klri2-7	chr6	129746990	129748155	1166	+	Klri2	7087	-	461.12418893774	-2.08219610774461	0.153663105915751	1.5854384228355798e-42	2.4767378448109197e-40	KO_vs_NTC
Tmem86a-19.5	Tmem86a-19.5	chr7	47030718	47031967	1250	+	Tmem86a	19256	-	437.616398660506	-2.12164301647725	0.156802087865959	1.9520745442048e-42	3.04488243858893e-40	KO_vs_NTC
Klf6-542.5	Klf6-542.5	chr13	5318277	5319305	1029	+	Klf6	542688	-	474.666769153888	-2.0547070083906	0.15192834431674	2.3593302641044298e-42	3.6745768185735e-40	KO_vs_NTC
Otos-70	Otos-70	chr1	92718106	92719131	1026	+	Otos	69776	-	229.379215328708	-2.80147617446826	0.208742832352019	2.5183103280169697e-42	3.9162759709492794e-40	KO_vs_NTC
Il12a-147.5	Il12a-147.5	chr3	68542872	68543596	725	+	Il12a	147407	-	225.125565744459	-3.33989427100785	0.250616927628752	2.52467400386209e-42	3.920268235169909e-40	KO_vs_NTC
Ifna2-3	Ifna2-3	chr4	88686451	88687201	751	+	Ifna2	2913	-	172.600317101304	-3.67473547895913	0.277494960535666	3.01268818029101e-42	4.671023746198939e-40	KO_vs_NTC
Mgat5+149.5	Mgat5+149.5	chr1	127353994	127354859	866	+	Mgat5	149411	+	306.057313240052	-2.47223692467184	0.183751665067264	3.05148180722584e-42	4.72407813214602e-40	KO_vs_NTC
Adam6b-59	Adam6b-59	chr12	113430282	113431035	754	+	Adam6b	58850	-	209.09541428276	-2.89993668225685	0.216699188766706	3.42098620266608e-42	5.288189151007479e-40	KO_vs_NTC
Zfp574+48.5	Zfp574+48.5	chr7	25120046	25122198	2153	+	Zfp574	48555	+	970.70106961679	1.2890218907992	0.0952044668902089	3.4807109114585494e-42	5.37246948755172e-40	KO_vs_NTC
Mrps27+54	Mrps27+54	chr13	99398203	99399650	1448	+	Mrps27	54140	+	205.17632853186	-3.08845524914575	0.231400498960172	3.5953586725509594e-42	5.53288728059034e-40	KO_vs_NTC
Insc+486	Insc+486	chr7	115229065	115230248	1184	+	Insc	485962	+	299.380304296016	-2.54148202763553	0.189201314283205	3.5905939425686696e-42	5.53288728059034e-40	KO_vs_NTC
Plekhg5+20.5	Plekhg5+20.5	chr4	152092309	152093802	1494	+	Plekhg5	20557	+	473.336420521234	1.85386484763753	0.137225182659368	3.7834496653773895e-42	5.81367578045936e-40	KO_vs_NTC
Metap2-47.5	Metap2-47.5	chr10	93943982	93944734	753	+	Metap2	47264	-	473.457276838372	-1.98066540071305	0.14687136428936	4.4239162627000393e-42	6.787720554032779e-40	KO_vs_NTC
Hif1a-69.5	Hif1a-69.5	chr12	73831615	73832394	780	+	Hif1a	69368	-	262.458797872026	-2.58557927750858	0.192929031326062	5.0135777789446795e-42	7.68103919070961e-40	KO_vs_NTC
Rbpj-56.5	Rbpj-56.5	chr5	53409387	53410146	760	+	Rbpj	56383	-	1041.70349386528	-1.31096682249267	0.0970247862725621	5.1483667340418496e-42	7.875857021587579e-40	KO_vs_NTC
Cryaa+75.5	Cryaa+75.5	chr17	31752122	31754299	2178	+	Cryaa	75403	+	766.633201227374	1.77686742448144	0.131722452312464	5.4539464309621e-42	8.330983852975529e-40	KO_vs_NTC
Myc+453.5	Myc+453.5	chr15	62438539	62439540	1002	+	Myc	453648	+	316.172133838428	-2.24264850436534	0.166926800918935	5.89679211569762e-42	8.994132258004969e-40	KO_vs_NTC
Fam180a-100.5	Fam180a-100.5	chr6	35425740	35427285	1546	+	Fam180a	100370	-	469.562544966379	-1.8400397456841	0.136586690025367	6.44894963739399e-42	9.82180736810182e-40	KO_vs_NTC
Spp2+31	Spp2+31	chr1	88437421	88438339	919	+	Spp2	30919	+	274.064012066916	-2.51803073983435	0.188022599167729	6.47642070665381e-42	9.84911932502316e-40	KO_vs_NTC
Mc5r+10	Mc5r+10	chr18	68346936	68347832	897	+	Mc5r	9788	+	188.638434114874	-3.44211137497167	0.260280179952317	7.47961019085406e-42	1.13580080633469e-39	KO_vs_NTC
Adgrf1-35.5	Adgrf1-35.5	chr17	43234303	43235480	1178	+	Adgrf1	35435	-	411.438692136931	-2.08516310036269	0.155203401658558	7.54400787245509e-42	1.14389758136522e-39	KO_vs_NTC
Cited2-53	Cited2-53	chr10	17669989	17670865	877	+	Cited2	52788	-	504.241700249543	-2.2254680093634	0.165880585533675	7.819570898827389e-42	1.18394265544416e-39	KO_vs_NTC
Map4k3+23	Map4k3+23	chr17	80705106	80705915	810	+	Map4k3	22973	+	191.085517506608	-3.45005614976597	0.261004778054175	7.9536885059774e-42	1.20248590794616e-39	KO_vs_NTC
Pik3cb+50	Pik3cb+50	chr9	99090019	99091103	1085	+	Pik3cb	50058	+	696.491265071388	-1.66258314516301	0.123465610330172	8.442850938215869e-42	1.2745742512868e-39	KO_vs_NTC
Aars+6.5	Aars+6.5	chr8	111039467	111040154	688	+	Aars	6666	+	164.648475770439	-3.45778918707158	0.261792472253626	8.91722068641163e-42	1.34422220157499e-39	KO_vs_NTC
Prkcq-287	Prkcq-287	chr2	10884668	10885698	1031	+	Prkcq	286922	-	189.758912476368	3.76510759769584	0.286649734192262	9.392527568356909e-42	1.41380815846725e-39	KO_vs_NTC
Zfp36l1+83	Zfp36l1+83	chr12	80029645	80030174	530	+	Zfp36l1	83102	+	219.891882112525	-2.84303078307688	0.213507596266192	9.429457835135549e-42	1.41730104229417e-39	KO_vs_NTC
Peli2+105	Peli2+105	chr14	48224865	48226767	1903	+	Peli2	104993	+	925.734312565266	-1.44190562284858	0.107064553081632	9.47740090379703e-42	1.42243665309023e-39	KO_vs_NTC
Ttc39a+27.5	Ttc39a+27.5	chr4	109433522	109434284	763	+	Ttc39a	27280	+	251.129667210197	-2.61425357045197	0.195844099276638	9.6785254547441e-42	1.45051456960359e-39	KO_vs_NTC
Farsb+35	Farsb+35	chr1	78452491	78454902	2412	+	Farsb	35199	+	640.948174084001	-1.6237787933936	0.120685162158256	1.01789800486503e-41	1.52330649249801e-39	KO_vs_NTC
Prss30+0.5	Prss30+0.5	chr17	23979560	23981034	1475	+	Prss30	267	+	356.555586694791	-2.17568198729554	0.162359101371933	1.04596404505628e-41	1.5630426525689e-39	KO_vs_NTC
Crebbp+12	Crebbp+12	chr16	4201649	4202266	618	+	Crebbp	12038	+	234.437362723965	-2.93544365575991	0.220878583905952	1.09150534927577e-41	1.62874049662161e-39	KO_vs_NTC
Syn2-32	Syn2-32	chr6	115102510	115103511	1002	+	Syn2	31889	-	200.561161334673	-2.88455470435176	0.217028258222842	1.19929319727563e-41	1.78699878139512e-39	KO_vs_NTC
Med15+39.5	Med15+39.5	chr16	17693095	17693628	534	+	Med15	39528	+	348.602268413047	-2.32388498141297	0.173946426314424	1.4156002850093e-41	2.10626636066369e-39	KO_vs_NTC
Fem1c+75.5	Fem1c+75.5	chr18	46450336	46450987	652	+	Fem1c	75308	+	364.222225775332	-2.40134441247295	0.179925294241338	1.48158771649658e-41	2.20127694396313e-39	KO_vs_NTC
Ice2-332	Ice2-332	chr9	69065528	69066630	1103	+	Ice2	331824	-	683.620618027735	-1.62233435254161	0.120837557661692	1.50626931173487e-41	2.23473231508251e-39	KO_vs_NTC
Gab1-12	Gab1-12	chr8	80891988	80892682	695	+	Gab1	11815	-	228.353574647817	-2.82110869819509	0.212411733636963	1.56621360332032e-41	2.32033309438817e-39	KO_vs_NTC
Zyg11b-13	Zyg11b-13	chr4	108313662	108314514	853	+	Zyg11b	12991	-	605.321841994904	-1.71236738804875	0.127649380524274	1.60924517046969e-41	2.38066842840545e-39	KO_vs_NTC
Mterf2+10	Mterf2+10	chr10	85117717	85118586	870	+	Mterf2	9874	+	385.056342950446	-2.12395612966746	0.158877930042823	1.74299661452065e-41	2.57484735930476e-39	KO_vs_NTC
Cacna1e+238	Cacna1e+238	chr1	154645956	154646800	845	+	Cacna1e	238121	+	226.283435924346	-3.00239894214494	0.226825212819973	1.90834336062117e-41	2.81507907739632e-39	KO_vs_NTC
Klra8-6.5	Klra8-6.5	chr6	130135889	130137066	1178	+	Klra8	6578	-	282.281241299869	-2.42318156992409	0.181921938231045	2.03108393684125e-41	2.99186486901894e-39	KO_vs_NTC
Psapl1+92	Psapl1+92	chr5	36295468	36296327	860	+	Psapl1	91876	+	203.383866622743	-2.97965897467877	0.225165717386111	2.10307113277885e-41	3.09349181154906e-39	KO_vs_NTC
Zranb3+112	Zranb3+112	chr1	127990009	127992141	2133	+	Zranb3	111970	+	798.815742716207	-1.47415882722421	0.109967885251127	2.1750790080821998e-41	3.19486000532813e-39	KO_vs_NTC
Cdk18-5.5	Cdk18-5.5	chr1	132144322	132145580	1259	+	Cdk18	5266	-	644.47208728722	-1.65074942576635	0.12323606628767	2.22370149021534e-41	3.26163943010846e-39	KO_vs_NTC
Yae1d1-153.5	Yae1d1-153.5	chr13	18145440	18147833	2394	+	Yae1d1	153286	-	608.2261414536	-1.83510433591889	0.137164041150421	2.2661909854648799e-41	3.31924654126387e-39	KO_vs_NTC
Ttc8+285.5	Ttc8+285.5	chr12	99205440	99206531	1092	+	Ttc8	285411	+	283.855196293403	-2.64557941343046	0.199217994360153	2.2857777034985599e-41	3.34319271477707e-39	KO_vs_NTC
Sars-3.5	Sars-3.5	chr3	108448481	108449049	569	+	Sars	3555	-	206.38333676273	-3.24659279753441	0.246373182371567	2.32887513802489e-41	3.40140943072772e-39	KO_vs_NTC
Gja10+14.5	Gja10+14.5	chr4	32587378	32589153	1776	+	Gja10	14493	+	1614.93595687426	-1.03367534004673	0.0773735461610855	2.35062264233374e-41	3.42832336225115e-39	KO_vs_NTC
Ltbp1-140.5	Ltbp1-140.5	chr17	74864772	74865359	588	+	Ltbp1	140500	-	441.155383062035	-1.98816140681169	0.148839457552442	2.45979646121392e-41	3.58249058652961e-39	KO_vs_NTC
Ppp4r2-22	Ppp4r2-22	chr6	100811408	100812051	644	+	Ppp4r2	21890	-	223.188419083328	-2.69323338791833	0.203011507395434	2.48655534509654e-41	3.61636204133336e-39	KO_vs_NTC
Rfx3-276.5	Rfx3-276.5	chr19	28287232	28287897	666	+	Rfx3	276397	-	308.492097202003	-2.51962920825728	0.189595708385347	2.55748555132281e-41	3.71428914246967e-39	KO_vs_NTC
Mad2l1-40.5	Mad2l1-40.5	chr6	66494706	66495422	717	+	Mad2l1	40323	-	359.164367378258	-2.31322935206677	0.173708679456992	2.56730791777904e-41	3.7233176346891e-39	KO_vs_NTC
Med27+11.5	Med27+11.5	chr2	29357911	29359093	1183	+	Med27	11683	+	576.428235681284	-1.99855578266615	0.149759729759703	2.87339010341655e-41	4.1613781497727e-39	KO_vs_NTC
Acte1+32.5	Acte1+32.5	chr7	143898747	143900015	1269	+	Acte1	32543	+	302.074239737426	-2.34376788673401	0.17617454711197	2.90115416638224e-41	4.19570279020491e-39	KO_vs_NTC
Il12a+71.5	Il12a+71.5	chr3	68760536	68763884	3349	+	Il12a	71566	+	1220.14406357139	1.39131372982429	0.104000008895687	3.19426745764166e-41	4.61314765980528e-39	KO_vs_NTC
Pxylp1-9	Pxylp1-9	chr9	96901128	96901936	809	+	Pxylp1	8862	-	305.064593634028	-2.34382646527939	0.176282037492328	3.21873960158865e-41	4.64199792262631e-39	KO_vs_NTC
Kif20b+377	Kif20b+377	chr19	35298873	35299838	966	+	Kif20b	376994	+	186.288512416899	-3.12296015616357	0.237168073251314	3.59087459079272e-41	5.17146039393662e-39	KO_vs_NTC
Spata3-11	Spata3-11	chr1	86005273	86006754	1482	+	Spata3	10800	-	324.591542409246	-2.34150745193259	0.176231115689191	3.65990465493639e-41	5.26353418758679e-39	KO_vs_NTC
Farp2+18	Farp2+18	chr1	93529370	93530981	1612	+	Farp2	18096	+	970.492125530478	-1.4872232422099	0.111289207469658	3.79483547682522e-41	5.44999598521519e-39	KO_vs_NTC
Efhd2-54	Efhd2-54	chr4	141928680	141929632	953	+	Efhd2	54235	-	955.1411399939	1.29087695645245	0.0966159796934078	3.89362054768319e-41	5.58410080213565e-39	KO_vs_NTC
Ctsf+4	Ctsf+4	chr19	4858849	4859494	646	+	Ctsf	4041	+	191.920501873867	-2.94901429996472	0.223568692006381	3.96072268589071e-41	5.67245803807317e-39	KO_vs_NTC
Lrrc27-61.5	Lrrc27-61.5	chr7	139151021	139151885	865	+	Lrrc27	61532	-	370.103829555227	-2.08102517102946	0.156370445611343	4.16885321444893e-41	5.9622684615512e-39	KO_vs_NTC
E2f8+11.5	E2f8+11.5	chr7	48869554	48870908	1355	+	E2f8	11363	+	422.951317281108	1.98463301142474	0.149015993957476	4.19816212916967e-41	5.99588134796764e-39	KO_vs_NTC
Pcgf5+27	Pcgf5+27	chr19	36374586	36376182	1597	+	Pcgf5	27075	+	1830.92599065235	-1.25862887009324	0.094262170401957	4.25008000933737e-41	6.06164726193614e-39	KO_vs_NTC
Abcg2-46	Abcg2-46	chr6	58538343	58539120	778	+	Abcg2	45789	-	409.708302455859	-2.05605465398495	0.154527270494367	4.49517492899912e-41	6.40236914715103e-39	KO_vs_NTC
Pdgfb-29.5	Pdgfb-29.5	chr15	80043901	80045428	1528	+	Pdgfb	29686	-	654.793098472736	-1.76147253203758	0.132285178768694	5.7652319482417e-41	8.19997039911071e-39	KO_vs_NTC
Spata3-18.5	Spata3-18.5	chr1	85997808	85998663	856	+	Spata3	18578	-	226.118913956807	-2.88127864455401	0.218740969086035	5.87483952610259e-41	8.34437317008739e-39	KO_vs_NTC
Tent5c+3.5	Tent5c+3.5	chr3	100485451	100485844	394	+	Tent5c	3675	+	181.700006120772	-3.41917300356553	0.261580020879457	6.01758876654519e-41	8.53538758287714e-39	KO_vs_NTC
Gm9803-4	Gm9803-4	chr10	43519674	43520366	693	+	Gm9803	4061	-	296.84772450238	-2.34995759408729	0.177418045454491	6.25205776487192e-41	8.85579540192969e-39	KO_vs_NTC
Fah+20	Fah+20	chr7	84586251	84587424	1174	+	Fah	19883	+	414.972763498344	-1.92943805868704	0.145239138866156	7.106967053114839e-41	1.00529509302005e-38	KO_vs_NTC
4930404H24Rik+1	4930404H24Rik+1	chr2	153492627	153494945	2319	+	4930404H24Rik	996	+	1330.5694558755	1.10755848439488	0.0833835334471382	8.27908266629247e-41	1.16949121220432e-38	KO_vs_NTC
Cyp1b1-25	Cyp1b1-25	chr17	79738759	79740979	2221	+	Cyp1b1	24807	-	461.748161321001	-1.86687795162305	0.14058839709029	8.30280276612874e-41	1.17123963610718e-38	KO_vs_NTC
Rnf144a+240	Rnf144a+240	chr12	26174761	26175337	577	+	Rnf144a	240203	+	226.385418075742	-3.09950002890873	0.2367069501908	9.99877871986273e-41	1.408559195925e-38	KO_vs_NTC
Ptpn5-15	Ptpn5-15	chr7	47148363	47149413	1051	+	Ptpn5	15203	-	642.159369628696	-1.76264613290895	0.132837908788384	1.0727490818580599e-40	1.50915626965481e-38	KO_vs_NTC
Cd47+270	Cd47+270	chr16	50070311	50071225	915	+	Cd47	270235	+	1285.85416573826	-1.25728683024294	0.0947305623655256	1.24048781274446e-40	1.74275879651691e-38	KO_vs_NTC
Crhbp-6	Crhbp-6	chr13	95450313	95451865	1553	+	Crhbp	6164	-	312.160051667191	-2.77789902777788	0.211562699378631	1.26968020256653e-40	1.78134752332908e-38	KO_vs_NTC
Hsd17b12+15.5	Hsd17b12+15.5	chr2	94142091	94143148	1058	+	Hsd17b12	15343	+	755.292882710306	-1.45647420853882	0.109735898861174	1.29827020993072e-40	1.81898754243481e-38	KO_vs_NTC
Asph-6	Asph-6	chr4	9674340	9675925	1586	+	Asph	5787	-	546.497846626985	-1.70279509915512	0.128445982632968	1.3459283407083e-40	1.88320542630811e-38	KO_vs_NTC
Olfr524+6.5	Olfr524+6.5	chr7	140199129	140200284	1156	+	Olfr524	6256	+	309.85643848984	-2.55885860054423	0.194468656306553	1.35925593576573e-40	1.89927967425128e-38	KO_vs_NTC
Aqp4+127.5	Aqp4+127.5	chr18	15282899	15283990	1092	+	Aqp4	127536	+	543.729995157238	-1.72366090593292	0.130046100458124	1.3650830460505799e-40	1.90484426128625e-38	KO_vs_NTC
Batf3+7	Batf3+7	chr1	191104316	191105020	705	+	Batf3	6821	+	246.432592695107	-2.68289756019982	0.204202908718487	1.38667941482699e-40	1.93236864203826e-38	KO_vs_NTC
Rsu1+41.5	Rsu1+41.5	chr2	13229613	13230556	944	+	Rsu1	41329	+	247.069052702233	-2.57867678559366	0.19605516940201	1.40557611106363e-40	1.95606184943977e-38	KO_vs_NTC
Tgfbr1-42.5	Tgfbr1-42.5	chr4	47310675	47311230	556	+	Tgfbr1	42267	-	639.614035532667	-1.72476397250006	0.130161508760149	1.42435883569544e-40	1.97953288524779e-38	KO_vs_NTC
Il17f+23.5	Il17f+23.5	chr1	20766229	20767629	1401	+	Il17f	23686	+	268.410644157572	-2.50597550589491	0.190427451807858	1.47100955330343e-40	2.04161890422194e-38	KO_vs_NTC
Myo10-59	Myo10-59	chr15	25563278	25564186	909	+	Myo10	58790	-	794.824565172536	-1.43141136002111	0.107966085619596	1.58649077595014e-40	2.19894010100149e-38	KO_vs_NTC
Kif1c+20	Kif1c+20	chr11	70719846	70721156	1311	+	Kif1c	19953	+	1423.26298034343	-2.33689052201292	0.177362844273669	1.6100937056251798e-40	2.22866321773265e-38	KO_vs_NTC
Scfd1+72	Scfd1+72	chr12	51449192	51449740	549	+	Scfd1	71956	+	187.585157979699	-3.45805650308855	0.266387338660928	1.7512065492327598e-40	2.42074415359805e-38	KO_vs_NTC
Fam83d-24	Fam83d-24	chr2	158743099	158745463	2365	+	Fam83d	23809	-	782.149479938491	-1.51778953048304	0.114580702644525	1.7905735214278198e-40	2.47185323292295e-38	KO_vs_NTC
Pqlc3-5	Pqlc3-5	chr12	17005192	17005896	705	+	Pqlc3	5135	-	199.141705064262	-3.04237517060714	0.232958654033661	1.7986340490212e-40	2.47966557946501e-38	KO_vs_NTC
Sema6d+341	Sema6d+341	chr2	124430511	124431302	792	+	Sema6d	340937	+	208.749027036303	-3.73011812076214	0.288823826697423	1.85304436356176e-40	2.55127147975184e-38	KO_vs_NTC
Cox10-37	Cox10-37	chr11	64115390	64117301	1912	+	Cox10	36876	-	188.1715807188	-3.02215039103903	0.231397862923365	1.8676904714473097e-40	2.56801222478894e-38	KO_vs_NTC
Tns1+188.5	Tns1+188.5	chr1	73934888	73937466	2579	+	Tns1	188270	+	1042.40720323956	1.41226519325106	0.10662973105011	1.9018209483985897e-40	2.61146317994199e-38	KO_vs_NTC
Gtf2f2-33	Gtf2f2-33	chr14	76043465	76044310	846	+	Gtf2f2	33021	-	145.361782906287	-4.30003674406102	0.3380470099115	1.93560349615403e-40	2.65432160707657e-38	KO_vs_NTC
Il7r-50.5	Il7r-50.5	chr15	9579850	9581942	2093	+	Il7r	50719	-	348.132212914717	-2.10768598716427	0.159902854990517	2.179193571397e-40	2.98439692549674e-38	KO_vs_NTC
Ddx20+59.5	Ddx20+59.5	chr3	105627154	105629103	1950	+	Ddx20	59444	+	1976.98720412513	-1.10246277827671	0.0834789301680076	2.2509881654098497e-40	3.0786362643738e-38	KO_vs_NTC
Nfkbiz+173	Nfkbiz+173	chr16	55665760	55666428	669	+	Nfkbiz	172803	+	388.611173296432	-2.27516669713494	0.172944061073069	2.33724622826278e-40	3.19238155463512e-38	KO_vs_NTC
Gad2+39.5	Gad2+39.5	chr2	22661048	22662064	1017	+	Gad2	39351	+	303.944826145219	-2.24788432585356	0.170876683910244	2.46162078341286e-40	3.35781984273727e-38	KO_vs_NTC
Slc30a1-12	Slc30a1-12	chr1	191894128	191895249	1122	+	Slc30a1	12076	-	587.882936148882	1.72458049452675	0.130559062011649	2.4824124652554897e-40	3.38171386757627e-38	KO_vs_NTC
Commd9+112	Commd9+112	chr2	101997818	101998711	894	+	Commd9	112017	+	397.036016594678	-1.93928116073934	0.147038778074271	2.504117632799e-40	3.40678770438504e-38	KO_vs_NTC
Lrat-49	Lrat-49	chr3	82952197	82953927	1731	+	Lrat	49088	-	231.095131170376	-2.66270634065709	0.203342364112962	2.5675217045083e-40	3.48845120009904e-38	KO_vs_NTC
Cops2-37.5	Cops2-37.5	chr2	125896223	125897010	788	+	Cops2	37476	-	399.364274004923	-2.024112310689	0.153629631893507	2.66359113229912e-40	3.61422365730889e-38	KO_vs_NTC
Ctsc-92.5	Ctsc-92.5	chr7	88185045	88185773	729	+	Ctsc	92673	-	793.754196239552	-1.65968566956165	0.125655475667986	2.6805334079789596e-40	3.63243936624551e-38	KO_vs_NTC
Tpcn1+9.5	Tpcn1+9.5	chr5	120578155	120579943	1789	+	Tpcn1	9622	+	854.611753821891	-1.35352694265802	0.102416420593044	2.77435528875551e-40	3.75465173154513e-38	KO_vs_NTC
Arfgap2+48	Arfgap2+48	chr2	91312354	91313214	861	+	Arfgap2	47810	+	329.864648698265	-2.39012078875036	0.182071489066448	2.7818364116588396e-40	3.75984853230225e-38	KO_vs_NTC
Tec-6	Tec-6	chr5	72873781	72874774	994	+	Tec	5793	-	202.710504331573	-3.05926418201625	0.234955475505674	2.88567781513433e-40	3.89509923125191e-38	KO_vs_NTC
Sox9+227.5	Sox9+227.5	chr11	113008966	113010132	1167	+	Sox9	227325	+	333.627222455063	-2.23191747456672	0.169836228478387	3.01748269944677e-40	4.06769273557277e-38	KO_vs_NTC
Got1l1+22.5	Got1l1+22.5	chr8	27200649	27201767	1119	+	Got1l1	22618	+	403.951016349419	-1.96530670819778	0.149269993347006	3.26792310994796e-40	4.399553328986e-38	KO_vs_NTC
Nrf1-6	Nrf1-6	chr6	30041270	30042432	1163	+	Nrf1	6134	-	245.672670332826	2.76020856537733	0.211415824859998	3.5113459663720597e-40	4.72111438134869e-38	KO_vs_NTC
Alcam+28	Alcam+28	chr16	52425105	52426582	1478	+	Alcam	28229	+	236.079749188764	-2.73411013704615	0.209423464511816	3.725021472293509e-40	5.0018948924451e-38	KO_vs_NTC
R3hcc1l+45	R3hcc1l+45	chr19	42563533	42564322	790	+	R3hcc1l	45168	+	501.97258450495	-1.70574762427386	0.129499588545289	4.15373425299627e-40	5.57031946707006e-38	KO_vs_NTC
Snx2-146	Snx2-146	chr18	53029576	53031000	1425	+	Snx2	146025	-	482.521481836815	2.05416438833132	0.156383216871961	4.31605600237795e-40	5.78049212458556e-38	KO_vs_NTC
Dph5-29	Dph5-29	chr3	115858595	115859435	841	+	Dph5	28819	-	266.633306644238	-2.53281035896444	0.193752508340871	4.42359775852389e-40	5.9168485044712e-38	KO_vs_NTC
Ern1-58	Ern1-58	chr11	106544761	106546541	1781	+	Ern1	57798	-	678.83238483302	-1.46884297604601	0.111497855284483	4.8073773098066296e-40	6.42186003894739e-38	KO_vs_NTC
Sfswap-43	Sfswap-43	chr5	129457708	129458911	1204	+	Sfswap	42909	-	359.649443712239	-2.16223496634847	0.16487913014409	4.85268926960075e-40	6.47401413409527e-38	KO_vs_NTC
Alms1-16.5	Alms1-16.5	chr6	85570311	85571739	1429	+	Alms1	16503	-	185.854990271543	-3.07879742217232	0.237364817383978	5.28374625605143e-40	7.039995334191881e-38	KO_vs_NTC
Mcfd2+63.5	Mcfd2+63.5	chr17	87202268	87203088	821	+	Mcfd2	63255	+	242.487641793514	-2.96963244621228	0.228848354122769	6.30941128821025e-40	8.3957449693375e-38	KO_vs_NTC
Nars2-170.5	Nars2-170.5	chr7	96780432	96781370	939	+	Nars2	170601	-	264.369306818645	-2.45978002710385	0.188475264569711	6.710677401822579e-40	8.91820525755727e-38	KO_vs_NTC
A4galt+30	A4galt+30	chr15	83221487	83222392	906	+	A4galt	29833	+	602.606409477085	-1.72851353247931	0.13162190704524	6.83287562948306e-40	9.06892978792315e-38	KO_vs_NTC
Klf6+9	Klf6+9	chr13	5870082	5870948	867	+	Klf6	9033	+	356.811439283126	-2.2105325492353	0.169026227947744	7.21774685822663e-40	9.56745238229117e-38	KO_vs_NTC
Acmsd+3.5	Acmsd+3.5	chr1	127732407	127733356	950	+	Acmsd	3468	+	245.39337562101	-2.61312319216664	0.200682684011083	7.426273766281429e-40	9.83124396290026e-38	KO_vs_NTC
Fgg-47.5	Fgg-47.5	chr3	82959610	82960969	1360	+	Fgg	47432	-	197.696998667028	-3.22987142629068	0.25016354076084	7.949381765219789e-40	1.05102837525812e-37	KO_vs_NTC
Timp3-129	Timp3-129	chr10	86171000	86171603	604	+	Timp3	129068	-	239.48981449622	-2.65429231584278	0.204053265611152	8.154201052930269e-40	1.07672992420151e-37	KO_vs_NTC
Zmiz1-78.5	Zmiz1-78.5	chr14	25380281	25381194	914	+	Zmiz1	78445	-	438.638625959832	-1.92153007984597	0.146696336679389	8.4479960286697e-40	1.11409970615636e-37	KO_vs_NTC
Hmces+22	Hmces+22	chr6	87935664	87936179	516	+	Hmces	21986	+	191.489624851783	-2.98763962096813	0.230702791257656	8.52559767221135e-40	1.12289950973539e-37	KO_vs_NTC
Havcr1+11	Havcr1+11	chr11	46746035	46746600	566	+	Havcr1	11237	+	168.184355997545	-3.52201444297602	0.274259749331735	8.89409891503339e-40	1.16994223435204e-37	KO_vs_NTC
Fbxo40+10	Fbxo40+10	chr16	36980287	36981006	720	+	Fbxo40	9819	+	337.155912841507	-2.44779327871168	0.187877071282242	9.17995020169736e-40	1.20600719825352e-37	KO_vs_NTC
Slain1+47.5	Slain1+47.5	chr14	103697395	103698375	981	+	Slain1	47657	+	346.091082386308	-2.63873980836972	0.202973309199797	9.26344238689839e-40	1.21542955638009e-37	KO_vs_NTC
Gpr176-2.5	Gpr176-2.5	chr2	118375589	118376270	682	+	Gpr176	2509	-	1640.88557807689	-0.998544495652481	0.0763954810114394	9.53579677047753e-40	1.24957661741054e-37	KO_vs_NTC
Id2-281	Id2-281	chr12	25377724	25378474	751	+	Id2	280958	-	188.161262389443	-3.16457982224173	0.245238193124171	1.02202799617781e-39	1.33757428245019e-37	KO_vs_NTC
Cdkl1-43	Cdkl1-43	chr12	69833853	69834849	997	+	Cdkl1	43083	-	627.99553373574	-1.75061674444741	0.133639105934853	1.02875213030593e-39	1.3446701895619e-37	KO_vs_NTC
Lims1-24.5	Lims1-24.5	chr10	58298881	58299446	566	+	Lims1	24300	-	162.835280235637	-3.46511977799309	0.269831278501577	1.04522831096805e-39	1.36447882921063e-37	KO_vs_NTC
Filip1+94	Filip1+94	chr9	79917818	79920217	2400	+	Filip1	93832	+	408.746437775184	-2.12642822331722	0.162930479731764	1.17391245177909e-39	1.53053282538774e-37	KO_vs_NTC
Ahr-117.5	Ahr-117.5	chr12	35652134	35653146	1013	+	Ahr	117601	-	458.565948465004	-2.09959263532514	0.160928032597164	1.29517135227312e-39	1.68649929174934e-37	KO_vs_NTC
Gm1113+22.5	Gm1113+22.5	chr9	35495053	35496091	1039	+	Gm1113	22695	+	398.325947595296	-2.16763100329181	0.166257210685148	1.31079303396958e-39	1.70469129329596e-37	KO_vs_NTC
Dthd1+54	Dthd1+54	chr5	62865131	62866279	1149	+	Dthd1	54031	+	422.259588971967	-2.09954030990623	0.16096453289812	1.35226998196385e-39	1.7564201048753101e-37	KO_vs_NTC
Atg7+33	Atg7+33	chr6	114676134	114676494	361	+	Atg7	33217	+	378.320908212546	-1.97455660772329	0.151236587754014	1.37598650742601e-39	1.78497948186947e-37	KO_vs_NTC
Fggy-117	Fggy-117	chr4	95439707	95441534	1828	+	Fggy	116884	-	586.207999463027	-1.57615223578767	0.120451849164918	1.45643859301407e-39	1.8869742674357997e-37	KO_vs_NTC
4930402F06Rik-11	4930402F06Rik-11	chr2	35407743	35408985	1243	+	4930402F06Rik	11188	-	224.779663203291	-2.69076554033675	0.207672953758447	1.47647047203198e-39	1.9105305882459e-37	KO_vs_NTC
Krt6b+4	Krt6b+4	chr15	101676056	101676966	911	+	Krt6b	3774	+	547.478659403483	-1.69363746054588	0.129631338858002	1.71966585730414e-39	2.22243675125438e-37	KO_vs_NTC
Slc29a3+6	Slc29a3+6	chr10	60746381	60747219	839	+	Slc29a3	5992	+	795.368981507388	-1.45010053762155	0.110889832779292	1.73381463905467e-39	2.23792124535982e-37	KO_vs_NTC
Fxn-45	Fxn-45	chr19	24325305	24326129	825	+	Fxn	45111	-	278.399861375442	2.70227069660105	0.208852185938373	1.8248973047382e-39	2.35254551419808e-37	KO_vs_NTC
Fgfr2+14.5	Fgfr2+14.5	chr7	133108474	133109280	807	+	Fgfr2	14471	+	188.020416411251	-3.02533650638364	0.234910389501353	1.97621971586943e-39	2.54444448704086e-37	KO_vs_NTC
Adamtsl3+28	Adamtsl3+28	chr7	82363053	82364182	1130	+	Adamtsl3	27923	+	436.974175078551	-2.15202930258239	0.165515040059911	2.1463689745178802e-39	2.76007547084329e-37	KO_vs_NTC
Adra2c-62.5	Adra2c-62.5	chr5	35215463	35216377	915	+	Adra2c	62396	-	285.204960604891	-2.23159748956196	0.171840033917945	2.31452960049173e-39	2.9726160018255702e-37	KO_vs_NTC
Dnajc10+10.5	Dnajc10+10.5	chr2	80325685	80326519	835	+	Dnajc10	10636	+	243.448259745831	2.69053364559401	0.208371012880482	2.63444661795118e-39	3.37929140086508e-37	KO_vs_NTC
Pde4c+6.5	Pde4c+6.5	chr8	70729415	70731449	2035	+	Pde4c	6712	+	642.53382377223	-1.56847676444338	0.120282877016007	2.6589905764468e-39	3.40654301394413e-37	KO_vs_NTC
Kif20b+380.5	Kif20b+380.5	chr19	35302196	35303285	1090	+	Kif20b	380379	+	197.360868412366	-3.00925651159384	0.234041861720366	2.6868647055795202e-39	3.43798822178613e-37	KO_vs_NTC
Mgat5-18.5	Mgat5-18.5	chr1	127185960	127186603	644	+	Mgat5	18731	-	171.178173543452	-3.2880430225547	0.256810969103052	2.75106180586587e-39	3.51577527318948e-37	KO_vs_NTC
Il23r+16	Il23r+16	chr6	67475209	67476598	1390	+	Il23r	15950	+	218.689277970833	-2.82814966930245	0.219859495699328	3.7263047011811e-39	4.75622031451126e-37	KO_vs_NTC
Cast-105.5	Cast-105.5	chr13	74913594	74914711	1118	+	Cast	105341	-	216.566908394242	-2.73414639891257	0.212329283425788	3.80982222453664e-39	4.85681781365004e-37	KO_vs_NTC
Nfe2l2-58.5	Nfe2l2-58.5	chr2	75762781	75763915	1135	+	Nfe2l2	58706	-	382.762231570959	-2.05693396649242	0.158649728129933	4.00950400843477e-39	5.10507255130671e-37	KO_vs_NTC
Sec14l1-22	Sec14l1-22	chr11	117092455	117093815	1361	+	Sec14l1	22030	-	327.136930589785	-2.21378761526792	0.170995955649419	4.015898883836e-39	5.10691771853331e-37	KO_vs_NTC
Cenpf-15.5	Cenpf-15.5	chr1	189703224	189704209	986	+	Cenpf	15629	-	309.482180620388	-2.37593111040239	0.183906572423158	4.34948304013455e-39	5.52432495355835e-37	KO_vs_NTC
Alk+265	Alk+265	chr17	72339167	72340256	1090	+	Alk	264914	+	235.661599518642	-2.88748451974333	0.224876631590335	4.42006378625308e-39	5.60707354506748e-37	KO_vs_NTC
Chd9+11.5	Chd9+11.5	chr8	90839271	90840667	1397	+	Chd9	11617	+	414.985832703628	-1.99022556886294	0.153524500564923	4.51391660349242e-39	5.719104643885e-37	KO_vs_NTC
Cwc22+41	Cwc22+41	chr2	77904681	77905772	1092	+	Cwc22	41147	+	508.418745423851	-1.9065409654621	0.147018030032032	4.77206740525963e-39	6.03877059150869e-37	KO_vs_NTC
Ankrd33b+18	Ankrd33b+18	chr15	31348205	31350759	2555	+	Ankrd33b	18242	+	1192.86047353337	-1.3028778107253	0.100252983780558	4.92861697937885e-39	6.22924099498972e-37	KO_vs_NTC
Slc1a2+43	Slc1a2+43	chr2	102701065	102702067	1003	+	Slc1a2	42907	+	729.570784407125	-1.42160658707261	0.109387771539847	5.03609018635931e-39	6.3572942865949e-37	KO_vs_NTC
Smg9+9.5	Smg9+9.5	chr7	24408597	24409897	1301	+	Smg9	9628	+	433.475035422629	-1.90704744500579	0.14711767146919	5.11271533130946e-39	6.44614145434694e-37	KO_vs_NTC
Yipf7+31	Yipf7+31	chr5	69511223	69512361	1139	+	Yipf7	30854	+	258.434334071301	-2.41296958471937	0.187069127687952	5.308983017735e-39	6.6854339806257996e-37	KO_vs_NTC
Hormad2-74.5	Hormad2-74.5	chr11	4515274	4515827	554	+	Hormad2	74444	-	188.262735099063	-3.17762233105589	0.248784603435249	5.39024631618862e-39	6.77949859451445e-37	KO_vs_NTC
Sertad2+15	Sertad2+15	chr11	20558147	20558530	384	+	Sertad2	15085	+	289.896985222742	-2.33342448167075	0.180783801203786	5.46976338541651e-39	6.8711407199283304e-37	KO_vs_NTC
Cpne6+4	Cpne6+4	chr14	55513730	55514847	1118	+	Cpne6	3843	+	537.099822059073	2.0438839146342	0.157931607045892	5.56373927660736e-39	6.98070130865706e-37	KO_vs_NTC
Rac1+28	Rac1+28	chr5	143499336	143500553	1218	+	Rac1	28090	+	260.011489158854	-2.50809808887356	0.194734682118592	5.72721731442327e-39	7.1770929597978995e-37	KO_vs_NTC
Rora+364.5	Rora+364.5	chr9	69017809	69018798	990	+	Rora	364517	+	558.843856051065	-1.60128463879543	0.12340586343151	6.00549922006491e-39	7.51670120562306e-37	KO_vs_NTC
Kdm4a-55	Kdm4a-55	chr4	118234793	118235584	792	+	Kdm4a	55144	-	251.415408577395	-2.92198159806496	0.228099253364961	6.04347756483048e-39	7.55507861191762e-37	KO_vs_NTC
St8sia4-346	St8sia4-346	chr1	96012489	96014190	1702	+	St8sia4	345767	-	257.748779010569	-2.5336779940522	0.196943172202063	6.58953746083946e-39	8.21782171746719e-37	KO_vs_NTC
Cnot10+27	Cnot10+27	chr9	114612608	114613550	943	+	Cnot10	27103	+	215.901913529221	-2.82815576657611	0.220616521113676	6.58256648018023e-39	8.21782171746719e-37	KO_vs_NTC
Rmc1+16	Rmc1+16	chr18	12183738	12185819	2082	+	Rmc1	16061	+	491.707497875706	1.86328440399329	0.143990137222905	7.23974062671568e-39	9.01779996519495e-37	KO_vs_NTC
Zbtb37-5.5	Zbtb37-5.5	chr1	161039166	161041791	2626	+	Zbtb37	5628	-	2049.52767979636	1.15868598704954	0.0894830610449901	7.60894604959794e-39	9.46626227809016e-37	KO_vs_NTC
Vcl+48	Vcl+48	chr14	20976869	20978329	1461	+	Vcl	48201	+	337.245576475954	-2.05246875737426	0.159008662301292	8.509472337494951e-39	1.05738641825479e-36	KO_vs_NTC
Tia1+6.5	Tia1+6.5	chr6	86409834	86412016	2183	+	Tia1	6706	+	311.234877696235	-2.38748058137406	0.185596318348083	8.73665526233713e-39	1.0843113249867e-36	KO_vs_NTC
Wscd2-61	Wscd2-61	chr5	113428887	113430179	1293	+	Wscd2	60797	-	438.726320649187	-1.81998742306375	0.140759331044059	8.76319305974708e-39	1.08629929813864e-36	KO_vs_NTC
Hsd17b12-44.5	Hsd17b12-44.5	chr2	94202244	94203037	794	+	Hsd17b12	44675	-	174.331151798221	-3.07213642247148	0.240942322784259	9.21891195056179e-39	1.1414206810731499e-36	KO_vs_NTC
Pth2r+19.5	Pth2r+19.5	chr1	65301310	65301865	556	+	Pth2r	19531	+	141.959208329135	-3.68598518349995	0.292396308114122	1.10099003790461e-38	1.3615357043596399e-36	KO_vs_NTC
Pim1+9.5	Pim1+9.5	chr17	29499515	29501384	1870	+	Pim1	9696	+	868.949490985105	1.33420808767073	0.103161420666257	1.13224509213438e-38	1.39851229920809e-36	KO_vs_NTC
F13a1-144	F13a1-144	chr13	37193958	37194552	595	+	F13a1	144010	-	174.138521847249	-3.1179823979019	0.245036455933563	1.15184714909712e-38	1.42102433232698e-36	KO_vs_NTC
Asb14-15.5	Asb14-15.5	chr14	26878545	26879384	840	+	Asb14	15590	-	341.853116058648	-2.32197916467161	0.180697850243879	1.16979292021014e-38	1.441441729605e-36	KO_vs_NTC
Tlnrd1+31.5	Tlnrd1+31.5	chr7	83852403	83853353	951	+	Tlnrd1	31425	+	350.000295741065	-2.07917132183312	0.161435645807226	1.18553744616285e-38	1.45910127164214e-36	KO_vs_NTC
Lonrf1+24	Lonrf1+24	chr8	36225289	36226134	846	+	Lonrf1	23803	+	160.598450951146	3.3122868974235	0.261294869688031	1.30860260950343e-38	1.60864649353958e-36	KO_vs_NTC
Tac4+18	Tac4+18	chr11	95279135	95280266	1132	+	Tac4	18171	+	223.333772242167	-2.60448523551158	0.203464937775009	1.31983189825452e-38	1.6205213057522198e-36	KO_vs_NTC
Rtf2-4.5	Rtf2-4.5	chr2	172435583	172436456	874	+	Rtf2	4534	-	418.429435629781	-1.89434100815108	0.146986352014452	1.37541809769148e-38	1.6867657098292398e-36	KO_vs_NTC
Rasl11b+60.5	Rasl11b+60.5	chr5	74254874	74256407	1534	+	Rasl11b	60354	+	329.582176181781	-2.32898424577421	0.181517064480093	1.48476845159734e-38	1.8187092563694098e-36	KO_vs_NTC
Nrip1-68.5	Nrip1-68.5	chr16	76441806	76443274	1469	+	Nrip1	68712	-	259.316594975859	2.6712063384399	0.209030484430739	1.52814284892684e-38	1.86962121540504e-36	KO_vs_NTC
Sec22a+40	Sec22a+40	chr16	35323194	35324196	1003	+	Sec22a	40221	+	164.450230737819	-3.58616094796061	0.284757649208892	1.74495354738889e-38	2.13235388524706e-36	KO_vs_NTC
Sesn3-103	Sesn3-103	chr9	14171575	14172421	847	+	Sesn3	103066	-	822.883670724225	-1.58532923523684	0.12294567146568	1.74764298021933e-38	2.1331160063528098e-36	KO_vs_NTC
Clec2l+30.5	Clec2l+30.5	chr6	38693319	38694192	874	+	Clec2l	30688	+	474.747643343524	-1.80114889197086	0.139864305800352	1.75840769799541e-38	2.1437211203660698e-36	KO_vs_NTC
Wipf1-5.5	Wipf1-5.5	chr2	73534453	73535628	1176	+	Wipf1	5305	-	319.409673750107	2.42466132823567	0.189362319164128	1.76146276365261e-38	2.1449132662118897e-36	KO_vs_NTC
Lsm3+45.5	Lsm3+45.5	chr6	91561176	91562147	972	+	Lsm3	45733	+	207.6032549922	-2.85030579799137	0.223755254741123	1.77182685491412e-38	2.1549922383796498e-36	KO_vs_NTC
Gpc1+14	Gpc1+14	chr1	92845010	92845970	961	+	Gpc1	13845	+	299.736347473802	-2.27219908915139	0.17729063642515	1.96891188508298e-38	2.3918804853372797e-36	KO_vs_NTC
Syce1-10.5	Syce1-10.5	chr7	140797882	140799166	1285	+	Syce1	10671	-	500.999520161707	-1.87735663215633	0.146050104795894	2.17389570015269e-38	2.6377963572005498e-36	KO_vs_NTC
Myo10+73.5	Myo10+73.5	chr15	25695448	25696487	1040	+	Myo10	73442	+	368.792346937943	-2.16293908743378	0.168696524166502	2.19810537907095e-38	2.6640418009726097e-36	KO_vs_NTC
Xpo7-52.5	Xpo7-52.5	chr14	70818861	70819680	820	+	Xpo7	52641	-	384.483704287607	-1.99686114557056	0.155531049790921	2.25071134982156e-38	2.72460086732209e-36	KO_vs_NTC
Trio+158	Trio+158	chr15	27867391	27868754	1364	+	Trio	157774	+	225.576677351118	-2.82304654465728	0.221921166501364	2.35101884899433e-38	2.8426956246739398e-36	KO_vs_NTC
Anp32a-7.5	Anp32a-7.5	chr9	62333184	62334088	905	+	Anp32a	7654	-	154.499973828539	-3.63321442239201	0.289317630874445	2.38019796264871e-38	2.87461101313574e-36	KO_vs_NTC
Gm4356+10	Gm4356+10	chr17	28735446	28736884	1439	+	Gm4356	10082	+	368.700075339574	-2.05786147378094	0.160450531866817	2.45087322348693e-38	2.9565089843137897e-36	KO_vs_NTC
Fgfbp1+33.5	Fgfbp1+33.5	chr5	43947235	43949336	2102	+	Fgfbp1	33492	+	1982.62765298569	0.968474436862313	0.0756333098008994	2.6819157460644e-38	3.2314424730292795e-36	KO_vs_NTC
Wnt11-37.5	Wnt11-37.5	chr7	98797120	98798074	955	+	Wnt11	37512	-	335.563872300072	-2.48014144223741	0.194471509768827	3.07018473648172e-38	3.69495659544408e-36	KO_vs_NTC
Ttll11+101	Ttll11+101	chr2	35878529	35878898	370	+	Ttll11	101198	+	230.448275758522	-2.6757153533904	0.210330565990067	3.16573709381869e-38	3.80551818751708e-36	KO_vs_NTC
Btg1+374.5	Btg1+374.5	chr10	96990753	96991822	1070	+	Btg1	374281	+	182.149054834518	3.06204802088693	0.241990817568549	3.24981462376858e-38	3.9020448610505094e-36	KO_vs_NTC
Echdc1+6	Echdc1+6	chr10	29318511	29319438	928	+	Echdc1	5808	+	202.321400601747	-2.72806899226818	0.21464682668947	3.31502683562401e-38	3.97572207951842e-36	KO_vs_NTC
Brwd1+21	Brwd1+21	chr16	96060731	96062159	1429	+	Brwd1	21079	+	176.747147053705	-3.01175293231944	0.237980185184818	3.56551706830295e-38	4.2711750866933004e-36	KO_vs_NTC
Erlin1+12	Erlin1+12	chr19	44057398	44058088	691	+	Erlin1	12040	+	158.106564598891	-3.34991156431063	0.266113536925853	3.62253765132995e-38	4.3344523508265394e-36	KO_vs_NTC
Foxs1+6	Foxs1+6	chr2	152926502	152927880	1379	+	Foxs1	6015	+	695.803203159647	-1.68311050536861	0.131174997193984	3.65524199592053e-38	4.3685218576244597e-36	KO_vs_NTC
Txk-40.5	Txk-40.5	chr5	72792716	72793857	1142	+	Txk	40508	-	244.77142468485	-2.58869141211446	0.203472874053833	3.70616853255346e-38	4.42426546441006e-36	KO_vs_NTC
Ifnar1+6	Ifnar1+6	chr16	91490061	91492103	2043	+	Ifnar1	5844	+	449.328738591692	-1.97807686084331	0.154513028530078	3.72279569523641e-38	4.4389824883384695e-36	KO_vs_NTC
2010109A12Rik+30.5	2010109A12Rik+30.5	chr5	93236476	93237243	768	+	2010109A12Rik	30341	+	242.211469400433	-2.54420618850352	0.199935863306769	3.90470900923583e-38	4.6505219411037095e-36	KO_vs_NTC
Hira+128.5	Hira+128.5	chr16	19005360	19005850	491	+	Hira	128568	+	216.99905790153	-2.76602259986036	0.217966123228394	3.92727671405884e-38	4.672011445780139e-36	KO_vs_NTC
Adamts6+180	Adamts6+180	chr13	104467546	104468350	805	+	Adamts6	180113	+	222.694722521567	-2.66094860644551	0.209563766975241	4.4252539699270503e-38	5.258362772550829e-36	KO_vs_NTC
Cd5l-21	Cd5l-21	chr3	87336487	87337330	844	+	Cd5l	20970	-	160.630177321611	-3.36906846882467	0.268131047313952	4.61691964570763e-38	5.47980600707781e-36	KO_vs_NTC
Tigar-15.5	Tigar-15.5	chr6	127123355	127126864	3510	+	Tigar	15551	-	928.749464248473	-1.42244906243107	0.1109498231317	4.90169017363303e-38	5.8111197167548396e-36	KO_vs_NTC
Zfat+130.5	Zfat+130.5	chr15	68127638	68129210	1573	+	Zfat	130430	+	470.025730942824	-1.94817398824142	0.152423741063872	5.06413339563284e-38	5.99681667927806e-36	KO_vs_NTC
Rbpj+111	Rbpj+111	chr5	53576884	53577773	890	+	Rbpj	111176	+	209.391459789241	3.04718433692672	0.241458414344718	5.15755124554613e-38	6.100443775659719e-36	KO_vs_NTC
Fam174a-45.5	Fam174a-45.5	chr1	95267595	95268852	1258	+	Fam174a	45397	-	811.198862988509	-1.50879102809737	0.11775128749333	5.23284816181695e-38	6.18242449873247e-36	KO_vs_NTC
Atp6v1c1+35.5	Atp6v1c1+35.5	chr15	38696677	38698586	1910	+	Atp6v1c1	35698	+	374.835891360017	2.0640109247617	0.161691758906326	5.28414025798169e-38	6.235889406162159e-36	KO_vs_NTC
Drg2-17.5	Drg2-17.5	chr11	60436563	60437416	854	+	Drg2	17599	-	323.999837973458	-2.31675672870557	0.181958309074165	5.36288410817734e-38	6.32159147272137e-36	KO_vs_NTC
Ptk2+104.5	Ptk2+104.5	chr15	73318363	73319165	803	+	Ptk2	104514	+	471.771293342034	-1.69986146560194	0.132889457997373	5.9798642411564e-38	7.0408298921529e-36	KO_vs_NTC
Cops2-42	Cops2-42	chr2	125900949	125901792	844	+	Cops2	42230	-	383.743196604111	-2.08001739090506	0.163122794641892	6.16298354336333e-38	7.24817403972321e-36	KO_vs_NTC
Dnajc1-126.5	Dnajc1-126.5	chr2	18518616	18519926	1311	+	Dnajc1	126440	-	512.027769191781	-2.00909355757296	0.157461927697568	6.17320622421391e-38	7.251937141209649e-36	KO_vs_NTC
Rps29+57	Rps29+57	chr12	69101419	69102671	1253	+	Rps29	57139	+	278.288036810125	-2.3242069679563	0.182718977925446	6.19183307386288e-38	7.265553218262289e-36	KO_vs_NTC
Mdfic-269.5	Mdfic-269.5	chr6	15450432	15451795	1364	+	Mdfic	269545	-	262.005514614425	-2.43393449749112	0.191580611440088	6.23204580577535e-38	7.30443870493033e-36	KO_vs_NTC
Cxcr1-6.5	Cxcr1-6.5	chr1	74200693	74201755	1063	+	Cxcr1	6592	-	546.72135982315	-1.67483205790817	0.130979811302757	6.500471030712151e-38	7.61041540398341e-36	KO_vs_NTC
Kcna10-27	Kcna10-27	chr3	107155266	107156490	1225	+	Kcna10	27175	-	191.492230543999	-2.81427388579552	0.222679142135536	6.86818624824198e-38	8.03181100785353e-36	KO_vs_NTC
Ehbp1l1+1.5	Ehbp1l1+1.5	chr19	5724249	5725221	973	+	Ehbp1l1	1580	+	1276.55328081404	-1.32344875080023	0.103449183719296	6.88672421368379e-38	8.044379437839229e-36	KO_vs_NTC
Zmiz1+102.5	Zmiz1+102.5	chr14	25560868	25562875	2008	+	Zmiz1	102686	+	1043.32954386442	-1.32702653363921	0.103752964822648	7.1662000608907e-38	8.3613764778257e-36	KO_vs_NTC
Smarca5-3.5	Smarca5-3.5	chr8	80742951	80743457	507	+	Smarca5	3706	-	141.392499120983	-3.71349976274061	0.29835526136395	7.46601879718022e-38	8.701366828406649e-36	KO_vs_NTC
Ubr2-37.5	Ubr2-37.5	chr17	47047649	47048597	949	+	Ubr2	37566	-	229.295681359424	-2.72779329806674	0.215840414672335	8.25093287825578e-38	9.605313743051769e-36	KO_vs_NTC
Ap5z1+14	Ap5z1+14	chr5	142477321	142478140	820	+	Ap5z1	13786	+	514.269015876533	-1.74702157206992	0.136918964462651	8.58931186943237e-38	9.98797684276562e-36	KO_vs_NTC
Creb3l2+43	Creb3l2+43	chr6	37398805	37399514	710	+	Creb3l2	42985	+	737.625215523299	1.4293721939937	0.111906842658097	9.053150022616441e-38	1.05155036145711e-35	KO_vs_NTC
Lekr1+127.5	Lekr1+127.5	chr3	65793229	65794204	976	+	Lekr1	127488	+	1351.32110793145	-1.31345022033487	0.102914673831439	1.01673655331072e-37	1.17964288196478e-35	KO_vs_NTC
Zfp36l1+227.5	Zfp36l1+227.5	chr12	79884785	79885804	1020	+	Zfp36l1	227717	+	211.795198139347	-2.84755249651835	0.225971809203907	1.02098527868329e-37	1.1832428717939e-35	KO_vs_NTC
Rgs6-73.5	Rgs6-73.5	chr12	82514296	82515506	1211	+	Rgs6	73388	-	263.815561951402	-2.41799594708932	0.190914769134065	1.05692705744027e-37	1.22352340752558e-35	KO_vs_NTC
Htr1f+90.5	Htr1f+90.5	chr16	65014983	65016094	1112	+	Htr1f	90314	+	289.85692774646	2.28773995364856	0.180454072211475	1.13252317992661e-37	1.30956711712455e-35	KO_vs_NTC
Dusp10-209.5	Dusp10-209.5	chr1	183803250	183804545	1296	+	Dusp10	209402	-	205.933289736331	-2.93106649414135	0.233070873791363	1.1737885620427e-37	1.3557651780372402e-35	KO_vs_NTC
Zswim6+96.5	Zswim6+96.5	chr13	107793462	107793804	343	+	Zswim6	96429	+	212.910829388839	-2.74458469019801	0.21771152766323	1.1883820232700601e-37	1.37108746059069e-35	KO_vs_NTC
Ext1+203	Ext1+203	chr15	53142682	53143443	762	+	Ext1	203095	+	460.734111961249	-1.7852597179525	0.140233672908376	1.19230835904919e-37	1.37408215575245e-35	KO_vs_NTC
A930018P22Rik+50.5	A930018P22Rik+50.5	chr2	104172647	104173434	788	+	A930018P22Rik	50271	+	458.016699452596	-1.8397342053042	0.144591172636151	1.22076100211519e-37	1.40530413688311e-35	KO_vs_NTC
Lrrc17-14.5	Lrrc17-14.5	chr5	21528418	21529454	1037	+	Lrrc17	14620	-	543.406974169211	-1.65714452471949	0.130096812047521	1.24199944619386e-37	1.4281610558349402e-35	KO_vs_NTC
Nckap5-14	Nckap5-14	chr1	126844618	126845164	547	+	Nckap5	14091	-	197.190206009255	-2.86478654775197	0.227811934600883	1.36891631359719e-37	1.5723503731039502e-35	KO_vs_NTC
Calml3+33.5	Calml3+33.5	chr13	3770317	3771085	769	+	Calml3	33613	+	159.914504549887	-3.45503372782837	0.277333440142922	1.39706347575192e-37	1.6028974945127e-35	KO_vs_NTC
Mgme1-59.5	Mgme1-59.5	chr2	144210753	144211562	810	+	Mgme1	59503	-	399.225511179779	-1.84531099690114	0.145210134104649	1.4844124828076e-37	1.7012256711954802e-35	KO_vs_NTC
Pex14+130.5	Pex14+130.5	chr4	148968440	148970011	1572	+	Pex14	130649	+	615.825194529836	-1.48305357108612	0.116534900651518	1.61995001118345e-37	1.8545015316496998e-35	KO_vs_NTC
Ncapg2-10	Ncapg2-10	chr12	116394523	116396597	2075	+	Ncapg2	9839	-	278.113853900647	2.57981316233232	0.204761572015126	1.81333165041972e-37	2.0735839005796302e-35	KO_vs_NTC
Sik1+41.5	Sik1+41.5	chr17	31813685	31814758	1074	+	Sik1	41581	+	358.158097361408	2.08926939033336	0.165082079878463	2.05307990984889e-37	2.3451441536614603e-35	KO_vs_NTC
B3gnt2+168	B3gnt2+168	chr11	22692527	22693835	1309	+	B3gnt2	167778	+	1767.24147221611	-1.0074426079191	0.0796051618946959	2.11278104487806e-37	2.41067149938241e-35	KO_vs_NTC
Ugt1a6a-0	Ugt1a6a-0	chr1	88133692	88135795	2104	+	Ugt1a6a	63	-	1009.0502748381	-1.41170828467059	0.111101553988374	2.12414918419501e-37	2.42096738145669e-35	KO_vs_NTC
Bach2-112	Bach2-112	chr4	32126567	32127369	803	+	Bach2	111833	-	356.676617743185	-2.1412490606534	0.169327457766834	2.1616082704355998e-37	2.46094454250474e-35	KO_vs_NTC
Ccdc191+6.5	Ccdc191+6.5	chr16	43895968	43896930	963	+	Ccdc191	6649	+	151.283502979774	-3.38238716035764	0.272010198467205	2.27962802500459e-37	2.59244922755478e-35	KO_vs_NTC
Rab27a+16	Rab27a+16	chr9	73060189	73061101	913	+	Rab27a	15791	+	300.868220123456	-2.27296497946783	0.180085004284495	2.36867037531802e-37	2.69074700720945e-35	KO_vs_NTC
Cwc22+32	Cwc22+32	chr2	77913453	77914975	1523	+	Cwc22	32159	+	737.613109773803	-1.72864718835598	0.136316457543464	2.38792279685012e-37	2.70963635167849e-35	KO_vs_NTC
Fggy+168.5	Fggy+168.5	chr4	95725482	95726749	1268	+	Fggy	168608	+	253.824678321913	-2.37692212617753	0.188592770265685	2.49427207184272e-37	2.8272067413664e-35	KO_vs_NTC
Tns3+213	Tns3+213	chr11	8451300	8452062	763	+	Tns3	212998	+	516.872690119608	-1.85137503251335	0.146253746567924	2.76004797624062e-37	3.1250280046777e-35	KO_vs_NTC
Baiap2-9	Baiap2-9	chr11	119933057	119934381	1325	+	Baiap2	9041	-	537.490387636495	-1.64454872314029	0.129756368362689	2.83290642527395e-37	3.20400785842046e-35	KO_vs_NTC
1600014C23Rik-33.5	1600014C23Rik-33.5	chr17	45766742	45767772	1031	+	1600014C23Rik	33412	-	296.476703552654	2.30959745088726	0.18330416222179	2.93584459838408e-37	3.31679773773676e-35	KO_vs_NTC
Anxa11+15.5	Anxa11+15.5	chr14	25856586	25858500	1915	+	Anxa11	15387	+	677.670224964838	-1.43298189588005	0.113060788005323	3.18703725021415e-37	3.59664990663511e-35	KO_vs_NTC
Basp1+331.5	Basp1+331.5	chr15	25081881	25083039	1159	+	Basp1	331302	+	159.953819352305	-3.3696752306165	0.271584500032447	3.31520080534557e-37	3.7372012572050604e-35	KO_vs_NTC
Kcnj15+128	Kcnj15+128	chr16	95385339	95385860	522	+	Kcnj15	128041	+	256.350421073956	-2.88209228805897	0.230547204040062	3.35357098834241e-37	3.7763330453242904e-35	KO_vs_NTC
Tead3+10	Tead3+10	chr17	28340375	28341599	1225	+	Tead3	9828	+	848.771769189744	-1.46530106757395	0.115750041453381	3.83793404288236e-37	4.31704868483696e-35	KO_vs_NTC
Fasl+53.5	Fasl+53.5	chr1	161734300	161735744	1445	+	Fasl	53471	+	1066.0665261736	-1.3442864895929	0.106401312063137	5.30227081207822e-37	5.95769841191726e-35	KO_vs_NTC
Gm11146-0.5	Gm11146-0.5	chr16	77602235	77603285	1051	+	Gm11146	665	-	255.023770273046	2.50918013247099	0.200341547259694	5.31825297576182e-37	5.969160894317011e-35	KO_vs_NTC
Trp63-198.5	Trp63-198.5	chr16	25485007	25485831	825	+	Trp63	198341	-	1400.05620205673	-1.14565431325193	0.0908417563461315	5.61419297452483e-37	6.29447954993956e-35	KO_vs_NTC
4933400A11Rik-194	4933400A11Rik-194	chrX	169972976	169973861	886	+	4933400A11Rik	193782	-	145.885845398708	-3.82327060131351	0.31205488304473	5.74158632918838e-37	6.43032759600859e-35	KO_vs_NTC
Ascc3+16	Ascc3+16	chr10	50608593	50609141	549	+	Ascc3	16198	+	180.705672520314	-2.84751121581873	0.22845741889105	5.75074662153654e-37	6.43360884225204e-35	KO_vs_NTC
Samd15-24	Samd15-24	chr12	87175209	87175839	631	+	Samd15	24196	-	151.023231681398	3.4957145262954	0.283460143093133	5.94377217195418e-37	6.64235838177477e-35	KO_vs_NTC
Kcnh8-147	Kcnh8-147	chr17	52455592	52456173	582	+	Kcnh8	146824	-	156.787244544144	-3.37128270414128	0.272788608132	6.0570288796282995e-37	6.761608671463981e-35	KO_vs_NTC
Siah3+66	Siah3+66	chr14	75521787	75522655	869	+	Siah3	66239	+	419.349243070902	-1.96797483978513	0.156386761153732	6.10096809134073e-37	6.80330415887521e-35	KO_vs_NTC
Dennd1b-8.5	Dennd1b-8.5	chr1	138954578	138955345	768	+	Dennd1b	8471	-	174.358723822667	-2.94957000408237	0.237121245766924	6.27823228781377e-37	6.98588648749623e-35	KO_vs_NTC
Sema4f+4.5	Sema4f+4.5	chr6	82934716	82935380	665	+	Sema4f	4719	+	205.305888495901	-2.73430908082735	0.219163185817829	6.27716693886149e-37	6.98588648749623e-35	KO_vs_NTC
Muc6+28	Muc6+28	chr7	141626597	141628469	1873	+	Muc6	27784	+	608.759309096415	-1.54099718915239	0.122134535800018	6.3130695843398995e-37	7.01708896963335e-35	KO_vs_NTC
Klhl38-34.5	Klhl38-34.5	chr15	58357776	58359148	1373	+	Klhl38	34292	-	543.678917798871	-1.72331106920307	0.136737281908243	6.47778659230748e-37	7.192432726039471e-35	KO_vs_NTC
Nedd9+37.5	Nedd9+37.5	chr13	41449688	41450467	780	+	Nedd9	37283	+	167.836462014352	-3.16512926946251	0.255385194258707	6.66787086289002e-37	7.395535395295631e-35	KO_vs_NTC
Dnaja2-63.5	Dnaja2-63.5	chr8	85618422	85619642	1221	+	Dnaja2	63687	-	384.590015938083	-2.24834422485399	0.179357106387847	7.32794722026767e-37	8.118925214215021e-35	KO_vs_NTC
Rasgrp1+22	Rasgrp1+22	chr2	117320066	117321564	1499	+	Rasgrp1	22184	+	314.393252786741	-2.13873644006753	0.170471669451383	7.66440613238116e-37	8.48259997030738e-35	KO_vs_NTC
Dennd1b-30	Dennd1b-30	chr1	138933092	138933648	557	+	Dennd1b	30062	-	179.179836222201	-3.10251083917464	0.250409160286727	8.13761582406893e-37	8.996683190507041e-35	KO_vs_NTC
Cblb+74.5	Cblb+74.5	chr16	52105636	52106277	642	+	Cblb	74731	+	186.319417859114	-3.36350821925088	0.272719602433641	8.46865441835998e-37	9.352655136255099e-35	KO_vs_NTC
Napepld-11	Napepld-11	chr5	21711752	21712644	893	+	Napepld	10801	-	213.106495455459	-2.85520966448457	0.22972833823524	8.80993751014291e-37	9.71916824035638e-35	KO_vs_NTC
Pax7+90	Pax7+90	chr4	139743320	139744163	844	+	Pax7	89785	+	217.402306270643	-2.62584534675686	0.210667348682556	9.04397258227347e-37	9.96670873901343e-35	KO_vs_NTC
Tpbg+168.5	Tpbg+168.5	chr9	86010077	86011561	1485	+	Tpbg	168439	+	494.990358374908	-1.70813246560703	0.135870624893342	9.781945549408361e-37	1.07684829150523e-34	KO_vs_NTC
Filip1+65	Filip1+65	chr9	79947159	79948144	986	+	Filip1	65198	+	789.241287945996	-1.56536888435826	0.124476230429804	1.0523142130384399e-36	1.15720943171831e-34	KO_vs_NTC
Myo3b+100.5	Myo3b+100.5	chr2	70139165	70140494	1330	+	Myo3b	100703	+	488.247551944299	-1.77676807572434	0.141465842290044	1.05814108199945e-36	1.1623792353964198e-34	KO_vs_NTC
Dct-30.5	Dct-30.5	chr14	118082070	118083781	1712	+	Dct	30680	-	191.684779079716	-2.73275091936606	0.219802490114164	1.0837377982600499e-36	1.18923235970598e-34	KO_vs_NTC
Tex48-14	Tex48-14	chr4	63636173	63636567	395	+	Tex48	13941	-	163.766179577315	-3.1655396515644	0.256243366974602	1.0934483643599399e-36	1.19861441723788e-34	KO_vs_NTC
Bcl2+153.5	Bcl2+153.5	chr1	106560181	106561780	1600	+	Bcl2	153292	+	952.546731048618	-1.30813620282646	0.104051562894162	1.1466783076547199e-36	1.2556309867277399e-34	KO_vs_NTC
Gm6657-306.5	Gm6657-306.5	chr12	77887371	77887812	442	+	Gm6657	306648	-	521.706183687898	-1.74521480487486	0.139000160995075	1.1556478880514e-36	1.26411229788334e-34	KO_vs_NTC
E130116L18Rik-27.5	E130116L18Rik-27.5	chr5	25250104	25250863	760	+	E130116L18Rik	27329	-	251.445610195671	-2.41893497383371	0.193929619645266	1.1948391285589899e-36	1.3055988192063599e-34	KO_vs_NTC
Eri2-42	Eri2-42	chr7	119835478	119836957	1480	+	Eri2	42158	-	698.332965117298	-1.47409449222133	0.11735743295555	1.3333616668630898e-36	1.4554220477831199e-34	KO_vs_NTC
Os9+10	Os9+10	chr10	127110949	127111355	407	+	Os9	9977	+	159.75599548642	-3.06809857937202	0.248331521675993	1.36289843556373e-36	1.48609178940138e-34	KO_vs_NTC
Casp3+27.5	Casp3+27.5	chr8	46644619	46645367	749	+	Casp3	27702	+	252.686475991825	-2.42498615027198	0.194758410785098	1.55721409545239e-36	1.6961806697933899e-34	KO_vs_NTC
Pip4k2b+16	Pip4k2b+16	chr11	97728094	97729294	1201	+	Pip4k2b	16008	+	234.009296318827	-2.81709256012311	0.227562485739231	1.76562607746052e-36	1.92116489735061e-34	KO_vs_NTC
Dcdc2a+107	Dcdc2a+107	chr13	25162617	25163015	399	+	Dcdc2a	106812	+	197.087353939208	-3.22522827057914	0.262337846695645	1.96591082785087e-36	2.1368416008829497e-34	KO_vs_NTC
Ippk-26	Ippk-26	chr13	49394985	49395422	438	+	Ippk	26043	-	268.511474520577	-2.25465851044512	0.18101252395029	1.9755799456967698e-36	2.14509342999631e-34	KO_vs_NTC
Rnf24-40.5	Rnf24-40.5	chr2	131392524	131393975	1452	+	Rnf24	40356	-	382.963660755649	-1.88855281289899	0.151122837110726	2.03955109811211e-36	2.2122273780573197e-34	KO_vs_NTC
Adarb1-1	Adarb1-1	chr10	77419200	77419652	453	+	Adarb1	1155	-	280.223711363649	-2.25955202773235	0.181490967042677	2.10910933942526e-36	2.2828787252521198e-34	KO_vs_NTC
Usp20+36	Usp20+36	chr2	31018070	31018852	783	+	Usp20	36182	+	319.83153714956	-2.45454102814343	0.197584570549628	2.1082134849869e-36	2.2828787252521198e-34	KO_vs_NTC
Tnfsf8-67.5	Tnfsf8-67.5	chr4	63927324	63930339	3016	+	Tnfsf8	67483	-	856.546910140755	-1.40414779405326	0.112131284058826	2.1952235912556098e-36	2.37359987469166e-34	KO_vs_NTC
Dnah17-36	Dnah17-36	chr11	118166307	118167291	985	+	Dnah17	36164	-	274.415934718514	-2.41082043227425	0.194040971242571	2.2380146057341698e-36	2.41733669652835e-34	KO_vs_NTC
Aqp7-25	Aqp7-25	chr4	41072519	41073719	1201	+	Aqp7	24979	-	448.802588612854	-1.98222505063326	0.158908060675007	2.3914916608534797e-36	2.58041200522184e-34	KO_vs_NTC
Ctif+141	Ctif+141	chr18	75556106	75556693	588	+	Ctif	141153	+	534.126595311076	-1.66480842181907	0.133187110258622	2.52837024068456e-36	2.72525585650405e-34	KO_vs_NTC
Fabp12+23.5	Fabp12+23.5	chr3	10277254	10278201	948	+	Fabp12	23454	+	294.749790576629	-2.56589404179762	0.207109434238734	2.6041752526597796e-36	2.80403687788997e-34	KO_vs_NTC
Sox4+203	Sox4+203	chr13	28749686	28751448	1763	+	Sox4	203144	+	784.408603960549	-1.48730196301448	0.118921040285629	2.6229897211155798e-36	2.82135331877495e-34	KO_vs_NTC
Tnfrsf9+10	Tnfrsf9+10	chr4	150924115	150925458	1344	+	Tnfrsf9	10224	+	869.575290215283	-1.30133909105053	0.104092263072421	2.7668280851158098e-36	2.97297261258125e-34	KO_vs_NTC
Atp6v1g3+145	Atp6v1g3+145	chr1	138418510	138419366	857	+	Atp6v1g3	145200	+	427.972869465816	-1.92249100851807	0.154196257780524	2.8065298119912397e-36	3.0124975923723e-34	KO_vs_NTC
Tmem74b+21	Tmem74b+21	chr2	151722707	151723115	409	+	Tmem74b	20903	+	168.848607255897	-3.18344371571324	0.259505730638934	3.0390423523848005e-36	3.25868653486245e-34	KO_vs_NTC
Mgme1-103	Mgme1-103	chr2	144167214	144168088	875	+	Mgme1	103009	-	201.277685335369	-2.70587003318999	0.219027723919642	3.05350570877928e-36	3.27079874988121e-34	KO_vs_NTC
Zc3h12c-71	Zc3h12c-71	chr9	52239154	52239707	554	+	Zc3h12c	70857	-	147.713091656158	-3.38834388012559	0.277228825692198	3.1074743763316897e-36	3.32515859170995e-34	KO_vs_NTC
Pepd+17.5	Pepd+17.5	chr7	34929807	34930378	572	+	Pepd	17713	+	237.802060262855	-2.56816688848902	0.207828702771837	3.8575725471115397e-36	4.1235294121608395e-34	KO_vs_NTC
Wdfy2+12	Wdfy2+12	chr14	62849540	62850031	492	+	Wdfy2	12107	+	216.549272172817	-2.65493673555875	0.215202623696109	4.18305425721544e-36	4.46682712099345e-34	KO_vs_NTC
Add2+59	Add2+59	chr6	86087134	86087898	765	+	Add2	58835	+	252.364916010759	-2.39041986896034	0.193142446003128	4.2134415954204097e-36	4.49462788370983e-34	KO_vs_NTC
Serpinb9c+16.5	Serpinb9c+16.5	chr13	33142888	33143518	631	+	Serpinb9c	16537	+	165.717652302295	-3.0640720940061	0.249839282974708	4.2203120273334494e-36	4.49731083531942e-34	KO_vs_NTC
Setx-18	Setx-18	chr2	29105989	29106868	880	+	Setx	17750	-	228.147334419183	-2.53110632458105	0.204903661787696	4.37621539288759e-36	4.65863919040796e-34	KO_vs_NTC
Dhx37+8	Dhx37+8	chr5	125425554	125426796	1243	+	Dhx37	7944	+	297.018182699754	-2.11567435159742	0.170508583056014	4.48652586453363e-36	4.77114995645461e-34	KO_vs_NTC
Rock2+36	Rock2+36	chr12	16930550	16931248	699	+	Rock2	36004	+	349.90203669131	-2.04238812978917	0.164551332047549	4.77561717384869e-36	5.0700475896635295e-34	KO_vs_NTC
Tm2d1+286.5	Tm2d1+286.5	chr4	98096035	98097591	1557	+	Tm2d1	286491	+	323.00459558778	-2.22642440212161	0.179711789444903	4.77741265227834e-36	5.0700475896635295e-34	KO_vs_NTC
Sh2d4a-32	Sh2d4a-32	chr8	68243896	68245183	1288	+	Sh2d4a	32025	-	496.149918321696	-2.04024219878561	0.164387447322528	4.8315484857557e-36	5.12223507843053e-34	KO_vs_NTC
Dmxl1-28.5	Dmxl1-28.5	chr18	49803462	49804459	998	+	Dmxl1	28707	-	352.584612880272	-2.00930773257225	0.161882021249748	4.9912350719479e-36	5.28610188235221e-34	KO_vs_NTC
Zfp395-27	Zfp395-27	chr14	65330492	65332448	1957	+	Zfp395	26916	-	528.603320890051	-1.81120781132279	0.145692883371882	5.0805327924175795e-36	5.37516205066638e-34	KO_vs_NTC
Stc2+0.5	Stc2+0.5	chr11	31368437	31370450	2014	+	Stc2	629	+	580.012105708422	1.6482299024489	0.132516592339256	5.575449591375719e-36	5.89274232144787e-34	KO_vs_NTC
Inhba-104	Inhba-104	chr13	15907543	15908595	1053	+	Inhba	103779	-	493.966912057356	-1.7075391131263	0.137355816155958	5.70958402626064e-36	6.02833994429115e-34	KO_vs_NTC
Qdpr+155	Qdpr+155	chr5	45294959	45295983	1025	+	Qdpr	154763	+	477.510673323658	1.98094374027209	0.159700109658565	5.7440240397275394e-36	6.05850788909362e-34	KO_vs_NTC
Prkar1b+72.5	Prkar1b+72.5	chr5	139077316	139077783	468	+	Prkar1b	72450	+	194.890049518081	-2.88098178410091	0.234811479602921	6.009846148664319e-36	6.3324154419497694e-34	KO_vs_NTC
Nol4l+3.5	Nol4l+3.5	chr2	153525783	153526968	1186	+	Nol4l	3594	+	448.747601503773	1.74237473534065	0.140241721827872	6.04061894360079e-36	6.35835180546603e-34	KO_vs_NTC
Dcun1d1+36.5	Dcun1d1+36.5	chr3	35900415	35901130	716	+	Dcun1d1	36671	+	227.672393408386	-2.50770049659725	0.203397279768914	6.12821594550316e-36	6.4439875614323496e-34	KO_vs_NTC
Qrsl1+155.5	Qrsl1+155.5	chr10	43745612	43747223	1612	+	Qrsl1	155326	+	511.99024419881	-1.8223714684174	0.146799241011481	6.249729578237601e-36	6.5650770727244595e-34	KO_vs_NTC
M1ap+2	M1ap+2	chr6	82947912	82949424	1513	+	M1ap	1766	+	421.597971773728	-1.87730010619016	0.151334328185565	6.535120908907709e-36	6.85789212453059e-34	KO_vs_NTC
Ifngr1-85.5	Ifngr1-85.5	chr10	19505896	19506728	833	+	Ifngr1	85634	-	382.966363068476	-2.15480839310155	0.174212745982671	6.87845982316939e-36	7.21086052122306e-34	KO_vs_NTC
Zmiz1-96	Zmiz1-96	chr14	25363101	25363646	546	+	Zmiz1	95809	-	158.48386871978	-3.16662621764253	0.259516887835342	7.06751287265689e-36	7.401535286313889e-34	KO_vs_NTC
Dmc1+4	Dmc1+4	chr15	79600848	79601726	879	+	Dmc1	3820	+	186.924383791991	-2.98842779836383	0.244368444193712	7.73983788568311e-36	8.09742310107029e-34	KO_vs_NTC
Trib2-385	Trib2-385	chr12	16201033	16202848	1816	+	Trib2	385017	-	186.843161846991	-2.75220553590023	0.224361563303621	8.1614281127038e-36	8.52984885544326e-34	KO_vs_NTC
Ms4a4a+4.5	Ms4a4a+4.5	chr19	11379760	11380457	698	+	Ms4a4a	4585	+	217.758175775308	-3.20142404707129	0.262792209246287	8.24440975175318e-36	8.60786401381227e-34	KO_vs_NTC
Odr4-17	Odr4-17	chr1	150409686	150410548	863	+	Odr4	17036	-	241.142926418658	-2.46199944355848	0.199979714795759	8.318542404693459e-36	8.67649180513784e-34	KO_vs_NTC
Fam169b+76.5	Fam169b+76.5	chr7	68349606	68350724	1119	+	Fam169b	76326	+	354.451194364986	-2.27390941386743	0.184508201431236	9.866024235881689e-36	1.0280178230041799e-33	KO_vs_NTC
Myc+861	Myc+861	chr15	62846079	62846870	792	+	Myc	861083	+	156.319871082544	3.31899609414904	0.273346122435744	9.95571409534161e-36	1.0363175781098499e-33	KO_vs_NTC
Pum2-16	Pum2-16	chr12	8657643	8658391	749	+	Pum2	16114	-	151.246863902028	-3.28437127732336	0.270388707271552	1.0287881560409e-35	1.06981535742984e-33	KO_vs_NTC
Gm49325+3.5	Gm49325+3.5	chr10	77609411	77610067	657	+	Gm49325	3542	+	193.63494555605	-2.73140751451103	0.223015075479208	1.0793552076028801e-35	1.12126980620798e-33	KO_vs_NTC
Lyrm4-91	Lyrm4-91	chr13	36207765	36209218	1454	+	Lyrm4	90964	-	163.035419247429	-3.01140981684843	0.24701421472611	1.1690171838894e-35	1.21319310963236e-33	KO_vs_NTC
Htr7+516	Htr7+516	chr19	35541107	35541543	437	+	Htr7	516180	+	202.21786955073	-2.89346279759457	0.237090984042895	1.3052238923662402e-35	1.35318693901344e-33	KO_vs_NTC
Synj1+20.5	Synj1+20.5	chr16	90990307	90991231	925	+	Synj1	20537	+	166.743317155022	-3.0985228622295	0.254734431997528	1.33228126321068e-35	1.37985319196725e-33	KO_vs_NTC
Pcbp1+6.5	Pcbp1+6.5	chr6	86519394	86520467	1074	+	Pcbp1	6389	+	266.353745057094	-2.24242998655847	0.182269249958697	1.35394833023317e-35	1.40088882344566e-33	KO_vs_NTC
Umps-105	Umps-105	chr16	34071640	34072541	902	+	Umps	105051	-	231.565143665152	-2.68801288234739	0.21971015843586	1.38875491726868e-35	1.4354637913630001e-33	KO_vs_NTC
Nfil3-5	Nfil3-5	chr13	52985490	52986733	1244	+	Nfil3	5037	-	714.831910539288	-1.44929616215886	0.117218415947838	1.5799806047613e-35	1.63148797247652e-33	KO_vs_NTC
Kif16b+161	Kif16b+161	chr2	142739756	142740904	1149	+	Kif16b	161199	+	992.902448271066	-1.17114881940383	0.0948664038893135	1.6676119514725802e-35	1.7202558452453398e-33	KO_vs_NTC
Pik3r1-146	Pik3r1-146	chr13	101913827	101914514	688	+	Pik3r1	145952	-	164.347661699401	-3.1416273622336	0.258926342668913	1.73976455819751e-35	1.79289509260953e-33	KO_vs_NTC
Ski-12.5	Ski-12.5	chr4	155233584	155236117	2534	+	Ski	12257	-	746.216787777183	1.31353988589352	0.106350666239406	1.83200276951195e-35	1.88606785622935e-33	KO_vs_NTC
4930523C07Rik+47.5	4930523C07Rik+47.5	chr1	160091421	160092186	766	+	4930523C07Rik	47421	+	171.774478620073	-3.32887478733977	0.275352794972257	1.83830583346693e-35	1.89067191597405e-33	KO_vs_NTC
Nars2-118.5	Nars2-118.5	chr7	96832802	96833543	742	+	Nars2	118330	-	212.338758643111	-2.51261998298869	0.205315798238378	1.87380219809414e-35	1.92526184054926e-33	KO_vs_NTC
Dapl1+29	Dapl1+29	chr2	59513120	59514656	1537	+	Dapl1	29235	+	350.114550244521	-2.00979884085854	0.163409394494917	2.0318474506072802e-35	2.08557224403288e-33	KO_vs_NTC
Slc20a1+14	Slc20a1+14	chr2	129212127	129213418	1292	+	Slc20a1	14008	+	456.445744573449	-1.75593716212536	0.14249278836357	2.0947808863036802e-35	2.14803450168539e-33	KO_vs_NTC
Tagap-37	Tagap-37	chr17	7888428	7889569	1142	+	Tagap	36999	-	812.738469234829	-1.54363722897968	0.125134068454523	2.15135307210822e-35	2.2038563316061e-33	KO_vs_NTC
Rbpj-28.5	Rbpj-28.5	chr5	53437071	53438379	1309	+	Rbpj	28424	-	361.135974546087	-1.93497389327372	0.157280453889983	2.1591229448872302e-35	2.20962373923742e-33	KO_vs_NTC
Samsn1-127.5	Samsn1-127.5	chr16	76149325	76150257	933	+	Samsn1	127509	-	438.059224893668	-1.82787865393989	0.148460754934656	2.20296101667943e-35	2.2512231915648598e-33	KO_vs_NTC
S1pr1-0	S1pr1-0	chr3	115714068	115716389	2322	+	S1pr1	155	-	1462.62128749784	-1.0579197587165	0.08601617469111	2.2041319452567102e-35	2.2512231915648598e-33	KO_vs_NTC
Cdkn2b-95	Cdkn2b-95	chr4	89405462	89406130	669	+	Cdkn2b	94756	-	200.103319090862	-2.65583721549567	0.217660432706743	2.21150329793744e-35	2.25652006467411e-33	KO_vs_NTC
Icam2-22.5	Icam2-22.5	chr11	106409930	106410974	1045	+	Icam2	22376	-	214.908504862086	-2.69270994577158	0.220882285544403	2.35086034833251e-35	2.39634589900114e-33	KO_vs_NTC
Ssh1+18	Ssh1+18	chr5	113975139	113976189	1051	+	Ssh1	18228	+	335.759840749792	-2.39019711288204	0.195321273225725	2.3602778077650603e-35	2.4035728444755397e-33	KO_vs_NTC
Siah1a-27	Siah1a-27	chr8	86772847	86773423	577	+	Siah1a	27200	-	199.694722033797	-2.62718048369964	0.215371196023568	2.4396044945804603e-35	2.48190699616136e-33	KO_vs_NTC
Mrpl39+32	Mrpl39+32	chr16	84702671	84705214	2544	+	Mrpl39	31798	+	1153.39463701211	-1.11115927788174	0.090323602510673	2.48834493803525e-35	2.52900096753465e-33	KO_vs_NTC
Rps9+5	Rps9+5	chr7	3708043	3709802	1760	+	Rps9	4929	+	684.24295400655	1.53264314316595	0.124375225144128	2.54823050915377e-35	2.5873184107691e-33	KO_vs_NTC
Nuak1-40	Nuak1-40	chr10	84480169	84481278	1110	+	Nuak1	40125	-	460.287314026269	-1.75456769377407	0.142564444552342	2.55152593513187e-35	2.58811952909349e-33	KO_vs_NTC
Zfp608+0	Zfp608+0	chr18	54991702	54993201	1500	+	Zfp608	102	+	616.620534503047	1.60338441443965	0.130164275896103	2.5706609720325e-35	2.60497008804785e-33	KO_vs_NTC
Sox9+321	Sox9+321	chr11	113102607	113103888	1282	+	Sox9	321023	+	342.452158322779	-1.9385398310849	0.157768404537734	2.60109347006374e-35	2.63322462469394e-33	KO_vs_NTC
Casp6+6	Casp6+6	chr3	129907169	129907440	272	+	Casp6	5879	+	275.258273934304	-2.29255301882649	0.187335310744396	2.7815585740636403e-35	2.8131610025250898e-33	KO_vs_NTC
Twist2-109	Twist2-109	chr1	91691339	91693366	2028	+	Twist2	109106	-	897.247398976071	-1.25883474778616	0.102233711165432	2.80666090533102e-35	2.8357710869323e-33	KO_vs_NTC
Cd83+400.5	Cd83+400.5	chr13	44184703	44185545	843	+	Cd83	400349	+	564.113667591252	-1.83892492567215	0.149721430613209	3.14588889445866e-35	3.17541043247117e-33	KO_vs_NTC
Snx29+183	Snx29+183	chr16	11505368	11506276	909	+	Snx29	182914	+	248.188204210394	-2.35436984717867	0.192703138720784	3.20173008589912e-35	3.22861961591742e-33	KO_vs_NTC
Cars2+20	Cars2+20	chr8	11530383	11531334	952	+	Cars2	19923	+	175.450789236151	-2.99199351987617	0.247033181469889	3.2273520866238e-35	3.25128172160755e-33	KO_vs_NTC
Traf1+7.5	Traf1+7.5	chr2	34953529	34954921	1393	+	Traf1	7545	+	646.099613338979	-1.59849559831821	0.129980917953969	3.3149919846642304e-35	3.33306789032549e-33	KO_vs_NTC
Gm21954-40	Gm21954-40	chr3	55511853	55512704	852	+	Gm21954	40067	-	197.250599719001	-2.73561777104657	0.225052526145611	3.3134166511579703e-35	3.33306789032549e-33	KO_vs_NTC
Galnt3+22.5	Galnt3+22.5	chr2	66101818	66102835	1018	+	Galnt3	22666	+	352.83540389405	-1.90122012783377	0.154935331324663	3.33952754835294e-35	3.3544709595615196e-33	KO_vs_NTC
Tmem170b+65	Tmem170b+65	chr13	41670126	41671864	1739	+	Tmem170b	65088	+	342.216373071718	-1.95090548592525	0.159072526213098	3.39757090604347e-35	3.4094574514873496e-33	KO_vs_NTC
Tubb6-21	Tubb6-21	chr18	67369226	67370527	1302	+	Tubb6	20838	-	465.94058243203	-1.7043890896419	0.138708191989122	3.42803077187129e-35	3.43668405343135e-33	KO_vs_NTC
Gtdc1-29.5	Gtdc1-29.5	chr2	44956238	44957756	1519	+	Gtdc1	29339	-	751.07859578554	-1.55937531564691	0.126813394187112	3.46411705729125e-35	3.46949299064883e-33	KO_vs_NTC
Sox5+421	Sox5+421	chr6	144360764	144361580	817	+	Sox5	420803	+	147.613036278417	-3.22477550330514	0.267468015560313	3.5840853093536704e-35	3.5861690798823595e-33	KO_vs_NTC
Kiz+49.5	Kiz+49.5	chr2	146904762	146905763	1002	+	Kiz	49398	+	309.412320499878	2.22291698584806	0.181816509226763	3.6006899381148e-35	3.59929567289191e-33	KO_vs_NTC
Zfp618-165.5	Zfp618-165.5	chr4	62799310	62800712	1403	+	Zfp618	165559	-	211.712229246692	-2.63914937432791	0.21697195827309	3.6497860048773403e-35	3.6448443216985896e-33	KO_vs_NTC
Cwh43-23.5	Cwh43-23.5	chr5	73381731	73383285	1555	+	Cwh43	23564	-	814.676672975432	-1.39743499759126	0.113714553524131	4.03550989598263e-35	4.026152191876e-33	KO_vs_NTC
Izumo4+15	Izumo4+15	chr10	80716710	80717646	937	+	Izumo4	14994	+	259.390256405215	-2.29794348421572	0.188441357878067	4.68757622190142e-35	4.6721922844936396e-33	KO_vs_NTC
L3mbtl2+6	L3mbtl2+6	chr15	81668949	81670567	1619	+	L3mbtl2	5869	+	384.763392640838	-1.90741705198527	0.155831971917899	4.84479219368697e-35	4.82423569836178e-33	KO_vs_NTC
Cacnb4+113	Cacnb4+113	chr2	52562997	52564472	1476	+	Cacnb4	113095	+	222.163682697149	-2.51292009579787	0.206848001537293	5.59005238540273e-35	5.5609711880220196e-33	KO_vs_NTC
Clec16a+29.5	Clec16a+29.5	chr16	10574816	10575342	527	+	Clec16a	29740	+	256.997804065301	-2.74199501290868	0.226512083515717	6.028152121088971e-35	5.9910200964739795e-33	KO_vs_NTC
Bcar3+49.5	Bcar3+49.5	chr3	122343152	122344418	1267	+	Bcar3	49649	+	662.027421831105	-1.4311081597561	0.11688636063112	7.04331142785141e-35	6.99319555807631e-33	KO_vs_NTC
Gem+11.5	Gem+11.5	chr4	11715183	11717050	1868	+	Gem	11659	+	314.783562548453	-2.06258614181279	0.16919503125926	7.164377556208621e-35	7.106567016850159e-33	KO_vs_NTC
Vcam1+47	Vcam1+47	chr3	116081813	116083341	1529	+	Vcam1	47109	+	461.019911779015	-1.85932341580954	0.152309990989479	7.708717548562399e-35	7.639176334592649e-33	KO_vs_NTC
Nrbf2+61.5	Nrbf2+61.5	chr10	67223110	67224393	1284	+	Nrbf2	61552	+	458.014845640388	-1.68471606326796	0.137840381287355	7.824050314740751e-35	7.74603485618533e-33	KO_vs_NTC
Thada+118.5	Thada+118.5	chr17	84347376	84348067	692	+	Thada	118482	+	336.875531519068	-2.19602762155928	0.180553304397951	8.185902106130481e-35	8.09651581876468e-33	KO_vs_NTC
Gm45261-101	Gm45261-101	chr1	80561767	80562713	947	+	Gm45261	100791	-	143.205722499794	-3.41809397461193	0.286165521655934	8.28726420465294e-35	8.18892728968864e-33	KO_vs_NTC
Acsl6+28.5	Acsl6+28.5	chr11	54331863	54332623	761	+	Acsl6	28445	+	222.112832414349	-2.64653603276974	0.218857075939621	8.5491864816522e-35	8.43966535464059e-33	KO_vs_NTC
St14+13	St14+13	chr9	31118590	31119520	931	+	St14	12796	+	232.514080659199	2.55267747887201	0.210923281054233	9.108691219262291e-35	8.98341409074521e-33	KO_vs_NTC
Atp1a2+11	Atp1a2+11	chr1	172286509	172287200	692	+	Atp1a2	11208	+	192.333726349777	-2.83860455836921	0.23548816193497	9.14195756861632e-35	9.0076196425126e-33	KO_vs_NTC
Ahrr-6	Ahrr-6	chr13	74297950	74298569	620	+	Ahrr	5927	-	214.905047468635	-2.76229454288706	0.228931001790977	9.306388724379651e-35	9.16089322859335e-33	KO_vs_NTC
Kif20b+386.5	Kif20b+386.5	chr19	35308309	35309610	1302	+	Kif20b	386598	+	169.197965843253	-2.85762823549222	0.237188907095412	9.459278452238281e-35	9.30252469502976e-33	KO_vs_NTC
Kbtbd8-201	Kbtbd8-201	chr6	94915662	94916909	1248	+	Kbtbd8	200952	-	448.573690424163	1.92257794367051	0.157809230672847	9.59841962658528e-35	9.430378788213089e-33	KO_vs_NTC
Fam129a+67.5	Fam129a+67.5	chr1	151638044	151638872	829	+	Fam129a	67272	+	155.705483821754	-2.98960753250181	0.248682349110978	9.649574270520662e-35	9.47162584766125e-33	KO_vs_NTC
Ctla4+16	Ctla4+16	chr1	60902448	60903476	1029	+	Ctla4	15962	+	402.71072551655	1.99312841984933	0.163729985963881	9.80156098043691e-35	9.611673189362919e-33	KO_vs_NTC
St3gal6+43.5	St3gal6+43.5	chr16	58480018	58481246	1229	+	St3gal6	43609	+	548.382024922802	-1.62136074149278	0.132820272666994	9.9624577407768e-35	9.7601839308597e-33	KO_vs_NTC
Bhlhe40-150	Bhlhe40-150	chr6	108510161	108511040	880	+	Bhlhe40	150026	-	317.265806350676	-2.02575924008058	0.166493759353216	1.00759291786453e-34	9.861994758169809e-33	KO_vs_NTC
1700012B07Rik+37.5	1700012B07Rik+37.5	chr11	109789966	109790759	794	+	1700012B07Rik	37682	+	168.355475294547	-2.98397580916477	0.248294985633302	1.02499546379712e-34	1.00228249613343e-32	KO_vs_NTC
Mbnl1+130	Mbnl1+130	chr3	60602393	60603723	1331	+	Mbnl1	130228	+	581.920073902827	-1.66071921497814	0.136130638400865	1.05855969170519e-34	1.03412368746905e-32	KO_vs_NTC
Epb41l1-44.5	Epb41l1-44.5	chr2	156376063	156376716	654	+	Epb41l1	44517	-	456.077931079729	-1.91412334122763	0.157303630858145	1.16068377931841e-34	1.13281859217787e-32	KO_vs_NTC
Abhd17c+15.5	Abhd17c+15.5	chr7	84135245	84137284	2040	+	Abhd17c	15627	+	610.488933545141	-1.48588865900499	0.121789094750835	1.1772286673931e-34	1.14788132384335e-32	KO_vs_NTC
Fbxl5-3	Fbxl5-3	chr5	43824401	43825049	649	+	Fbxl5	3086	-	179.726423926682	-2.81618949783682	0.234022492140875	1.22638825891214e-34	1.19468727938931e-32	KO_vs_NTC
Rassf3+32.5	Rassf3+32.5	chr10	121443511	121444488	978	+	Rassf3	32346	+	757.574977188069	1.29859035371613	0.106510602415345	1.28977121441687e-34	1.25524764939383e-32	KO_vs_NTC
Pex11g+14	Pex11g+14	chr8	3453115	3453895	781	+	Pex11g	14173	+	279.203365571642	-2.57214226883195	0.2131181071209	1.31511449803118e-34	1.27870737350942e-32	KO_vs_NTC
Slc30a5-13	Slc30a5-13	chr13	100845483	100846954	1472	+	Slc30a5	12790	-	384.754704377064	1.82677963128289	0.150156925812521	1.3379597123865499e-34	1.2996963302073e-32	KO_vs_NTC
Degs2+63	Degs2+63	chr12	108638906	108639819	914	+	Degs2	62951	+	513.881427526412	-1.65754266837208	0.136097136839518	1.36232802266999e-34	1.32212398139946e-32	KO_vs_NTC
Il12b+28	Il12b+28	chr11	44427515	44428578	1064	+	Il12b	27983	+	183.081979043833	-2.82288515680078	0.234829362769608	1.41176033966393e-34	1.36881101102063e-32	KO_vs_NTC
Fam228a+2.5	Fam228a+2.5	chr12	4735383	4736365	983	+	Fam228a	2554	+	234.472497632247	-2.48663268892169	0.205941335836486	1.44882377604647e-34	1.40342910989266e-32	KO_vs_NTC
Bdh1+104.5	Bdh1+104.5	chr16	31526497	31527233	737	+	Bdh1	104585	+	353.142112196489	-1.89078821762683	0.155630266149554	1.51192389892544e-34	1.46317958578295e-32	KO_vs_NTC
Wdsub1+28	Wdsub1+28	chr2	59854339	59855066	728	+	Wdsub1	27887	+	372.597323857456	-2.2931329003124	0.189573617352989	1.5687052735656698e-34	1.5167088628126501e-32	KO_vs_NTC
Shprh-24.5	Shprh-24.5	chr10	11124258	11125312	1055	+	Shprh	24639	-	240.439694744019	2.41761838993808	0.200164809744188	1.57241687697967e-34	1.51887527331077e-32	KO_vs_NTC
Fam167a+32	Fam167a+32	chr14	63467553	63468748	1196	+	Fam167a	31756	+	209.720482988342	-2.94176516596166	0.245403475624045	1.6281049772324998e-34	1.5711973827012e-32	KO_vs_NTC
Atp6v0a2+9	Atp6v0a2+9	chr5	124636752	124637940	1189	+	Atp6v0a2	8770	+	487.512804536836	-1.65373723765363	0.135945464948689	1.6307136455973098e-34	1.57224548127337e-32	KO_vs_NTC
Tsc2+28	Tsc2+28	chr17	24603969	24605638	1670	+	Tsc2	27825	+	386.64104790114	-1.97897901202199	0.163198572324552	1.7775059657124598e-34	1.71217598898758e-32	KO_vs_NTC
Phox2b+156.5	Phox2b+156.5	chr5	66942244	66943709	1466	+	Phox2b	156323	+	393.292086707449	-1.8632067664707	0.153629986436988	2.03288591002441e-34	1.95634481891073e-32	KO_vs_NTC
Shisa3-12.5	Shisa3-12.5	chr5	67594987	67595760	774	+	Shisa3	12506	-	193.158540401692	-2.94672532935619	0.246411404725174	2.27926531950079e-34	2.19140537143065e-32	KO_vs_NTC
Il1rl1-43	Il1rl1-43	chr1	40385956	40386692	737	+	Il1rl1	43243	-	138.458096648172	-3.39464525486441	0.286197699565886	2.3885814419326097e-34	2.29437134599034e-32	KO_vs_NTC
Csf2rb+6	Csf2rb+6	chr15	78330643	78332560	1918	+	Csf2rb	5849	+	425.140437190896	-1.86883614619967	0.154284591863964	2.42268507439204e-34	2.32496710763682e-32	KO_vs_NTC
Tbkbp1-8	Tbkbp1-8	chr11	97159032	97159744	713	+	Tbkbp1	7892	-	211.42071056798	-2.46337201141997	0.204745360819068	2.5496187868255497e-34	2.44450915438818e-32	KO_vs_NTC
Stard6-39	Stard6-39	chr18	70433087	70433625	539	+	Stard6	39095	-	132.544952203473	-3.43500312220359	0.290006901129347	2.60243689701362e-34	2.4927829247907803e-32	KO_vs_NTC
Gm17555+32	Gm17555+32	chr2	126246681	126247513	833	+	Gm17555	31997	+	429.586442298582	-1.80534022782167	0.149037133962665	2.6047964127922297e-34	2.4927829247907803e-32	KO_vs_NTC
Tpk1+81.5	Tpk1+81.5	chr6	43584451	43585345	895	+	Tpk1	81378	+	233.876039487277	2.54781666347463	0.212031678947121	2.614451356382e-34	2.49787754173761e-32	KO_vs_NTC
Pop4+5.5	Pop4+5.5	chr7	38265739	38266092	354	+	Pop4	5506	+	130.357147376613	-3.63627508484131	0.308314380073657	2.61495799207665e-34	2.49787754173761e-32	KO_vs_NTC
Col15a1+72	Col15a1+72	chr4	47279662	47280984	1323	+	Col15a1	72162	+	721.265574390811	1.3368157726448	0.110235766074022	2.92006213046583e-34	2.78674321249447e-32	KO_vs_NTC
Panx1+49.5	Panx1+49.5	chr9	14995338	14996229	892	+	Panx1	49693	+	906.16628725844	-1.32994393648739	0.109704697304546	3.05521198374231e-34	2.9130303734185703e-32	KO_vs_NTC
Chrm4-92	Chrm4-92	chr2	91834804	91835976	1173	+	Chrm4	91856	-	951.915211632226	-1.18813411226555	0.0981213824128119	3.14175151000387e-34	2.99277915980627e-32	KO_vs_NTC
Ccdc122-40	Ccdc122-40	chr14	76996309	76997033	725	+	Ccdc122	40098	-	162.803043190963	-2.86699359151628	0.23998785363083	3.1499137579569698e-34	2.99778889075241e-32	KO_vs_NTC
Man1a2+34.5	Man1a2+34.5	chr3	100650702	100651374	673	+	Man1a2	34463	+	229.119686945319	-2.54219070762963	0.211869660315589	3.25915103620581e-34	3.09889443829293e-32	KO_vs_NTC
Cav2-33.5	Cav2-33.5	chr6	17246560	17248343	1784	+	Cav2	33731	-	303.151394262287	-2.0776146822095	0.172262953640026	3.41528553298666e-34	3.24436415948668e-32	KO_vs_NTC
Ntn1-6.5	Ntn1-6.5	chr11	68406639	68408430	1792	+	Ntn1	6710	-	502.28902718212	-1.56225729410435	0.129009281591774	3.43181944808232e-34	3.25707422986195e-32	KO_vs_NTC
Megf10+35	Megf10+35	chr18	57167332	57168380	1049	+	Megf10	34766	+	258.804858773918	-2.30305946240943	0.191456475258364	3.48216801462768e-34	3.30182432681776e-32	KO_vs_NTC
Tmx1-40	Tmx1-40	chr12	70413076	70413578	503	+	Tmx1	39765	-	221.750263409032	-2.44056316036335	0.203346322468761	3.79216122038802e-34	3.59246392309419e-32	KO_vs_NTC
Mis18bp1-22	Mis18bp1-22	chr12	65193812	65195022	1211	+	Mis18bp1	21812	-	651.101939158119	-1.45954984973988	0.120598979909857	3.93612889294552e-34	3.72543235092167e-32	KO_vs_NTC
Cldn23-83	Cldn23-83	chr8	35909227	35910001	775	+	Cldn23	83054	-	180.552397850661	-2.85294130734915	0.239187381235374	4.06830803802311e-34	3.84700996342735e-32	KO_vs_NTC
Upp2+9	Upp2+9	chr2	58575788	58576679	892	+	Upp2	8935	+	149.862272271537	-3.18079425142986	0.268209999173967	4.276390140913889e-34	4.03638067596681e-32	KO_vs_NTC
Slc24a5-348	Slc24a5-348	chr2	124719354	124721204	1851	+	Slc24a5	347842	-	586.82243415745	-1.57516498439726	0.130277129233974	4.275245952422099e-34	4.03638067596681e-32	KO_vs_NTC
Itk+29	Itk+29	chr11	46359947	46361247	1301	+	Itk	28916	+	367.757458427075	1.94487837922783	0.161296537563321	4.2841352102247395e-34	4.03999819002563e-32	KO_vs_NTC
Acsl6-9.5	Acsl6-9.5	chr11	54293696	54295065	1370	+	Acsl6	9415	-	869.70555734732	-1.41023152470249	0.116597575578999	4.358761987502329e-34	4.10662192362674e-32	KO_vs_NTC
Dgcr6+10.5	Dgcr6+10.5	chr16	18063279	18063782	504	+	Dgcr6	10670	+	587.000021709784	-1.73816464958039	0.143974471271924	4.60583082248579e-34	4.33149445109182e-32	KO_vs_NTC
Frzb-11.5	Frzb-11.5	chr2	80459162	80459513	352	+	Frzb	11711	-	123.77386998226	-3.63672262200307	0.309615224645296	4.60294132740872e-34	4.33149445109182e-32	KO_vs_NTC
Cckbr+7	Cckbr+7	chr7	105432110	105433293	1184	+	Cckbr	6970	+	901.861324401944	-1.3102322440323	0.108447469318825	4.996704940443689e-34	4.69481121155792e-32	KO_vs_NTC
Vopp1+31	Vopp1+31	chr6	57793611	57794540	930	+	Vopp1	31082	+	246.877530059657	2.73745250318799	0.229493102347108	5.16332124336298e-34	4.84695046899692e-32	KO_vs_NTC
Inhba-26.5	Inhba-26.5	chr13	15984924	15986005	1082	+	Inhba	26384	-	470.383951081125	-1.75899246573346	0.145839847601418	5.1840913227912794e-34	4.86202788366419e-32	KO_vs_NTC
Hivep3+163.5	Hivep3+163.5	chr4	119896710	119898056	1347	+	Hivep3	163599	+	338.890116319349	-2.10027781249123	0.174688328118936	5.2111549619715e-34	4.88297514857693e-32	KO_vs_NTC
Slc35e4-1.5	Slc35e4-1.5	chr11	3916019	3916406	388	+	Slc35e4	1547	-	268.542146421138	-2.275466314838	0.189633385789634	5.2351344468743494e-34	4.90099712587711e-32	KO_vs_NTC
Ptpn5+30	Ptpn5+30	chr7	47103084	47104538	1455	+	Ptpn5	29871	+	961.595794913596	-1.19681023926098	0.0991955224526278	5.41732678645242e-34	5.06696706493729e-32	KO_vs_NTC
Mfng-11.5	Mfng-11.5	chr15	78784489	78784985	497	+	Mfng	11261	-	132.627580991055	-3.44646070427153	0.292636280862068	5.58871332565992e-34	5.22253880549903e-32	KO_vs_NTC
Cldn10+40	Cldn10+40	chr14	118827735	118828292	558	+	Cldn10	40105	+	160.376983094165	-3.34550501078883	0.28350134318902	5.59772071547181e-34	5.22622641120813e-32	KO_vs_NTC
Gng7+21.5	Gng7+21.5	chr10	80993150	80993697	548	+	Gng7	21520	+	276.663182836131	-2.34351018816502	0.19558945827096	5.75417243476387e-34	5.36744214646538e-32	KO_vs_NTC
Cdc42bpa+26	Cdc42bpa+26	chr1	179986089	179986749	661	+	Cdc42bpa	25947	+	207.801456718395	-2.76405949546141	0.232020388370829	5.86368954495339e-34	5.45973473770863e-32	KO_vs_NTC
Garnl3-29	Garnl3-29	chr2	33159402	33161952	2551	+	Garnl3	29022	-	397.835983655632	1.7614613305239	0.146169568127326	5.85916846163828e-34	5.45973473770863e-32	KO_vs_NTC
Pop4+9	Pop4+9	chr7	38262031	38262760	730	+	Pop4	9026	+	245.334161125607	-2.78791361239233	0.234160085890862	6.06211147652304e-34	5.6394020816736e-32	KO_vs_NTC
Klhl38-39.5	Klhl38-39.5	chr15	58363226	58363883	658	+	Klhl38	39384	-	463.685712033548	-1.74709017946752	0.145017448087766	6.1996326598028194e-34	5.76214283034419e-32	KO_vs_NTC
Sel1l-797.5	Sel1l-797.5	chr12	92646514	92647247	734	+	Sel1l	797722	-	149.508551444164	-3.08783287674406	0.260639899587685	6.2127338300035e-34	5.76912675617052e-32	KO_vs_NTC
Rps23+58.5	Rps23+58.5	chr13	90981149	90981987	839	+	Rps23	58610	+	202.145127896107	-2.75151975441304	0.231078994768377	6.447467697762499e-34	5.98172070504003e-32	KO_vs_NTC
Map1b-144.5	Map1b-144.5	chr13	99660799	99661721	923	+	Map1b	144719	-	198.686349806077	-2.64999713853787	0.22228599314875	6.68638410354452e-34	6.19780989705572e-32	KO_vs_NTC
Kif3c-20	Kif3c-20	chr12	3344833	3345641	809	+	Kif3c	19892	-	368.10942967405	-1.96624187383628	0.16363245497431	6.88233074048783e-34	6.37371724002487e-32	KO_vs_NTC
Sgo2a-89	Sgo2a-89	chr1	57906337	57907138	802	+	Sgo2a	89231	-	177.689929501869	-2.83846303772367	0.238937000474112	7.46340643484228e-34	6.90565724428149e-32	KO_vs_NTC
4932438A13Rik+47	4932438A13Rik+47	chr3	36909794	36910391	598	+	4932438A13Rik	46988	+	252.135730054842	-2.36986846214459	0.198216437999878	7.4970942737213495e-34	6.93061732054133e-32	KO_vs_NTC
Gtpbp6+2.5	Gtpbp6+2.5	chr5	110105476	110105673	198	+	Gtpbp6	2621	+	167.270558122577	-2.98030332802023	0.251593689985809	8.13816273409804e-34	7.5165177452859e-32	KO_vs_NTC
Arid5b+141.5	Arid5b+141.5	chr10	68136281	68138133	1853	+	Arid5b	141531	+	950.55893528148	1.24562103519117	0.103503823991639	8.38993871073102e-34	7.74213647247618e-32	KO_vs_NTC
Ubl3-156	Ubl3-156	chr5	148708027	148709961	1935	+	Ubl3	156204	-	683.061259953194	1.62044979255736	0.134690160077203	8.54851707804991e-34	7.88142744178066e-32	KO_vs_NTC
Ccdc57+18	Ccdc57+18	chr11	120914350	120915396	1047	+	Ccdc57	17997	+	149.716958724736	-2.99849180980799	0.25329656311177	8.5650042555805e-34	7.88958375942232e-32	KO_vs_NTC
Klra3+26	Klra3+26	chr6	130310998	130312451	1454	+	Klra3	25848	+	262.696075148364	-2.16906561455801	0.181254076531431	9.20113285165845e-34	8.46799445866534e-32	KO_vs_NTC
Nrxn1+299.5	Nrxn1+299.5	chr17	90793054	90793844	791	+	Nrxn1	299620	+	508.294306165714	-1.66152748249118	0.138246158710405	9.576511602637529e-34	8.799552958655631e-32	KO_vs_NTC
Dab2ip+156.5	Dab2ip+156.5	chr2	35714360	35715120	761	+	Dab2ip	156474	+	213.898330213596	-2.8388050144812	0.23938856823546	9.578440369483759e-34	8.799552958655631e-32	KO_vs_NTC
Ntmt1+7.5	Ntmt1+7.5	chr2	30815137	30815387	251	+	Ntmt1	7436	+	158.801102610984	-3.29931850199158	0.280424076444782	9.59754162961966e-34	8.809263543773571e-32	KO_vs_NTC
Clnk+62.5	Clnk+62.5	chr5	38814068	38814951	884	+	Clnk	62301	+	189.653432746698	-2.86767251471139	0.241970327176148	9.802162879478809e-34	8.989088267628611e-32	KO_vs_NTC
Stk24-29	Stk24-29	chr14	121408839	121409400	562	+	Stk24	29107	-	180.646183424275	-2.9558552580819	0.249916687037087	1.07035886366575e-33	9.80703249885758e-32	KO_vs_NTC
Zeb1-81.5	Zeb1-81.5	chr18	5509847	5510786	940	+	Zeb1	81541	-	373.848094920232	-1.88405745867207	0.157160144732814	1.0786984147326799e-33	9.87468070082417e-32	KO_vs_NTC
Havcr1+6.5	Havcr1+6.5	chr11	46740998	46742172	1175	+	Havcr1	6505	+	453.893226462723	-1.93578233403	0.161568256765357	1.09511426869763e-33	1.0016076119195501e-31	KO_vs_NTC
Hdac9+415	Hdac9+415	chr12	34501747	34502557	811	+	Hdac9	414941	+	172.893928532314	-3.02777835089781	0.25654091371961	1.21992491397221e-33	1.1147738638652301e-31	KO_vs_NTC
Phlda1+10	Phlda1+10	chr10	111515795	111517277	1483	+	Phlda1	10250	+	1947.89182781916	-0.875472430152589	0.0734967774269193	1.22893292684152e-33	1.1220125024372702e-31	KO_vs_NTC
Dock9+131	Dock9+131	chr14	121666443	121667244	802	+	Dock9	130992	+	187.311133006122	-2.84560568565359	0.240452864773002	1.2590067956891599e-33	1.1484544321807702e-31	KO_vs_NTC
Angel1+16	Angel1+16	chr12	86710302	86710891	590	+	Angel1	15862	+	236.162189946708	-2.71507090411251	0.228988728757391	1.2707949815608e-33	1.15818437595736e-31	KO_vs_NTC
Itga2+51	Itga2+51	chr13	114880619	114881442	824	+	Itga2	51068	+	181.723600806865	-2.89907023636624	0.245224786551336	1.29494203531144e-33	1.1791509221010601e-31	KO_vs_NTC
Kctd5-15.5	Kctd5-15.5	chr17	24088944	24089525	582	+	Kctd5	15748	-	168.129138660297	-3.0743433378659	0.260808542900341	1.29830808380171e-33	1.18117438531599e-31	KO_vs_NTC
Sox6+516	Sox6+516	chr7	115522657	115523383	727	+	Sox6	515774	+	432.991555262984	-1.88465081986203	0.157430985860625	1.32071697298466e-33	1.2005038259717902e-31	KO_vs_NTC
Trp53bp2+24	Trp53bp2+24	chr1	182432253	182433895	1643	+	Trp53bp2	23902	+	263.456662222446	-2.13080071388896	0.178432841559694	1.3239446308642e-33	1.20237926634158e-31	KO_vs_NTC
Atp10a+66.5	Atp10a+66.5	chr7	58721983	58722916	934	+	Atp10a	66283	+	360.292983807429	-1.9043645129981	0.159143883491518	1.36666536067407e-33	1.24008668842886e-31	KO_vs_NTC
Tnfaip3-152.5	Tnfaip3-152.5	chr10	19167282	19168612	1331	+	Tnfaip3	152289	-	551.35625646629	-1.52542575501114	0.127146673154871	1.36921026613622e-33	1.24130511045852e-31	KO_vs_NTC
Atp2b1-212	Atp2b1-212	chr10	98702336	98702958	623	+	Atp2b1	211756	-	685.23047278626	-1.38314564207944	0.115263166424436	1.3771858495342099e-33	1.24744044581494e-31	KO_vs_NTC
Cyp2e1-30.5	Cyp2e1-30.5	chr7	140732497	140733620	1124	+	Cyp2e1	30678	-	196.930332799189	-2.58250794183115	0.217550832675891	1.4015325503962799e-33	1.26838081642349e-31	KO_vs_NTC
Phlpp1-44	Phlpp1-44	chr1	106127560	106128304	745	+	Phlpp1	43817	-	287.540429515343	-2.22476558175876	0.186623547023054	1.4587035939216e-33	1.318964387989e-31	KO_vs_NTC
Tril+19	Tril+19	chr6	53801338	53802539	1202	+	Tril	18890	+	302.498254256062	2.17204435346192	0.182113264632624	1.4829405859049099e-33	1.33970642957603e-31	KO_vs_NTC
Psd3+275	Psd3+275	chr8	67936775	67937385	611	+	Psd3	274945	+	277.002313829156	-2.16423131334811	0.181455050186025	1.4978055095556799e-33	1.35195277025105e-31	KO_vs_NTC
Paqr8-18	Paqr8-18	chr1	20872068	20872839	772	+	Paqr8	18150	-	157.549253907816	-2.86985768424556	0.242944999380793	1.5427748870921e-33	1.39132694184393e-31	KO_vs_NTC
Doxl1+19	Doxl1+19	chr6	48948079	48949306	1228	+	Doxl1	18797	+	137.323828732968	-3.39583871994102	0.290175387598836	1.54814872554512e-33	1.39495495113254e-31	KO_vs_NTC
Phtf2+37	Phtf2+37	chr5	20844908	20845463	556	+	Phtf2	36937	+	137.537412682184	-3.44715802027672	0.294980837694578	1.63098321738848e-33	1.46831148236735e-31	KO_vs_NTC
Nmnat3-26	Nmnat3-26	chr9	98260595	98261823	1229	+	Nmnat3	26223	-	208.225909412417	-2.60095071677494	0.219540192726783	1.7905195763686e-33	1.6105318071064602e-31	KO_vs_NTC
Rps6kc1+11.5	Rps6kc1+11.5	chr1	190899071	190901530	2460	+	Rps6kc1	11468	+	1192.74583980246	1.0484997187151	0.0879012591118724	1.95380302580853e-33	1.75587206653602e-31	KO_vs_NTC
Uqcrfs1+21.5	Uqcrfs1+21.5	chr13	30523221	30524058	838	+	Uqcrfs1	21721	+	173.302904054649	-3.06933276074552	0.261178472512387	2.00798457645807e-33	1.8029955423048702e-31	KO_vs_NTC
Vrk1-28.5	Vrk1-28.5	chr12	105980968	105982137	1170	+	Vrk1	28673	-	441.701043382928	1.75756549049413	0.147147720747695	2.1307018942531298e-33	1.9115228288495102e-31	KO_vs_NTC
Satb1-292	Satb1-292	chr17	52124545	52126086	1542	+	Satb1	292024	-	282.211619981855	-2.51184892319402	0.212035297844067	2.14800322241692e-33	1.92537163842683e-31	KO_vs_NTC
1700025G04Rik+36.5	1700025G04Rik+36.5	chr1	152052764	152053988	1225	+	1700025G04Rik	36747	+	789.73373091138	-1.46156212761875	0.122279081383883	2.41046486707529e-33	2.15875630680134e-31	KO_vs_NTC
Pttg1+31	Pttg1+31	chr11	43394445	43395759	1315	+	Pttg1	31147	+	232.750403125426	-2.3472780062759	0.197895437403419	2.4272888651433197e-33	2.17193975922616e-31	KO_vs_NTC
Klf7+44.5	Klf7+44.5	chr1	64077107	64078598	1492	+	Klf7	44428	+	699.100778710422	-1.41360500483188	0.118271084157017	2.4452010528240197e-33	2.1860732529403304e-31	KO_vs_NTC
Wdfy2+6.5	Wdfy2+6.5	chr14	62843247	62844697	1451	+	Wdfy2	6294	+	352.087701736141	-1.92549954695383	0.161686382971655	2.6496036328788497e-33	2.3667653212030303e-31	KO_vs_NTC
Osbpl3+15.5	Osbpl3+15.5	chr6	50440327	50441292	966	+	Osbpl3	15390	+	400.576036137111	-1.73181159235751	0.145186732054354	2.65678151239397e-33	2.3711258337925804e-31	KO_vs_NTC
Gpr65+14.5	Gpr65+14.5	chr12	98282632	98283995	1364	+	Gpr65	14678	+	1238.34390314223	-1.13782053772503	0.0954425465639428	2.72707672492145e-33	2.4296630078980996e-31	KO_vs_NTC
Serpine1+3	Serpine1+3	chr5	137068710	137069333	624	+	Serpine1	3245	+	197.238588353498	-2.5348004606016	0.214401011834403	2.7255538991081098e-33	2.4296630078980996e-31	KO_vs_NTC
Il23r+8.5	Il23r+8.5	chr6	67482689	67483883	1195	+	Il23r	8567	+	618.894018138855	-1.42893340540455	0.11966861993247	2.8024386288545e-33	2.49465355875445e-31	KO_vs_NTC
Stk39+281.5	Stk39+281.5	chr2	68190170	68191177	1008	+	Stk39	281593	+	264.890024375465	-2.41909794010715	0.204360796377662	2.83744041773451e-33	2.52309301384236e-31	KO_vs_NTC
Hipk2-7	Hipk2-7	chr6	38882632	38883556	925	+	Hipk2	6928	-	259.549552458708	-2.1779299507082	0.183453277212355	2.83927375758747e-33	2.52309301384236e-31	KO_vs_NTC
Ppfibp2+43	Ppfibp2+43	chr7	107637719	107638482	764	+	Ppfibp2	42893	+	154.029518827143	3.4560691514271	0.29703724966106	2.88305823898944e-33	2.55979874254557e-31	KO_vs_NTC
Cldn14+46	Cldn14+46	chr16	93962125	93963393	1269	+	Cldn14	46076	+	244.1712303868	-2.52071504989381	0.213273771800988	2.9203658456642498e-33	2.59069568061246e-31	KO_vs_NTC
Rftn1+92.5	Rftn1+92.5	chr17	50097672	50098452	781	+	Rftn1	92610	+	350.492103298106	-1.91148579972847	0.160605791258816	2.94041456891462e-33	2.60624213206973e-31	KO_vs_NTC
Klf10+22	Klf10+22	chr15	38278106	38279703	1598	+	Klf10	21800	+	363.797768095857	-1.90716483453469	0.160262498876695	3.0097250371287598e-33	2.6653877129838403e-31	KO_vs_NTC
Thy1-34	Thy1-34	chr9	44009129	44009930	802	+	Thy1	33852	-	643.925494374075	-1.61139153246038	0.135105666198687	3.01786513460477e-33	2.67030637360144e-31	KO_vs_NTC
Dusp7+4.5	Dusp7+4.5	chr9	106372799	106373342	544	+	Dusp7	4438	+	222.826155022946	-2.62377955998624	0.222372889802844	3.03797085007322e-33	2.68579511967946e-31	KO_vs_NTC
Ptma-23	Ptma-23	chr1	86502749	86504954	2206	+	Ptma	22872	-	1863.7818493049	0.949450775868887	0.0800685160381651	3.1120876396918e-33	2.74896637873889e-31	KO_vs_NTC
Mtf1+6	Mtf1+6	chr4	124807719	124808891	1173	+	Mtf1	6201	+	234.182349124301	-2.40195062653452	0.203005110850346	3.12138807253348e-33	2.7548250629898104e-31	KO_vs_NTC
AL607142.1-90.5	AL607142.1-90.5	chr4	119973575	119975036	1462	+	AL607142.1	90688	-	412.83487978603	1.78843177177326	0.150271386964622	3.4422257995691e-33	3.0353905727028703e-31	KO_vs_NTC
Lrrc41+21	Lrrc41+21	chr4	116095260	116096896	1637	+	Lrrc41	20809	+	404.244737656859	-1.77769993833855	0.149367946562069	3.4790838851255696e-33	3.0652747609049998e-31	KO_vs_NTC
Slc19a2+8.5	Slc19a2+8.5	chr1	164257174	164257796	623	+	Slc19a2	8439	+	241.014496008432	-2.53802758970827	0.215131440498287	3.6514318857292697e-33	3.21438070349875e-31	KO_vs_NTC
Garem1+111.5	Garem1+111.5	chr18	21188174	21189132	959	+	Garem1	111483	+	144.488564394846	-3.21372091080431	0.275388234079745	3.69026865663486e-33	3.2458018865768e-31	KO_vs_NTC
Nedd9+105.5	Nedd9+105.5	chr13	41381165	41382378	1214	+	Nedd9	105589	+	935.773855463376	-1.1948030394866	0.100363093011813	3.72720295305601e-33	3.2754976760218204e-31	KO_vs_NTC
Tsen2-89	Tsen2-89	chr6	115454742	115456571	1830	+	Tsen2	89005	-	161.724080121033	2.96982551923202	0.25342077564766	3.7368426013175796e-33	3.28117659023855e-31	KO_vs_NTC
Taf11-60.5	Taf11-60.5	chr17	27969458	27971123	1666	+	Taf11	60445	-	493.966403953749	1.58573428349331	0.133201230736356	4.01074144520104e-33	3.5186844658577704e-31	KO_vs_NTC
Nudt6-59.5	Nudt6-59.5	chr3	37479508	37480411	904	+	Nudt6	59747	-	208.861985183002	-2.57966840733902	0.218944639294935	4.03924119110316e-33	3.54067950248992e-31	KO_vs_NTC
Barx2+44	Barx2+44	chr9	31868774	31870332	1559	+	Barx2	43907	+	516.725418687181	-1.5468384830514	0.129926593502182	4.08308241416582e-33	3.57607370726686e-31	KO_vs_NTC
Zc3h12c-35	Zc3h12c-35	chr9	52202907	52204241	1335	+	Zc3h12c	35001	-	485.551295851789	-1.65974782196307	0.139525886447269	4.21285433796894e-33	3.68660456727689e-31	KO_vs_NTC
Metap1+18	Metap1+18	chr3	138470872	138471764	893	+	Metap1	18195	+	289.201195528705	-2.0807314101621	0.175596824730746	4.31444832466134e-33	3.77231104152862e-31	KO_vs_NTC
Glipr1+2	Glipr1+2	chr10	111999939	112000931	993	+	Glipr1	2194	+	511.944643323067	-1.58971036233526	0.133638297370587	4.46391450902958e-33	3.8996938426598504e-31	KO_vs_NTC
Med13l-65.5	Med13l-65.5	chr5	118494607	118495700	1094	+	Med13l	65523	-	1320.97129574348	-1.09866721377328	0.0925591037802747	4.57636062165173e-33	3.99454774126591e-31	KO_vs_NTC
Lonrf2+59	Lonrf2+59	chr1	38777077	38778255	1179	+	Lonrf2	59043	+	927.302310631107	-1.2362243674705	0.103977856451951	4.7593484614965496e-33	4.15076285586262e-31	KO_vs_NTC
Stk39+74	Stk39+74	chr2	68397986	68398908	923	+	Stk39	73819	+	337.18029542772	-2.11076791182545	0.178321827865317	4.79083154826378e-33	4.174694225094671e-31	KO_vs_NTC
B4galt5-9.5	B4galt5-9.5	chr2	167357894	167359074	1181	+	B4galt5	9300	-	204.794159759086	-2.52204068224921	0.214148199687041	4.79895001000631e-33	4.1782426478351704e-31	KO_vs_NTC
Enpp2-49.5	Enpp2-49.5	chr15	55001909	55002935	1027	+	Enpp2	49529	-	332.856041364973	-2.01711188221315	0.170327130162085	5.14743342544013e-33	4.477876794532e-31	KO_vs_NTC
Sox4-200.5	Sox4-200.5	chr13	29154002	29154913	912	+	Sox4	200743	-	190.665044063357	-2.89668249387686	0.247492714047341	5.25017061576553e-33	4.56340587360226e-31	KO_vs_NTC
Aldh8a1+34.5	Aldh8a1+34.5	chr10	21411401	21412045	645	+	Aldh8a1	34432	+	282.782272588771	-2.35728474759389	0.19987699440996	5.3264608151155896e-33	4.625822908064221e-31	KO_vs_NTC
4930402F06Rik-15	4930402F06Rik-15	chr2	35411585	35412453	869	+	4930402F06Rik	14843	-	186.145523286552	-2.81936895130297	0.240627215074311	5.36010039928928e-33	4.6511257750471505e-31	KO_vs_NTC
Tomm20+106.5	Tomm20+106.5	chr8	126838798	126839996	1199	+	Tomm20	106445	+	669.78902471528	-1.45711956605008	0.122608713005368	5.47862386356253e-33	4.74998068976882e-31	KO_vs_NTC
Adam6a+148.5	Adam6a+148.5	chr12	113691612	113693028	1417	+	Adam6a	148412	+	162.285723141246	3.01141782110179	0.257871542962291	5.49240644177839e-33	4.75793531189628e-31	KO_vs_NTC
Lrmp-10.5	Lrmp-10.5	chr6	145104019	145106468	2450	+	Lrmp	10407	-	662.767963869786	1.33171141187781	0.112092806012285	5.7081050287312004e-33	4.94064480525384e-31	KO_vs_NTC
Tank-20.5	Tank-20.5	chr2	61557814	61558372	559	+	Tank	20489	-	153.28940862307	-3.02385499909871	0.259158017420438	5.99672596023109e-33	5.1861132550541205e-31	KO_vs_NTC
Pex16-127	Pex16-127	chr2	92247434	92248211	778	+	Pex16	126851	-	201.42032379005	-2.61316979282698	0.222534279269155	6.03619148326365e-33	5.21587558629125e-31	KO_vs_NTC
Ppp3ca+289.5	Ppp3ca+289.5	chr3	136958965	136959799	835	+	Ppp3ca	289258	+	267.749004616274	-2.12615294843678	0.179961204517933	6.10252451375465e-33	5.26878496062128e-31	KO_vs_NTC
Txndc2+6	Txndc2+6	chr17	65635674	65636334	661	+	Txndc2	6162	+	251.240257741105	-2.54874511466345	0.216875615635784	6.1285535721295e-33	5.286837442423491e-31	KO_vs_NTC
Zfp518b+30.5	Zfp518b+30.5	chr5	38653687	38654820	1134	+	Zfp518b	30571	+	267.562716406075	2.32025022593809	0.196921650325387	6.478722192788e-33	5.584247526104251e-31	KO_vs_NTC
Ptger3+179	Ptger3+179	chr3	157745581	157746335	755	+	Ptger3	179066	+	176.10636140537	-2.7618200827892	0.235888729753247	6.70504422190112e-33	5.77450263847798e-31	KO_vs_NTC
Ywhaz+63.5	Ywhaz+63.5	chr15	36732990	36734080	1091	+	Ywhaz	63392	+	416.313778892835	-1.90375370085987	0.160931570134527	7.03013213572167e-33	6.049428702788499e-31	KO_vs_NTC
Vat1l+101.5	Vat1l+101.5	chr8	114306210	114307856	1647	+	Vat1l	101421	+	168.024278167936	-2.92279130783507	0.250399985041582	7.17890090171501e-33	6.17230064205739e-31	KO_vs_NTC
Bhlhe40+28	Bhlhe40+28	chr6	108688109	108689181	1073	+	Bhlhe40	28016	+	1266.20470998207	-1.0842235143348	0.0916800093726237	7.39068540203746e-33	6.3491029502028995e-31	KO_vs_NTC
Ctla4+43.5	Ctla4+43.5	chr1	60930309	60931066	758	+	Ctla4	43687	+	390.892265331318	-2.05067961064076	0.1738501998364	8.56089880416841e-33	7.34828271420141e-31	KO_vs_NTC
Lsm3+43.5	Lsm3+43.5	chr6	91559112	91560012	901	+	Lsm3	43634	+	507.900278977053	-1.7076492534866	0.144323083046232	8.58711371885632e-33	7.36466248014206e-31	KO_vs_NTC
E030018B13Rik-142	E030018B13Rik-142	chr7	63774319	63775016	698	+	E030018B13Rik	142187	-	142.046862838922	-3.38518915062768	0.292964120514346	8.92761313329682e-33	7.650334706591121e-31	KO_vs_NTC
Tead1-16.5	Tead1-16.5	chr7	112662198	112663036	839	+	Tead1	16698	-	207.988714901561	2.68717952741943	0.229780893270473	9.1863355040823e-33	7.86551413060977e-31	KO_vs_NTC
Gng2-67	Gng2-67	chr14	20044140	20044950	811	+	Gng2	66917	-	185.814955501021	-2.6063807284209	0.222620458413688	9.24733120450716e-33	7.911179951759811e-31	KO_vs_NTC
Il17f+16	Il17f+16	chr1	20773216	20776496	3281	+	Il17f	15759	+	926.589644071131	-1.46618291517098	0.12386987932415	9.66872472243708e-33	8.26483869899712e-31	KO_vs_NTC
Grhpr-42	Grhpr-42	chr4	44938231	44940523	2293	+	Grhpr	42015	-	454.946232068456	-1.86939257055292	0.158373149492634	9.99708932432793e-33	8.53581242921772e-31	KO_vs_NTC
Plp1+13.5	Plp1+13.5	chrX	136836030	136836565	536	+	Plp1	13626	+	227.653451453089	-2.66353390231794	0.22782044407189	1.00022593834529e-32	8.53581242921772e-31	KO_vs_NTC
Sufu+52	Sufu+52	chr19	46448545	46449098	554	+	Sufu	51925	+	126.599114900554	-3.45332096191416	0.299603478365435	1.02764524201893e-32	8.76256380601777e-31	KO_vs_NTC
Fhl2-61	Fhl2-61	chr1	43257742	43258335	594	+	Fhl2	61053	-	147.198272357192	-3.10073846857765	0.267418572731187	1.1695617805037001e-32	9.96443477349931e-31	KO_vs_NTC
Il17b-11	Il17b-11	chr18	61673087	61674514	1428	+	Il17b	11084	-	267.248757258983	-2.15324755980693	0.183178721898675	1.18588593083856e-32	1.0095183942159099e-30	KO_vs_NTC
Cradd+179	Cradd+179	chr10	95144515	95145312	798	+	Cradd	179218	+	208.261595873408	2.63565571689652	0.225684363027517	1.23046941691498e-32	1.04660850074663e-30	KO_vs_NTC
Atp8b1+42.5	Atp8b1+42.5	chr18	64618338	64619357	1020	+	Atp8b1	42418	+	505.962819418301	1.66189390182364	0.140808782748765	1.27661583488058e-32	1.0849658527552999e-30	KO_vs_NTC
Cnga1+8.5	Cnga1+8.5	chr5	72634736	72636840	2105	+	Cnga1	8485	+	509.904146588895	-1.54317023662034	0.130720065302354	1.35432550690812e-32	1.1500629263432e-30	KO_vs_NTC
Atrnl1+174	Atrnl1+174	chr19	57784441	57785749	1309	+	Atrnl1	174061	+	188.651924573537	-2.68589327336675	0.230340113683736	1.3725519228035501e-32	1.16458267500982e-30	KO_vs_NTC
Rasgrp1-199.5	Rasgrp1-199.5	chr2	117540970	117543694	2725	+	Rasgrp1	199330	-	510.769838535472	1.67668674330697	0.142214771212422	1.4635049319423e-32	1.2407349693954199e-30	KO_vs_NTC
Fbxo47-22	Fbxo47-22	chr11	97905771	97906373	603	+	Fbxo47	21917	-	138.463098804163	-3.161756278131	0.273447243059067	1.46818363737719e-32	1.2436804134173e-30	KO_vs_NTC
Id2-46.5	Id2-46.5	chr12	25143276	25144051	776	+	Id2	46522	-	255.655236144422	-2.18460673736517	0.186310366846002	1.59396289766976e-32	1.34911974437196e-30	KO_vs_NTC
Odc1-38	Odc1-38	chr12	17505483	17507782	2300	+	Odc1	38159	-	696.173486051901	-1.39731501856998	0.118479792703647	1.62519335416443e-32	1.37442641892726e-30	KO_vs_NTC
Clip2+20	Clip2+20	chr5	134532243	134532890	648	+	Clip2	19866	+	279.885425116874	-2.3437252326675	0.200306390543216	1.63675335864448e-32	1.3830699821082498e-30	KO_vs_NTC
Ywhaz+37.5	Ywhaz+37.5	chr15	36758913	36760090	1178	+	Ywhaz	37426	+	606.694084246237	-1.43886079638096	0.122044408406649	1.6986509710627e-32	1.43420032111148e-30	KO_vs_NTC
Tex38-1.5	Tex38-1.5	chr4	115782215	115782908	694	+	Tex38	1542	-	264.81067517248	-2.26074113182235	0.193119797372973	1.7639468183967501e-32	1.48811395806902e-30	KO_vs_NTC
Ets1+305	Ets1+305	chr9	32940056	32941918	1863	+	Ets1	304766	+	793.453306926406	-1.36776111356776	0.116053348183716	1.78333811850946e-32	1.5032448499370398e-30	KO_vs_NTC
Olfr175-0	Olfr175-0	chr16	58826522	58827530	1009	+	Olfr175	243	-	729.638805722627	-1.4331113640518	0.121640345080055	1.87189426297953e-32	1.5763574103803498e-30	KO_vs_NTC
Stard4+123	Stard4+123	chr18	33090122	33091115	994	+	Stard4	123242	+	777.746138099955	-1.32203087564687	0.112224886579221	1.87312661489124e-32	1.5763574103803498e-30	KO_vs_NTC
Angptl2+23.5	Angptl2+23.5	chr2	33239046	33240292	1247	+	Angptl2	23600	+	155.532835917414	3.10925801231075	0.26920554300408	1.93958891305961e-32	1.6309605143529e-30	KO_vs_NTC
Agps+48.5	Agps+48.5	chr2	75879932	75880952	1021	+	Agps	48265	+	658.19866051349	-1.58761232612612	0.134866055461967	1.9538312036075003e-32	1.64159975658674e-30	KO_vs_NTC
Basp1-81.5	Basp1-81.5	chr15	25494375	25495704	1330	+	Basp1	81274	-	763.793366524919	-1.44964722276891	0.123109689616853	2.01011276274741e-32	1.68751417789673e-30	KO_vs_NTC
Klf14-95.5	Klf14-95.5	chr6	31052942	31056066	3125	+	Klf14	95425	-	458.344077412704	-1.72971006831917	0.147199406539466	2.20374647471436e-32	1.8485691387409e-30	KO_vs_NTC
Arid4a+27.5	Arid4a+27.5	chr12	71043187	71043919	733	+	Arid4a	27563	+	327.909934933197	-1.96974515277266	0.168016446073729	2.25934674850027e-32	1.8936700101472197e-30	KO_vs_NTC
Mgat1-11	Mgat1-11	chr11	49232559	49233721	1163	+	Mgat1	11048	-	178.130875543008	2.66623398029105	0.229542778576421	2.42262547011845e-32	2.0288751504009e-30	KO_vs_NTC
Ttc7b+52.5	Ttc7b+52.5	chr12	100467784	100468455	672	+	Ttc7b	52705	+	185.155030177038	-3.10335689827313	0.269153274134544	2.47174425325981e-32	2.0683331571443097e-30	KO_vs_NTC
Mon2+65	Mon2+65	chr10	123010779	123012038	1260	+	Mon2	65095	+	735.124848930519	-1.28410246384906	0.10925557486234	2.51676542089223e-32	2.10430119320917e-30	KO_vs_NTC
P2ry13-9	P2ry13-9	chr3	59219201	59220642	1442	+	P2ry13	9038	-	412.314029283358	-1.77765539551399	0.151494141594659	2.54570592608012e-32	2.12677664989509e-30	KO_vs_NTC
Msi2+139.5	Msi2+139.5	chr11	88578582	88579201	620	+	Msi2	139620	+	211.712563451359	-2.90470837154816	0.25119218133365	2.66261683734985e-32	2.2226500778071598e-30	KO_vs_NTC
Aldh8a1-36.5	Aldh8a1-36.5	chr10	21340591	21341414	824	+	Aldh8a1	36286	-	135.059465231928	-3.22169715898096	0.280200025344284	2.66845478008187e-32	2.22572407585827e-30	KO_vs_NTC
Aven+221.5	Aven+221.5	chr2	112714025	112715264	1240	+	Aven	221680	+	804.455595559499	1.31538205284405	0.111970749873317	2.74669428980587e-32	2.2891335945549198e-30	KO_vs_NTC
Wdr76+58.5	Wdr76+58.5	chr2	121564617	121565655	1039	+	Wdr76	58413	+	214.379703246292	-2.34970723289708	0.201609856977053	2.77997667898075e-32	2.3150031602544596e-30	KO_vs_NTC
Apoh-164.5	Apoh-164.5	chr11	108178342	108179566	1225	+	Apoh	164397	-	731.05800806267	1.28049726234416	0.109087160037485	2.99253960144938e-32	2.49000515105288e-30	KO_vs_NTC
Rab2a-18.5	Rab2a-18.5	chr4	8516627	8517784	1158	+	Rab2a	18436	-	342.091288140279	-2.16222371564564	0.185262272792477	3.13758203986727e-32	2.60858873942588e-30	KO_vs_NTC
Trib1-107	Trib1-107	chr15	59540856	59542203	1348	+	Trib1	106818	-	814.555799705991	-1.20719857356858	0.102944964536887	3.15506500952823e-32	2.6210137802404297e-30	KO_vs_NTC
Xkr9+103	Xkr9+103	chr1	13771154	13772605	1452	+	Xkr9	103108	+	429.308016746429	-1.76321069261325	0.150505722528777	3.23431166019709e-32	2.6846866722825697e-30	KO_vs_NTC
Slc9a1+29.5	Slc9a1+29.5	chr4	133398068	133400198	2131	+	Slc9a1	29427	+	946.5077016323	1.18570565912901	0.101172288093573	3.30711127382365e-32	2.7429101215665098e-30	KO_vs_NTC
Kremen1-27	Kremen1-27	chr11	5287911	5289068	1158	+	Kremen1	26930	-	358.64463732214	-1.82558704733221	0.155942642016531	3.32348995214359e-32	2.7542822829722896e-30	KO_vs_NTC
Tmem50b+11	Tmem50b+11	chr16	91586300	91586937	638	+	Tmem50b	11180	+	400.482201842267	-1.89811209430956	0.16226000320793	3.36485649205224e-32	2.7863278377651497e-30	KO_vs_NTC
Pot1a-480	Pot1a-480	chr6	26288845	26289858	1014	+	Pot1a	480104	-	190.655801207914	2.66753974623736	0.230283160361606	3.49611172773243e-32	2.8926962901093796e-30	KO_vs_NTC
Rassf2-34	Rassf2-34	chr2	132063530	132064708	1179	+	Rassf2	33860	-	376.520326416734	-1.7775402465536	0.151835630283558	3.50720029093668e-32	2.8995476544605396e-30	KO_vs_NTC
Ap1s3-32	Ap1s3-32	chr1	79703623	79703956	334	+	Ap1s3	31816	-	286.440509213722	-2.16197916370108	0.185436886541574	3.62676408548302e-32	2.9959972757358098e-30	KO_vs_NTC
Tap2+7.5	Tap2+7.5	chr17	34210354	34211454	1101	+	Tap2	7377	+	1165.6237782067	-1.32674912916047	0.113176820903398	3.69955311216586e-32	3.05368388778774e-30	KO_vs_NTC
Il1rn+5	Il1rn+5	chr2	24341281	24342045	765	+	Il1rn	4810	+	320.75100296967	1.96481564735396	0.168237008878868	3.8499191872791303e-32	3.17526082490769e-30	KO_vs_NTC
Crygn-2	Crygn-2	chr5	24759269	24760373	1105	+	Crygn	1812	-	513.954211496201	-1.63125995702497	0.139328993387991	4.01197318944785e-32	3.3062757505377896e-30	KO_vs_NTC
Chd7+227	Chd7+227	chr4	8916763	8917583	821	+	Chd7	226767	+	646.615157304264	-1.40589824573807	0.120005600954569	4.1081773865968103e-32	3.38285802982445e-30	KO_vs_NTC
Cryl1+124.5	Cryl1+124.5	chr14	57273605	57274589	985	+	Cryl1	124430	+	411.94057117272	1.70817685903662	0.146000315407382	4.11225038131854e-32	3.38351374003946e-30	KO_vs_NTC
Myo10+68.5	Myo10+68.5	chr15	25691004	25691451	448	+	Myo10	68702	+	196.742767633928	-2.67907236005343	0.231601277631274	4.12059111760466e-32	3.3876770605402695e-30	KO_vs_NTC
Mmrn2+45.5	Mmrn2+45.5	chr14	34420018	34421428	1411	+	Mmrn2	45258	+	297.705284435658	-2.35338932134152	0.202553140045641	4.21486427628499e-32	3.46242549856156e-30	KO_vs_NTC
Rras2-45.5	Rras2-45.5	chr7	114162846	114163522	677	+	Rras2	45402	-	167.933123158157	-2.78054591279784	0.240874637712019	4.41225651809028e-32	3.62169799728142e-30	KO_vs_NTC
Ets2+40	Ets2+40	chr16	95741571	95742678	1108	+	Ets2	40049	+	506.181116466733	-1.50534196449742	0.128630554448019	4.63501762552565e-32	3.8015243845256394e-30	KO_vs_NTC
Ghdc-19	Ghdc-19	chr11	100789520	100790646	1127	+	Ghdc	19125	-	412.903331079359	-1.80621518859056	0.154654494010192	4.71519967145766e-32	3.8642183974184e-30	KO_vs_NTC
Myb+42	Myb+42	chr10	21118066	21119398	1333	+	Myb	42250	+	464.255017631801	-1.69380850009695	0.144907392812169	4.74322877439392e-32	3.8841062905941e-30	KO_vs_NTC
S1pr2+2.5	S1pr2+2.5	chr9	20973602	20974575	974	+	S1pr2	2691	+	358.018915154215	-1.94786319412446	0.167033438163829	4.8314482467295703e-32	3.9532119331006e-30	KO_vs_NTC
Cmip+28	Cmip+28	chr8	117284843	117285571	729	+	Cmip	28143	+	428.491199025761	-1.80848589015216	0.154907075856024	4.95125287832145e-32	4.04803145063716e-30	KO_vs_NTC
Csf1r-9.5	Csf1r-9.5	chr18	61090626	61091806	1181	+	Csf1r	9379	-	248.485033245742	-2.32540942470829	0.20032644318527	5.00524212920536e-32	4.0889343533366e-30	KO_vs_NTC
Cma2+18	Cma2+18	chr14	55968521	55969338	818	+	Cma2	17949	+	120.278839002096	-3.63328898945706	0.32039144561311	5.05463311472483e-32	4.1260190942805196e-30	KO_vs_NTC
Sox6+612	Sox6+612	chr7	115426285	115427469	1185	+	Sox6	611917	+	262.165189824767	-2.15422737632081	0.185207369347453	5.06243093892489e-32	4.12912021132215e-30	KO_vs_NTC
Pgrmc2-212.5	Pgrmc2-212.5	chr3	41294724	41296051	1328	+	Pgrmc2	212340	-	247.415515763792	-2.26871994523845	0.195338961284168	5.13112628599942e-32	4.1818476739723796e-30	KO_vs_NTC
Gpr12-64	Gpr12-64	chr5	146648357	146649725	1369	+	Gpr12	63801	-	972.60313539716	-1.16274729372793	0.099564672991892	5.15139053657025e-32	4.19505194642148e-30	KO_vs_NTC
Rgs21+115	Rgs21+115	chr1	144451887	144453327	1441	+	Rgs21	115058	+	244.270373272752	-2.25880285422389	0.194478069156811	5.19191095438832e-32	4.2247180862895e-30	KO_vs_NTC
Fbp2-0.5	Fbp2-0.5	chr13	62858389	62858973	585	+	Fbp2	258	-	139.845399111663	3.343461684342	0.293004921742104	5.25394588153216e-32	4.27183032855914e-30	KO_vs_NTC
Xpo6+45	Xpo6+45	chr7	126154641	126155871	1231	+	Xpo6	45243	+	279.086490098494	-2.02425432655377	0.173829598158896	5.2602477138028e-32	4.27358913396756e-30	KO_vs_NTC
Thnsl1+72	Thnsl1+72	chr2	21277113	21278188	1076	+	Thnsl1	71926	+	279.111645989297	-2.28119735351059	0.196527650504686	5.43682262780332e-32	4.4135715766271294e-30	KO_vs_NTC
Fndc1+10.5	Fndc1+10.5	chr17	7816362	7817084	723	+	Fndc1	10577	+	449.562881847267	-1.69966216141514	0.145602674261224	5.66621536171806e-32	4.59617751964656e-30	KO_vs_NTC
Gnpda2-3	Gnpda2-3	chr5	69594315	69595964	1650	+	Gnpda2	2798	-	555.197002389677	-1.57212718158309	0.134604269657701	5.85978201551489e-32	4.74573404644759e-30	KO_vs_NTC
Rybp+7	Rybp+7	chr6	100280215	100280978	764	+	Rybp	6887	+	331.930878545835	-1.86896010533059	0.160370421097665	5.85633025762657e-32	4.74573404644759e-30	KO_vs_NTC
Prrx1+14	Prrx1+14	chr1	163298865	163300113	1249	+	Prrx1	14219	+	219.421670698833	-2.56386788813717	0.221885717644815	6.00479662593878e-32	4.85936755168055e-30	KO_vs_NTC
Tmsb4x+3.5	Tmsb4x+3.5	chrX	167204881	167207014	2134	+	Tmsb4x	3366	+	940.954566588939	-1.17608428396529	0.100803644681659	6.03091813637929e-32	4.8766844695577594e-30	KO_vs_NTC
Fbxo38+70.5	Fbxo38+70.5	chr18	62477792	62479008	1217	+	Fbxo38	70293	+	351.714823437477	-1.98205235466428	0.170321060728359	6.13023666041247e-32	4.953116099798059e-30	KO_vs_NTC
Cacybp-159	Cacybp-159	chr1	160371595	160372471	877	+	Cacybp	159157	-	312.973196205785	-1.94211836780302	0.166823970379535	6.14203044087096e-32	4.95876515499871e-30	KO_vs_NTC
Skil-10.5	Skil-10.5	chr3	31083811	31085220	1410	+	Skil	10540	-	454.345763700691	-1.65872316742253	0.142151514118985	6.2171854424078e-32	5.01552006861742e-30	KO_vs_NTC
Dipk1a+34	Dipk1a+34	chr5	107952633	107953878	1246	+	Dipk1a	33828	+	206.693100614314	-2.40481792747204	0.207791058591333	6.53049568215302e-32	5.264160688049349e-30	KO_vs_NTC
Dennd5a+23.5	Dennd5a+23.5	chr7	109936124	109937509	1386	+	Dennd5a	23652	+	664.519864682131	-1.35731823285737	0.116270490798735	6.65679372537685e-32	5.36178252794394e-30	KO_vs_NTC
Cacna1e-106.5	Cacna1e-106.5	chr1	154990303	154991364	1062	+	Cacna1e	106331	-	967.090386560876	-1.14957085923023	0.0986631501260346	6.86510644703528e-32	5.525260262828239e-30	KO_vs_NTC
Zmynd11+108.5	Zmynd11+108.5	chr13	9656713	9657422	710	+	Zmynd11	108261	+	143.215442975258	-3.19850350624381	0.280074089106703	6.91469563633465e-32	5.56083700473455e-30	KO_vs_NTC
Chdh+187.5	Chdh+187.5	chr14	30196011	30197117	1107	+	Chdh	187541	+	606.371930565425	1.46554587481905	0.125603703205521	7.08889511313943e-32	5.696492680021619e-30	KO_vs_NTC
Pdgfc+128	Pdgfc+128	chr3	81163969	81164528	560	+	Pdgfc	127832	+	176.938541876714	-2.63446046324032	0.228595997089408	7.43495650444539e-32	5.965296104499069e-30	KO_vs_NTC
Psd3+299	Psd3+299	chr8	67912643	67912948	306	+	Psd3	299230	+	206.092147274291	-2.47972614499334	0.214689353237665	7.43398257295225e-32	5.965296104499069e-30	KO_vs_NTC
Adap1+25	Adap1+25	chr5	139300341	139301209	869	+	Adap1	24845	+	506.789838075622	-1.59767296653834	0.137052470169691	7.47036442384891e-32	5.98905147831241e-30	KO_vs_NTC
Hspb2-4.5	Hspb2-4.5	chr9	50756488	50757250	763	+	Hspb2	4514	-	138.171230449803	-3.19393495173994	0.279837647231387	7.55163456660918e-32	6.0495095837708595e-30	KO_vs_NTC
Nars2-112.5	Nars2-112.5	chr7	96838595	96839511	917	+	Nars2	112449	-	258.342235864026	-2.11667669349414	0.182528755222875	8.086450529273891e-32	6.472921563200169e-30	KO_vs_NTC
Rnf125+26	Rnf125+26	chr18	20969761	20971772	2012	+	Rnf125	26141	+	1298.88488432919	-0.975085615021063	0.0841889433428807	8.90276546204441e-32	7.12083316507131e-30	KO_vs_NTC
Anxa3-9	Anxa3-9	chr5	96783687	96785135	1449	+	Anxa3	8925	-	253.456197524968	2.16767807465506	0.187210399879146	9.15983133922214e-32	7.320775418638379e-30	KO_vs_NTC
Dbx1+140	Dbx1+140	chr7	49496296	49497502	1207	+	Dbx1	139948	+	407.876494391625	1.77343653225959	0.152565311093818	9.32564974598914e-32	7.447537453757449e-30	KO_vs_NTC
Cd47+176	Cd47+176	chr16	49975858	49976787	930	+	Cd47	175789	+	448.226997755345	-1.70769694052723	0.146843387085341	9.40736674241945e-32	7.50699142057367e-30	KO_vs_NTC
Map3k14+9	Map3k14+9	chr11	103258084	103258785	702	+	Map3k14	9036	+	192.998503533083	-2.51681207089144	0.218464751944127	9.80258944549572e-32	7.816335028122679e-30	KO_vs_NTC
Sulf2-175	Sulf2-175	chr2	166329272	166331570	2299	+	Sulf2	174757	-	570.795286673693	-1.42483633112284	0.122426972316208	1.01385115197309e-31	8.077952928452249e-30	KO_vs_NTC
Tm2d1+277.5	Tm2d1+277.5	chr4	98105351	98106284	934	+	Tm2d1	277487	+	257.203630239142	-2.17827331855396	0.188323668317686	1.03791936393384e-31	8.263342599831e-30	KO_vs_NTC
Ankrd44+86.5	Ankrd44+86.5	chr1	54839592	54840628	1037	+	Ankrd44	86275	+	1088.69713056797	-1.16462420081703	0.100242925562154	1.04757540293582e-31	8.333793228594169e-30	KO_vs_NTC
Pmp22+25	Pmp22+25	chr11	63153686	63154632	947	+	Pmp22	25177	+	221.443196033425	-2.6601034530718	0.231518382985638	1.05519849081162e-31	8.387975070146849e-30	KO_vs_NTC
Myl12b+27	Myl12b+27	chr17	70963664	70963896	233	+	Myl12b	27108	+	1752.10633362401	1.10545741740973	0.0952689646466028	1.07974797949023e-31	8.576521258627779e-30	KO_vs_NTC
Fgf7-86	Fgf7-86	chr2	125947964	125948921	958	+	Fgf7	86213	-	150.389038004575	-2.92829187067666	0.256127532866438	1.14358025007436e-31	9.076563921804649e-30	KO_vs_NTC
Sesn3-89	Sesn3-89	chr9	14185577	14186449	873	+	Sesn3	89051	-	253.484889403818	-2.32468199968845	0.201495804736304	1.14532629734437e-31	9.083440358201229e-30	KO_vs_NTC
Cdh26+72.5	Cdh26+72.5	chr2	178502478	178503520	1043	+	Cdh26	72468	+	188.315894506138	-2.82544400082871	0.246724297184795	1.15636590859809e-31	9.163955772973009e-30	KO_vs_NTC
Ccl28+29.5	Ccl28+29.5	chr13	119653050	119653445	396	+	Ccl28	29428	+	329.076774908379	-1.90453246291104	0.164338480699586	1.19540758348278e-31	9.466087965523879e-30	KO_vs_NTC
Myo1d+146	Myo1d+146	chr11	80633970	80634508	539	+	Myo1d	145784	+	222.701095030619	-2.3764635055661	0.206192329139112	1.1971133861631601e-31	9.472331667065719e-30	KO_vs_NTC
Fkbp5+45.5	Fkbp5+45.5	chr17	28471186	28472392	1207	+	Fkbp5	45736	+	509.53657676578	-1.815855212476	0.156579671853167	1.2186193492207101e-31	9.635117457927279e-30	KO_vs_NTC
Tnfsf14+11	Tnfsf14+11	chr17	57182855	57183468	614	+	Tnfsf14	11014	+	326.599031858983	-1.89448362930009	0.163480559462777	1.2205053446879501e-31	9.642645898429818e-30	KO_vs_NTC
Epha7+967	Epha7+967	chr4	29779521	29780346	826	+	Epha7	966802	+	180.395489426711	-2.66556761669398	0.232300200394234	1.24305293562434e-31	9.81327569820864e-30	KO_vs_NTC
Ezr+15	Ezr+15	chr17	6767383	6768540	1158	+	Ezr	14821	+	195.071332244738	-2.53578776079673	0.220621707129944	1.28665495560124e-31	1.0149731911030099e-29	KO_vs_NTC
Rreb1-86	Rreb1-86	chr13	37691796	37693009	1214	+	Rreb1	85995	-	310.214654073862	-2.18874323617217	0.189572441034181	1.30235411289013e-31	1.02657317325981e-29	KO_vs_NTC
H3c1+0	H3c1+0	chr13	23760044	23764268	4225	+	H3c1	228	+	2783.70071697458	0.838906368628778	0.0729245333600029	1.3386759348485102e-31	1.05439875692187e-29	KO_vs_NTC
Slc25a48+5.5	Slc25a48+5.5	chr13	56443387	56444638	1252	+	Slc25a48	5657	+	309.816243555696	-1.92703364262386	0.166467358211522	1.35055161879657e-31	1.06294176948883e-29	KO_vs_NTC
Ecscr-4.5	Ecscr-4.5	chr18	35726439	35727145	707	+	Ecscr	4435	-	315.316312176835	1.97177655638381	0.170430022446392	1.37191766635926e-31	1.07893540158611e-29	KO_vs_NTC
Sesn3-134.5	Sesn3-134.5	chr9	14140207	14141329	1123	+	Sesn3	134296	-	408.033638320139	-1.77466625385983	0.153149664837211	1.4235506703197201e-31	1.11868981900467e-29	KO_vs_NTC
4930474N05Rik+222	4930474N05Rik+222	chr14	36315849	36317746	1898	+	4930474N05Rik	221880	+	869.190124247955	-1.18479832075948	0.1022258508241	1.50860564342053e-31	1.1846282793886199e-29	KO_vs_NTC
4930402F06Rik+5.5	4930402F06Rik+5.5	chr2	35390739	35392570	1832	+	4930402F06Rik	5519	+	185.391033888322	-2.60058607391882	0.226796891287856	1.55380986693325e-31	1.21919762051312e-29	KO_vs_NTC
4933428G20Rik-5.5	4933428G20Rik-5.5	chr11	97505748	97506252	505	+	4933428G20Rik	5659	-	138.366676974576	-3.25253589857569	0.286903514131103	1.56118749392568e-31	1.22405634489571e-29	KO_vs_NTC
Riox2-2.5	Riox2-2.5	chr16	59468171	59470038	1868	+	Riox2	2668	-	577.524492154084	-1.63387147571518	0.140960750462967	1.57839570640744e-31	1.2366095648226999e-29	KO_vs_NTC
Olfr172+17	Olfr172+17	chr16	58745777	58746756	980	+	Olfr172	16908	+	301.039183716748	-2.0618032951789	0.178576216335421	1.58513212553847e-31	1.2409457413427e-29	KO_vs_NTC
Pdhb+18.5	Pdhb+18.5	chr14	8153896	8154975	1080	+	Pdhb	18588	+	1636.06741508466	-1.10316883701259	0.0953503694499499	1.5927636587565202e-31	1.24597557123635e-29	KO_vs_NTC
Ccr7+23	Ccr7+23	chr11	99130835	99132880	2046	+	Ccr7	23218	+	707.33337740557	-1.41750613526103	0.122203201320076	1.59459571247132e-31	1.24646444564563e-29	KO_vs_NTC
Smu1-38	Smu1-38	chr4	40795577	40796396	820	+	Smu1	38062	-	423.30374702542	-1.87172350241177	0.161821228410723	1.62087806777864e-31	1.26605044840259e-29	KO_vs_NTC
Aldh8a1+30.5	Aldh8a1+30.5	chr10	21407622	21408003	382	+	Aldh8a1	30521	+	137.152911415843	-3.09317105880762	0.272083209022133	1.6240885254180102e-31	1.26759925271854e-29	KO_vs_NTC
Kdm3a+36.5	Kdm3a+36.5	chr6	71595869	71597147	1279	+	Kdm3a	36480	+	305.56284219753	-2.08136574567413	0.180355440177885	1.63942167557049e-31	1.27860031887771e-29	KO_vs_NTC
Timm22+94	Timm22+94	chr11	76500876	76501518	643	+	Timm22	94245	+	222.40235370939	-2.40167978331195	0.209005302154135	1.7056136728753602e-31	1.32922013480083e-29	KO_vs_NTC
Dscaml1+68.5	Dscaml1+68.5	chr9	45494953	45495219	267	+	Dscaml1	68458	+	133.935541328546	-3.86440192503509	0.346413809834614	1.82650597556533e-31	1.42236053572305e-29	KO_vs_NTC
Cstf2t-127	Cstf2t-127	chr19	30954663	30956581	1919	+	Cstf2t	127212	-	431.226119709449	-1.75606211731012	0.151924105321413	2.03702956852428e-31	1.58510680667533e-29	KO_vs_NTC
Klf4-559	Klf4-559	chr4	56090819	56091813	995	+	Klf4	558849	-	203.076686045567	-2.45838084278926	0.214400683512348	2.0457420170856e-31	1.59068765575496e-29	KO_vs_NTC
Tex26-11.5	Tex26-11.5	chr5	149427114	149429307	2194	+	Tex26	11447	-	416.854624319087	1.74114022742321	0.15067146681734	2.14228485882907e-31	1.66450214087803e-29	KO_vs_NTC
Tnfrsf13c+3	Tnfrsf13c+3	chr15	82220869	82221937	1069	+	Tnfrsf13c	2964	+	252.774567148634	2.22667983465841	0.19367208562599	2.1485699779348703e-31	1.66813034527485e-29	KO_vs_NTC
Mmp13-37	Mmp13-37	chr9	7235272	7235837	566	+	Mmp13	36957	-	255.357688786983	-2.14158736887214	0.186119304950398	2.21140215651627e-31	1.7156227399088698e-29	KO_vs_NTC
Pcbp1-37	Pcbp1-37	chr6	86562932	86563500	569	+	Pcbp1	36894	-	303.183916392213	-1.93799025206812	0.168053893403549	2.2221338137741504e-31	1.72265418626365e-29	KO_vs_NTC
Pou5f2-116	Pou5f2-116	chr13	77908347	77909425	1079	+	Pou5f2	116013	-	192.546424903371	-2.51958403311261	0.220209177487213	2.4192188619578403e-31	1.8740325557822e-29	KO_vs_NTC
Cd200r3+53.5	Cd200r3+53.5	chr16	44996708	44997356	649	+	Cd200r3	53354	+	301.312910666386	-2.14205237304914	0.186293259286242	2.4312202033098404e-31	1.88191752768946e-29	KO_vs_NTC
Fbp1+12	Fbp1+12	chr13	62876122	62876835	714	+	Fbp1	11802	+	145.653532273321	-2.98455717084156	0.2628923443221	2.5158312159165903e-31	1.94595304386177e-29	KO_vs_NTC
Ccr10-19.5	Ccr10-19.5	chr11	101194306	101195378	1073	+	Ccr10	19398	-	527.701231599058	-1.62440325279325	0.140686884494285	2.67849064281228e-31	2.0702166450358998e-29	KO_vs_NTC
Arl4c-6.5	Arl4c-6.5	chr1	88708084	88709095	1012	+	Arl4c	6367	-	233.762294427234	-2.38584046157862	0.208299553887888	2.69319578213037e-31	2.08002540361094e-29	KO_vs_NTC
Ext1+245	Ext1+245	chr15	53100580	53101992	1413	+	Ext1	244871	+	301.269962386511	-2.04199237128773	0.177561465544749	2.7702034353305404e-31	2.13790139560711e-29	KO_vs_NTC
Olfm2+16.5	Olfm2+16.5	chr9	20729632	20730347	716	+	Olfm2	16358	+	647.551600047287	-1.46361461629955	0.126755415117166	2.92357747665964e-31	2.25458260074589e-29	KO_vs_NTC
Ms4a4d+21	Ms4a4d+21	chr19	11557421	11557958	538	+	Ms4a4d	20888	+	233.89167740147	-2.40141896005327	0.209866970232028	2.98349778304253e-31	2.2990744856490399e-29	KO_vs_NTC
Zfp608+477	Zfp608+477	chr18	54515147	54516277	1131	+	Zfp608	476841	+	165.988967447197	2.95347052510993	0.260370749331829	3.0106274491276995e-31	2.31825048767283e-29	KO_vs_NTC
Suclg2+118.5	Suclg2+118.5	chr6	95599837	95600899	1063	+	Suclg2	118430	+	407.466946136035	-1.66811800340672	0.144657758874948	3.0598511630442995e-31	2.35439814527537e-29	KO_vs_NTC
Gimap8+10	Gimap8+10	chr6	48656779	48657687	909	+	Gimap8	9999	+	164.588196654209	-2.81463762098765	0.247604095788263	3.11409025106771e-31	2.3943481707017998e-29	KO_vs_NTC
Tas1r2+23.5	Tas1r2+23.5	chr4	139676809	139677704	896	+	Tas1r2	23718	+	191.144335335856	-2.51533019130116	0.220252176243343	3.1246344570809102e-31	2.40066781278404e-29	KO_vs_NTC
Aldh3a2-6	Aldh3a2-6	chr11	61272843	61274072	1230	+	Aldh3a2	5992	-	320.332560302265	-1.85210299326405	0.160930737602924	3.2558031424774204e-31	2.49958537168935e-29	KO_vs_NTC
Cxxc5+44.5	Cxxc5+44.5	chr18	35873041	35875074	2034	+	Cxxc5	44660	+	719.263943335311	-1.34619635810579	0.116690074870416	3.29545690481274e-31	2.52814918269661e-29	KO_vs_NTC
Fbxl8+2.5	Fbxl8+2.5	chr8	105266795	105267481	687	+	Fbxl8	2490	+	334.78642157517	-1.88132770191219	0.163592273738846	3.4656289739809402e-31	2.65672492838361e-29	KO_vs_NTC
Sema6d+17	Sema6d+17	chr2	124106665	124107425	761	+	Sema6d	17076	+	139.267890768317	-3.78374169460134	0.340175126412772	3.5145178295250403e-31	2.69220408810649e-29	KO_vs_NTC
Ice1-17.5	Ice1-17.5	chr13	70654099	70655689	1591	+	Ice1	17259	-	378.656047227781	-1.75308634136006	0.152335498899128	3.6839651618814504e-31	2.81991284370555e-29	KO_vs_NTC
Klhl25-132.5	Klhl25-132.5	chr7	75714874	75716397	1524	+	Klhl25	132672	-	412.349796025719	-1.85069315830833	0.16095688458923	3.68874859027102e-31	2.82148281060285e-29	KO_vs_NTC
Npy-181	Npy-181	chr6	49641378	49641907	530	+	Npy	181065	-	462.782191308306	-1.56388013680044	0.135734366274017	3.72786808024292e-31	2.84929428546176e-29	KO_vs_NTC
Zfp36l2+24.5	Zfp36l2+24.5	chr17	84162768	84164441	1674	+	Zfp36l2	24341	+	301.450504275889	-1.96913140849702	0.171496353625874	3.79440261056266e-31	2.8980030589253e-29	KO_vs_NTC
Mylk+19.5	Mylk+19.5	chr16	34764554	34765350	797	+	Mylk	19742	+	140.301247224291	-2.96843195006683	0.262291828846408	3.9122115854415303e-31	2.98577212352323e-29	KO_vs_NTC
Trpv6+3	Trpv6+3	chr6	41632994	41633567	574	+	Trpv6	3123	+	145.076291646774	-2.95966824177725	0.261508238972487	3.9740566476400995e-31	3.0307318274395697e-29	KO_vs_NTC
Ftsj3+11	Ftsj3+11	chr11	106244107	106245845	1739	+	Ftsj3	11101	+	259.458173018456	-2.19555062083686	0.191803835224431	4.04183019234065e-31	3.08014306760956e-29	KO_vs_NTC
Trabd2b-99	Trabd2b-99	chr4	114307066	114308780	1715	+	Trabd2b	98798	-	288.547159997896	2.01405966910418	0.175583605382117	4.06056138262801e-31	3.092135459957e-29	KO_vs_NTC
Otud1-29.5	Otud1-29.5	chr2	19627757	19628981	1225	+	Otud1	29380	-	899.525900313736	-1.25158185497755	0.108756439070773	4.2914772017710805e-31	3.26557064005071e-29	KO_vs_NTC
Coq9-10	Coq9-10	chr8	94827589	94828823	1235	+	Coq9	10112	-	570.672120342631	-1.47634698755547	0.128244628768402	4.36010849917352e-31	3.31535201490912e-29	KO_vs_NTC
Pole4+9	Pole4+9	chr6	82695756	82696790	1035	+	Pole4	9090	+	135.330493285439	-3.20961291615461	0.285181476678729	4.42198768109401e-31	3.35992971265465e-29	KO_vs_NTC
Mbd2+8.5	Mbd2+8.5	chr18	70575818	70577241	1424	+	Mbd2	8340	+	777.974576544946	-1.23624413870822	0.107465222086482	4.438797601724971e-31	3.36774607166878e-29	KO_vs_NTC
Xylt1+202.5	Xylt1+202.5	chr7	117582860	117583646	787	+	Xylt1	202274	+	201.000271613824	-2.55905790819384	0.224827347465926	4.43781152827892e-31	3.36774607166878e-29	KO_vs_NTC
Tbc1d22a+184.5	Tbc1d22a+184.5	chr15	86398662	86399362	701	+	Tbc1d22a	184553	+	278.866544863189	-2.21723001101381	0.193908117040082	4.5009064580990705e-31	3.41236123981872e-29	KO_vs_NTC
Ldhal6b+163	Ldhal6b+163	chr17	5255296	5256149	854	+	Ldhal6b	163043	+	1106.55138306058	-1.1267743861272	0.0981194674627413	4.58280644330844e-31	3.47190457326507e-29	KO_vs_NTC
Prok2-125.5	Prok2-125.5	chr6	99851312	99852785	1474	+	Prok2	125655	-	158.530249380856	3.19487802006821	0.283899326877558	4.64785238170405e-31	3.51860144380322e-29	KO_vs_NTC
Oaz2+77	Oaz2+77	chr9	65744395	65745173	779	+	Oaz2	76783	+	302.654294850375	-1.97721937114403	0.172526702082212	4.81964921665415e-31	3.64598518763156e-29	KO_vs_NTC
Git2-8.5	Git2-8.5	chr5	114783134	114784415	1282	+	Git2	8256	-	897.705511892336	-1.22419930507247	0.106503100561169	4.859391299328761e-31	3.67335831309435e-29	KO_vs_NTC
Zpbp2+5.5	Zpbp2+5.5	chr11	98556053	98556798	746	+	Zpbp2	5328	+	119.662757173751	-3.71970864012937	0.334781671632999	5.007343641356199e-31	3.78243090275378e-29	KO_vs_NTC
Atg4c-25	Atg4c-25	chr4	99168598	99169597	1000	+	Atg4c	24834	-	304.408550561587	-2.09164496270903	0.182807145558076	5.04590302206233e-31	3.80877153551284e-29	KO_vs_NTC
Ptgs1+24	Ptgs1+24	chr2	36254144	36254979	836	+	Ptgs1	24135	+	234.84159065661	-2.40192011839251	0.210789008430719	5.15509861020998e-31	3.88835268437021e-29	KO_vs_NTC
Cnot7-30	Cnot7-30	chr8	40545382	40546196	815	+	Cnot7	29941	-	579.047213729372	-1.43099039005369	0.124507843669017	5.48128930619266e-31	4.13137177925149e-29	KO_vs_NTC
Ptchd3-53	Ptchd3-53	chr11	121776370	121778166	1797	+	Ptchd3	52976	-	671.947781735729	-1.33986197616181	0.116593805825403	5.52492712927892e-31	4.16122520327747e-29	KO_vs_NTC
Zbtb20+314.5	Zbtb20+314.5	chr16	43190023	43190905	883	+	Zbtb20	314583	+	298.390270905956	-2.10395586520229	0.184082100192305	5.709277479576051e-31	4.29693872114448e-29	KO_vs_NTC
Gpr18-15.5	Gpr18-15.5	chr14	121930715	121932157	1443	+	Gpr18	15654	-	836.84405706746	-1.2251517984428	0.106746566071962	5.941343785071121e-31	4.46834056261066e-29	KO_vs_NTC
Dnali1+18	Dnali1+18	chr4	125047494	125048233	740	+	Dnali1	17838	+	244.137200000345	-2.30376636642095	0.20220890552941	6.263378113757671e-31	4.70710643396374e-29	KO_vs_NTC
Timd4+5	Timd4+5	chr11	46815439	46816111	673	+	Timd4	4975	+	233.291351880189	-2.2590397565799	0.198197887374024	6.389115739334951e-31	4.79810975449983e-29	KO_vs_NTC
Gucy2e+3.5	Gucy2e+3.5	chr11	69232834	69233857	1024	+	Gucy2e	3689	+	494.413791116194	-1.5189176199735	0.132387379000428	6.696194607167061e-31	5.02506580767493e-29	KO_vs_NTC
Rad51b+225	Rad51b+225	chr12	79521900	79523022	1123	+	Rad51b	225179	+	364.870682062974	-1.8305950661943	0.159905143055735	6.74163319793474e-31	5.05549051574975e-29	KO_vs_NTC
Gask1b+199	Gask1b+199	chr3	80082917	80083768	852	+	Gask1b	198809	+	213.878845476086	-2.40147051583663	0.21119690032288	6.802315744322481e-31	5.09729407662365e-29	KO_vs_NTC
Mrps27+74.5	Mrps27+74.5	chr13	99418534	99419799	1266	+	Mrps27	74380	+	248.956868728732	-2.31840513895825	0.203717969795849	7.05066785310734e-31	5.27956463025282e-29	KO_vs_NTC
Adamts6+226	Adamts6+226	chr13	104512844	104514452	1609	+	Adamts6	225813	+	466.013654906671	-1.73451482970576	0.151447241570682	7.10756463191602e-31	5.31831249196846e-29	KO_vs_NTC
Olfm2-14.5	Olfm2-14.5	chr9	20760761	20761338	578	+	Olfm2	14699	-	287.781455189358	-2.18457118053725	0.191673813307284	7.270261324860391e-31	5.4361128486972e-29	KO_vs_NTC
Aopep-15	Aopep-15	chr13	62949368	62950578	1211	+	Aopep	14917	-	431.152501331408	-1.70056616285149	0.148493378436276	7.42738707239056e-31	5.54958023947214e-29	KO_vs_NTC
Atp10a-406.5	Atp10a-406.5	chr7	58249149	58250352	1204	+	Atp10a	406413	-	268.506308989624	-2.10983542983875	0.185064519970755	7.88656364413113e-31	5.88840608744021e-29	KO_vs_NTC
Six3+16	Six3+16	chr17	85628999	85630193	1195	+	Six3	15988	+	346.897039652564	-1.8675399754225	0.163473610343161	8.47820592307029e-31	6.32557473711155e-29	KO_vs_NTC
Cnpy1+2	Cnpy1+2	chr5	28243558	28244421	864	+	Cnpy1	1815	+	210.239875613034	-2.42855505498949	0.214028040826883	8.50679705562376e-31	6.34232392753581e-29	KO_vs_NTC
Klhdc3-10.5	Klhdc3-10.5	chr17	46691068	46691957	890	+	Klhdc3	10597	-	410.459927914084	-1.78345948158807	0.156011318326746	8.609942539552261e-31	6.41094466247934e-29	KO_vs_NTC
Cdv3+29.5	Cdv3+29.5	chr9	103335899	103337263	1365	+	Cdv3	29257	+	612.546491379852	-1.47846843382001	0.129090027848098	8.611253386460241e-31	6.41094466247934e-29	KO_vs_NTC
Vtcn1-39.5	Vtcn1-39.5	chr3	100785723	100786524	802	+	Vtcn1	39333	-	538.870705755874	-1.56510730622626	0.136713891860718	8.71961863374303e-31	6.486943948993559e-29	KO_vs_NTC
Lnx1-106	Lnx1-106	chr5	74808429	74809603	1175	+	Lnx1	106103	-	210.729688600276	-2.43169271955157	0.21438150930155	8.860656642465211e-31	6.58712314543526e-29	KO_vs_NTC
Ywhaq-549	Ywhaq-549	chr12	21965773	21967311	1539	+	Ywhaq	548904	-	101.957843958625	4.47665492257753	0.421037421426217	9.47112904483622e-31	7.03589054078984e-29	KO_vs_NTC
Nt5e-50.5	Nt5e-50.5	chr9	88275894	88277454	1561	+	Nt5e	50520	-	803.86853997546	-1.33354953625511	0.116542992037449	9.71619591662662e-31	7.212756221070199e-29	KO_vs_NTC
Chst15-19.5	Chst15-19.5	chr7	132335843	132337493	1651	+	Chst15	19439	-	429.72145095277	1.7757835932492	0.155567585343299	1.05287692613321e-30	7.810349956358839e-29	KO_vs_NTC
Prkcz-0	Prkcz-0	chr4	155360950	155362195	1246	+	Prkcz	210	-	712.864696581782	1.31205661134591	0.114746775949648	1.0562352148994299e-30	7.82963735036e-29	KO_vs_NTC
Rgs3+197	Rgs3+197	chr4	62756327	62757497	1171	+	Rgs3	197065	+	833.277015917965	-1.22725820828721	0.107414392552336	1.0811809351687e-30	8.00880511947776e-29	KO_vs_NTC
Commd9+34.5	Commd9+34.5	chr2	101920134	101921617	1484	+	Commd9	34628	+	204.697273790145	-2.35241973031817	0.207636084616285	1.18903304607102e-30	8.801401601239649e-29	KO_vs_NTC
Mtx2+288.5	Mtx2+288.5	chr2	75113804	75114926	1123	+	Mtx2	288562	+	785.259639557068	1.34182252097632	0.117509206376721	1.2799462103687699e-30	9.467567742312279e-29	KO_vs_NTC
Tpt1-26	Tpt1-26	chr14	75818622	75819982	1361	+	Tpt1	25788	-	234.082748581457	-2.23133751120002	0.196759419629956	1.2915881617658199e-30	9.54684277623039e-29	KO_vs_NTC
Adarb2+277	Adarb2+277	chr13	8478992	8480715	1724	+	Adarb2	276987	+	428.405074949896	1.77632463169707	0.155861561768447	1.2947219597819299e-30	9.56316091323903e-29	KO_vs_NTC
Acadm-13.5	Acadm-13.5	chr3	153957715	153958691	977	+	Acadm	13570	-	382.040221307809	-1.77666230008434	0.155895353500185	1.29875501904525e-30	9.58609315701303e-29	KO_vs_NTC
Adam19+17.5	Adam19+17.5	chr11	46072194	46074532	2339	+	Adam19	17371	+	573.934255244466	-1.38802350175934	0.121575375808436	1.3213530149346e-30	9.74592230872478e-29	KO_vs_NTC
Ccr1+27.5	Ccr1+27.5	chr9	123940205	123942494	2290	+	Ccr1	27341	+	325.761962404021	-1.88397590981471	0.165556461658507	1.3827995561842399e-30	1.0191854544724099e-28	KO_vs_NTC
Pdlim5+50	Pdlim5+50	chr3	142345279	142346452	1174	+	Pdlim5	49829	+	185.148103222203	2.59344053470759	0.229985680186256	1.38555790919566e-30	1.02049008347749e-28	KO_vs_NTC
Tgif1-32	Tgif1-32	chr17	70885223	70885546	324	+	Tgif1	31837	-	165.486914130367	-2.83795689860854	0.252720628762973	1.4168534633717299e-30	1.04279607004822e-28	KO_vs_NTC
Lbh-4	Lbh-4	chr17	72913800	72914346	547	+	Lbh	4229	-	157.388744291411	-2.92975911367615	0.261329207975319	1.4238379103059098e-30	1.04719018958824e-28	KO_vs_NTC
Cpb2-49.5	Cpb2-49.5	chr14	75192236	75193179	944	+	Cpb2	49577	-	1160.67803358238	-1.14676107928719	0.10069170100291	1.42896259347904e-30	1.05021122706509e-28	KO_vs_NTC
Utp6+90.5	Utp6+90.5	chr11	79870829	79872569	1741	+	Utp6	90689	+	500.684648211355	1.59099555654618	0.139599043037114	1.5421531134570498e-30	1.13259410025302e-28	KO_vs_NTC
St3gal1+47.5	St3gal1+47.5	chr15	67128244	67130345	2102	+	St3gal1	47534	+	548.483027868005	-1.41541040908365	0.124135283809664	1.5666194796495399e-30	1.14974504242084e-28	KO_vs_NTC
Gstt4-6	Gstt4-6	chr10	75827723	75829074	1352	+	Gstt4	5854	-	397.51827320826	-1.75937218763166	0.154583348276075	1.5748393145095898e-30	1.15495673022912e-28	KO_vs_NTC
Pde3b-58.5	Pde3b-58.5	chr7	114356278	114356937	660	+	Pde3b	58671	-	356.685359859892	-1.95841361843472	0.172434259728187	1.61369211377342e-30	1.18261070027143e-28	KO_vs_NTC
Zzz3+73.5	Zzz3+73.5	chr3	152468378	152469896	1519	+	Zzz3	73664	+	382.047141587302	-1.66179519849751	0.145932463917863	1.62164777106334e-30	1.18680057669306e-28	KO_vs_NTC
Znrf2-54.5	Znrf2-54.5	chr6	54762141	54762979	839	+	Znrf2	54353	-	138.668499352011	3.2285465249751	0.289956048547215	1.62170793503187e-30	1.18680057669306e-28	KO_vs_NTC
Rerg+107	Rerg+107	chr6	137063053	137064238	1186	+	Rerg	106850	+	195.716749599922	2.61119296340389	0.231912475416624	1.62460441165929e-30	1.1880782687531099e-28	KO_vs_NTC
Irf4+18.5	Irf4+18.5	chr13	30765788	30769857	4070	+	Irf4	18596	+	2087.3716216954	0.875189521865809	0.0774761201095608	1.6276343129290497e-30	1.1894516571341299e-28	KO_vs_NTC
Man1a+28.5	Man1a+28.5	chr10	54047912	54048694	783	+	Man1a	28304	+	206.191746458834	-2.4156848095492	0.213961714968291	1.6599718279569097e-30	1.2122255371628698e-28	KO_vs_NTC
Dcdc2a+103.5	Dcdc2a+103.5	chr13	25159161	25160136	976	+	Dcdc2a	103644	+	251.5626323829	-2.11062375199299	0.186294496174315	1.77561329322665e-30	1.29575850642109e-28	KO_vs_NTC
Plcb1+304	Plcb1+304	chr2	135089419	135090271	853	+	Plcb1	303778	+	224.088376523435	-2.19806783201445	0.194260920060728	1.8225823885178197e-30	1.32909503840642e-28	KO_vs_NTC
Cep68-6	Cep68-6	chr11	20254484	20255995	1512	+	Cep68	5809	-	224.025116301283	2.38754945000245	0.211542235576187	1.8249954852242297e-30	1.3299155526058798e-28	KO_vs_NTC
Foxo1+230.5	Foxo1+230.5	chr3	52498413	52499693	1281	+	Foxo1	230717	+	349.765025599335	-1.8054957519842	0.158929242161977	1.9002843798548598e-30	1.38380370284776e-28	KO_vs_NTC
Ldlr-39.5	Ldlr-39.5	chr9	21683930	21684440	511	+	Ldlr	39295	-	139.348629324286	-3.0974225494596	0.277800287868297	1.9041595812362e-30	1.3856484732801299e-28	KO_vs_NTC
Clec2d+36	Clec2d+36	chr6	129215689	129217278	1590	+	Clec2d	35868	+	475.998272033253	-1.57769948674839	0.138714239546234	2.03006974700992e-30	1.4762324089876399e-28	KO_vs_NTC
Supt3-208	Supt3-208	chr17	44568881	44569892	1012	+	Supt3	207763	-	312.28860369298	-2.00648336887777	0.177193353381934	2.21670626167581e-30	1.6108169498989698e-28	KO_vs_NTC
Prdm6+27	Prdm6+27	chr18	53490262	53491145	884	+	Prdm6	27120	+	207.187645321379	-2.37405143480035	0.210732577867369	2.3643576216160897e-30	1.7169027286081398e-28	KO_vs_NTC
Hlcs+72.5	Hlcs+72.5	chr16	94240377	94241469	1093	+	Hlcs	72646	+	289.807443867676	-2.08984981406172	0.184847433186205	2.4013509477091697e-30	1.7425403995815099e-28	KO_vs_NTC
Tab2-65	Tab2-65	chr10	8020926	8021588	663	+	Tab2	65026	-	208.468584833114	-2.70614938187987	0.24147561769357	2.4294728934495797e-30	1.7617090658539599e-28	KO_vs_NTC
Pex26+11	Pex26+11	chr6	121193962	121195500	1539	+	Pex26	11064	+	455.106330132701	1.59883568311781	0.140788448508579	2.4407470389515396e-30	1.76864238064657e-28	KO_vs_NTC
Atp6v1g3+113	Atp6v1g3+113	chr1	138386086	138387012	927	+	Atp6v1g3	112811	+	133.546835855805	-3.14098642559248	0.282526374637335	2.45347562582267e-30	1.77661916635658e-28	KO_vs_NTC
Bcl2l10-12.5	Bcl2l10-12.5	chr9	75334711	75335508	798	+	Bcl2l10	12646	-	191.280599898611	-2.70634583818113	0.241540450872397	2.4892948114376998e-30	1.8012934984517e-28	KO_vs_NTC
Morn4+5.5	Morn4+5.5	chr19	42079702	42081520	1819	+	Morn4	5744	+	720.208145463151	-1.2380057715383	0.109064789511974	2.56827699677327e-30	1.85714483674235e-28	KO_vs_NTC
Vegfc-27.5	Vegfc-27.5	chr8	54049737	54050368	632	+	Vegfc	27551	-	166.280563849172	-2.67978076479756	0.23914477813338	2.59520546374277e-30	1.8753038221558999e-28	KO_vs_NTC
Gm14226+20	Gm14226+20	chr2	155037845	155039083	1239	+	Gm14226	20198	+	516.756172886852	1.48321418673491	0.130603722857182	2.5996045259040797e-30	1.8771689744395498e-28	KO_vs_NTC
Hspb7+5.5	Hspb7+5.5	chr4	141425126	141427492	2367	+	Hspb7	5530	+	2578.70453879551	0.841187809145999	0.0748132720380162	2.64805237799436e-30	1.91081683124876e-28	KO_vs_NTC
Gm17266+32	Gm17266+32	chr18	84804337	84804778	442	+	Gm17266	32157	+	188.02277149986	-2.87131771527735	0.25712046023909	2.6572648840783e-30	1.9147883595947299e-28	KO_vs_NTC
Tmx4+39	Tmx4+39	chr2	134604864	134605841	978	+	Tmx4	38791	+	245.074417030616	-2.14330849336084	0.189847190082244	2.65598739027205e-30	1.9147883595947299e-28	KO_vs_NTC
Fndc1+19.5	Fndc1+19.5	chr17	7807312	7808120	809	+	Fndc1	19584	+	216.076609968264	-2.4522705634238	0.218176446689509	2.74900846880899e-30	1.9795161400921598e-28	KO_vs_NTC
Pilrb2-10.5	Pilrb2-10.5	chr5	137881983	137882562	580	+	Pilrb2	10456	-	203.775706716101	-2.40349649337276	0.21377062123576	2.8890907097754798e-30	2.0789373288600397e-28	KO_vs_NTC
Rtkn2+79.5	Rtkn2+79.5	chr10	68058810	68059437	628	+	Rtkn2	79553	+	136.966473323447	3.54375931758691	0.322158411143352	2.9853572669601697e-30	2.14671303193807e-28	KO_vs_NTC
Synpo+27	Synpo+27	chr18	60632567	60634066	1500	+	Synpo	26824	+	451.98675422404	1.78011711956968	0.157265699480875	3.13271068537044e-30	2.25110442151254e-28	KO_vs_NTC
Nlrc3+0.5	Nlrc3+0.5	chr16	3975448	3977102	1655	+	Nlrc3	355	+	529.706605862813	-1.50371179224824	0.132618313464233	3.16453699689852e-30	2.27239283935842e-28	KO_vs_NTC
Ifna15+10.5	Ifna15+10.5	chr4	88547421	88548462	1042	+	Ifna15	10302	+	314.323087691696	-1.89779652478174	0.167887839384542	3.224073986411e-30	2.31353634354969e-28	KO_vs_NTC
Tab2-51.5	Tab2-51.5	chr10	8007235	8008403	1169	+	Tab2	51588	-	737.522135526686	-1.25377612297216	0.110644694557079	3.26843593344752e-30	2.34374093394299e-28	KO_vs_NTC
Large1+229	Large1+229	chr8	73123964	73124612	649	+	Large1	229250	+	734.020411945103	-1.57181197259247	0.138716300274533	3.3171463368450595e-30	2.377019644293e-28	KO_vs_NTC
Nxph3+7	Nxph3+7	chr11	95507097	95507908	812	+	Nxph3	7066	+	520.126830540649	-1.47532570332197	0.130154898399936	3.33040470842161e-30	2.38486539661314e-28	KO_vs_NTC
Nol10+79	Nol10+79	chr12	17427244	17427921	678	+	Nol10	79124	+	188.219620701429	-2.91868348273393	0.262130762809827	3.44814807202327e-30	2.4674689529946197e-28	KO_vs_NTC
Ywhaq-55	Ywhaq-55	chr12	21472488	21473036	549	+	Ywhaq	55124	-	243.299934835731	-2.10359022381812	0.186630428382677	3.4757009109847596e-30	2.4854631306668e-28	KO_vs_NTC
Tacc1-119.5	Tacc1-119.5	chr8	25375609	25376304	696	+	Tacc1	119367	-	165.678491289411	-2.81154153993554	0.252231284073262	3.81479381266199e-30	2.72605957851541e-28	KO_vs_NTC
Sstr2-322	Sstr2-322	chr11	113296791	113298237	1447	+	Sstr2	321825	-	356.912875554209	-1.8209706815199	0.161203895960087	3.8847177801954695e-30	2.77410759324332e-28	KO_vs_NTC
Ube2e1+13.5	Ube2e1+13.5	chr14	18317831	18319302	1472	+	Ube2e1	13291	+	533.367168078186	-1.57335109330751	0.139039926195386	3.9453171222021296e-30	2.81543501063298e-28	KO_vs_NTC
Ets1+289.5	Ets1+289.5	chr9	32924295	32926672	2378	+	Ets1	289262	+	554.265417334275	-1.75966949174091	0.155728625804782	4.005996755401959e-30	2.8567626033343e-28	KO_vs_NTC
Hs3st1+417	Hs3st1+417	chr5	39337900	39339421	1522	+	Hs3st1	416813	+	655.256361327866	-1.34412038062219	0.118749665313275	4.01765061738774e-30	2.8630959472150297e-28	KO_vs_NTC
Lif+15	Lif+15	chr11	4270932	4273881	2950	+	Lif	14849	+	1027.77132941199	-1.3020177531451	0.115064184923355	4.0868393793897e-30	2.91039334010883e-28	KO_vs_NTC
Ctbp1+9	Ctbp1+9	chr5	33265447	33266867	1421	+	Ctbp1	8835	+	787.331751741272	-1.37117754611729	0.121158667655391	4.12751742642946e-30	2.93733597142044e-28	KO_vs_NTC
Klhdc1+12.5	Klhdc1+12.5	chr12	69253076	69254500	1425	+	Klhdc1	12612	+	274.530337480189	-2.13000833888388	0.189352697990239	4.3066368665529095e-30	3.06269506088329e-28	KO_vs_NTC
Rbbp8-81	Rbbp8-81	chr18	11551604	11552514	911	+	Rbbp8	81214	-	748.381296415499	-1.47628022080683	0.130543076699855	4.4976673379394796e-30	3.19634638207592e-28	KO_vs_NTC
Arhgap11a-20	Arhgap11a-20	chr2	113868232	113869196	965	+	Arhgap11a	20052	-	188.495681043921	-2.39130784892216	0.2134564277681	4.66911536219781e-30	3.31590682462549e-28	KO_vs_NTC
Ksr1+58.5	Ksr1+58.5	chr11	79087597	79088618	1022	+	Ksr1	58298	+	322.250370394545	-1.98741076001678	0.176542638561041	4.84034622760438e-30	3.4351488073019097e-28	KO_vs_NTC
Ccdc54-42	Ccdc54-42	chr16	50632556	50634206	1651	+	Ccdc54	42226	-	324.105547383681	-2.14055495562144	0.190532257450068	4.9793113199023796e-30	3.53134400338681e-28	KO_vs_NTC
Cdkn2b-110	Cdkn2b-110	chr4	89420812	89421338	527	+	Cdkn2b	110035	-	114.744690165922	-3.39340866475419	0.308738635862806	5.1015104079289296e-30	3.61552480935306e-28	KO_vs_NTC
Swap70+60.5	Swap70+60.5	chr7	110281716	110282396	681	+	Swap70	60345	+	222.283888334416	-2.58289045792166	0.23141219087474	5.185831515968659e-30	3.67276380205023e-28	KO_vs_NTC
Rnf219+27	Rnf219+27	chr14	104494535	104496251	1717	+	Rnf219	27250	+	737.914586358409	-1.3811526312353	0.122267550258886	5.252782281811259e-30	3.7176305580523e-28	KO_vs_NTC
Ephb6-22.5	Ephb6-22.5	chr6	41582619	41583297	679	+	Ephb6	22521	-	247.27034639142	-2.12314310867492	0.189037435135169	5.30992434323097e-30	3.75549854576733e-28	KO_vs_NTC
Cap1+7.5	Cap1+7.5	chr4	122878190	122879140	951	+	Cap1	7389	+	516.572127994504	1.49590177414548	0.132463820368377	5.346103122433809e-30	3.77849834649224e-28	KO_vs_NTC
Nucb2-10	Nucb2-10	chr7	116493255	116495009	1755	+	Nucb2	10234	-	1139.47620053678	1.08445462451594	0.0963353908304992	5.4537687883265395e-30	3.85195735350615e-28	KO_vs_NTC
Cit+8	Cit+8	chr5	115852358	115854039	1682	+	Cit	7920	+	346.01807528119	-2.06414572149193	0.183726487287999	5.5833835260794e-30	3.9408078120503e-28	KO_vs_NTC
Acly+3.5	Acly+3.5	chr11	100524205	100525221	1017	+	Acly	3285	+	960.847693119821	-1.16244748250135	0.103148285899592	5.7406027653448794e-30	4.049007114409239e-28	KO_vs_NTC
Dhx35+4	Dhx35+4	chr2	158798700	158799076	377	+	Dhx35	4081	+	312.90406445106	-2.17836706761596	0.194364236221623	6.356714317953309e-30	4.48050730697514e-28	KO_vs_NTC
Med13l+64	Med13l+64	chr5	118624021	118625555	1535	+	Med13l	64109	+	206.35638273894	-2.40894785834103	0.215649639781549	6.49422861014964e-30	4.57431136619408e-28	KO_vs_NTC
Adam6a+925.5	Adam6a+925.5	chr12	114468661	114469669	1009	+	Adam6a	925257	+	444.831557191639	-1.5456874610766	0.137176845830813	6.928160634326589e-30	4.87663167757712e-28	KO_vs_NTC
Gm2115-7	Gm2115-7	chr7	84521182	84522580	1399	+	Gm2115	7070	-	358.122525904632	-1.89502931351003	0.168673396658358	7.08416599279974e-30	4.98304482572549e-28	KO_vs_NTC
Klhl2-22	Klhl2-22	chr8	64871309	64872809	1501	+	Klhl2	22041	-	478.332526626617	-1.6507769897403	0.146626098669107	7.128795746295849e-30	5.01102415767535e-28	KO_vs_NTC
Hvcn1+7.5	Hvcn1+7.5	chr5	122213766	122214472	707	+	Hvcn1	7315	+	120.099507510183	-3.45356944968224	0.315600629082445	7.31052801035785e-30	5.13527294115341e-28	KO_vs_NTC
Dap+15.5	Dap+15.5	chr15	31239448	31240508	1061	+	Dap	15664	+	564.004211607314	1.37755791434932	0.122300661820638	7.58843558962803e-30	5.32686511886466e-28	KO_vs_NTC
Myoz3-33	Myoz3-33	chr18	60623689	60625943	2255	+	Myoz3	33027	-	1733.57656522236	0.943524074810178	0.0844083651563374	8.02233707712222e-30	5.62380534001114e-28	KO_vs_NTC
Maf+595.5	Maf+595.5	chr8	115111825	115112655	831	+	Maf	595552	+	149.999542619248	-2.75976572914286	0.248848674321712	8.02186480282842e-30	5.62380534001114e-28	KO_vs_NTC
Rtp1-78	Rtp1-78	chr16	23350321	23352128	1808	+	Rtp1	77906	-	1627.98260324207	-0.917994068545529	0.0821945056405352	8.081468669539229e-30	5.66141421178169e-28	KO_vs_NTC
Phkb+94.5	Phkb+94.5	chr8	85934635	85936431	1797	+	Phkb	94574	+	253.184478452146	-2.2630869242709	0.202572021045014	8.281178099946679e-30	5.79738610576606e-28	KO_vs_NTC
Muc13-16.5	Muc13-16.5	chr16	33776900	33777986	1087	+	Muc13	16591	-	204.060807325461	-2.36954429215955	0.212421379988581	8.31878285787155e-30	5.81976638146217e-28	KO_vs_NTC
Rxfp2+12.5	Rxfp2+12.5	chr5	150030639	150031691	1053	+	Rxfp2	12490	+	195.517697857912	-2.51609580148641	0.226080271472933	8.46968792627856e-30	5.92132684676726e-28	KO_vs_NTC
Chchd3+69.5	Chchd3+69.5	chr6	32990154	32991081	928	+	Chchd3	69641	+	371.661166561919	-2.05600175699908	0.183618010446299	8.65331947010691e-30	6.04561413046847e-28	KO_vs_NTC
Pole+9	Pole+9	chr5	110294882	110295691	810	+	Pole	8980	+	162.990228182965	-2.90117186935937	0.262426889330223	8.685324433457449e-30	6.063871541574149e-28	KO_vs_NTC
Gpr68-5	Gpr68-5	chr12	100912491	100913564	1074	+	Gpr68	4828	-	197.708421456677	-2.39334986736328	0.214725711364082	8.803291679365389e-30	6.14208039737344e-28	KO_vs_NTC
Serbp1-12	Serbp1-12	chr6	67225254	67226722	1469	+	Serbp1	12185	-	155.885729752651	-2.90556166052944	0.262968635725441	9.200542831597439e-30	6.414909201828169e-28	KO_vs_NTC
Ncf1-40.5	Ncf1-40.5	chr5	134269284	134270563	1280	+	Ncf1	40297	-	559.926284630395	-1.44300717822593	0.128311618331763	9.24142514707842e-30	6.439065861587839e-28	KO_vs_NTC
Znhit6+35.5	Znhit6+35.5	chr3	145611259	145612044	786	+	Znhit6	35446	+	161.066991204733	-2.83791096005187	0.256598435541095	9.50458500223501e-30	6.61795986062567e-28	KO_vs_NTC
Lrch3+24.5	Lrch3+24.5	chr16	32938229	32939155	927	+	Lrch3	24592	+	319.924416947116	-2.07056170758495	0.185092307170781	9.532353396751339e-30	6.632822181593959e-28	KO_vs_NTC
Celf4+252	Celf4+252	chr18	25501845	25502355	511	+	Celf4	252055	+	122.574817913445	-3.43569254350806	0.314536803697932	9.56405971990296e-30	6.6504027385668595e-28	KO_vs_NTC
Txndc2+12	Txndc2+12	chr17	65629847	65630671	825	+	Txndc2	11907	+	712.859636275756	-1.3687230994907	0.121758962287967	9.769740671607359e-30	6.788852097915039e-28	KO_vs_NTC
Brwd3+112	Brwd3+112	chrX	108722094	108722968	875	+	Brwd3	111839	+	173.0967254815	-2.65289662975567	0.23917824083037	9.84014882048785e-30	6.83317933559902e-28	KO_vs_NTC
Irf8+4.5	Irf8+4.5	chr8	120740308	120741072	765	+	Irf8	4332	+	447.164322280075	-1.64494900154127	0.146492394230618	1.00073382563722e-29	6.94460852387761e-28	KO_vs_NTC
Zar1l+114	Zar1l+114	chr5	150403762	150404574	813	+	Zar1l	113994	+	201.957173206201	-2.33912389922485	0.209922782688666	1.00599477643106e-29	6.976428516740869e-28	KO_vs_NTC
Pid1+404	Pid1+404	chr1	83959475	83960431	957	+	Pid1	404225	+	131.576276892639	-3.21410663239427	0.292954034737445	1.02919963323575e-29	7.13256067972638e-28	KO_vs_NTC
Pdgfb+3	Pdgfb+3	chr15	80010001	80013920	3920	+	Pdgfb	3015	+	1382.93169931396	0.916253654266671	0.0822233230211751	1.06391490385689e-29	7.36819939451797e-28	KO_vs_NTC
Hbs1l-26.5	Hbs1l-26.5	chr10	21268809	21269679	871	+	Hbs1l	26732	-	480.731256416051	-1.54782508309812	0.137882243488268	1.11506313958612e-29	7.71725333737688e-28	KO_vs_NTC
Pknox2+161.5	Pknox2+161.5	chr9	36985751	36986399	649	+	Pknox2	161330	+	459.936374206183	-1.62270222741268	0.144628669611429	1.13036822169593e-29	7.817938551394649e-28	KO_vs_NTC
Ddr1-3.5	Ddr1-3.5	chr17	35707727	35708437	711	+	Ddr1	3460	-	339.333287464062	1.75931326394609	0.15703216036385	1.1901206328286999e-29	8.22569320922971e-28	KO_vs_NTC
Izumo1r-22.5	Izumo1r-22.5	chr9	14925956	14927322	1367	+	Izumo1r	22689	-	338.48336365292	1.80096491057882	0.160832706293042	1.21136062466202e-29	8.36689619415385e-28	KO_vs_NTC
Inpp4a+49	Inpp4a+49	chr1	37348426	37348900	475	+	Inpp4a	48798	+	168.377304841084	-2.83352115726937	0.256698367138226	1.21726212549758e-29	8.40203790634224e-28	KO_vs_NTC
Fuz+2.5	Fuz+2.5	chr7	44897983	44898898	916	+	Fuz	2361	+	500.510076241539	-1.69006574168842	0.150802157173974	1.22717547705271e-29	8.46480559522128e-28	KO_vs_NTC
Ganc-23.5	Ganc-23.5	chr2	120379936	120380532	597	+	Ganc	23659	-	602.471936723415	-2.86014904141033	0.259255494095974	1.2290146219237e-29	8.471832433901319e-28	KO_vs_NTC
Cdc42bpa+9.5	Cdc42bpa+9.5	chr1	179969766	179970659	894	+	Cdc42bpa	9740	+	401.210207890149	-1.61763782478319	0.144279481909121	1.24157556374654e-29	8.5527079861553e-28	KO_vs_NTC
Lrrc72-14.5	Lrrc72-14.5	chr12	36267555	36268523	969	+	Lrrc72	14640	-	460.154147132261	-1.77393057970142	0.15842925182712	1.26042133593967e-29	8.6767404766087e-28	KO_vs_NTC
Tmtc3+26	Tmtc3+26	chr10	100460564	100462175	1612	+	Tmtc3	25979	+	358.652961319945	-1.78452703484915	0.159464333589182	1.33592820734993e-29	9.190402844167509e-28	KO_vs_NTC
Rhbdd1+46	Rhbdd1+46	chr1	82361903	82362701	799	+	Rhbdd1	45850	+	269.769480583422	-2.05217878783544	0.183918151140093	1.35080071803677e-29	9.286530102828039e-28	KO_vs_NTC
Upp1+3	Upp1+3	chr11	9121011	9121623	613	+	Upp1	3214	+	297.702054314562	-1.92391166498513	0.172225736401322	1.40402337447544e-29	9.64600490008878e-28	KO_vs_NTC
Rasa1-70.5	Rasa1-70.5	chr13	85359013	85359917	905	+	Rasa1	70334	-	192.336124597861	2.54488751677608	0.229738261884634	1.4307878149793899e-29	9.82334772438641e-28	KO_vs_NTC
Cd226-55.5	Cd226-55.5	chr18	89120840	89122297	1458	+	Cd226	55396	-	305.293569896526	-1.82706456331859	0.163422889549398	1.43460887264335e-29	9.843037354760969e-28	KO_vs_NTC
Blcap-1	Blcap-1	chr2	157572134	157572821	688	+	Blcap	1202	-	120.974776795161	-3.26344342768139	0.298664516511708	1.47591787644477e-29	1.01197397026352e-27	KO_vs_NTC
Doc2b-39.5	Doc2b-39.5	chr11	75834860	75836380	1521	+	Doc2b	39570	-	263.849057910689	-2.07194586684084	0.185954327676522	1.56726427232295e-29	1.07389322335811e-27	KO_vs_NTC
Lama3+128	Lama3+128	chr18	12460975	12462445	1471	+	Lama3	127891	+	650.723042673918	-1.30789011477324	0.116805933472363	1.56895026389723e-29	1.07433557194979e-27	KO_vs_NTC
Tmed1+0.5	Tmed1+0.5	chr9	21509096	21510874	1779	+	Tmed1	265	+	453.488439763081	1.58265096176113	0.14140807452372	1.59289367602508e-29	1.09000795882273e-27	KO_vs_NTC
Bcar3+23	Bcar3+23	chr3	122316917	122317750	834	+	Bcar3	23197	+	312.260020751467	-1.96766607449033	0.176414073931612	1.60412631917202e-29	1.09696744183909e-27	KO_vs_NTC
Trib2-316.5	Trib2-316.5	chr12	16133160	16133904	745	+	Trib2	316609	-	223.810704297944	-2.4295903374884	0.219245652488785	1.69559493151093e-29	1.15875005048193e-27	KO_vs_NTC
Ddr1-1	Ddr1-1	chr17	35704329	35706582	2254	+	Ddr1	833	-	980.980952043759	1.04958964219651	0.0941862908971035	1.75144595646066e-29	1.19612638534476e-27	KO_vs_NTC
Prkch+126.5	Prkch+126.5	chr12	73710313	73711847	1535	+	Prkch	126284	+	685.616003623525	-1.33460752897773	0.119284402281397	1.75415274748821e-29	1.19718316394998e-27	KO_vs_NTC
Sik3+44.5	Sik3+44.5	chr9	46057087	46057909	823	+	Sik3	44678	+	185.015307893646	-2.51441420808071	0.227336216154903	1.83332966400638e-29	1.2503937985819e-27	KO_vs_NTC
Gtf2i+10.5	Gtf2i+10.5	chr5	134303588	134304568	981	+	Gtf2i	10680	+	450.475143219774	-1.63041392207684	0.145905101937036	1.87190128168642e-29	1.27585825971577e-27	KO_vs_NTC
Spink13+41.5	Spink13+41.5	chr18	62699542	62700529	988	+	Spink13	41350	+	201.028228572335	-2.40814768399282	0.217425174322936	1.88184110378942e-29	1.28178702095841e-27	KO_vs_NTC
Rap1b-52.5	Rap1b-52.5	chr10	117897535	117899196	1662	+	Rap1b	52329	-	416.286329846212	-1.7276896181779	0.154743117070551	1.90243525713004e-29	1.29410714526514e-27	KO_vs_NTC
Zfp438-56.5	Zfp438-56.5	chr18	5390876	5391999	1124	+	Zfp438	56629	-	519.70793060499	-1.67994418021766	0.15040905688614	1.90138053396233e-29	1.29410714526514e-27	KO_vs_NTC
Tab2-180.5	Tab2-180.5	chr10	8135998	8137647	1650	+	Tab2	180591	-	396.012334729572	-1.78040845019013	0.159568021583667	1.9476352359048e-29	1.32398166201139e-27	KO_vs_NTC
Tmem17-60.5	Tmem17-60.5	chr11	22451137	22452186	1050	+	Tmem17	60424	-	155.351612243766	-2.79840348404308	0.254396020602279	2.00514727634686e-29	1.36218097207616e-27	KO_vs_NTC
Mettl14-5	Mettl14-5	chr3	123390970	123391606	637	+	Mettl14	5179	-	177.752215741899	-2.63992790299893	0.239391658633716	2.06027156702225e-29	1.39870902045179e-27	KO_vs_NTC
Psmf1-5.5	Psmf1-5.5	chr2	151749231	151749920	690	+	Psmf1	5388	-	151.153719219073	-2.77102181218218	0.251877332104482	2.0967237755107998e-29	1.4225210056455e-27	KO_vs_NTC
Gm9040+15.5	Gm9040+15.5	chr10	118311170	118312086	917	+	Gm9040	15339	+	175.627988915086	-2.75004912941711	0.249916308570586	2.13484799110252e-29	1.44743534839952e-27	KO_vs_NTC
Cavin3-19.5	Cavin3-19.5	chr7	105501366	105502528	1163	+	Cavin3	19646	-	507.67724030266	-1.46200848852384	0.130891155202001	2.17980509205379e-29	1.47694667851361e-27	KO_vs_NTC
Fbxw11+57.5	Fbxw11+57.5	chr11	32699815	32700513	699	+	Fbxw11	57440	+	253.505303225106	-2.13022761913753	0.191856321344353	2.21720544280469e-29	1.50130251819024e-27	KO_vs_NTC
Edem3+47.5	Edem3+47.5	chr1	151802281	151803420	1140	+	Edem3	47479	+	490.642454556649	-1.81677845626932	0.163059298550054	2.2302707052276498e-29	1.50915958729887e-27	KO_vs_NTC
Bri3+50.5	Bri3+50.5	chr5	144294596	144295687	1092	+	Bri3	50704	+	274.988251705641	-2.11467778165742	0.190442405675916	2.25186435423278e-29	1.5227734984811799e-27	KO_vs_NTC
Armc9-3.5	Armc9-3.5	chr1	86150989	86151669	681	+	Armc9	3448	-	188.162396112738	-2.45491084562977	0.222230495064135	2.3867993645881e-29	1.61296402085973e-27	KO_vs_NTC
Serpine2-75.5	Serpine2-75.5	chr1	79936149	79936919	771	+	Serpine2	75353	-	163.854866628677	-2.66240038553267	0.241841697607733	2.42434894808712e-29	1.6372679684727e-27	KO_vs_NTC
Nudt7-82.5	Nudt7-82.5	chr8	114050248	114051539	1292	+	Nudt7	82661	-	246.169389802544	-2.51296751291651	0.227769937725252	2.49334116295597e-29	1.68276083978323e-27	KO_vs_NTC
Ddx20+65.5	Ddx20+65.5	chr3	105621259	105622626	1368	+	Ddx20	65630	+	338.23258575981	-2.22267393679605	0.200617402375909	2.49960487797945e-29	1.68588634683317e-27	KO_vs_NTC
Gstcd-6.5	Gstcd-6.5	chr3	133098189	133099265	1077	+	Gstcd	6693	-	178.095453660161	-2.48888456747541	0.22551881667301	2.51485215827924e-29	1.69506288422921e-27	KO_vs_NTC
Zc3h12a-30	Zc3h12a-30	chr4	125156795	125158440	1646	+	Zc3h12a	29776	-	866.513777960068	-1.35763260031907	0.121685886935371	2.52221346059264e-29	1.69891560300584e-27	KO_vs_NTC
Gm9955-80	Gm9955-80	chr18	24789091	24789779	689	+	Gm9955	80086	-	123.602045729621	-3.17998919726316	0.291886014608694	2.60785712954401e-29	1.75545845630192e-27	KO_vs_NTC
Akap11+75	Akap11+75	chr14	78461478	78461855	378	+	Akap11	75140	+	305.045172677925	-2.29389804282802	0.207331051182834	2.62690442871316e-29	1.76712802155649e-27	KO_vs_NTC
Arhgap15-28	Arhgap15-28	chr2	43720323	43721459	1137	+	Arhgap15	27930	-	193.801411159075	2.44484246397488	0.221534290660534	2.73978448294177e-29	1.84186292779015e-27	KO_vs_NTC
Il6st-67	Il6st-67	chr13	112396189	112397643	1455	+	Il6st	67151	-	486.247774640923	-1.48538430932725	0.133265989027856	2.82099727469504e-29	1.89522562514646e-27	KO_vs_NTC
Zfp618-190	Zfp618-190	chr4	62774778	62776204	1427	+	Zfp618	190079	-	604.606681510938	-1.41706853089296	0.127123414112054	2.82769320166155e-29	1.89848894670723e-27	KO_vs_NTC
Batf+7	Batf+7	chr12	85693240	85693818	579	+	Batf	6860	+	184.123546789651	-2.58602043961791	0.235006048853565	2.97990327790197e-29	1.99938149757088e-27	KO_vs_NTC
Irf4+38	Irf4+38	chr13	30785854	30788674	2821	+	Irf4	38038	+	2101.28166331692	0.828132236601154	0.0751156218186171	2.98658862916948e-29	2.00256585615611e-27	KO_vs_NTC
Glis1+18.5	Glis1+18.5	chr4	107452580	107453914	1335	+	Glis1	18656	+	825.510153335089	-1.18310426270557	0.106353035855869	3.06859495847084e-29	2.05621749131537e-27	KO_vs_NTC
St6gal1+26	St6gal1+26	chr16	23250214	23251364	1151	+	St6gal1	26049	+	965.088191864602	-1.0998614393342	0.09902648503561	3.08943666895213e-29	2.06884066430607e-27	KO_vs_NTC
Dnajb12+17	Dnajb12+17	chr10	59895709	59897831	2123	+	Dnajb12	17214	+	1751.33236761328	-0.85986717888517	0.0780142466953211	3.37712970648851e-29	2.26002860331823e-27	KO_vs_NTC
Gadd45a+49.5	Gadd45a+49.5	chr6	66987526	66988361	836	+	Gadd45a	49512	+	289.869721746155	-2.00400821888224	0.180852440553981	3.44126559362453e-29	2.30145780568438e-27	KO_vs_NTC
Cd52+13	Cd52+13	chr4	134081594	134082703	1110	+	Cd52	12932	+	1060.31396545077	1.10976565789177	0.0999862073433277	3.45259063145841e-29	2.3075372725203598e-27	KO_vs_NTC
Pcbp1-21.5	Pcbp1-21.5	chr6	86547103	86548448	1346	+	Pcbp1	21453	-	998.6382170002	-1.09369738495287	0.098586872498471	3.51064301493889e-29	2.34481887272051e-27	KO_vs_NTC
Vegfc+138.5	Vegfc+138.5	chr8	54215937	54216691	755	+	Vegfc	138708	+	342.403952552756	-1.91002468615814	0.172241106447812	3.57091809336038e-29	2.38353589088813e-27	KO_vs_NTC
Stc1-74.5	Stc1-74.5	chr14	68954328	68955533	1206	+	Stc1	74305	-	685.16355193232	-1.23797255454892	0.111364738833192	3.64269244774977e-29	2.42987352813076e-27	KO_vs_NTC
Polr1d+55.5	Polr1d+55.5	chr5	147131852	147132764	913	+	Polr1d	55258	+	267.297659978278	-2.24908447054736	0.203724998654304	3.70780021030695e-29	2.47170722863974e-27	KO_vs_NTC
Tes+47	Tes+47	chr6	17112107	17112551	445	+	Tes	47180	+	284.480667119568	-1.94232637722501	0.175288268028464	3.75884246599794e-29	2.50411660025127e-27	KO_vs_NTC
Cyb561a3-9.5	Cyb561a3-9.5	chr19	10567461	10568157	697	+	Cyb561a3	9360	-	232.527232513574	-2.17132431542258	0.196506531259462	3.77721633094333e-29	2.51473474102649e-27	KO_vs_NTC
Ercc6l2-113.5	Ercc6l2-113.5	chr13	63700727	63702535	1809	+	Ercc6l2	113606	-	426.573326852721	-1.78966697748079	0.161274215285771	3.80191641905676e-29	2.5295482566482e-27	KO_vs_NTC
Rdh10+122	Rdh10+122	chr1	16227021	16228792	1772	+	Rdh10	122132	+	260.513479954368	2.03286195267754	0.183679880608757	3.83527523484686e-29	2.54970355313929e-27	KO_vs_NTC
C9-49.5	C9-49.5	chr15	6395540	6396462	923	+	C9	49323	-	335.309846194504	-1.8844714064099	0.169989490597532	3.83714828740892e-29	2.54970355313929e-27	KO_vs_NTC
Kdm4b+34.5	Kdm4b+34.5	chr17	56360129	56361069	941	+	Kdm4b	34537	+	237.166726248261	2.24653159831477	0.20357936887032	3.92088250053778e-29	2.602917318486e-27	KO_vs_NTC
Cdh17+36	Cdh17+36	chr4	11793898	11794754	857	+	Cdh17	36179	+	272.838474142698	-2.04916766330256	0.185223103764834	3.9222732399421e-29	2.602917318486e-27	KO_vs_NTC
Arhgap27+12.5	Arhgap27+12.5	chr11	103350752	103351283	532	+	Arhgap27	12673	+	242.322787132162	-2.24243778644303	0.203199125063749	3.92584387381425e-29	2.6036136057165e-27	KO_vs_NTC
P2ry1-214.5	P2ry1-214.5	chr3	60787538	60788895	1358	+	P2ry1	214576	-	1742.26850129897	-0.849519720329067	0.0771925658305079	3.93768728408797e-29	2.60979197018565e-27	KO_vs_NTC
Kdm7a+41	Kdm7a+41	chr6	39165012	39166247	1236	+	Kdm7a	41158	+	676.361612502999	-1.36591733269564	0.122892825189612	4.05372320265446e-29	2.68497407252148e-27	KO_vs_NTC
Pigk+27.5	Pigk+27.5	chr3	152741154	152741741	588	+	Pigk	27347	+	330.040138558451	-2.04632587984768	0.185032434060951	4.1164355379845197e-29	2.72476367725822e-27	KO_vs_NTC
Ngp+14	Ngp+14	chr9	110432979	110434070	1092	+	Ngp	13777	+	273.189785490009	-2.03299915780011	0.183801831359473	4.12697500410811e-29	2.72998999951444e-27	KO_vs_NTC
Cdkal1-22.5	Cdkal1-22.5	chr13	29877945	29878793	849	+	Cdkal1	22694	-	168.388159874123	-2.53410142447517	0.23078219292018	4.27946787736281e-29	2.82905155580336e-27	KO_vs_NTC
Tgif1-25	Tgif1-25	chr17	70878224	70879210	987	+	Tgif1	25170	-	232.559435514829	-2.62098818395975	0.239106798701799	4.44489621930308e-29	2.93653220476798e-27	KO_vs_NTC
Nkain1-2.5	Nkain1-2.5	chr4	130575777	130577103	1327	+	Nkain1	2266	-	638.022838480134	-1.39906558612132	0.125974833502566	4.49086723144838e-29	2.96500607621074e-27	KO_vs_NTC
Gm765-433	Gm765-433	chr6	98775557	98776250	694	+	Gm765	433148	-	141.239426211607	-2.9040801071388	0.266349721407356	4.61191574358531e-29	3.04298031746083e-27	KO_vs_NTC
Cavin4+71.5	Cavin4+71.5	chr4	48734815	48735595	781	+	Cavin4	71691	+	253.06068525073	-2.09587422872314	0.189821705584472	4.6669139552356e-29	3.07730226703466e-27	KO_vs_NTC
Pik3r6-0.5	Pik3r6-0.5	chr11	68502300	68502913	614	+	Pik3r6	410	-	360.622905227782	-1.88099623233171	0.170070593911868	5.13492520559908e-29	3.38374203401507e-27	KO_vs_NTC
Ice1+5.5	Ice1+5.5	chr13	70631816	70632613	798	+	Ice1	5418	+	204.575995525914	-2.38730873864387	0.217443077666467	5.71938051835123e-29	3.76647469594992e-27	KO_vs_NTC
D16Ertd472e-9	D16Ertd472e-9	chr16	78585694	78585976	283	+	D16Ertd472e	9126	-	200.296782790887	-2.49912024546333	0.228040602652373	5.79413791611365e-29	3.81327394020329e-27	KO_vs_NTC
Hes1-82.5	Hes1-82.5	chr16	29980821	29982539	1719	+	Hes1	82701	-	234.816957835415	-2.31947765666514	0.211122329060438	5.94213784774425e-29	3.90818569527434e-27	KO_vs_NTC
Zswim6+356	Zswim6+356	chr13	107534040	107534404	365	+	Zswim6	355840	+	120.962891194428	-3.43416875393433	0.319349456807518	6.04285327979332e-29	3.9718970698374096e-27	KO_vs_NTC
Klf13-12.5	Klf13-12.5	chr7	63950759	63951766	1008	+	Klf13	12346	-	186.729434817896	-2.78307240799369	0.255325041108652	6.23778953935069e-29	4.09741824321471e-27	KO_vs_NTC
Mex3c-145.5	Mex3c-145.5	chr18	73426975	73427801	827	+	Mex3c	145653	-	186.235218262236	-2.67624407765358	0.2451199475697	6.411581165386519e-29	4.20889937150548e-27	KO_vs_NTC
Ccnd2-91	Ccnd2-91	chr6	127243137	127243388	252	+	Ccnd2	91068	-	165.814542229982	-3.128062656084	0.288996997462178	6.43176342905951e-29	4.21946563967398e-27	KO_vs_NTC
Adcy6-7.5	Adcy6-7.5	chr15	98616968	98618233	1266	+	Adcy6	7523	-	269.453702575879	-2.08111882702293	0.188959304325903	6.49241962527166e-29	4.25655397146382e-27	KO_vs_NTC
Id2-291	Id2-291	chr12	25387778	25388488	711	+	Id2	290992	-	169.624897846293	-2.62173070562641	0.239951883859956	6.5617538786557e-29	4.29928112633241e-27	KO_vs_NTC
Slc23a2+26	Slc23a2+26	chr2	132118945	132119714	770	+	Slc23a2	25777	+	272.073996171402	-2.0162240388298	0.182977287945233	6.73446968883207e-29	4.40964705179962e-27	KO_vs_NTC
Slc16a11-14	Slc16a11-14	chr11	70198318	70198876	559	+	Slc16a11	14152	-	162.696710577704	-2.70800536042396	0.248295087453956	6.82636004102174e-29	4.4669831295051e-27	KO_vs_NTC
Capn13-115	Capn13-115	chr17	73515361	73515954	594	+	Capn13	114790	-	170.453993301803	-2.66109353003513	0.243851680593791	7.013514536206859e-29	4.58654535154351e-27	KO_vs_NTC
Lime1-2.5	Lime1-2.5	chr2	181377200	181377861	662	+	Lime1	2545	-	278.697548380212	-2.24081006193506	0.204055929738679	7.18760024076477e-29	4.69741519532512e-27	KO_vs_NTC
A030003K21Rik-6	A030003K21Rik-6	chr1	82948767	82949866	1100	+	A030003K21Rik	5927	-	238.239097139014	-2.19406756924668	0.199721687063868	7.4059052337709e-29	4.83702577127883e-27	KO_vs_NTC
Tmem266+78.5	Tmem266+78.5	chr9	55404733	55405792	1060	+	Tmem266	78349	+	666.497083755264	-1.29532595692718	0.117189298322352	7.78359455720293e-29	5.0804928822804995e-27	KO_vs_NTC
Slc9a2-6	Slc9a2-6	chr1	40674386	40675097	712	+	Slc9a2	5830	-	140.832562254276	-2.81107403674658	0.258518534199194	7.831921442499209e-29	5.10880737935861e-27	KO_vs_NTC
Gucy1a1-8.5	Gucy1a1-8.5	chr3	82153706	82155123	1418	+	Gucy1a1	8624	-	645.633675556789	-1.29116761899282	0.116851466301548	8.07920640175675e-29	5.26678568841794e-27	KO_vs_NTC
Rgs3+180	Rgs3+180	chr4	62738394	62740911	2518	+	Rgs3	179805	+	802.434118807088	-1.30953573893738	0.11853010190732	8.32120627566953e-29	5.42112151435733e-27	KO_vs_NTC
Sp100+19.5	Sp100+19.5	chr1	85668702	85669972	1271	+	Sp100	19349	+	153.100901864244	3.22257747085111	0.299085024611011	8.596996944842e-29	5.59726295412601e-27	KO_vs_NTC
AC159819.1+129.5	AC159819.1+129.5	chr9	56566235	56567678	1444	+	AC159819.1	129499	+	249.452281656532	2.06892289437293	0.188263925689924	8.637869619722719e-29	5.62033028943017e-27	KO_vs_NTC
Aopep+241	Aopep+241	chr13	63205350	63206611	1262	+	Aopep	241087	+	380.380477782141	-1.67360683806992	0.151699859914468	8.82899258611768e-29	5.74106910858005e-27	KO_vs_NTC
Eif2b5-27	Eif2b5-27	chr16	20471492	20472478	987	+	Eif2b5	26829	-	565.676056274884	1.51425875806703	0.137183915499062	9.29142525349893e-29	6.03796457946067e-27	KO_vs_NTC
AL845275.1-75	AL845275.1-75	chr2	6397702	6398596	895	+	AL845275.1	75068	-	317.003867716423	-2.11957278466812	0.193118544484287	9.3283574621974e-29	6.05815214809122e-27	KO_vs_NTC
Adam6a+450.5	Adam6a+450.5	chr12	113993979	113995013	1035	+	Adam6a	450588	+	344.623038629324	-1.82572184829013	0.16584485749551	9.75064852445639e-29	6.32842216615567e-27	KO_vs_NTC
Mylip+22.5	Mylip+22.5	chr13	45412047	45412897	851	+	Mylip	22730	+	242.114491625127	-2.14618182425824	0.195700327084909	9.86246052046084e-29	6.39697030994212e-27	KO_vs_NTC
Dnajb6+4	Dnajb6+4	chr5	29739376	29739961	586	+	Dnajb6	3980	+	342.724818060761	-1.76451794323458	0.160211344489521	9.89595792822462e-29	6.41466802051773e-27	KO_vs_NTC
Klf6-346	Klf6-346	chr13	5514726	5515886	1161	+	Klf6	346173	-	189.650578874688	-2.50881163092462	0.230005689537378	1.00245721138393e-28	6.49206867224549e-27	KO_vs_NTC
4930474N05Rik+122	4930474N05Rik+122	chr14	36216201	36217604	1404	+	4930474N05Rik	121985	+	145.21638125073	-2.97505819740446	0.275033106038756	1.0027938729645099e-28	6.49206867224549e-27	KO_vs_NTC
Nxpe2-50	Nxpe2-50	chr9	48403347	48404020	674	+	Nxpe2	50228	-	167.916267164729	-2.60682943557711	0.23939897370017	1.01475121513895e-28	6.56536406486517e-27	KO_vs_NTC
Fancc+147	Fancc+147	chr13	63349827	63350943	1117	+	Fancc	146891	+	160.418209059707	2.70800734675439	0.249149141282534	1.02791750791478e-28	6.64638458780718e-27	KO_vs_NTC
Jun-48	Jun-48	chr4	95099421	95100691	1271	+	Jun	47833	-	198.497061908426	-2.38942233501863	0.218808628461085	1.09008596613668e-28	7.04394723800213e-27	KO_vs_NTC
Ccdc54-19.5	Ccdc54-19.5	chr16	50610097	50611141	1045	+	Ccdc54	19464	-	261.617813975695	-2.0033026103049	0.182539130341104	1.12123785324451e-28	7.24071424177785e-27	KO_vs_NTC
Tgfbr3+130.5	Tgfbr3+130.5	chr5	107158510	107159440	931	+	Tgfbr3	130652	+	150.344856769761	-3.10048349442121	0.287903407422738	1.24610912834431e-28	8.04207678705206e-27	KO_vs_NTC
Sgms1+88	Sgms1+88	chr19	32301007	32302687	1681	+	Sgms1	87865	+	444.719282369608	-1.65022859476481	0.149987376610407	1.25668152638359e-28	8.10524262425791e-27	KO_vs_NTC
Vapa-12.5	Vapa-12.5	chr17	65625678	65625982	305	+	Vapa	12274	-	127.61676032526	-3.4155093574535	0.319596823093375	1.30513002998069e-28	8.41246734680435e-27	KO_vs_NTC
Atp6v0c-2	Atp6v0c-2	chr17	24171242	24172447	1206	+	Atp6v0c	2141	-	623.92663333222	-1.31593905957319	0.119547097085596	1.3081093675697e-28	8.42641130974718e-27	KO_vs_NTC
Eci2-199.5	Eci2-199.5	chr13	35226054	35226980	927	+	Eci2	199420	-	249.088603840828	2.07544661986975	0.189530285135357	1.3161025787965e-28	8.47261547920989e-27	KO_vs_NTC
Ubxn2b+38	Ubxn2b+38	chr4	6228558	6229672	1115	+	Ubxn2b	38017	+	655.659576585457	-1.28863214313848	0.11710398598087	1.33551869639579e-28	8.59225299625108e-27	KO_vs_NTC
Psmb2+14.5	Psmb2+14.5	chr4	126691723	126692102	380	+	Psmb2	14282	+	199.271099036587	-2.4233096514771	0.222430214583591	1.3553691047608e-28	8.71453385788296e-27	KO_vs_NTC
Spon1-30.5	Spon1-30.5	chr7	113734926	113735874	949	+	Spon1	30595	-	656.292164055695	-1.33558120773708	0.121362031245561	1.36208528726747e-28	8.75226675564648e-27	KO_vs_NTC
Zfp995-25	Zfp995-25	chr17	21933853	21936029	2177	+	Zfp995	25014	-	329.494597136595	-1.80222431286345	0.164140445567306	1.38012486760001e-28	8.86266752664036e-27	KO_vs_NTC
Trib2-192.5	Trib2-192.5	chr12	16008922	16009480	559	+	Trib2	192278	-	205.195086119031	-2.35647013470449	0.216153015575793	1.41354306902876e-28	9.07162568725357e-27	KO_vs_NTC
Jmjd1c-191	Jmjd1c-191	chr10	66904345	66905544	1200	+	Jmjd1c	191178	-	190.775681498145	-2.45006468309654	0.225073335968096	1.4248995376277e-28	9.13882771772894e-27	KO_vs_NTC
Unc93a2-70	Unc93a2-70	chr17	7455223	7455825	603	+	Unc93a2	70059	-	123.06664424324	-3.26201961383406	0.30441730083156	1.46603423513377e-28	9.39681533953528e-27	KO_vs_NTC
Ahr-85	Ahr-85	chr12	35619465	35620498	1034	+	Ahr	84942	-	137.417842153747	-2.91441456944379	0.269998441881515	1.47958276833559e-28	9.47777398624897e-27	KO_vs_NTC
Myo5a+14.5	Myo5a+14.5	chr9	75085022	75085873	852	+	Myo5a	14432	+	239.139790006564	-2.24146261282619	0.20535939614766	1.49491578709446e-28	9.57005605550986e-27	KO_vs_NTC
Zfp618-88	Zfp618-88	chr4	62877020	62877943	924	+	Zfp618	88089	-	585.36133116974	-1.36332544188993	0.123987807836095	1.5237380737629698e-28	9.7485249997995e-27	KO_vs_NTC
Syt6-50.5	Syt6-50.5	chr3	103524204	103525231	1028	+	Syt6	50511	-	250.271437912737	-2.05096715872763	0.187570412534654	1.63038744683581e-28	1.04243843814406e-26	KO_vs_NTC
Alox15-24	Alox15-24	chr11	70375841	70376528	688	+	Alox15	24152	-	382.373246503263	-1.77857268552207	0.162195159883532	1.65817573641299e-28	1.05954966919558e-26	KO_vs_NTC
Fam76b+219.5	Fam76b+219.5	chr9	14046253	14047800	1548	+	Fam76b	219310	+	361.214876638755	-1.9161309681076	0.174994039110476	1.66708366710474e-28	1.06458292804722e-26	KO_vs_NTC
Laptm4b+16.5	Laptm4b+16.5	chr15	34254180	34255104	925	+	Laptm4b	16614	+	236.903621697719	-2.27983667861743	0.209196690176819	1.68438933409934e-28	1.0749693611810799e-26	KO_vs_NTC
Nckap5-38.5	Nckap5-38.5	chr1	126868771	126869872	1102	+	Nckap5	38521	-	157.050218230196	-2.77594158566617	0.256795603259719	1.69529753845854e-28	1.08126265485626e-26	KO_vs_NTC
Fchsd2-25.5	Fchsd2-25.5	chr7	101066622	101067849	1228	+	Fchsd2	25625	-	234.192872823397	-2.55103857847825	0.235162134920452	1.77469686941343e-28	1.13120493046686e-26	KO_vs_NTC
Rnf183-2.5	Rnf183-2.5	chr4	62437299	62438541	1243	+	Rnf183	2667	-	314.452044143729	-1.79789651875998	0.164082746855279	1.7788973326631099e-28	1.13318284127571e-26	KO_vs_NTC
Filip1+23	Filip1+23	chr9	79989432	79990333	902	+	Filip1	22967	+	141.043003323395	-3.12306334714228	0.291048507167057	1.79045958330289e-28	1.13984498502994e-26	KO_vs_NTC
Tmtc2+165.5	Tmtc2+165.5	chr10	105408451	105409146	696	+	Tmtc2	165651	+	139.468343054233	-3.02776064826917	0.281667677798362	1.8422683955296398e-28	1.17210495700795e-26	KO_vs_NTC
Lpin1+221.5	Lpin1+221.5	chr12	16424298	16426523	2226	+	Lpin1	221554	+	756.599963878219	1.17531976624224	0.107225309885001	1.85065809049325e-28	1.1767176996572299e-26	KO_vs_NTC
Tfcp2l1-109.5	Tfcp2l1-109.5	chr1	118518073	118519132	1060	+	Tfcp2l1	109340	-	149.103416248593	-2.7251961098273	0.252067115765065	1.85872763589837e-28	1.18112132727917e-26	KO_vs_NTC
2310057J18Rik+103	2310057J18Rik+103	chr10	28882932	28883981	1050	+	2310057J18Rik	102845	+	272.458534075166	-1.9919908190453	0.18225850594708	1.8755687065469699e-28	1.1910899424233699e-26	KO_vs_NTC
Gramd4+53	Gramd4+53	chr15	86110271	86110937	667	+	Gramd4	52909	+	186.413132248347	-2.41466329821623	0.222253448518958	1.9176086073060599e-28	1.2170391197936299e-26	KO_vs_NTC
Kcnj13-11.5	Kcnj13-11.5	chr1	87405565	87406700	1136	+	Kcnj13	11402	-	257.377669620022	-2.09701537489234	0.192226241425488	2.0081306561194798e-28	1.27370744195883e-26	KO_vs_NTC
Drosha+60.5	Drosha+60.5	chr15	12884963	12885874	912	+	Drosha	60603	+	152.510502760037	2.80248062382738	0.259793212730894	2.0453555431178097e-28	1.2965218746614198e-26	KO_vs_NTC
Rtkn2+74.5	Rtkn2+74.5	chr10	68053248	68055119	1872	+	Rtkn2	74613	+	513.511836866091	1.48506157169904	0.135400986451457	2.0496657048542298e-28	1.29845693670704e-26	KO_vs_NTC
Rftn1+25	Rftn1+25	chr17	50164697	50166252	1556	+	Rftn1	25198	+	590.524486946147	-1.31256155078994	0.119686739599098	2.0556833951681e-28	1.30147067679373e-26	KO_vs_NTC
Arhgef17-14.5	Arhgef17-14.5	chr7	100946385	100947216	832	+	Arhgef17	14692	-	561.125097037568	-1.41155655940472	0.128688790753027	2.0610786784839697e-28	1.3040869138496e-26	KO_vs_NTC
Sesn3+6	Sesn3+6	chr9	14280808	14281707	900	+	Sesn3	6190	+	325.439026325328	-1.95951733600309	0.179471373145839	2.22107342411358e-28	1.4044583084750002e-26	KO_vs_NTC
Phtf2+135	Phtf2+135	chr5	20746944	20747501	558	+	Phtf2	134900	+	143.617502491971	2.89481896782791	0.269037793288616	2.24297812410286e-28	1.41744137756953e-26	KO_vs_NTC
Cyp2j13+46	Cyp2j13+46	chr4	96031015	96031922	908	+	Cyp2j13	46076	+	617.875860565074	-1.41113130477619	0.128744314608355	2.25222206479287e-28	1.42241254073708e-26	KO_vs_NTC
Slc22a21+23.5	Slc22a21+23.5	chr11	53956168	53957095	928	+	Slc22a21	23699	+	265.359031116236	-2.0000016754891	0.183298238050491	2.2674445916953497e-28	1.43115115243559e-26	KO_vs_NTC
Cenpx+15.5	Cenpx+15.5	chr11	120697708	120698535	828	+	Cenpx	15615	+	327.843461545141	-1.83467304856046	0.167892417813993	2.35873701996226e-28	1.48786307074712e-26	KO_vs_NTC
Fbxo32+18	Fbxo32+18	chr15	58196717	58197458	742	+	Fbxo32	17843	+	334.063394913731	-1.9711525542179	0.1806535528382	2.36118487640173e-28	1.4884978653067298e-26	KO_vs_NTC
Fbp1-29.5	Fbp1-29.5	chr13	62917326	62917958	633	+	Fbp1	29359	-	137.535055213335	-2.84810531501326	0.264624265922274	2.41313001778143e-28	1.52031608075723e-26	KO_vs_NTC
Nrn1+188	Nrn1+188	chr13	36546682	36547681	1000	+	Nrn1	187948	+	188.71311851764	-2.46277759790285	0.22731126070992	2.43658185862214e-28	1.53415513854465e-26	KO_vs_NTC
Rbm26-2.5	Rbm26-2.5	chr14	105179682	105180249	568	+	Rbm26	2637	-	120.86077590098	3.53456766264038	0.333601560639631	2.43861204554425e-28	1.53449774419804e-26	KO_vs_NTC
Stat5a+26.5	Stat5a+26.5	chr11	100884902	100886487	1586	+	Stat5a	26343	+	483.360820631028	-1.54690326239388	0.141281297734086	2.44716322318723e-28	1.53894076995319e-26	KO_vs_NTC
Wsb2+2	Wsb2+2	chr5	117358957	117359952	996	+	Wsb2	2150	+	362.870327514158	-1.77188815755948	0.162104294544622	2.46018291174238e-28	1.54618677703298e-26	KO_vs_NTC
Il6st-5	Il6st-5	chr13	112458365	112459852	1488	+	Il6st	4959	-	467.997415346621	-1.47535455541988	0.134791554947865	2.6339311418715397e-28	1.65437791794194e-26	KO_vs_NTC
Lrrc1-42.5	Lrrc1-42.5	chr9	77587042	77587725	684	+	Lrrc1	42512	-	178.91189355136	-2.56061755262098	0.236937397211624	2.71846042006194e-28	1.7064329664170002e-26	KO_vs_NTC
Runx1+48	Runx1+48	chr16	92777684	92778826	1143	+	Runx1	47892	+	289.848414666282	-1.96510396616032	0.18030401749402	2.72858360771584e-28	1.71070760979197e-26	KO_vs_NTC
Cox7a2-12.5	Cox7a2-12.5	chr9	79771919	79772969	1051	+	Cox7a2	12565	-	653.005914110974	-1.39221249272632	0.127220385073454	2.72779131445723e-28	1.71070760979197e-26	KO_vs_NTC
Fbxo39+7	Fbxo39+7	chr11	72320778	72321838	1061	+	Fbxo39	6864	+	207.006804586121	-2.54582954923103	0.23552554706974	2.73789490313388e-28	1.71550380884469e-26	KO_vs_NTC
Ppp2r1b+42	Ppp2r1b+42	chr9	50886557	50888019	1463	+	Ppp2r1b	41987	+	726.336879770679	-1.27762207539307	0.116806980684385	2.75051853794422e-28	1.72236837009169e-26	KO_vs_NTC
Calcoco1+5.5	Calcoco1+5.5	chr15	102716288	102717194	907	+	Calcoco1	5435	+	228.893409913995	-2.3990287560336	0.221465214503829	2.79615428092087e-28	1.74988418816902e-26	KO_vs_NTC
Tle4-198	Tle4-198	chr19	14795649	14796313	665	+	Tle4	197929	-	178.484625384629	-2.53797227895608	0.234834552612296	2.83038509386614e-28	1.77023358444953e-26	KO_vs_NTC
Ccrl2-29	Ccrl2-29	chr9	111085389	111087426	2038	+	Ccrl2	28887	-	329.779752936122	1.8342145428364	0.168122408387493	2.8665563712432e-28	1.79177125238845e-26	KO_vs_NTC
Dcp1b-190.5	Dcp1b-190.5	chr6	118983786	118985216	1431	+	Dcp1b	190749	-	411.759542527139	-1.56023239055621	0.142702542357469	2.88384136286753e-28	1.80148493121416e-26	KO_vs_NTC
Ap5b1+4.5	Ap5b1+4.5	chr19	5571974	5572941	968	+	Ap5b1	4432	+	419.381190496718	-1.76412240566474	0.161608687695623	2.91190281860654e-28	1.8179146617249799e-26	KO_vs_NTC
Cd5l-27	Cd5l-27	chr3	87330656	87331163	508	+	Cd5l	26969	-	112.944782517331	-3.62955364196322	0.344067339549565	2.9478787966715097e-28	1.83926262564532e-26	KO_vs_NTC
Hephl1+26.5	Hephl1+26.5	chr9	15085050	15086271	1222	+	Hephl1	26446	+	194.460659575464	-2.35946888780701	0.217783556277621	2.9541883255712e-28	1.8420862711261e-26	KO_vs_NTC
Ifitm1+15	Ifitm1+15	chr7	140981762	140982425	664	+	Ifitm1	14872	+	141.775364491835	-2.87049227402329	0.267416857116798	3.12935482869231e-28	1.95013385401791e-26	KO_vs_NTC
Sin3b+16.5	Sin3b+16.5	chr8	72739256	72740159	904	+	Sin3b	16422	+	199.861145824868	-2.32127187968376	0.214247435061889	3.14181581756369e-28	1.956718343315e-26	KO_vs_NTC
Cep162+8	Cep162+8	chr9	87246791	87248557	1767	+	Cep162	7860	+	258.658589042412	-2.05079699316664	0.188638768526598	3.25137236834026e-28	2.02372941986025e-26	KO_vs_NTC
Ado-178.5	Ado-178.5	chr10	67726921	67727893	973	+	Ado	178338	-	240.121972421367	-2.22208509442422	0.204980315269929	3.48615511936945e-28	2.16855649172343e-26	KO_vs_NTC
Nat8f2+17.5	Nat8f2+17.5	chr6	85851137	85852171	1035	+	Nat8f2	17502	+	369.756337720069	-1.78217132420105	0.163537200524904	3.4911790353716197e-28	2.1703741552828001e-26	KO_vs_NTC
Ezh2+62.5	Ezh2+62.5	chr6	47532457	47533161	705	+	Ezh2	62530	+	575.025243473428	-1.51815713945636	0.139108985862624	3.68088174492937e-28	2.28693049928644e-26	KO_vs_NTC
Dmbx1+17	Dmbx1+17	chr4	115922596	115923419	824	+	Dmbx1	16917	+	246.269294229621	-2.03474364051249	0.187338424415956	3.72428097433583e-28	2.31250302711917e-26	KO_vs_NTC
Elfn1-2.5	Elfn1-2.5	chr5	139904805	139905579	775	+	Elfn1	2748	-	156.750952832646	-2.65865235391985	0.24709378251317	3.73925769094306e-28	2.32040714643498e-26	KO_vs_NTC
Efr3a+34.5	Efr3a+34.5	chr15	65821128	65821810	683	+	Efr3a	34435	+	129.590075732197	-3.35502539209668	0.3164699574126	3.85562739261654e-28	2.39118369106056e-26	KO_vs_NTC
Tiam1+0	Tiam1+0	chr16	90142494	90144854	2361	+	Tiam1	93	+	2023.22010045996	0.905363768939099	0.0837320256916628	3.95649430842431e-28	2.4522665203355002e-26	KO_vs_NTC
Jarid2-424	Jarid2-424	chr13	44304564	44306609	2046	+	Jarid2	423885	-	415.759044436827	-1.61657988590173	0.148303222347158	3.9794037412725e-28	2.46498638466585e-26	KO_vs_NTC
Rchy1-11.5	Rchy1-11.5	chr5	91973909	91974887	979	+	Rchy1	11329	-	706.567703906187	-1.23713793664352	0.113534852499369	4.1495350908403595e-28	2.5688308961641199e-26	KO_vs_NTC
Gpr160+13	Gpr160+13	chr3	30868411	30869102	692	+	Gpr160	12806	+	154.978259095917	-2.60218875354566	0.241875779223268	4.25138417070346e-28	2.63030514959161e-26	KO_vs_NTC
Otulin+66.5	Otulin+66.5	chr15	27563511	27565206	1696	+	Otulin	66333	+	417.365501099376	1.69440677105364	0.155623788926785	4.2674512837152695e-28	2.63866478776311e-26	KO_vs_NTC
Mctp2+239.5	Mctp2+239.5	chr7	72066366	72067611	1246	+	Mctp2	239618	+	168.788784855669	-2.62773969025031	0.244526995536234	4.60650775281286e-28	2.84660676574181e-26	KO_vs_NTC
Rassf3-45	Rassf3-45	chr10	121520696	121521794	1099	+	Rassf3	44897	-	580.682927637164	1.5999038657852	0.14696097297962	4.6957803769535195e-28	2.9000375701209396e-26	KO_vs_NTC
Dynll2-24.5	Dynll2-24.5	chr11	88011083	88012510	1428	+	Dynll2	24262	-	182.912136153752	2.60663963266504	0.242544370271442	4.76206878429531e-28	2.93921830643356e-26	KO_vs_NTC
Kcna3-78	Kcna3-78	chr3	106958181	106958568	388	+	Kcna3	77792	-	187.645459197964	-2.62824191551691	0.244690330789816	4.8637669179245e-28	3.00019457553694e-26	KO_vs_NTC
Marchf3+84	Marchf3+84	chr18	56841190	56841671	482	+	Marchf3	84116	+	112.260481573812	-3.18753249100359	0.300248627835945	5.15834671774644e-28	3.1800052661164003e-26	KO_vs_NTC
Epas1-50	Epas1-50	chr17	86703334	86703714	381	+	Epas1	50173	-	136.786462831264	-3.50719411950042	0.333029790558731	5.2126739718921295e-28	3.21157944115502e-26	KO_vs_NTC
Cdkal1+266.5	Cdkal1+266.5	chr13	29588635	29589404	770	+	Cdkal1	266653	+	134.636598744156	-2.94013544560698	0.275528296976359	5.27190680291787e-28	3.24613653231544e-26	KO_vs_NTC
Angptl2+0	Angptl2+0	chr2	33215507	33216951	1445	+	Angptl2	160	+	1094.47623689124	1.04827241269903	0.0967737729923042	5.45508259863437e-28	3.35692389234199e-26	KO_vs_NTC
B3gntl1+51.5	B3gntl1+51.5	chr11	121621361	121622418	1058	+	B3gntl1	51262	+	235.071546510195	-2.09021509411793	0.193252519417069	5.62120526338195e-28	3.457091456205e-26	KO_vs_NTC
Dock10+88	Dock10+88	chr1	80670230	80671200	971	+	Dock10	87810	+	291.457818416349	-2.04082795872892	0.188575861543206	5.65139887714297e-28	3.47359195270109e-26	KO_vs_NTC
Adprh+2.5	Adprh+2.5	chr16	38449672	38450310	639	+	Adprh	2710	+	275.950048901827	2.1324177537011	0.197332189729647	5.853820776957649e-28	3.5958687294982e-26	KO_vs_NTC
Cdk13-28	Cdk13-28	chr13	17833033	17833600	568	+	Cdk13	28218	-	160.791524063763	-2.62668331546631	0.244948124258104	5.90468250103532e-28	3.6249554997438004e-26	KO_vs_NTC
Arnt2-56	Arnt2-56	chr7	84465509	84467135	1627	+	Arnt2	56145	-	671.898236393756	-1.23419941838509	0.113614240658914	5.963760825870089e-28	3.65904897729855e-26	KO_vs_NTC
Fam167a+18	Fam167a+18	chr14	63453523	63455021	1499	+	Fam167a	17878	+	589.911256055752	-1.50263023476477	0.138244499516913	6.0117710648672295e-28	3.6863152028396097e-26	KO_vs_NTC
Ino80c+33	Ino80c+33	chr18	24088384	24089224	841	+	Ino80c	33147	+	302.749312259637	-1.83455860092581	0.169214561426453	6.06125036170073e-28	3.71444933144936e-26	KO_vs_NTC
Itgb6+59.5	Itgb6+59.5	chr2	60662903	60663350	448	+	Itgb6	59515	+	106.145077849708	-3.62896046953183	0.346327302043252	6.1973112735995695e-28	3.79557747397326e-26	KO_vs_NTC
Lrp8+1.5	Lrp8+1.5	chr4	107802876	107804313	1438	+	Lrp8	1725	+	3327.99110913213	0.641669478178885	0.0596524639884963	6.38690662906145e-28	3.90937746601592e-26	KO_vs_NTC
Susd2-53.5	Susd2-53.5	chr10	75696710	75697821	1112	+	Susd2	53256	-	150.373699338665	-2.77591758470023	0.259750603061488	6.41202556119812e-28	3.92242748488932e-26	KO_vs_NTC
Crb2+235	Crb2+235	chr2	38011145	38011784	640	+	Crb2	235215	+	186.381847247519	-2.56854778879467	0.239460500909835	6.42064175985023e-28	3.9253728130381003e-26	KO_vs_NTC
Man1a+136.5	Man1a+136.5	chr10	53939788	53940696	909	+	Man1a	136365	+	484.217259856184	-1.44380362388756	0.132945045844467	6.77385273030495e-28	4.13886410018514e-26	KO_vs_NTC
Nfkbia+5	Nfkbia+5	chr12	55486268	55489271	3004	+	Nfkbia	4876	+	2513.09858735275	-0.917191389490433	0.0851954527749829	6.88664244823622e-28	4.20529094739723e-26	KO_vs_NTC
Zdhhc14+173	Zdhhc14+173	chr17	5665367	5665890	524	+	Zdhhc14	173071	+	343.74254697189	-1.7787593659944	0.164157783809133	6.90779903245032e-28	4.2157170690946796e-26	KO_vs_NTC
Tfip11-24.5	Tfip11-24.5	chr5	112301736	112302172	437	+	Tfip11	24401	-	215.853565865715	-2.34064010439333	0.217579722428413	7.00744495548138e-28	4.2740033437862196e-26	KO_vs_NTC
Dnajc28+4.5	Dnajc28+4.5	chr16	91614400	91614786	387	+	Dnajc28	4431	+	117.394112018135	-3.32610591301938	0.315236296142973	7.11667562536129e-28	4.33806331212991e-26	KO_vs_NTC
Sln+6.5	Sln+6.5	chr9	53856094	53857262	1169	+	Sln	6514	+	909.793861478635	-1.12626502976605	0.104014641839633	7.16456469068079e-28	4.36467817085368e-26	KO_vs_NTC
Inhba-205	Inhba-205	chr13	15806657	15807302	646	+	Inhba	204869	-	326.244450016615	-1.82009000811592	0.168116593974137	7.28619352618772e-28	4.43615768581453e-26	KO_vs_NTC
Hvcn1+12	Hvcn1+12	chr5	122218213	122219465	1253	+	Hvcn1	12035	+	697.140916982166	-1.31893935022881	0.121576010931206	7.53151776230569e-28	4.58281982401701e-26	KO_vs_NTC
Arsb+104	Arsb+104	chr13	93875312	93875828	517	+	Arsb	103940	+	131.875774725727	-3.18922538047086	0.301522737975184	7.79550244066525e-28	4.74065713794519e-26	KO_vs_NTC
Asic2+45	Asic2+45	chr11	81923017	81924101	1085	+	Asic2	44896	+	246.49707212533	-2.17752583418323	0.20213630683104	7.85405996448155e-28	4.77345633862487e-26	KO_vs_NTC
Catip-10.5	Catip-10.5	chr1	74350790	74351946	1157	+	Catip	10737	-	177.520300833938	-2.37681239461669	0.221296529234797	7.916669929388959e-28	4.80585148094476e-26	KO_vs_NTC
Serpine2-147.5	Serpine2-147.5	chr1	80008321	80009095	775	+	Serpine2	147527	-	136.594161552246	-2.90592002796733	0.273104441328588	7.913179575068049e-28	4.80585148094476e-26	KO_vs_NTC
Fstl4+249.5	Fstl4+249.5	chr11	53013445	53014382	938	+	Fstl4	249279	+	198.29006312395	-2.48773811028556	0.232081694166211	8.10748594552739e-28	4.9187955272336005e-26	KO_vs_NTC
Slc30a5-349.5	Slc30a5-349.5	chr13	101182178	101183649	1472	+	Slc30a5	349485	-	311.012240737296	1.87800115806245	0.173810488678881	8.56709484793075e-28	5.19458728125267e-26	KO_vs_NTC
Prdm2+25.5	Prdm2+25.5	chr4	143187107	143188265	1159	+	Prdm2	25307	+	243.244330432743	-2.43020838364766	0.226646227938096	8.71795182091979e-28	5.28295601542358e-26	KO_vs_NTC
Zar1l+107	Zar1l+107	chr5	150410721	150411493	773	+	Zar1l	107055	+	119.2984525057	-3.33682138780665	0.316958631747912	8.85820032187883e-28	5.36479627705108e-26	KO_vs_NTC
Map10-20.5	Map10-20.5	chr8	125648951	125650000	1050	+	Map10	20340	-	337.435619700205	-1.94488984777683	0.180234961248792	9.12906788510323e-28	5.52560111263634e-26	KO_vs_NTC
Ttc39c+33	Ttc39c+33	chr18	12632087	12633489	1403	+	Ttc39c	32892	+	222.447920106424	-2.23300065331679	0.20773045275549	9.204466629182219e-28	5.56797436513976e-26	KO_vs_NTC
Fam72a+33	Fam72a+33	chr1	131560616	131561483	868	+	Fam72a	33146	+	212.96274022984	-2.26557927497662	0.210876703890491	9.2865544568514e-28	5.61434199774283e-26	KO_vs_NTC
Smim3+8	Smim3+8	chr18	60493405	60494110	706	+	Smim3	8228	+	538.831530347687	-1.36806376441999	0.126315521826384	9.35546230608681e-28	5.65269185328569e-26	KO_vs_NTC
Fggy-166.5	Fggy-166.5	chr4	95390320	95391375	1056	+	Fggy	166657	-	128.471634298536	-2.842161482333	0.267193513700658	9.456846997819789e-28	5.71060830991153e-26	KO_vs_NTC
Slc2a13-42.5	Slc2a13-42.5	chr15	91615102	91616048	947	+	Slc2a13	42313	-	527.883292011748	-1.54819314209366	0.143050940325832	9.7796169526629e-28	5.9020645618467e-26	KO_vs_NTC
Dnajc3+22	Dnajc3+22	chr14	118959271	118960474	1204	+	Dnajc3	21896	+	248.902613644058	2.1780015329657	0.202590538941435	9.94060921433493e-28	5.99572025392655e-26	KO_vs_NTC
Sdccag8+13	Sdccag8+13	chr1	176826988	176828015	1028	+	Sdccag8	12841	+	473.033543830707	-1.46879540975732	0.13574409145311	1.03991439680508e-27	6.268625838534309e-26	KO_vs_NTC
Cd200+35	Cd200+35	chr16	45373533	45374410	878	+	Cd200	35080	+	246.737357071787	-2.02411836481975	0.187972313269815	1.04370295443761e-27	6.28439459233734e-26	KO_vs_NTC
Supt3-221.5	Supt3-221.5	chr17	44554887	44556403	1517	+	Supt3	221504	-	910.049598638526	-1.3233033279888	0.122313254743192	1.04374750395686e-27	6.28439459233734e-26	KO_vs_NTC
Atp1a1-46.5	Atp1a1-46.5	chr3	101650250	101651685	1436	+	Atp1a1	46282	-	771.98867521322	-1.21113197874469	0.112058426703153	1.0521015130266e-27	6.33100246125445e-26	KO_vs_NTC
Dst+21	Dst+21	chr1	33929118	33929524	407	+	Dst	21096	+	208.561713089118	-2.1898491456979	0.203831048535558	1.0553453038704e-27	6.34682330097013e-26	KO_vs_NTC
Ercc6l2-44	Ercc6l2-44	chr13	63770684	63771516	833	+	Ercc6l2	44137	-	124.468734725733	-2.95081974669351	0.278307713712946	1.06581900625074e-27	6.4060809421101e-26	KO_vs_NTC
Gadd45g+321.5	Gadd45g+321.5	chr13	52167642	52168679	1038	+	Gadd45g	321482	+	118.607137651876	3.18017417616896	0.301626750367585	1.1399572614424199e-27	6.84770138548834e-26	KO_vs_NTC
Dyrk4-6.5	Dyrk4-6.5	chr6	126927814	126928668	855	+	Dyrk4	6401	-	137.091590060264	-2.70477595491083	0.254088544367586	1.16835510878984e-27	7.01420631009529e-26	KO_vs_NTC
Hlx+340.5	Hlx+340.5	chr1	184391728	184392339	612	+	Hlx	340584	+	116.513766239562	-3.1472181328143	0.298359274046973	1.17632840413989e-27	7.057970424839329e-26	KO_vs_NTC
Suclg2+145.5	Suclg2+145.5	chr6	95572863	95573718	856	+	Suclg2	145508	+	117.369343832455	-3.19046088727594	0.302868745060721	1.22437670223215e-27	7.34199409247921e-26	KO_vs_NTC
Il20rb+69	Il20rb+69	chr9	100417393	100417973	581	+	Il20rb	69103	+	134.646251335624	-3.02580165228026	0.286191924670572	1.22895445946009e-27	7.36516758466913e-26	KO_vs_NTC
Ikbke-53.5	Ikbke-53.5	chr1	131332893	131333691	799	+	Ikbke	53685	-	219.406218744522	-2.22370290761704	0.20736271918141	1.23531159928277e-27	7.398971910785301e-26	KO_vs_NTC
Aven+104	Aven+104	chr2	112596485	112597324	840	+	Aven	103940	+	187.072821012495	2.57212422694893	0.241210996858761	1.25628845766366e-27	7.52025195004923e-26	KO_vs_NTC
Rgs2+58	Rgs2+58	chr1	143946029	143946717	689	+	Rgs2	57786	+	211.387782612461	-2.35922883001118	0.220479103645798	1.25724338130425e-27	7.52160785361978e-26	KO_vs_NTC
Atp6v1b2-83	Atp6v1b2-83	chr8	69005013	69006086	1074	+	Atp6v1b2	83094	-	151.280151591252	-2.60042146576593	0.244010708869113	1.27186241904947e-27	7.60466203769821e-26	KO_vs_NTC
Acsl3-66.5	Acsl3-66.5	chr1	78590771	78592034	1264	+	Acsl3	66420	-	1039.56149084091	-1.07866911564396	0.100219634749124	1.27265608438394e-27	7.605003893141549e-26	KO_vs_NTC
Kremen1+42	Kremen1+42	chr11	5218933	5220238	1306	+	Kremen1	41971	+	505.048741173686	-1.53836328219864	0.142492881665018	1.3138642784541e-27	7.84671054905554e-26	KO_vs_NTC
Lamtor3+8	Lamtor3+8	chr3	137926235	137926861	627	+	Lamtor3	8042	+	126.363949626427	-2.83484450185285	0.26726090283066	1.32500713370244e-27	7.90868419804127e-26	KO_vs_NTC
4930412O13Rik-1133.5	4930412O13Rik-1133.5	chr2	8747710	8748088	379	+	4930412O13Rik	1133350	-	100.631193170396	-4.04414819701587	0.394771480829961	1.36363206546011e-27	8.134526116661509e-26	KO_vs_NTC
Wwp2+8	Wwp2+8	chr8	107443576	107444709	1134	+	Wwp2	7777	+	675.026396154204	1.25961256280066	0.116778977265089	1.41720826758298e-27	8.44924513340754e-26	KO_vs_NTC
Tmem247-65	Tmem247-65	chr17	86852055	86853011	957	+	Tmem247	64812	-	412.710192215526	-1.61589164633762	0.149852771247408	1.43365204393361e-27	8.54234910886238e-26	KO_vs_NTC
Trabd2b+189.5	Trabd2b+189.5	chr4	114595387	114596609	1223	+	Trabd2b	189274	+	337.868830307654	-1.88402867312424	0.175160212495229	1.44501260709495e-27	8.60507507546856e-26	KO_vs_NTC
Alpl+61	Alpl+61	chr4	137734820	137735889	1070	+	Alpl	61028	+	192.673090930981	-2.41338406245008	0.226027868782186	1.46168523028549e-27	8.699343912350409e-26	KO_vs_NTC
Bbs4+4.5	Bbs4+4.5	chr9	59348632	59349594	963	+	Bbs4	4393	+	801.123218748774	-1.26539215506208	0.117382546598431	1.52517593051935e-27	9.071985402386419e-26	KO_vs_NTC
Lmnb1+83	Lmnb1+83	chr18	56789973	56791286	1314	+	Lmnb1	82816	+	205.884019402354	-2.22820310616879	0.208188533536638	1.53663922638197e-27	9.13490883800817e-26	KO_vs_NTC
Calm1+4.5	Calm1+4.5	chr12	100203643	100203914	272	+	Calm1	4343	+	134.094327448233	-2.91636393771577	0.275801066961473	1.56430970970222e-27	9.29405181955414e-26	KO_vs_NTC
Cap1+18	Cap1+18	chr4	122867460	122868881	1422	+	Cap1	17884	+	702.533776937979	1.18958563204905	0.110494357693079	1.6025391058046e-27	9.51570949197144e-26	KO_vs_NTC
Ccdc90b-363.5	Ccdc90b-363.5	chr7	92197337	92198431	1095	+	Ccdc90b	363262	-	1268.78590181818	-0.918345814029601	0.0859336520294149	1.62469934869343e-27	9.64175027276341e-26	KO_vs_NTC
Dysf+3	Dysf+3	chr6	84011313	84012137	825	+	Dysf	3135	+	398.084741938506	-1.63531749672208	0.151845990869597	1.63591675999177e-27	9.702743517332019e-26	KO_vs_NTC
Grik4+146	Grik4+146	chr9	42798182	42798873	692	+	Grik4	145964	+	172.056569397927	-2.64633399511202	0.249109008500386	1.66483961848033e-27	9.86861877177259e-26	KO_vs_NTC
Slfn1+2	Slfn1+2	chr11	83118213	83119668	1456	+	Slfn1	2091	+	254.875765119813	-2.05372602889753	0.191575027630489	1.67871158530063e-27	9.94513816971561e-26	KO_vs_NTC
Aven+63.5	Aven+63.5	chr2	112555723	112557201	1479	+	Aven	63498	+	254.247958930869	2.25558536205293	0.210999137693254	1.68447555322505e-27	9.97356339598728e-26	KO_vs_NTC
Gm11733-96	Gm11733-96	chr11	117387934	117388661	728	+	Gm11733	96068	-	120.47090241387	-3.01074019026267	0.285556722650479	1.73725758557039e-27	1.0280184428997101e-25	KO_vs_NTC
Tubgcp5-9.5	Tubgcp5-9.5	chr7	55784004	55785126	1123	+	Tubgcp5	9586	-	329.405949002977	-1.84983693651211	0.172192766915106	1.7412135227615498e-27	1.0297692345954101e-25	KO_vs_NTC
Cfl2+23.5	Cfl2+23.5	chr12	54838783	54840311	1529	+	Cfl2	23328	+	674.106494454789	-1.22749992498848	0.114063044246277	1.78269762818517e-27	1.05369981159931e-25	KO_vs_NTC
Chst14-8	Chst14-8	chr2	118917618	118919241	1624	+	Chst14	8064	-	258.817758519846	2.10331359432301	0.196454964312732	1.80821275749199e-27	1.06816961864201e-25	KO_vs_NTC
Zbtb38-40	Zbtb38-40	chr9	96792449	96792874	426	+	Zbtb38	39829	-	258.321735849203	-2.27344772020843	0.213024672899597	1.97888836116156e-27	1.16832482660688e-25	KO_vs_NTC
Tigit+63.5	Tigit+63.5	chr16	43599923	43600984	1062	+	Tigit	63691	+	318.298808820787	-1.84041710071248	0.171489482353693	1.98156285772422e-27	1.16923531822059e-25	KO_vs_NTC
B3gat2-10.5	B3gat2-10.5	chr1	23750764	23751354	591	+	B3gat2	10691	-	109.672676761992	-3.17521701446978	0.302650476199571	1.99977924679669e-27	1.1789182859192502e-25	KO_vs_NTC
Nrp1-558.5	Nrp1-558.5	chr8	127799670	127800436	767	+	Nrp1	558548	-	282.282577549297	-1.94270358734033	0.181243576280208	2.00025647581884e-27	1.1789182859192502e-25	KO_vs_NTC
Tgfbr2-147	Tgfbr2-147	chr9	116321798	116322559	762	+	Tgfbr2	146817	-	173.374743246462	2.60088854882216	0.245047515576735	2.01728067455345e-27	1.18827383031597e-25	KO_vs_NTC
Gls-18	Gls-18	chr1	52250881	52251554	674	+	Gls	17984	-	191.524065971408	-2.76505687304039	0.261329131787749	2.04175147310773e-27	1.2020026061180401e-25	KO_vs_NTC
Fgf2+18.5	Fgf2+18.5	chr3	37366388	37367155	768	+	Fgf2	18425	+	203.309253240755	2.25442725830856	0.211250614185076	2.05298079820582e-27	1.2079247704999e-25	KO_vs_NTC
Chd2+63	Chd2+63	chr7	73477382	73480381	3000	+	Chd2	62947	+	795.88405200357	-1.20708222463933	0.112331806802599	2.05558959539146e-27	1.20877096594603e-25	KO_vs_NTC
Kbtbd11-45.5	Kbtbd11-45.5	chr8	14965341	14965877	537	+	Kbtbd11	45413	-	204.156753975846	-2.20543775256901	0.206532255248295	2.0750762239289e-27	1.21953540627717e-25	KO_vs_NTC
Adgrl4-277	Adgrl4-277	chr3	151160470	151161262	793	+	Adgrl4	277018	-	125.918479198893	2.93517001877901	0.278563705759804	2.22631754456528e-27	1.3076766191798102e-25	KO_vs_NTC
Zfp36l1-2	Zfp36l1-2	chr12	80112584	80116995	4412	+	Zfp36l1	1775	-	1697.92564080763	0.836816616861266	0.0787284208775888	2.29364616752446e-27	1.34645766491515e-25	KO_vs_NTC
Satb1+107.5	Satb1+107.5	chr17	51725159	51726312	1154	+	Satb1	107553	+	116.471078925863	-3.08151536756506	0.293491980039349	2.32592356610856e-27	1.36462992861574e-25	KO_vs_NTC
Dhrs3+74.5	Dhrs3+74.5	chr4	144966828	144967455	628	+	Dhrs3	74314	+	483.079939184343	-1.50732947103374	0.1402878111292	2.33389967526095e-27	1.36853197312576e-25	KO_vs_NTC
Slc17a6+108	Slc17a6+108	chr7	51729743	51730340	598	+	Slc17a6	108035	+	222.696202003652	-2.10466351352346	0.197026316098422	2.34182353395847e-27	1.37239896774434e-25	KO_vs_NTC
Lrfn1+28	Lrfn1+28	chr7	28479279	28480637	1359	+	Lrfn1	27978	+	488.433382177075	-1.41872971051384	0.132037433115196	2.3801461002172198e-27	1.39406628649138e-25	KO_vs_NTC
Nebl+345	Nebl+345	chr2	17385892	17387064	1173	+	Nebl	344984	+	292.987998401722	-1.84212118336041	0.171938898553492	2.40554369600803e-27	1.40814309552035e-25	KO_vs_NTC
Scyl1-40.5	Scyl1-40.5	chr19	5811382	5812530	1149	+	Scyl1	40536	-	690.698849331625	-1.26557193639967	0.117862323824157	2.41288968744143e-27	1.4116429978765e-25	KO_vs_NTC
Fbxl4+63	Fbxl4+63	chr4	22420349	22421136	788	+	Fbxl4	63199	+	292.550874418	1.94364920624318	0.181652493452806	2.4501969156109e-27	1.43265760762164e-25	KO_vs_NTC
Ptprj+22.5	Ptprj+22.5	chr2	90557859	90558504	646	+	Ptprj	22464	+	613.238626602408	-1.39345504434382	0.129720301124802	2.45579832786519e-27	1.4351201773365e-25	KO_vs_NTC
Pth2r+21.5	Pth2r+21.5	chr1	65303160	65303866	707	+	Pth2r	21457	+	152.614941470059	-2.5587792254884	0.241346795263763	2.48518079749741e-27	1.4514692825202602e-25	KO_vs_NTC
Tpmt-8.5	Tpmt-8.5	chr13	47052496	47053624	1129	+	Tpmt	8322	-	320.807058392761	1.9827075946594	0.185432152241435	2.51446582532174e-27	1.4677430250012601e-25	KO_vs_NTC
Nfatc2ip-5.5	Nfatc2ip-5.5	chr7	126402172	126402641	470	+	Nfatc2ip	5668	-	170.495394133533	-2.5521627679893	0.240737831142616	2.53553278960061e-27	1.47920404437378e-25	KO_vs_NTC
Ncald+129	Ncald+129	chr15	37663168	37663798	631	+	Ncald	129085	+	258.449329352421	-2.13686784413639	0.200271593244223	2.54151897951699e-27	1.4818591181531602e-25	KO_vs_NTC
Eipr1+36.5	Eipr1+36.5	chr12	28787774	28788642	869	+	Eipr1	36405	+	463.415302849939	-1.51965547822057	0.141564441312615	2.58055089074212e-27	1.50376797391665e-25	KO_vs_NTC
Gmpr+150.5	Gmpr+150.5	chr13	45657667	45658570	904	+	Gmpr	150674	+	222.393949154097	-2.22743647028507	0.209072124889541	2.60346598309772e-27	1.51626563685657e-25	KO_vs_NTC
Diaph1+43	Diaph1+43	chr18	37891736	37892988	1253	+	Diaph1	43112	+	563.50271172249	-1.32292839248856	0.123240607722745	2.60809457694468e-27	1.51810510718888e-25	KO_vs_NTC
Zfand5+28	Zfand5+28	chr19	21299986	21300514	529	+	Zfand5	27972	+	220.578039560193	-2.4590434340402	0.231679618643905	2.6498319508372598e-27	1.54153040700538e-25	KO_vs_NTC
Ano7+15	Ano7+15	chr1	93388310	93389707	1398	+	Ano7	15078	+	845.997416250996	-1.23258876317729	0.114923625123154	2.65720953948922e-27	1.5449518977908601e-25	KO_vs_NTC
Cdc123-6	Cdc123-6	chr2	5850893	5851664	772	+	Cdc123	6113	-	129.066456725842	2.8871915754534	0.274181136632463	2.66432022737627e-27	1.54821444388787e-25	KO_vs_NTC
Tbc1d1+126	Tbc1d1+126	chr5	64281818	64283292	1475	+	Tbc1d1	126250	+	690.729620480203	-1.43177996744674	0.133421326560226	2.75496803878652e-27	1.59998874963496e-25	KO_vs_NTC
Gpr18-6.5	Gpr18-6.5	chr14	121921880	121922443	564	+	Gpr18	6379	-	211.266855701001	-2.32400334543125	0.218565337893427	2.76214581441381e-27	1.6032556312331102e-25	KO_vs_NTC
Rrp1+17	Rrp1+17	chr10	78395229	78396706	1478	+	Rrp1	17074	+	461.351604555244	-1.4268536200487	0.133035652435828	2.93854484041633e-27	1.70468618101905e-25	KO_vs_NTC
Npr3+142	Npr3+142	chr15	11764925	11765703	779	+	Npr3	141971	+	197.947292966786	-2.47812077919883	0.233769479956694	2.94592298642046e-27	1.7080067803356402e-25	KO_vs_NTC
Eif3h+399	Eif3h+399	chr15	51465630	51467157	1528	+	Eif3h	399128	+	288.101586523157	-1.8293950993183	0.171075442497736	3.04181751302169e-27	1.76261546798327e-25	KO_vs_NTC
Ttc4+5.5	Ttc4+5.5	chr4	106673356	106673783	428	+	Ttc4	5373	+	235.500994095058	-2.17342937377391	0.204125812403093	3.04748076393348e-27	1.7649066948052202e-25	KO_vs_NTC
Kl-92.5	Kl-92.5	chr5	150859533	150860323	791	+	Kl	92676	-	534.750657126942	-1.38071578905156	0.12877766403001	3.05349242229423e-27	1.7673970152808401e-25	KO_vs_NTC
Acvr1c-31	Acvr1c-31	chr2	58388506	58389462	957	+	Acvr1c	31088	-	297.31953908168	1.89281481619361	0.177136584160558	3.05641413121627e-27	1.76809704868007e-25	KO_vs_NTC
Rgs9+38.5	Rgs9+38.5	chr11	109259388	109260318	931	+	Rgs9	38274	+	313.340709804882	-1.77627541929432	0.166041173873907	3.09080835799593e-27	1.7866355662311301e-25	KO_vs_NTC
Slc37a3+4.5	Slc37a3+4.5	chr6	39372598	39373358	761	+	Slc37a3	4695	+	186.012185277535	-2.39172120925185	0.22539684597411	3.09192112807963e-27	1.7866355662311301e-25	KO_vs_NTC
Atp6v1g3+140	Atp6v1g3+140	chr1	138413488	138414423	936	+	Atp6v1g3	140217	+	100.999258298721	-3.8739609239297	0.378412621368331	3.1034835078064e-27	1.7923137976291302e-25	KO_vs_NTC
Vps8+87	Vps8+87	chr16	21509798	21510772	975	+	Vps8	87167	+	267.995330359603	1.98693219297835	0.186178922021865	3.1063091678224e-27	1.7929428992137502e-25	KO_vs_NTC
Gca+203.5	Gca+203.5	chr2	62867322	62868222	901	+	Gca	203487	+	238.4187354017	2.31854039357812	0.218274293809458	3.13211232006089e-27	1.80682635848875e-25	KO_vs_NTC
Zmiz1+28.5	Zmiz1+28.5	chr14	25486742	25488753	2012	+	Zmiz1	28562	+	804.557807276127	-1.17080355114126	0.10943662062215	3.2102308462466798e-27	1.85085671235864e-25	KO_vs_NTC
Gorab+21	Gorab+21	chr1	163381818	163383893	2076	+	Gorab	20812	+	1563.11388907663	-0.841387491967701	0.0793869289065332	3.22203759441154e-27	1.8566272432976302e-25	KO_vs_NTC
Ggact+106.5	Ggact+106.5	chr14	122806810	122807701	892	+	Ggact	106500	+	430.065566515195	-1.74703081171004	0.163332986743083	3.25023700214427e-27	1.8718319734602202e-25	KO_vs_NTC
Erfe+13	Erfe+13	chr1	91378939	91379907	969	+	Erfe	12993	+	179.861575933657	-2.46545147226022	0.232769975013835	3.31795061105214e-27	1.90976354569255e-25	KO_vs_NTC
Ccser1+45.5	Ccser1+45.5	chr6	61225188	61226406	1219	+	Ccser1	45473	+	851.298527266873	-1.09645545363332	0.102677863109708	3.33136708567065e-27	1.9164176337958302e-25	KO_vs_NTC
Atp7b+5	Atp7b+5	chr8	22054733	22055802	1070	+	Atp7b	5036	+	242.300267735253	-2.29278378955947	0.215978954259291	3.50628922825928e-27	2.0159210785637702e-25	KO_vs_NTC
Igf1r+69	Igf1r+69	chr7	68021509	68022501	993	+	Igf1r	69178	+	786.717694170333	-1.15170750066829	0.10777515307723	3.52140183446854e-27	2.02348332458109e-25	KO_vs_NTC
Jak1-11.5	Jak1-11.5	chr4	101276358	101277350	993	+	Jak1	11571	-	824.398437168394	-1.155851213772	0.108163894985297	3.55649884684581e-27	2.04251429880589e-25	KO_vs_NTC
Mcf2l-41.5	Mcf2l-41.5	chr8	12831932	12832552	621	+	Mcf2l	41561	-	198.20072171587	-2.30242272897917	0.216959643099593	3.58196085273943e-27	2.0559937612777902e-25	KO_vs_NTC
Itga4-123	Itga4-123	chr2	79132043	79132715	673	+	Itga4	123044	-	119.333455612109	-3.21166123692784	0.308027094471789	3.59062932557373e-27	2.05982435643746e-25	KO_vs_NTC
Etv6+43	Etv6+43	chr6	134078114	134078980	867	+	Etv6	42847	+	383.947136551566	-1.85396494105079	0.173689626348221	3.63980375305236e-27	2.08687471149465e-25	KO_vs_NTC
Chd2-34.5	Chd2-34.5	chr7	73576069	73577028	960	+	Chd2	34717	-	230.580715460503	2.09444090600414	0.196811855082605	3.6679101858777996e-27	2.10182245168558e-25	KO_vs_NTC
Sp3+99	Sp3+99	chr2	72881313	72881970	658	+	Sp3	98803	+	385.938627385493	-1.56169429009698	0.14595586774797	3.67520469318585e-27	2.1048343683769903e-25	KO_vs_NTC
Mllt10+53	Mllt10+53	chr2	18107444	18108674	1231	+	Mllt10	52822	+	607.292021736359	-1.34414680277822	0.125633827963249	3.86601696471161e-27	2.21166156108654e-25	KO_vs_NTC
Ucn2-3.5	Ucn2-3.5	chr9	108982241	108983121	881	+	Ucn2	3326	-	258.381478535766	-1.9675118668314	0.184666981486884	3.86503940915352e-27	2.21166156108654e-25	KO_vs_NTC
Blm-67.5	Blm-67.5	chr7	80602111	80602912	802	+	Blm	67391	-	289.881363167347	-1.9935453949882	0.18722133514738	3.98617698422773e-27	2.2791397308491403e-25	KO_vs_NTC
Fosl2-46.5	Fosl2-46.5	chr5	32088873	32090033	1161	+	Fosl2	46345	-	607.103766880552	-1.34793372515405	0.126021222295474	3.99162605110632e-27	2.2809922857622502e-25	KO_vs_NTC
Mep1b+39.5	Mep1b+39.5	chr18	21101114	21102059	946	+	Mep1b	39663	+	153.553942478779	-2.62922535436547	0.249358058437187	4.0076503903979e-27	2.28888262894075e-25	KO_vs_NTC
St6galnac3+284	St6galnac3+284	chr3	153440775	153441551	777	+	St6galnac3	284009	+	148.64996282929	-2.7160928710795	0.258074082266959	4.11812213664511e-27	2.3506760189606104e-25	KO_vs_NTC
Tsen2-31.5	Tsen2-31.5	chr6	115512897	115513906	1010	+	Tsen2	31260	-	248.418111522055	-1.98669315733387	0.186647523310494	4.20079059525688e-27	2.3965394302001403e-25	KO_vs_NTC
Dusp5-49	Dusp5-49	chr19	53479272	53480690	1419	+	Dusp5	49125	-	377.888805826227	-1.70314290785299	0.159539606283664	4.25367190878611e-27	2.4253680911168103e-25	KO_vs_NTC
Parp12+104.5	Parp12+104.5	chr6	39013279	39014126	848	+	Parp12	104645	+	590.306678308339	1.38213750249598	0.129283098658962	4.2621448877044396e-27	2.4288580634898503e-25	KO_vs_NTC
Prkcb+117.5	Prkcb+117.5	chr7	122405986	122406734	749	+	Prkcb	117609	+	152.618724501811	-2.53887060540998	0.240541187301348	4.2735189196166995e-27	2.43399649001446e-25	KO_vs_NTC
Clec16a+109	Clec16a+109	chr16	10653843	10654471	629	+	Clec16a	108818	+	230.502611713765	-2.0992759627954	0.197553031598503	4.29612569436495e-27	2.44552336935019e-25	KO_vs_NTC
Myb+45.5	Myb+45.5	chr10	21115277	21115631	355	+	Myb	45528	+	95.4155983841651	-3.54813685597433	0.343926190193866	4.30767753153393e-27	2.450748109676e-25	KO_vs_NTC
Bdkrb1+29.5	Bdkrb1+29.5	chr12	105632188	105633177	990	+	Bdkrb1	29597	+	253.310207652905	-1.98650198813027	0.186676392799455	4.32399421974303e-27	2.45867644895741e-25	KO_vs_NTC
Hdac4+65	Hdac4+65	chr1	92129830	92131085	1256	+	Hdac4	65240	+	275.964844295805	-1.87637584140598	0.176160381884002	4.50484287618101e-27	2.56009947933105e-25	KO_vs_NTC
Mysm1-8	Mysm1-8	chr4	94986492	94987417	926	+	Mysm1	7853	-	174.670815485912	-2.40029613517059	0.227054352306988	4.64865658706341e-27	2.64037557304823e-25	KO_vs_NTC
Cd38+8	Cd38+8	chr5	43876131	43877130	1000	+	Cd38	8077	+	150.829451630541	-2.62171813228591	0.248998046882269	4.76567205991715e-27	2.70535072516242e-25	KO_vs_NTC
Usp35+121.5	Usp35+121.5	chr7	97209342	97211558	2217	+	Usp35	121568	+	436.580422881923	1.70473744950411	0.159855391340571	4.7859260113087e-27	2.71535560399855e-25	KO_vs_NTC
Star+12.5	Star+12.5	chr8	25818247	25819939	1693	+	Star	12538	+	409.802001518872	1.5519028698662	0.145375781427867	4.82167096661923e-27	2.73413368486053e-25	KO_vs_NTC
Lamc2+101	Lamc2+101	chr1	153084992	153085679	688	+	Lamc2	101110	+	207.652935350769	-2.21051073572091	0.208575151741295	4.86384969194974e-27	2.75653742695242e-25	KO_vs_NTC
Star-7	Star-7	chr8	25798868	25800324	1457	+	Star	6956	-	289.203481361181	-2.03299498657284	0.191384253729757	4.94609439244629e-27	2.8016111188371e-25	KO_vs_NTC
Fhl2-66	Fhl2-66	chr1	43262672	43263326	655	+	Fhl2	66014	-	133.919115306983	-2.85612687025899	0.272646321388422	5.0895528934722e-27	2.88128964791633e-25	KO_vs_NTC
Nup133+2	Nup133+2	chr8	123946922	123947614	693	+	Nup133	1995	+	179.973517564064	-2.37104881876576	0.224432202754732	5.26948004552373e-27	2.9815151205522203e-25	KO_vs_NTC
Cog2-21.5	Cog2-21.5	chr8	124499151	124499824	674	+	Cog2	21277	-	190.605934748554	-2.2772104227195	0.215236741934642	5.27476416100681e-27	2.9828704669527e-25	KO_vs_NTC
Tle4-199	Tle4-199	chr19	14796804	14797704	901	+	Tle4	199202	-	266.56493200679	-1.99247089126557	0.187587557644207	5.3042786529706e-27	2.99791906790226e-25	KO_vs_NTC
Kcnrg+241.5	Kcnrg+241.5	chr14	61848452	61849454	1003	+	Kcnrg	241496	+	217.728553179107	-2.35158512378225	0.222623677111869	5.55006187543327e-27	3.1351170090658603e-25	KO_vs_NTC
Il12a-52.5	Il12a-52.5	chr3	68637734	68638985	1252	+	Il12a	52282	-	148.752300782526	-2.88503357897542	0.275889337035056	5.78415382408635e-27	3.26556437329227e-25	KO_vs_NTC
Gipc2+135.5	Gipc2+135.5	chr3	152030354	152030699	346	+	Gipc2	135702	+	114.425289821783	-3.16970342266352	0.305062711444253	5.84620198279974e-27	3.2987913483273304e-25	KO_vs_NTC
Ywhaq-79.5	Ywhaq-79.5	chr12	21497011	21497579	569	+	Ywhaq	79657	-	122.833770679307	-3.56550116482485	0.346886792774659	6.03170749904768e-27	3.4016063154105102e-25	KO_vs_NTC
Trpv3+14	Trpv3+14	chr11	73280621	73282131	1511	+	Trpv3	13988	+	762.891958961519	1.21693376340828	0.114301883996702	6.05524235638152e-27	3.4130148783840403e-25	KO_vs_NTC
Pitrm1-71.5	Pitrm1-71.5	chr13	6476201	6476620	420	+	Pitrm1	71736	-	300.159609158461	-1.88037096146407	0.177018538288479	6.12011740114087e-27	3.4476995245052204e-25	KO_vs_NTC
Specc1+95	Specc1+95	chr11	62051085	62052126	1042	+	Specc1	94842	+	607.722768006206	-1.31375534159914	0.123329530833528	6.27930765972773e-27	3.53352211958303e-25	KO_vs_NTC
Pde4b+215.5	Pde4b+215.5	chr4	102302588	102303379	792	+	Pde4b	215440	+	152.742968453475	-2.58763081791846	0.246217884837913	6.27662076257734e-27	3.53352211958303e-25	KO_vs_NTC
Hhipl1+3.5	Hhipl1+3.5	chr12	108308366	108310876	2511	+	Hhipl1	3351	+	679.908640180188	-1.24595963940695	0.117087833250509	6.66739214265376e-27	3.7498633586624604e-25	KO_vs_NTC
Phkb+20	Phkb+20	chr8	85860471	85861311	841	+	Phkb	19932	+	160.893390386698	-2.81499820259876	0.269185063784362	6.74661539349998e-27	3.79235441226351e-25	KO_vs_NTC
Hspa8+6.5	Hspa8+6.5	chr9	40806050	40808694	2645	+	Hspa8	6388	+	1167.60623118651	1.22753589598405	0.115393157784345	6.75401660456164e-27	3.7944491544452404e-25	KO_vs_NTC
Cradd+177	Cradd+177	chr10	95146523	95147350	828	+	Cradd	177195	+	207.375036680829	2.30762393652137	0.218719478900709	6.84464805625598e-27	3.8432754664980603e-25	KO_vs_NTC
Mgat5+92	Mgat5+92	chr1	127296485	127297612	1128	+	Mgat5	92033	+	880.724139887362	-1.07091318780782	0.101000376289287	6.93549697291164e-27	3.8921707468633503e-25	KO_vs_NTC
Mier2+6.5	Mier2+6.5	chr10	79547963	79549049	1087	+	Mier2	6691	+	352.70326301067	-1.68905039548772	0.158920273312169	7.147607816473139e-27	4.00902761069537e-25	KO_vs_NTC
Ankrd55+42	Ankrd55+42	chr13	112330034	112331059	1026	+	Ankrd55	42095	+	164.912664623746	-2.47194355844679	0.23510072786128	7.45902197179338e-27	4.18142567213564e-25	KO_vs_NTC
Trak1+5	Trak1+5	chr9	121301718	121302790	1073	+	Trak1	4752	+	174.737341830153	-2.32425320989063	0.220574534356757	7.660506443296e-27	4.29204500995521e-25	KO_vs_NTC
Hrh1-53	Hrh1-53	chr6	114344677	114345007	331	+	Hrh1	53091	-	200.635218934569	-2.23126220347871	0.21147537192178	7.77065572822611e-27	4.3513986469448405e-25	KO_vs_NTC
Dleu7-7.5	Dleu7-7.5	chr14	62300046	62301412	1367	+	Dleu7	7681	-	292.396114469605	-1.97264255689286	0.186307414228671	7.7994965387096e-27	4.365181640038771e-25	KO_vs_NTC
Ubr2-146	Ubr2-146	chr17	47156015	47157355	1341	+	Ubr2	146128	-	704.304996377281	-1.18268678420222	0.111411255451694	7.98877203308086e-27	4.46869230842866e-25	KO_vs_NTC
Phip+8.5	Phip+8.5	chr9	82966972	82967539	568	+	Phip	8259	+	701.801304758464	-1.24063152724318	0.116783255789046	8.02055010465704e-27	4.48403900274438e-25	KO_vs_NTC
Cd5l+1.5	Cd5l+1.5	chr3	87358829	87359731	903	+	Cd5l	1399	+	445.910194283347	-1.47239906446378	0.138533191885499	8.24775932363099e-27	4.60856941427563e-25	KO_vs_NTC
Ephb3-16.5	Ephb3-16.5	chr16	21187674	21188496	823	+	Ephb3	16667	-	199.017612937569	-2.26120404133109	0.21454153915863	8.32426194489058e-27	4.64880091092158e-25	KO_vs_NTC
Mavs-1.5	Mavs-1.5	chr2	131232591	131232860	270	+	Mavs	1335	-	126.311352596453	3.12596209971413	0.301560743899327	8.42842839355342e-27	4.70442981577473e-25	KO_vs_NTC
Ezr-33.5	Ezr-33.5	chr17	6816102	6816858	757	+	Ezr	33695	-	700.534098683797	-1.20874239750124	0.11388412154472	8.500847363689e-27	4.74228794583752e-25	KO_vs_NTC
Thap12+25.5	Thap12+25.5	chr7	98728050	98729003	954	+	Thap12	25423	+	602.141620466913	-2.51456719408043	0.239622756896924	8.54567986122068e-27	4.764724095408461e-25	KO_vs_NTC
Insig1+18.5	Insig1+18.5	chr5	28089602	28090378	777	+	Insig1	18627	+	206.972160189536	-2.36008574282653	0.224344836837332	8.64293626719904e-27	4.816349697522791e-25	KO_vs_NTC
Tada2a+6	Tada2a+6	chr11	84123171	84123599	429	+	Tada2a	6213	+	113.366538110338	-3.15054995526439	0.304243395756093	8.83814252637726e-27	4.92247355595316e-25	KO_vs_NTC
Antxr1+7	Antxr1+7	chr6	87328348	87328843	496	+	Antxr1	7224	+	126.157538216688	-3.0557640101514	0.294454783933893	8.88304761386608e-27	4.94481669330357e-25	KO_vs_NTC
Cep128+196.5	Cep128+196.5	chr12	91186956	91188546	1591	+	Cep128	196656	+	739.025405453701	-1.18929292204124	0.112143126174347	9.02982321866262e-27	5.0238122066762e-25	KO_vs_NTC
Ift57+25.5	Ift57+25.5	chr16	49724084	49725112	1029	+	Ift57	25365	+	261.369411536569	-2.02580567428004	0.191815604848595	9.62300303086422e-27	5.35094934284889e-25	KO_vs_NTC
Paics-3	Paics-3	chr5	76947953	76948726	774	+	Paics	2965	-	352.820690927549	-1.69333926416843	0.159749416133149	9.63578896197432e-27	5.35517528640188e-25	KO_vs_NTC
Hbs1l+9	Hbs1l+9	chr10	21304075	21305472	1398	+	Hbs1l	8794	+	347.7673683953	1.6316811023629	0.153865476298793	9.69537228658522e-27	5.38539076015487e-25	KO_vs_NTC
Zxdc+25	Zxdc+25	chr6	90393893	90394711	819	+	Zxdc	24810	+	118.228060563942	3.123535538689	0.301711157381365	9.72908962768747e-27	5.40121395137101e-25	KO_vs_NTC
Sema6d+410	Sema6d+410	chr2	124499355	124500340	986	+	Sema6d	409878	+	131.394396839424	-3.28547245691732	0.318638529622735	9.80300384118952e-27	5.43932389382713e-25	KO_vs_NTC
Tmco5+76	Tmco5+76	chr2	116954408	116955449	1042	+	Tmco5	76237	+	193.692155138049	-2.31219578211183	0.219880777622899	9.83649063108931e-27	5.45497326834738e-25	KO_vs_NTC
Trim30c-20	Trim30c-20	chr7	104420464	104421197	734	+	Trim30c	19992	-	213.727898326856	-2.16405821173611	0.205354935869572	9.93978463307365e-27	5.50929769839606e-25	KO_vs_NTC
5530401A14Rik+48.5	5530401A14Rik+48.5	chr11	81908697	81909969	1273	+	5530401A14Rik	48660	+	707.275521923014	-1.36252597623343	0.12843306878083	1.0219994711851399e-26	5.66157003189796e-25	KO_vs_NTC
Dclk3+71.5	Dclk3+71.5	chr9	111510006	111510775	770	+	Dclk3	71309	+	105.309536535754	3.52613246975905	0.344554012124744	1.0781562699765799e-26	5.969459326422631e-25	KO_vs_NTC
Odf1-38	Odf1-38	chr15	38180344	38182085	1742	+	Odf1	37986	-	125.364154711636	-2.8819064451457	0.277167787781588	1.0871019147565299e-26	6.01576332892602e-25	KO_vs_NTC
Trip11+20	Trip11+20	chr12	101892789	101893534	746	+	Trip11	20104	+	240.784284634063	-1.98465427481678	0.188069447835873	1.11721453750548e-26	6.179088009791951e-25	KO_vs_NTC
Acot7+19	Acot7+19	chr4	152196286	152198054	1769	+	Acot7	19036	+	456.377746102877	-1.55352919017172	0.146624880186399	1.1332122747583e-26	6.264213034879111e-25	KO_vs_NTC
Ggps1-96	Ggps1-96	chr13	14158440	14160658	2219	+	Ggps1	96060	-	262.357364860816	-1.94200400814549	0.18397035514019	1.14491999268973e-26	6.32554512815097e-25	KO_vs_NTC
Rell1+32	Rell1+32	chr5	63936710	63937293	584	+	Rell1	31894	+	248.175051070008	-2.32439708634612	0.221446123929143	1.18020918320309e-26	6.51702675174072e-25	KO_vs_NTC
Pakap+13.5	Pakap+13.5	chr4	57730731	57731771	1041	+	Pakap	13594	+	921.842603849038	-1.0894117525796	0.1032076357238	1.2152670079664899e-26	6.7070267900918905e-25	KO_vs_NTC
Il2rb-15	Il2rb-15	chr15	78509717	78511263	1547	+	Il2rb	15218	-	460.936945018496	-1.49149558409681	0.140839105094454	1.23539019291554e-26	6.814443980793741e-25	KO_vs_NTC
Cnih4+12.5	Cnih4+12.5	chr1	181156861	181157608	748	+	Cnih4	12541	+	500.417204514047	-1.4452345735196	0.136520505792306	1.30444050061162e-26	7.1914856429874905e-25	KO_vs_NTC
Ets2-3.5	Ets2-3.5	chr16	95698400	95698787	388	+	Ets2	3479	-	136.065427256886	-2.78240891045595	0.267626533595812	1.37182832174114e-26	7.55896438116275e-25	KO_vs_NTC
Fbxl14-29	Fbxl14-29	chr6	119450396	119451301	906	+	Fbxl14	28817	-	314.100440630751	-1.70653408328948	0.161525909909233	1.37988281173168e-26	7.59929062076872e-25	KO_vs_NTC
Bcar3+40.5	Bcar3+40.5	chr3	122334242	122335195	954	+	Bcar3	40582	+	146.51212215237	-2.62229501893846	0.251478396993022	1.38903497411584e-26	7.645615747718661e-25	KO_vs_NTC
Slc24a5-4	Slc24a5-4	chr2	125063560	125064846	1287	+	Slc24a5	3918	-	237.246834197352	-2.02093887416087	0.192093720856856	1.49219040646526e-26	8.20903470280247e-25	KO_vs_NTC
Ugt1a6a+8	Ugt1a6a+8	chr1	88142417	88142937	521	+	Ugt1a6a	7868	+	111.512879214194	-3.55446306049642	0.348808902127024	1.54062641595838e-26	8.47098422320885e-25	KO_vs_NTC
Inpp5a+83	Inpp5a+83	chr7	139471711	139472431	721	+	Inpp5a	82962	+	183.465120583044	-2.2561288294978	0.215268525948045	1.5709641376851398e-26	8.63319621380347e-25	KO_vs_NTC
Maf+524	Maf+524	chr8	115183443	115183927	485	+	Maf	524107	+	136.116101427507	-2.94754236307837	0.284906303631111	1.6073481174568699e-26	8.82844503237216e-25	KO_vs_NTC
Lekr1+81.5	Lekr1+81.5	chr3	65747242	65748194	953	+	Lekr1	81490	+	137.375322032632	-2.78785642069189	0.268605063665159	1.6292039333923e-26	8.94373195970703e-25	KO_vs_NTC
Il23r+1	Il23r+1	chr6	67488802	67492554	3753	+	Il23r	1175	+	453.564879206769	-1.51960678163762	0.143880577513225	1.65294268912412e-26	9.06922752810611e-25	KO_vs_NTC
Slc19a1+52.5	Slc19a1+52.5	chr10	77084337	77085082	746	+	Slc19a1	52468	+	204.5034514499	-2.24542540343407	0.214377176656227	1.71058016118734e-26	9.38048366671295e-25	KO_vs_NTC
Txndc8-24	Txndc8-24	chr4	58032508	58033447	940	+	Txndc8	23852	-	440.786108244231	-1.54747508825469	0.146586955488055	1.7151477943955398e-26	9.40053934444178e-25	KO_vs_NTC
Sh2d4a+42	Sh2d4a+42	chr8	68318067	68318747	681	+	Sh2d4a	41840	+	193.425143256219	-2.26172373454046	0.216011553195424	1.73203597628513e-26	9.48806551253066e-25	KO_vs_NTC
Alkbh3-34.5	Alkbh3-34.5	chr2	94044749	94046116	1368	+	Alkbh3	34624	-	496.094016566023	-1.42139157236807	0.134623852794754	1.76211444570268e-26	9.64771673718233e-25	KO_vs_NTC
Batf-20.5	Batf-20.5	chr12	85664978	85667341	2364	+	Batf	20507	-	235.121255381046	2.23081085477044	0.213024272167209	1.7920681546881698e-26	9.80651603885006e-25	KO_vs_NTC
Sfmbt2+11	Sfmbt2+11	chr2	10380894	10381798	905	+	Sfmbt2	10836	+	93.7344573297741	-3.53111978074546	0.346796461978862	1.80105469666234e-26	9.8504718208344e-25	KO_vs_NTC
Trappc9+11.5	Trappc9+11.5	chr15	73049253	73050442	1190	+	Trappc9	11355	+	140.309447219534	-3.01673563561613	0.292358202454695	1.80499389606304e-26	9.86679034978665e-25	KO_vs_NTC
Lmo7+149	Lmo7+149	chr14	101878541	101879525	985	+	Lmo7	149076	+	672.299433311582	-1.20538174212223	0.11434975402277	1.83123064345554e-26	1.0004914086942801e-24	KO_vs_NTC
Itga5-27	Itga5-27	chr15	103393224	103394280	1057	+	Itga5	26988	-	470.493111878765	-1.43977159721857	0.136442230841992	1.8743398060261002e-26	1.02350252972107e-24	KO_vs_NTC
Usp44-48	Usp44-48	chr10	93783166	93783840	675	+	Usp44	48049	-	224.358508834467	-2.07371203516068	0.197690538478953	1.91292622232559e-26	1.04402093930941e-24	KO_vs_NTC
Cwc15+6	Cwc15+6	chr9	14506103	14507052	950	+	Cwc15	5960	+	129.586762401678	2.90461489017952	0.280966453126716	1.9239108543632198e-26	1.04946135669068e-24	KO_vs_NTC
Sgce+19	Sgce+19	chr6	4728108	4728756	649	+	Sgce	18773	+	182.378262457517	-2.28976656696313	0.219029110156945	1.9584624313806498e-26	1.06774461808007e-24	KO_vs_NTC
Ccl5-20	Ccl5-20	chr11	83549769	83551233	1465	+	Ccl5	19982	-	497.7310338495	-1.43206829282237	0.135797235257314	2.01276193025005e-26	1.09676937687399e-24	KO_vs_NTC
Cnih3+60.5	Cnih3+60.5	chr1	181412983	181413466	484	+	Cnih3	60596	+	268.995753432689	2.01748756878233	0.19234713419843	2.1000698644679098e-26	1.14374058124977e-24	KO_vs_NTC
Rpl9-ps1+16.5	Rpl9-ps1+16.5	chr11	83628650	83630043	1394	+	Rpl9-ps1	16273	+	116.365605445655	-3.03816540757641	0.295075353736927	2.1605357940357598e-26	1.17605127091267e-24	KO_vs_NTC
Bcas3+138	Bcas3+138	chr11	85490674	85491492	819	+	Bcas3	137916	+	262.849916550815	-1.91095147875235	0.182000091402966	2.17077360484152e-26	1.1810014880713101e-24	KO_vs_NTC
Zfp217-71	Zfp217-71	chr2	170217786	170220190	2405	+	Zfp217	70884	-	1067.13263124936	0.950200350096151	0.0909045194084608	2.21505715207981e-26	1.20445919707089e-24	KO_vs_NTC
Olfr175+12.5	Olfr175+12.5	chr16	58814073	58814957	885	+	Olfr175	12265	+	164.244385041629	-2.79842725569839	0.270571424295471	2.32528636792916e-26	1.26373194922297e-24	KO_vs_NTC
Fam135a-7.5	Fam135a-7.5	chr1	24107455	24108543	1089	+	Fam135a	7657	-	218.896606467141	2.29447964543275	0.219915904200065	2.41584946730896e-26	1.31225994736625e-24	KO_vs_NTC
Nars2-1.5	Nars2-1.5	chr7	96949571	96950235	665	+	Nars2	1599	-	253.837457090051	-1.93665792532042	0.184686686235722	2.41983975197067e-26	1.3137363448396e-24	KO_vs_NTC
Adipoq-2	Adipoq-2	chr16	23143833	23145136	1304	+	Adipoq	2049	-	289.186841164663	-1.78760193654581	0.17021313282366	2.4669252083621298e-26	1.33859536003927e-24	KO_vs_NTC
Ngf-132	Ngf-132	chr3	102337528	102338566	1039	+	Ngf	131869	-	368.621513129051	1.58462415475554	0.150641568908023	2.49465980619409e-26	1.35293367430463e-24	KO_vs_NTC
Itga7+7	Itga7+7	chr10	128940360	128941457	1098	+	Itga7	7090	+	368.086295189754	1.61516450775519	0.153638649704124	2.6104944345415e-26	1.41501131396722e-24	KO_vs_NTC
Jak3+0.5	Jak3+0.5	chr8	71675498	71678000	2503	+	Jak3	453	+	1259.53750410192	0.902006853415802	0.0865787732474834	2.65066231258863e-26	1.43603037984209e-24	KO_vs_NTC
Zfp36l2+56	Zfp36l2+56	chr17	84131220	84132255	1036	+	Zfp36l2	56208	+	1212.36222417271	-1.05210476465012	0.100488068463078	2.67841762574844e-26	1.45030626132556e-24	KO_vs_NTC
Rbl2+4	Rbl2+4	chr8	91073628	91074281	654	+	Rbl2	3897	+	395.74030836837	-1.63593351237724	0.155720276560925	2.76906524040987e-26	1.49860417570609e-24	KO_vs_NTC
Twist2+155.5	Twist2+155.5	chr1	91956146	91957283	1138	+	Twist2	155253	+	230.772120906419	-2.10751898771941	0.201694866120301	2.78829339041188e-26	1.50821988210545e-24	KO_vs_NTC
Penk-265.5	Penk-265.5	chr4	4403815	4404628	814	+	Penk	265401	-	225.572050061201	-2.56003413838566	0.246820996578306	2.81188659692625e-26	1.5201853926628501e-24	KO_vs_NTC
Capn15-35	Capn15-35	chr17	26020573	26021406	834	+	Capn15	35192	-	287.123376009026	-2.1024627419564	0.20125699344587	2.88186440445908e-26	1.5572020847956301e-24	KO_vs_NTC
Tmem164-114.5	Tmem164-114.5	chrX	142566363	142567664	1302	+	Tmem164	114390	-	191.584117817454	2.40336157434143	0.231154397203611	2.9101609831747e-26	1.57166957700115e-24	KO_vs_NTC
Tnip3-11.5	Tnip3-11.5	chr6	65513424	65514473	1050	+	Tnip3	11362	-	886.701482194323	-1.07288182210761	0.102493809842606	2.92671544748285e-26	1.5797837799638201e-24	KO_vs_NTC
Mrps10-154	Mrps10-154	chr17	47214032	47215413	1382	+	Mrps10	154162	-	225.217786198707	-2.17977025276926	0.208960574862936	2.9897373180523e-26	1.61295859698057e-24	KO_vs_NTC
Rbm44-53	Rbm44-53	chr1	91091613	91093052	1440	+	Rbm44	52754	-	601.798161002003	-1.30145619424216	0.123889499885671	2.9932415146413e-26	1.61400584230736e-24	KO_vs_NTC
Gcm1-41	Gcm1-41	chr9	78010825	78011374	550	+	Gcm1	40822	-	186.072169292739	-2.35411144678054	0.22635564134505	3.0878568829526003e-26	1.66415501948688e-24	KO_vs_NTC
Ablim2+53	Ablim2+53	chr5	35810147	35811223	1077	+	Ablim2	52805	+	296.516939167162	-1.86221435320299	0.177841415211424	3.12604677245107e-26	1.6838580580245002e-24	KO_vs_NTC
Hsbp1l1+19	Hsbp1l1+19	chr18	80227517	80228814	1298	+	Hsbp1l1	18935	+	573.569003810612	-1.26235827689225	0.120264218578632	3.16338279093036e-26	1.7030808497991102e-24	KO_vs_NTC
Rcvrn-61.5	Rcvrn-61.5	chr11	67632828	67634438	1611	+	Rcvrn	61690	-	147.222840132954	-2.59171934557306	0.250334501867377	3.21930435747496e-26	1.73228435619002e-24	KO_vs_NTC
Ppp3ca+3.5	Ppp3ca+3.5	chr3	136673479	136673710	232	+	Ppp3ca	3470	+	140.000253723703	-2.71559692531476	0.262992598696227	3.31354578352385e-26	1.78206634170142e-24	KO_vs_NTC
Sox5+201.5	Sox5+201.5	chr6	144579685	144581075	1391	+	Sox5	201595	+	220.106852140472	-2.19615622490604	0.210823950225235	3.3887548415160497e-26	1.82156598092112e-24	KO_vs_NTC
Kmo-35	Kmo-35	chr1	175585265	175585893	629	+	Kmo	34799	-	231.561415346497	-2.04262810401231	0.195678625673836	3.43220329377697e-26	1.84396104118319e-24	KO_vs_NTC
Gadd45b+5.5	Gadd45b+5.5	chr10	80935396	80935810	415	+	Gadd45b	5530	+	313.588644491726	-1.73175325207913	0.165301495090818	3.4458223348385005e-26	1.85031520694448e-24	KO_vs_NTC
Dip2b+51.5	Dip2b+51.5	chr15	100089653	100090206	554	+	Dip2b	51265	+	309.50166775244	-1.76343269586146	0.16839148874517	3.4779669799668397e-26	1.86660535525663e-24	KO_vs_NTC
Clasp2+56	Clasp2+56	chr9	113797238	113797500	263	+	Clasp2	55896	+	126.25889530667	-3.00673024800037	0.293154284478008	3.51473895909994e-26	1.8853607528138202e-24	KO_vs_NTC
Znrf2-52.5	Znrf2-52.5	chr6	54763634	54764791	1158	+	Znrf2	52701	-	195.578934795846	2.40487621101439	0.231736824698072	3.56242292291166e-26	1.9099469938725802e-24	KO_vs_NTC
Pnp-0	Pnp-0	chr14	50930167	50931924	1758	+	Pnp	34	-	1835.02259146903	0.848699676748408	0.0818298818461939	3.62984713659347e-26	1.94508570485024e-24	KO_vs_NTC
Slc9b2+11	Slc9b2+11	chr3	135318383	135319084	702	+	Slc9b2	11033	+	162.432902375155	-2.47377707387002	0.238724406886698	3.66993425710174e-26	1.965546739566e-24	KO_vs_NTC
Gm11077+71.5	Gm11077+71.5	chr6	140800394	140801637	1244	+	Gm11077	71731	+	423.446583811118	-1.68441103133972	0.160820866927254	3.70931880348674e-26	1.9856104699224502e-24	KO_vs_NTC
Kcnmb1+5	Kcnmb1+5	chr11	33967544	33968369	826	+	Kcnmb1	4943	+	328.781008153942	-1.65229871405171	0.157714145960267	3.71213920657038e-26	1.9860906449246502e-24	KO_vs_NTC
Fam49b-113.5	Fam49b-113.5	chr15	64172792	64174944	2153	+	Fam49b	113389	-	403.973392987952	-1.61223748975818	0.153848309491153	3.7231481461336e-26	1.99094913293503e-24	KO_vs_NTC
Glis1-8.5	Glis1-8.5	chr4	107425377	107426338	962	+	Glis1	8731	-	875.899805308254	-1.04175747930836	0.0998328953768327	3.73694716186139e-26	1.9972938091812e-24	KO_vs_NTC
Arl15+16	Arl15+16	chr13	113809692	113811066	1375	+	Arl15	15874	+	324.802861090969	-1.68704288171112	0.161100412196748	3.77249900307014e-26	2.01525218343002e-24	KO_vs_NTC
Prdm15-25.5	Prdm15-25.5	chr16	97877034	97878056	1023	+	Prdm15	25694	-	336.643252199887	-1.69671417944926	0.162073482779152	3.86579321603319e-26	2.06402175536498e-24	KO_vs_NTC
Ngf+0	Ngf+0	chr3	102469359	102470488	1130	+	Ngf	4	+	224.571518573231	2.24553519241291	0.216008352352165	3.907309123118e-26	2.08510976771662e-24	KO_vs_NTC
Edar+38.5	Edar+38.5	chr10	58636577	58637551	975	+	Edar	38588	+	139.260156083918	3.0551156150341	0.298538641844736	3.95440639661089e-26	2.10915291587831e-24	KO_vs_NTC
St3gal1-305	St3gal1-305	chr15	67481219	67482175	957	+	St3gal1	304866	-	701.059403025833	-1.27496145111139	0.12173701598772	4.1022619226234597e-26	2.18688469865823e-24	KO_vs_NTC
Rab31+52.5	Rab31+52.5	chr17	65719634	65720719	1086	+	Rab31	52574	+	1457.41272823359	-1.06100447698039	0.101713693017721	4.13880069709222e-26	2.20522476770765e-24	KO_vs_NTC
1700020N01Rik+19	1700020N01Rik+19	chr10	21611893	21612322	430	+	1700020N01Rik	18962	+	284.913693641339	-1.87265223902133	0.179364768951892	4.26496406798717e-26	2.2701040704142e-24	KO_vs_NTC
Ube2e3+105	Ube2e3+105	chr2	78972449	78973439	991	+	Ube2e3	104820	+	202.303740936197	-2.2713443935543	0.218755136239563	4.2645400544646597e-26	2.2701040704142e-24	KO_vs_NTC
Mphosph6+15	Mphosph6+15	chr8	117786219	117787366	1148	+	Mphosph6	15149	+	615.508724444095	-1.2993635870594	0.124090915917022	4.2754450919837796e-26	2.2745103565082202e-24	KO_vs_NTC
Gmfg+5.5	Gmfg+5.5	chr7	28442496	28443126	631	+	Gmfg	5364	+	213.75405363873	-2.11003468283963	0.202774187855036	4.37362118695049e-26	2.325541317016e-24	KO_vs_NTC
Psd3+296.5	Psd3+296.5	chr8	67914465	67916541	2077	+	Psd3	296522	+	451.682476228038	-1.45236752754747	0.138780625134849	4.69828256440377e-26	2.4968844961417e-24	KO_vs_NTC
Clec16a+55	Clec16a+55	chr16	10599843	10600993	1151	+	Clec16a	55079	+	246.038497081848	-1.95211528009328	0.187325543613561	4.70880934745165e-26	2.5011916317791e-24	KO_vs_NTC
Asph+136.5	Asph+136.5	chr4	9532339	9532932	594	+	Asph	136707	+	137.707142474969	-2.9214200011716	0.285086115783403	4.7170917501546496e-26	2.5043027975371202e-24	KO_vs_NTC
Ext1-146	Ext1-146	chr15	53492104	53492511	408	+	Ext1	146147	-	146.832279379854	-2.67573064820146	0.259856053750625	4.8562443968853e-26	2.57685404122495e-24	KO_vs_NTC
Npnt+83	Npnt+83	chr3	132866880	132867516	637	+	Npnt	83091	+	511.832027809149	-1.48067647582345	0.141541735455646	4.87007298283593e-26	2.5828645927459602e-24	KO_vs_NTC
Agbl1-87.5	Agbl1-87.5	chr7	76142364	76142872	509	+	Agbl1	87266	-	164.270121671429	-2.63433834430049	0.255658217230613	4.90984036274737e-26	2.60261866456516e-24	KO_vs_NTC
Ncald+136	Ncald+136	chr15	37656266	37657260	995	+	Ncald	135805	+	671.162092720661	-1.23090382476546	0.117800677849861	5.0285949567463897e-26	2.66420069386163e-24	KO_vs_NTC
Ssbp3+4.5	Ssbp3+4.5	chr4	106915053	106915457	405	+	Ssbp3	4554	+	118.222022661981	-2.98346658027884	0.29182288826552	5.21458395032814e-26	2.76132276261992e-24	KO_vs_NTC
Sestd1-58.5	Sestd1-58.5	chr2	77338901	77339180	280	+	Sestd1	58447	-	122.645351483112	-2.89643936897989	0.282769366699552	5.22790680109301e-26	2.7669587713012e-24	KO_vs_NTC
Synj2+35.5	Synj2+35.5	chr17	5975162	5978090	2929	+	Synj2	35346	+	2417.82357514511	-0.734006301195837	0.0711112189214005	5.24117598194971e-26	2.77256061422196e-24	KO_vs_NTC
Ints4+45.5	Ints4+45.5	chr7	97526214	97526897	684	+	Ints4	45599	+	117.022736356362	-2.94780267131784	0.288159243904757	5.3229401548884e-26	2.81437173780735e-24	KO_vs_NTC
Tsen2-21.5	Tsen2-21.5	chr6	115522129	115523713	1585	+	Tsen2	21740	-	699.497769679272	1.16623657874458	0.111783403210013	5.34467845303748e-26	2.82441912518245e-24	KO_vs_NTC
Stau1-5.5	Stau1-5.5	chr2	167001714	167002262	549	+	Stau1	5688	-	178.482386810477	-2.41025114503471	0.233198432837461	5.46644149285675e-26	2.8872877163805002e-24	KO_vs_NTC
Ap1b1+23	Ap1b1+23	chr11	5009038	5010498	1461	+	Ap1b1	22944	+	790.531798975354	-1.13532067496305	0.108977524558236	5.851289771281389e-26	3.08897843447094e-24	KO_vs_NTC
Serp2-185.5	Serp2-185.5	chr14	76741745	76742952	1208	+	Serp2	185458	-	427.523200757129	-1.47719455415185	0.141472382877124	5.9857578616163e-26	3.15835133771333e-24	KO_vs_NTC
Fchsd2-21.5	Fchsd2-21.5	chr7	101070595	101071702	1108	+	Fchsd2	21712	-	225.266553879145	-2.04494325540474	0.196914715572267	6.01337438926503e-26	3.17130255074314e-24	KO_vs_NTC
Xdh+57	Xdh+57	chr17	73892917	73893903	987	+	Xdh	56784	+	153.802038572629	-2.59125667520731	0.25189984876479	6.40768729252196e-26	3.37752827884542e-24	KO_vs_NTC
Cd83+391.5	Cd83+391.5	chr13	44175987	44176801	815	+	Cd83	391619	+	310.004833539242	-1.685678755957	0.161747701493889	6.41771399689121e-26	3.38108748632136e-24	KO_vs_NTC
Sox5+212.5	Sox5+212.5	chr6	144568916	144569777	862	+	Sox5	212629	+	116.257659443365	-2.90889447307011	0.284675218326622	6.557480614667001e-26	3.45295996058396e-24	KO_vs_NTC
Uaca+135	Uaca+135	chr9	60929342	60930175	834	+	Uaca	135216	+	231.213348701727	-2.03832708688758	0.19643235188852	6.61548791930775e-26	3.48172926884668e-24	KO_vs_NTC
Atp23+186	Atp23+186	chr10	126714953	126715686	734	+	Atp23	186034	+	169.213921131634	2.53054932459229	0.245865615918029	6.81978237156979e-26	3.58742092556443e-24	KO_vs_NTC
Kif13b+82	Kif13b+82	chr14	64728301	64730135	1835	+	Kif13b	81953	+	333.045303489848	1.672295656359	0.16059782742054	7.12134795262699e-26	3.74414658649829e-24	KO_vs_NTC
Laptm4b-46	Laptm4b-46	chr15	34191793	34192523	731	+	Laptm4b	45867	-	248.583830750332	-2.05866839900287	0.198587156817523	7.13678520992135e-26	3.75035338817546e-24	KO_vs_NTC
Slain1+0.5	Slain1+0.5	chr14	103649662	103651817	2156	+	Slain1	511	+	1720.2371272501	0.78719262095771	0.0764755277566776	7.18869362225932e-26	3.77570958003305e-24	KO_vs_NTC
Cyp1b1-40	Cyp1b1-40	chr17	79754683	79755632	950	+	Cyp1b1	40095	-	305.558557856894	-1.98431194336713	0.191238625719811	7.20346454554455e-26	3.78154422457005e-24	KO_vs_NTC
Zfp287+1.5	Zfp287+1.5	chr11	62730085	62730919	835	+	Zfp287	1401	+	460.253722446503	-1.47627883752882	0.141637686731621	7.28405937678586e-26	3.82191042300258e-24	KO_vs_NTC
Chst11+164.5	Chst11+164.5	chr10	83149468	83150192	725	+	Chst11	164332	+	184.304021016579	-2.33334574566964	0.226082795936039	7.33024915767066e-26	3.84224125899022e-24	KO_vs_NTC
Sorcs2+33	Sorcs2+33	chr5	36364521	36365280	760	+	Sorcs2	33237	+	375.041015707388	-1.98342110545621	0.191181233884362	7.33006407033257e-26	3.84224125899022e-24	KO_vs_NTC
Tril+111	Tril+111	chr6	53709567	53710145	579	+	Tril	110972	+	98.3999097820973	-3.28344848507823	0.324630376621259	7.37208515781117e-26	3.86220960626881e-24	KO_vs_NTC
Txn2-10	Txn2-10	chr15	77938439	77939167	729	+	Txn2	9796	-	253.502162615367	-1.8928584824543	0.182281266186622	7.49381002285942e-26	3.92398997444454e-24	KO_vs_NTC
Usp53-10.5	Usp53-10.5	chr3	122994604	122995497	894	+	Usp53	10539	-	276.176209293817	-1.79307966636272	0.172490529764912	7.557107600235e-26	3.9551288940713e-24	KO_vs_NTC
Scp2d1-77.5	Scp2d1-77.5	chr2	144745941	144746669	729	+	Scp2d1	77348	-	451.269773043445	-1.48781784522861	0.142844619995138	7.832281471583329e-26	4.0970688184179e-24	KO_vs_NTC
Cast-94.5	Cast-94.5	chr13	74902193	74904169	1977	+	Cast	94370	-	348.651520222257	-1.75501724916392	0.168821603257192	7.84991942011239e-26	4.1042160978268605e-24	KO_vs_NTC
Gramd3+29	Gramd3+29	chr18	56429162	56429369	208	+	Gramd3	28928	+	113.226803578055	-3.29569291667505	0.326159025893607	7.87701967749802e-26	4.11630086993141e-24	KO_vs_NTC
Supv3l1-14	Supv3l1-14	chr10	62463607	62464352	746	+	Supv3l1	14240	-	393.337319078685	-1.4931197781732	0.143368019275489	7.90285675307817e-26	4.12771364857285e-24	KO_vs_NTC
Ranbp3-13.5	Ranbp3-13.5	chr17	56659055	56660168	1114	+	Ranbp3	13680	-	243.601595124901	-1.95138539405371	0.188153882194056	7.93937713326951e-26	4.1446920261952e-24	KO_vs_NTC
Tsen2-16	Tsen2-16	chr6	115528031	115529114	1084	+	Tsen2	16089	-	562.722340160271	1.26622267225817	0.121646867721484	7.97596403406894e-26	4.16168795431005e-24	KO_vs_NTC
Pmp22+19.5	Pmp22+19.5	chr11	63148198	63148821	624	+	Pmp22	19527	+	166.763517823194	-2.51588021662949	0.244757555967212	8.0560993805739e-26	4.20137788908111e-24	KO_vs_NTC
Slc38a10-2	Slc38a10-2	chr11	120153127	120153576	450	+	Slc38a10	2004	-	227.783429280117	2.07611451684781	0.200547203831641	8.07199504502799e-26	4.20754269737299e-24	KO_vs_NTC
Dnajc5b+1	Dnajc5b+1	chr3	19509028	19509792	765	+	Dnajc5b	815	+	318.111862256002	-1.6982326789354	0.163348646066015	8.266647438181201e-26	4.30683155634001e-24	KO_vs_NTC
Mrpl39+24	Mrpl39+24	chr16	84711606	84711995	390	+	Mrpl39	23940	+	170.917530996622	-2.37097251169242	0.230158299839759	8.372570342738719e-26	4.35981650827635e-24	KO_vs_NTC
Oaf-2	Oaf-2	chr9	43241369	43242825	1457	+	Oaf	2185	-	499.60608277052	-1.41818020790823	0.136267872120503	8.6738707914388e-26	4.51443496937485e-24	KO_vs_NTC
Ier5+71	Ier5+71	chr1	155027473	155029857	2385	+	Ier5	70969	+	1154.34460930185	1.02272383676548	0.0988495742911763	8.85108636816369e-26	4.60434850567548e-24	KO_vs_NTC
Mbnl3+38.5	Mbnl3+38.5	chrX	51167786	51168617	832	+	Mbnl3	38329	+	164.35966892448	-2.49571797383616	0.243022915651917	9.24901073996265e-26	4.80892673216789e-24	KO_vs_NTC
Ostf1+28.5	Ostf1+28.5	chr19	18602830	18603996	1167	+	Ostf1	28408	+	1151.76754486451	-1.05303236566582	0.101752023140643	9.533672275899029e-26	4.95443884856232e-24	KO_vs_NTC
Tspan2-46.5	Tspan2-46.5	chr3	102687551	102688908	1358	+	Tspan2	46297	-	300.777607636444	1.93024249283376	0.18638125547696	9.53934632450581e-26	4.95489387056575e-24	KO_vs_NTC
Dtnb-14.5	Dtnb-14.5	chr12	3557479	3558396	918	+	Dtnb	14441	-	226.135331028847	2.05920192060073	0.199248790479373	9.93088864788386e-26	5.1556740159903805e-24	KO_vs_NTC
Sema6d+43	Sema6d+43	chr2	124132592	124133472	881	+	Sema6d	43063	+	129.786339845113	-3.29106758281703	0.326442871043073	1.00632104797792e-25	5.22174429217085e-24	KO_vs_NTC
Slc22a8+1	Slc22a8+1	chr19	8591590	8593013	1424	+	Slc22a8	1047	+	637.389551997895	-1.23828140028287	0.119274652211236	1.0275610276511901e-25	5.32927934280572e-24	KO_vs_NTC
Mgat5-20.5	Mgat5-20.5	chr1	127184216	127185150	935	+	Mgat5	20329	-	461.622757241195	-1.42251614565551	0.136908899313055	1.0368207144782901e-25	5.37460376390702e-24	KO_vs_NTC
Arhgap26+251	Arhgap26+251	chr18	39243671	39245026	1356	+	Arhgap26	251203	+	278.849588622371	-1.82370632741026	0.176114854662812	1.10770972812106e-25	5.73919250003916e-24	KO_vs_NTC
Klhl25+45	Klhl25+45	chr7	75892538	75893713	1176	+	Klhl25	44815	+	385.227341499838	-1.73116499593693	0.167026269770948	1.11450548603086e-25	5.77150634340754e-24	KO_vs_NTC
Gpatch2+13	Gpatch2+13	chr1	187227808	187229290	1483	+	Gpatch2	13041	+	474.79017380172	-1.43081477489308	0.137812057489765	1.12506995499473e-25	5.82329441367197e-24	KO_vs_NTC
B3galt2-136	B3galt2-136	chr1	143504375	143505216	842	+	B3galt2	135866	-	160.246821636966	-2.62740017782225	0.256965090567097	1.1310544321342201e-25	5.85133670652201e-24	KO_vs_NTC
Epb41l5+41.5	Epb41l5+41.5	chr1	119607181	119607807	627	+	Epb41l5	41504	+	289.008818953497	1.80842078828829	0.174656112408204	1.1403177685542301e-25	5.89630509669051e-24	KO_vs_NTC
Bbs9+359.5	Bbs9+359.5	chr9	22834826	22835490	665	+	Bbs9	359443	+	274.591809672821	-1.78715877747431	0.172588075010774	1.15829524076917e-25	5.98626459268393e-24	KO_vs_NTC
Tsc22d1-84.5	Tsc22d1-84.5	chr14	76329824	76330665	842	+	Tsc22d1	84714	-	351.067327817067	-1.72128107628686	0.166123819385766	1.1641522941402e-25	6.01352505717445e-24	KO_vs_NTC
[truncated: 307,781 more rows]
